# Supplementary material for: Topical Application of Temperature-Sensitive Gel Containing Caerin 1.1 and 1.9 Peptides on TC-1 Tumour-Bearing Mice Induced High-Level Immune Response in the Tumour Microenvironment
Source: Front Oncol. 2021 Nov 11;11:754770. doi: 10.3389/fonc.2021.754770 (PMC8632150; doi:10.3389/fonc.2021.754770)
Supplement: Supplementary file 2 [file Table_1.xlsx]

## Sheet: Sheet1
Sample	Estimated Number of Cells	Fraction Reads in Cells	Mean Reads per Cell	Median Genes per Cell	Total Genes Detected	Median UMI Counts per Cell	Reads Mapped Confidently to Genome	Reads Mapped Confidently to Intergenic Regions	Reads Mapped Confidently to Intronic Regions	Reads Mapped Confidently to Exonic Regions	Reads Mapped Confidently to Transcriptome
UN	8702	0.974	34445	2145	15459	7005	0.887	0.09	0.068	0.743	0.667
Caerin 1.1/1.9	8315	0.973	43445	2272	15547	7627	0.884	0.084	0.067	0.747	0.673
Control	10539	0.972	33394	2032	15664	6318	0.882	0.079	0.065	0.753	0.682

## Sheet: Sheet2
Sample	Number of Reads	Valid Barcodes	Sequencing Saturation	Q30 Bases in Barcode	Q30 Bases in RNA Read	Q30 Bases in UMI
UN	299743642	0.888	0.624	0.949	0.877	0.944
Caerin 1.1/1.9	361246731	0.891	0.676	0.95	0.88	0.945
Control	351946909	0.897	0.635	0.95	0.874	0.945

## Sheet: Sheet3
Cluster	Caerin 1.1/1.9	Control	UN
Total	7432 (100%)	9636 (100%)	8068 (100%)
0	1370 (18.43%)	1603 (16.64%)	1490 (18.47%)
1	1067 (14.36%)	1326 (13.76%)	1177 (14.59%)
2	771 (10.37%)	891 (9.25%)	723 (8.96%)
3	531 (7.14%)	953 (9.89%)	626 (7.76%)
4	510 (6.86%)	663 (6.88%)	559 (6.93%)
5	321 (4.32%)	636 (6.6%)	491 (6.09%)
6	344 (4.63%)	583 (6.05%)	395 (4.9%)
7	413 (5.56%)	423 (4.39%)	456 (5.65%)
8	291 (3.92%)	409 (4.24%)	332 (4.12%)
9	231 (3.11%)	395 (4.1%)	274 (3.4%)
10	293 (3.94%)	304 (3.15%)	258 (3.2%)
11	271 (3.65%)	310 (3.22%)	223 (2.76%)
12	242 (3.26%)	289 (3%)	251 (3.11%)
13	136 (1.83%)	193 (2%)	159 (1.97%)
14	105 (1.41%)	101 (1.05%)	135 (1.67%)
15	164 (2.21%)	62 (0.64%)	109 (1.35%)
16	95 (1.28%)	100 (1.04%)	132 (1.64%)
17	68 (0.91%)	173 (1.8%)	84 (1.04%)
18	115 (1.55%)	72 (0.75%)	83 (1.03%)
19	47 (0.63%)	78 (0.81%)	51 (0.63%)
20	25 (0.34%)	33 (0.34%)	42 (0.52%)
21	18 (0.24%)	20 (0.21%)	13 (0.16%)
22	4 (0.05%)	19 (0.2%)	5 (0.06%)
