# Supplementary material for: Topical Application of Temperature-Sensitive Gel Containing Caerin 1.1 and 1.9 Peptides on TC-1 Tumour-Bearing Mice Induced High-Level Immune Response in the Tumour Microenvironment
Source: Front Oncol. 2021 Nov 11;11:754770. doi: 10.3389/fonc.2021.754770 (PMC8632150; doi:10.3389/fonc.2021.754770)
Supplement: Supplementary file 3 [file Table_2.xlsx]

## Sheet: Top.avg_exp
Cluster	Gene_ID	Gene_name	Cluster 0	Cluster 1	Cluster 2	Cluster 3	Cluster 4	Cluster 5	Cluster 6	Cluster 7	Cluster 8	Cluster 9	Cluster 10	Cluster 11	Cluster 12	Cluster 13	Cluster 14	Cluster 15	Cluster 16	Cluster 17	Cluster 18	Cluster 19	Cluster 20	Cluster 21	Cluster 22	Description	KEGG_A_class	KEGG_B_class	Pathway	K_ID	GO Component	GO Function	GO Process
0	ENSMUSG00000039109	F13a1	5.62434	1.40731	2.96443	4.97019	1.00017	0.0327743	1.25533	0.144015	1.68847	0.192669	5.61833	0.0702175	1.56606	1.09654	0.826853	0.0603112	3.47783	0.0952304	0.016527	14.9714	0.289446	0.0292153	0	coagulation factor XIII, A1 subunit [Source:MGI Symbol;Acc:MGI:1921395]	Organismal Systems	Immune system	ko04610//Complement and coagulation cascades	K03917	GO:0005576//extracellular region;GO:0005737//cytoplasm	GO:0003810//protein-glutamine gamma-glutamyltransferase activity;GO:0016740//transferase activity;GO:0016746//transferase activity, transferring acyl groups;GO:0046872//metal ion binding	GO:0007596//blood coagulation;GO:0007599//hemostasis;GO:0018149//peptide cross-linking;GO:0072378//blood coagulation, fibrin clot formation
0	ENSMUSG00000029373	Pf4	24.1485	4.41819	30.5171	2.25851	2.72669	0.25613	15.0442	0.295474	19.8038	0.379273	19.5105	0.289054	18.0753	2.88685	3.07042	0.121797	0.367786	2.44503	0.151083	42.2855	0.939894	0.686395	0.246947	platelet factor 4 [Source:MGI Symbol;Acc:MGI:1888711]	Environmental Information Processing;Organismal Systems	Signaling molecules and interaction;Immune system	ko04060//Cytokine-cytokine receptor interaction;ko04062//Chemokine signaling pathway	K05407;K05407	GO:0005576//extracellular region;GO:0005615//extracellular space;GO:0005737//cytoplasm;GO:0020005//symbiont-containing vacuole membrane;GO:0030430//host cell cytoplasm;GO:0031091//platelet alpha granule;GO:0031982//vesicle;GO:0032991//macromolecular complex	GO:0005125//cytokine activity;GO:0008009//chemokine activity;GO:0008201//heparin binding;GO:0048248//CXCR3 chemokine receptor binding	GO:0006935//chemotaxis;GO:0006952//defense response;GO:0006954//inflammatory response;GO:0006955//immune response;GO:0007165//signal transduction;GO:0007189//adenylate cyclase-activating G-protein coupled receptor signaling pathway;GO:0010628//positive regulation of gene expression;GO:0010744//positive regulation of macrophage derived foam cell differentiation;GO:0016525//negative regulation of a…
0	ENSMUSG00000029304	Spp1	73.045	22.9203	21.9201	45.281	21.1199	0.793702	16.1661	2.1312	20.6464	5.70475	101.682	191.419	16.005	5.12671	7.12719	0.703764	1.02276	7.8737	0.751639	2.8153	1.98298	0.934793	0.225068	secreted phosphoprotein 1 [Source:MGI Symbol;Acc:MGI:98389]	Human Diseases;Environmental Information Processing;Cellular Processes;Environmental Information Processing;Organismal Systems;Environmental Information Processing	Infectious diseases;Signal transduction;Cellular community - eukaryotes;Signal transduction;Immune system;Signaling molecules and interaction	ko05165//Human papillomavirus infection;ko04151//PI3K-Akt signaling pathway;ko04510//Focal adhesion;ko04371//Apelin signaling pathway;ko04620//Toll-like receptor signaling pathway;ko04512//ECM-receptor interaction	K06250;K06250;K06250;K06250;K06250;K06250	GO:0005576//extracellular region;GO:0005615//extracellular space;GO:0005737//cytoplasm;GO:0005794//Golgi apparatus;GO:0031982//vesicle;GO:0042995//cell projection;GO:0045177//apical part of cell;GO:0048471//perinuclear region of cytoplasm	GO:0005125//cytokine activity;GO:0005178//integrin binding;GO:0050840//extracellular matrix binding	GO:0001503//ossification;GO:0001649//osteoblast differentiation;GO:0006710//androgen catabolic process;GO:0007155//cell adhesion;GO:0007165//signal transduction;GO:0010033//response to organic substance;GO:0010811//positive regulation of cell-substrate adhesion;GO:0030593//neutrophil chemotaxis;GO:0031214//biomineral tissue development;GO:0033280//response to vitamin D;GO:0043066//negative regula…
0	ENSMUSG00000028583	Pdpn	2.88659	0.837276	1.85652	2.05636	0.962967	0.0232946	0.968926	0.144848	1.59913	0.0784604	4.04386	1.74339	1.15416	1.40103	0.395285	0.0162409	0.0564003	0.0765981	0.0703773	0.401641	0.097201	0.0585124	0	podoplanin [Source:MGI Symbol;Acc:MGI:103098]	-	-	-	-	GO:0001726//ruffle;GO:0005829//cytosol;GO:0005886//plasma membrane;GO:0009897//external side of plasma membrane;GO:0016020//membrane;GO:0016021//integral component of membrane;GO:0016323//basolateral plasma membrane;GO:0016324//apical plasma membrane;GO:0030027//lamellipodium;GO:0030054//cell junction;GO:0030175//filopodium;GO:0031258//lamellipodium membrane;GO:0031410//cytoplasmic vesicle;GO:003…	GO:0005102//receptor binding;GO:0005515//protein binding;GO:0019956//chemokine binding;GO:0051087//chaperone binding	GO:0000902//cell morphogenesis;GO:0001946//lymphangiogenesis;GO:0003333//amino acid transmembrane transport;GO:0006693//prostaglandin metabolic process;GO:0006833//water transport;GO:0007155//cell adhesion;GO:0007165//signal transduction;GO:0007266//Rho protein signal transduction;GO:0007275//multicellular organism development;GO:0008283//cell proliferation;GO:0008285//negative regulation of cell…
0	ENSMUSG00000019987	Arg1	3.57679	1.36758	0.850527	3.57278	0.183792	0.0366105	0.502435	0.0458487	0.526448	0.0447441	9.07169	0.0778548	0.815038	9.64984	0.59089	0	0.092889	0.487133	0.0226732	1.21954	0.0881145	0	0	arginase, liver [Source:MGI Symbol;Acc:MGI:88070]	Metabolism;Human Diseases;Metabolism;Metabolism;Metabolism	Global and overview maps;Infectious diseases;Global and overview maps;Amino acid metabolism;Amino acid metabolism	ko01100//Metabolic pathways;ko05146//Amoebiasis;ko01230//Biosynthesis of amino acids;ko00330//Arginine and proline metabolism;ko00220//Arginine biosynthesis	K01476;K01476;K01476;K01476;K01476	GO:0005615//extracellular space;GO:0005737//cytoplasm;GO:0005741//mitochondrial outer membrane;GO:0005829//cytosol;GO:0043005//neuron projection;GO:0043025//neuronal cell body	GO:0004053//arginase activity;GO:0016787//hydrolase activity;GO:0016813//hydrolase activity, acting on carbon-nitrogen (but not peptide) bonds, in linear amidines;GO:0030145//manganese ion binding;GO:0046872//metal ion binding	GO:0000050//urea cycle;GO:0001889//liver development;GO:0001938//positive regulation of endothelial cell proliferation;GO:0002250//adaptive immune response;GO:0002376//immune system process;GO:0006525//arginine metabolic process;GO:0007565//female pregnancy;GO:0007568//aging;GO:0009611//response to wounding;GO:0009635//response to herbicide;GO:0010042//response to manganese ion;GO:0010043//respon…
1	ENSMUSG00000079339	Ifit1bl1	0.0103431	3.72659	0.00501	0.0144608	0.00977012	0.834539	0.112998	0.688944	0.0252747	0.130862	0.0128651	0.0313539	0.0222824	0.117729	0.259628	0.171169	0.0610059	0.0544901	0.15505	0.131192	0.526175	0.0911569	0.130452	interferon induced protein with tetratricpeptide repeats 1B like 1 [Source:MGI Symbol;Acc:MGI:3650685]	Human Diseases;Human Diseases	Infectious diseases;Infectious diseases	ko05168//Herpes simplex infection;ko05160//Hepatitis C	K14217;K14217	GO:0005737//cytoplasm;GO:0005829//cytosol	GO:0003723//RNA binding;GO:0005515//protein binding	GO:0009615//response to virus;GO:0050688//regulation of defense response to virus;GO:0051607//defense response to virus;GO:0071357//cellular response to type I interferon;GO:0071360//cellular response to exogenous dsRNA
1	ENSMUSG00000034855	Cxcl10	0.365035	26.2692	0.262205	0.252366	0.0777093	1.8669	3.59561	3.63838	1.67423	1.90002	0.180044	1.79695	0.892506	0.410433	2.35779	0.0836398	0.498304	0.273056	0.0569711	0.287987	0.537762	1.53313	0.34602	chemokine (C-X-C motif) ligand 10 [Source:MGI Symbol;Acc:MGI:1352450]	Environmental Information Processing;Organismal Systems;Human Diseases;Environmental Information Processing;Organismal Systems;Organismal Systems;Organismal Systems;Organismal Systems	Signaling molecules and interaction;Immune system;Infectious diseases;Signal transduction;Immune system;Immune system;Immune system;Immune system	ko04060//Cytokine-cytokine receptor interaction;ko04062//Chemokine signaling pathway;ko05164//Influenza A;ko04668//TNF signaling pathway;ko04620//Toll-like receptor signaling pathway;ko04657//IL-17 signaling pathway;ko04622//RIG-I-like receptor signaling pathway;ko04623//Cytosolic DNA-sensing pathway	K12671;K12671;K12671;K12671;K12671;K12671;K12671;K12671	GO:0005576//extracellular region;GO:0005615//extracellular space;GO:0005623//cell;GO:0009897//external side of plasma membrane	GO:0005125//cytokine activity;GO:0008009//chemokine activity;GO:0008201//heparin binding;GO:0042056//chemoattractant activity;GO:0048248//CXCR3 chemokine receptor binding	GO:0002690//positive regulation of leukocyte chemotaxis;GO:0006935//chemotaxis;GO:0006952//defense response;GO:0006954//inflammatory response;GO:0006955//immune response;GO:0007165//signal transduction;GO:0007186//G-protein coupled receptor signaling pathway;GO:0007189//adenylate cyclase-activating G-protein coupled receptor signaling pathway;GO:0008284//positive regulation of cell proliferation;…
1	ENSMUSG00000045932	Ifit2	0.0647985	5.30951	0.0783641	0.0579186	0.0366516	0.845294	0.28727	0.994491	0.182883	0.470743	0.105135	0.168892	0.152474	0.105936	0.520082	0.13004	0.104782	0.0770945	0.0445641	0.207562	0.397998	0.210828	0.0793474	interferon-induced protein with tetratricopeptide repeats 2 [Source:MGI Symbol;Acc:MGI:99449]	-	-	-	-	GO:0005737//cytoplasm;GO:0005783//endoplasmic reticulum	GO:0005515//protein binding	GO:0009615//response to virus;GO:0032091//negative regulation of protein binding;GO:0035457//cellular response to interferon-alpha;GO:0043065//positive regulation of apoptotic process
1	ENSMUSG00000020641	Rsad2	0.114437	8.76696	0.0810802	0.139899	0.0258001	1.08321	0.364174	0.935932	0.165166	3.80828	0.426934	0.0822142	0.159612	0.182178	0.657341	0.0519091	0.175004	0.160668	0.0510639	0.55733	0.838968	0.522844	0.0668807	radical S-adenosyl methionine domain containing 2 [Source:MGI Symbol;Acc:MGI:1929628]	Human Diseases	Infectious diseases	ko05164//Influenza A	K15045	GO:0001650//fibrillar center;GO:0005739//mitochondrion;GO:0005741//mitochondrial outer membrane;GO:0005743//mitochondrial inner membrane;GO:0005783//endoplasmic reticulum;GO:0005789//endoplasmic reticulum membrane;GO:0005811//lipid particle;GO:0016020//membrane	GO:0003674//molecular_function;GO:0003824//catalytic activity;GO:0005515//protein binding;GO:0043621//protein self-association;GO:0046872//metal ion binding;GO:0051536//iron-sulfur cluster binding;GO:0051539//4 iron, 4 sulfur cluster binding	GO:0001503//ossification;GO:0002376//immune system process;GO:0009615//response to virus;GO:0030278//regulation of ossification;GO:0034157//positive regulation of toll-like receptor 7 signaling pathway;GO:0034165//positive regulation of toll-like receptor 9 signaling pathway;GO:0035710//CD4-positive, alpha-beta T cell activation;GO:0043367//CD4-positive, alpha-beta T cell differentiation;GO:00450…
1	ENSMUSG00000054203	Ifi205	0.0841549	4.39022	0.0245152	0.337981	0.0474892	0.0378252	0.194125	2.30996	0.0899595	0.0412223	0.0791514	0.0605402	0.0709627	0.0584776	0.0864351	0	0.286524	0.101492	0.00826351	0.237577	0.765329	0.356194	0	interferon activated gene 205 [Source:MGI Symbol;Acc:MGI:101847]	-	-	-	-	GO:0005634//nucleus;GO:0005730//nucleolus;GO:0005829//cytosol	GO:0000978//RNA polymerase II core promoter proximal region sequence-specific DNA binding;GO:0001227//transcriptional repressor activity, RNA polymerase II transcription regulatory region sequence-specific binding;GO:0003690//double-stranded DNA binding;GO:0008134//transcription factor binding;GO:0042802//identical protein binding	GO:0000122//negative regulation of transcription from RNA polymerase II promoter;GO:0002218//activation of innate immune response;GO:0009617//response to bacterium;GO:0032731//positive regulation of interleukin-1 beta production;GO:0035458//cellular response to interferon-beta
2	ENSMUSG00000031451	Gas6	0.129466	0.0921996	1.69303	0.002218	0.0568374	0.016352	0.307295	0.0178258	0.609344	0.0152594	0.26648	0.00801065	0.458595	0.0607342	0.0449834	0	0.0148332	0.0884156	0	5.78944	0	0.0257156	0	growth arrest specific 6 [Source:MGI Symbol;Acc:MGI:95660]	Human Diseases	Drug resistance	ko01521//EGFR tyrosine kinase inhibitor resistance	K05464	GO:0005576//extracellular region;GO:0005615//extracellular space;GO:0005737//cytoplasm	GO:0001786//phosphatidylserine binding;GO:0005102//receptor binding;GO:0005245//voltage-gated calcium channel activity;GO:0005509//calcium ion binding;GO:0030296//protein tyrosine kinase activator activity;GO:0030674//protein binding, bridging;GO:0030971//receptor tyrosine kinase binding;GO:0043027//cysteine-type endopeptidase inhibitor activity involved in apoptotic process;GO:0046872//metal ion…	GO:0001764//neuron migration;GO:0001934//positive regulation of protein phosphorylation;GO:0001961//positive regulation of cytokine-mediated signaling pathway;GO:0003104//positive regulation of glomerular filtration;GO:0006468//protein phosphorylation;GO:0006909//phagocytosis;GO:0006915//apoptotic process;GO:0007165//signal transduction;GO:0007167//enzyme linked receptor protein signaling pathway…
2	ENSMUSG00000025150	Cbr2	0.349428	0.242971	3.88164	0.0509202	0.100215	0.0528038	1.12603	0.0316874	1.45646	0.0690594	0.22507	0.0391127	1.28681	0.163607	0.110009	0	0.0828237	0.0632202	0	21.713	0.0131441	0.0755662	0	carbonyl reductase 2 [Source:MGI Symbol;Acc:MGI:107200]	Metabolism;Metabolism;Metabolism	Global and overview maps;Lipid metabolism;Xenobiotics biodegradation and metabolism	ko01100//Metabolic pathways;ko00590//Arachidonic acid metabolism;ko00980//Metabolism of xenobiotics by cytochrome P450	K00081;K00081;K00081	GO:0005739//mitochondrion;GO:0005759//mitochondrial matrix	GO:0004090//carbonyl reductase (NADPH) activity;GO:0005515//protein binding;GO:0016491//oxidoreductase activity;GO:0042802//identical protein binding;GO:0043621//protein self-association;GO:0050038//L-xylulose reductase (NADP+) activity	GO:0005997//xylulose metabolic process;GO:0006006//glucose metabolic process;GO:0006116//NADH oxidation;GO:0055114//oxidation-reduction process
2	ENSMUSG00000018217	Pmp22	0.0286263	0.0257075	0.796371	0.00691503	0.00958117	0.00593306	0.195337	0.000609444	0.207944	0.00874666	0.306904	0.975529	0.261338	0.226833	0.00548124	0.0270582	0	0.0757894	0	2.73627	0	0	0	peripheral myelin protein 22 [Source:MGI Symbol;Acc:MGI:97631]	-	-	-	-	GO:0005886//plasma membrane;GO:0005923//bicellular tight junction;GO:0016020//membrane;GO:0016021//integral component of membrane;GO:0043218//compact myelin	-	GO:0008219//cell death;GO:0008285//negative regulation of cell proliferation;GO:0010977//negative regulation of neuron projection development;GO:0030154//cell differentiation;GO:0032060//bleb assembly;GO:0042552//myelination
2	ENSMUSG00000042684	Npl	0.0516474	0.0571903	0.965076	0.0156672	0.047142	0.0128157	0.299482	0.0205527	0.432642	0.0500464	0.0231369	0.707255	0.424762	0.0248651	0.0282348	0	0.024429	0.123969	0	4.15658	0.009243	0	0	N-acetylneuraminate pyruvate lyase [Source:MGI Symbol;Acc:MGI:1921341]	Metabolism	Carbohydrate metabolism	ko00520//Amino sugar and nucleotide sugar metabolism	K01639	GO:0005575//cellular_component;GO:0005737//cytoplasm	GO:0003824//catalytic activity;GO:0008747//N-acetylneuraminate lyase activity;GO:0016829//lyase activity;GO:0042802//identical protein binding	GO:0005975//carbohydrate metabolic process;GO:0019262//N-acetylneuraminate catabolic process
2	ENSMUSG00000032725	Folr2	0.273639	0.17002	1.94429	0.0172138	0.0228254	0.0070199	0.603014	0.00673112	0.893531	0.0289328	0.302933	0.00985864	0.813657	0.303594	0.0599517	0	0.018911	0.489962	0	15.377	0	0	0.0668807	folate receptor 2 (fetal) [Source:MGI Symbol;Acc:MGI:95569]	Cellular Processes;Human Diseases	Transport and catabolism;Drug resistance	ko04144//Endocytosis;ko01523//Antifolate resistance	K13649;K13649	GO:0005886//plasma membrane;GO:0009986//cell surface;GO:0016020//membrane;GO:0031225//anchored component of membrane;GO:0031362//anchored component of external side of plasma membrane	GO:0005542//folic acid binding;GO:0008144//drug binding;GO:0038023//signaling receptor activity;GO:0051870//methotrexate binding;GO:0061714//folic acid receptor activity	GO:0006620//posttranslational protein targeting to membrane;GO:0008284//positive regulation of cell proliferation;GO:0015884//folic acid transport;GO:0071231//cellular response to folic acid;GO:1904447//folic acid import into cell
3	ENSMUSG00000021614	Vcan	0.207882	0.642369	0.0536618	2.57727	0.102827	0.016846	0.0452743	0.0271038	0.0307681	0.0538471	0.194211	0.0410377	0.0424602	0.426697	0.125437	0.0162409	1.15596	0.0306078	0	0.220998	0.173088	0	0	versican [Source:MGI Symbol;Acc:MGI:102889]	Environmental Information Processing	Signaling molecules and interaction	ko04514//Cell adhesion molecules (CAMs)	K06793	-	GO:0005509//calcium ion binding;GO:0005540//hyaluronic acid binding	GO:0007155//cell adhesion
3	ENSMUSG00000040809	Chil3	1.46716	10.8763	0.149554	27.1215	0.667907	0.120293	0.289916	0.242248	0.194989	1.07097	0.289052	0.157764	0.29697	0.10818	1.94779	0	42.4467	0.19349	0.0566068	0.176331	0.263613	0.151928	0	chitinase-like 3 [Source:MGI Symbol;Acc:MGI:1330860]	-	-	-	-	GO:0005576//extracellular region;GO:0005634//nucleus;GO:0005635//nuclear envelope;GO:0005737//cytoplasm;GO:0005783//endoplasmic reticulum;GO:0031410//cytoplasmic vesicle;GO:0048237//rough endoplasmic reticulum lumen	GO:0004563//beta-N-acetylhexosaminidase activity;GO:0004568//chitinase activity;GO:0008061//chitin binding;GO:0016787//hydrolase activity;GO:0016798//hydrolase activity, acting on glycosyl bonds;GO:0030246//carbohydrate binding	GO:0000272//polysaccharide catabolic process;GO:0005975//carbohydrate metabolic process;GO:0006032//chitin catabolic process;GO:0006954//inflammatory response;GO:0008152//metabolic process
3	ENSMUSG00000031444	F10	0.355106	0.448327	0.0179306	2.56479	0.248675	0.00127725	0.064628	0.0329349	0.0195236	0.30473	1.17926	0.00863345	0.0379215	1.34676	0.180604	0	2.22927	0.018486	0.0455862	0.0526681	0.0555516	0	0	coagulation factor X [Source:MGI Symbol;Acc:MGI:103107]	Organismal Systems	Immune system	ko04610//Complement and coagulation cascades	K01314	GO:0005576//extracellular region;GO:0005615//extracellular space;GO:0005783//endoplasmic reticulum;GO:0016020//membrane;GO:0043231//intracellular membrane-bounded organelle	GO:0004252//serine-type endopeptidase activity;GO:0005509//calcium ion binding;GO:0005543//phospholipid binding;GO:0008233//peptidase activity;GO:0008236//serine-type peptidase activity;GO:0016787//hydrolase activity	GO:0006508//proteolysis;GO:0007596//blood coagulation;GO:0007599//hemostasis;GO:0051897//positive regulation of protein kinase B signaling
3	ENSMUSG00000040152	Thbs1	4.83735	8.20188	1.2146	36.8057	1.77072	0.197036	0.951985	0.399476	0.635972	22.7493	4.61982	3.04162	0.859702	12.6932	2.10714	0.0503834	10.1075	0.288024	0.281044	1.7063	0.618825	0.522314	0.0437246	thrombospondin 1 [Source:MGI Symbol;Acc:MGI:98737]	Human Diseases;Environmental Information Processing;Environmental Information Processing;Human Diseases;Cellular Processes;Cellular Processes;Human Diseases;Environmental Information Processing;Environmental Information Processing;Cellular Processes;Human Diseases;Human Diseases	Infectious diseases;Signal transduction;Signal transduction;Cancers;Cellular community - eukaryotes;Transport and catabolism;Cancers;Signal transduction;Signaling molecules and interaction;Cell growth and death;Infectious diseases;Cancers	ko05165//Human papillomavirus infection;ko04151//PI3K-Akt signaling pathway;ko04015//Rap1 signaling pathway;ko05205//Proteoglycans in cancer;ko04510//Focal adhesion;ko04145//Phagosome;ko05206//MicroRNAs in cancer;ko04350//TGF-beta signaling pathway;ko04512//ECM-receptor interaction;ko04115//p53 signaling pathway;ko05144//Malaria;ko05219//Bladder cancer	K16857;K16857;K16857;K16857;K16857;K16857;K16857;K16857;K16857;K16857;K16857;K16857	GO:0005576//extracellular region;GO:0005577//fibrinogen complex;GO:0005615//extracellular space;GO:0005737//cytoplasm;GO:0009897//external side of plasma membrane;GO:0009986//cell surface;GO:0030141//secretory granule;GO:0031012//extracellular matrix;GO:0031091//platelet alpha granule	GO:0001786//phosphatidylserine binding;GO:0001968//fibronectin binding;GO:0005178//integrin binding;GO:0005509//calcium ion binding;GO:0005515//protein binding;GO:0008201//heparin binding;GO:0017134//fibroblast growth factor binding;GO:0030169//low-density lipoprotein particle binding;GO:0043236//laminin binding;GO:0050431//transforming growth factor beta binding;GO:0050840//extracellular matrix …	GO:0000187//activation of MAPK activity;GO:0001937//negative regulation of endothelial cell proliferation;GO:0001953//negative regulation of cell-matrix adhesion;GO:0002040//sprouting angiogenesis;GO:0002544//chronic inflammatory response;GO:0002581//negative regulation of antigen processing and presentation of peptide or polysaccharide antigen via MHC class II;GO:0002605//negative regulation of …
3	ENSMUSG00000078452	Raet1d	0.472666	0.317788	0.214991	1.61368	0.184343	0	0.611414	0.0239649	0.283637	0.0758773	0.281103	0.0416872	0.541732	0.286168	0.0803617	0.00902108	0.0345069	0.0946021	0	0.0102341	0.00707464	0	0	retinoic acid early transcript delta [Source:MGI Symbol;Acc:MGI:1861032]	Organismal Systems	Immune system	ko04650//Natural killer cell mediated cytotoxicity	K07987	GO:0005615//extracellular space;GO:0005886//plasma membrane;GO:0009897//external side of plasma membrane;GO:0016020//membrane;GO:0031225//anchored component of membrane;GO:0044214//spanning component of plasma membrane;GO:0046658//anchored component of plasma membrane	GO:0005515//protein binding;GO:0046703//natural killer cell lectin-like receptor binding	GO:0006955//immune response;GO:0042267//natural killer cell mediated cytotoxicity
4	ENSMUSG00000073421	H2-Ab1	3.61037	17.3299	1.70922	4.50257	72.0695	0.286067	12.9223	121.262	7.41835	0.477783	10.7664	0.458719	5.82949	56.7081	3.80573	0.190698	4.49891	1.726	34.9852	13.0041	38.3265	7.49148	0.124239	histocompatibility 2, class II antigen A, beta 1 [Source:MGI Symbol;Acc:MGI:103070]	Human Diseases;Human Diseases;Human Diseases;Cellular Processes;Human Diseases;Environmental Information Processing;Human Diseases;Human Diseases;Organismal Systems;Organismal Systems;Organismal Systems;Human Diseases;Organismal Systems;Human Diseases;Human Diseases;Human Diseases;Human Diseases;Human Diseases;Human Diseases;Human Diseases;Human Diseases;Organismal Systems;Human Diseases	Infectious diseases;Infectious diseases;Infectious diseases;Transport and catabolism;Infectious diseases;Signaling molecules and interaction;Immune diseases;Infectious diseases;Immune system;Immune system;Immune system;Immune diseases;Immune system;Cardiovascular diseases;Immune diseases;Infectious diseases;Endocrine and metabolic diseases;Immune diseases;Infectious diseases;Immune diseases;Immun…	ko05166//HTLV-I infection;ko05168//Herpes simplex infection;ko05152//Tuberculosis;ko04145//Phagosome;ko05164//Influenza A;ko04514//Cell adhesion molecules (CAMs);ko05322//Systemic lupus erythematosus;ko05145//Toxoplasmosis;ko04659//Th17 cell differentiation;ko04640//Hematopoietic cell lineage;ko04658//Th1 and Th2 cell differentiation;ko05323//Rheumatoid arthritis;ko04612//Antigen processing and p…	K06752;K06752;K06752;K06752;K06752;K06752;K06752;K06752;K06752;K06752;K06752;K06752;K06752;K06752;K06752;K06752;K06752;K06752;K06752;K06752;K06752;K06752;K06752	GO:0005769//early endosome;GO:0005771//multivesicular body;GO:0005794//Golgi apparatus;GO:0005886//plasma membrane;GO:0009897//external side of plasma membrane;GO:0009986//cell surface;GO:0016020//membrane;GO:0016021//integral component of membrane;GO:0042613//MHC class II protein complex	GO:0005515//protein binding;GO:0008134//transcription factor binding;GO:0015643//toxic substance binding;GO:0031625//ubiquitin protein ligase binding;GO:0042605//peptide antigen binding;GO:0046982//protein heterodimerization activity;GO:1990405//protein antigen binding	GO:0002250//adaptive immune response;GO:0002344//B cell affinity maturation;GO:0002376//immune system process;GO:0002381//immunoglobulin production involved in immunoglobulin mediated immune response;GO:0002455//humoral immune response mediated by circulating immunoglobulin;GO:0002504//antigen processing and presentation of peptide or polysaccharide antigen via MHC class II;GO:0002579//positive r…
4	ENSMUSG00000036594	H2-Aa	4.55967	22.2677	1.62753	5.94959	99.091	0.388171	17.7877	169.361	9.16939	0.58946	16.5969	0.706669	6.40117	74.1416	4.55816	0.21474	8.45701	1.98888	76.6742	17.7485	76.2647	17.5191	0	histocompatibility 2, class II antigen A, alpha [Source:MGI Symbol;Acc:MGI:95895]	Human Diseases;Human Diseases;Human Diseases;Cellular Processes;Human Diseases;Environmental Information Processing;Human Diseases;Human Diseases;Organismal Systems;Organismal Systems;Organismal Systems;Human Diseases;Organismal Systems;Human Diseases;Human Diseases;Human Diseases;Human Diseases;Human Diseases;Human Diseases;Human Diseases;Human Diseases;Organismal Systems;Human Diseases	Infectious diseases;Infectious diseases;Infectious diseases;Transport and catabolism;Infectious diseases;Signaling molecules and interaction;Immune diseases;Infectious diseases;Immune system;Immune system;Immune system;Immune diseases;Immune system;Cardiovascular diseases;Immune diseases;Infectious diseases;Endocrine and metabolic diseases;Immune diseases;Infectious diseases;Immune diseases;Immun…	ko05166//HTLV-I infection;ko05168//Herpes simplex infection;ko05152//Tuberculosis;ko04145//Phagosome;ko05164//Influenza A;ko04514//Cell adhesion molecules (CAMs);ko05322//Systemic lupus erythematosus;ko05145//Toxoplasmosis;ko04659//Th17 cell differentiation;ko04640//Hematopoietic cell lineage;ko04658//Th1 and Th2 cell differentiation;ko05323//Rheumatoid arthritis;ko04612//Antigen processing and p…	K06752;K06752;K06752;K06752;K06752;K06752;K06752;K06752;K06752;K06752;K06752;K06752;K06752;K06752;K06752;K06752;K06752;K06752;K06752;K06752;K06752;K06752;K06752	GO:0005764//lysosome;GO:0005886//plasma membrane;GO:0009897//external side of plasma membrane;GO:0016020//membrane;GO:0016021//integral component of membrane;GO:0042613//MHC class II protein complex	GO:0005515//protein binding;GO:0042605//peptide antigen binding;GO:0046982//protein heterodimerization activity	GO:0002250//adaptive immune response;GO:0002376//immune system process;GO:0002504//antigen processing and presentation of peptide or polysaccharide antigen via MHC class II;GO:0006955//immune response;GO:0019882//antigen processing and presentation;GO:0019886//antigen processing and presentation of exogenous peptide antigen via MHC class II;GO:0034341//response to interferon-gamma;GO:0042130//neg…
4	ENSMUSG00000060586	H2-Eb1	2.63729	16.3916	1.15872	2.98495	73.455	0.179458	12.652	135.967	6.91893	0.372621	10.0325	0.463092	5.33319	56.2363	3.52381	0.110812	3.78092	1.20603	49.867	13.8468	58.8571	7.85828	0	histocompatibility 2, class II antigen E beta [Source:MGI Symbol;Acc:MGI:95901]	Human Diseases;Human Diseases;Human Diseases;Cellular Processes;Human Diseases;Environmental Information Processing;Human Diseases;Human Diseases;Organismal Systems;Organismal Systems;Organismal Systems;Human Diseases;Organismal Systems;Human Diseases;Human Diseases;Human Diseases;Human Diseases;Human Diseases;Human Diseases;Human Diseases;Human Diseases;Organismal Systems;Human Diseases	Infectious diseases;Infectious diseases;Infectious diseases;Transport and catabolism;Infectious diseases;Signaling molecules and interaction;Immune diseases;Infectious diseases;Immune system;Immune system;Immune system;Immune diseases;Immune system;Cardiovascular diseases;Immune diseases;Infectious diseases;Endocrine and metabolic diseases;Immune diseases;Infectious diseases;Immune diseases;Immun…	ko05166//HTLV-I infection;ko05168//Herpes simplex infection;ko05152//Tuberculosis;ko04145//Phagosome;ko05164//Influenza A;ko04514//Cell adhesion molecules (CAMs);ko05322//Systemic lupus erythematosus;ko05145//Toxoplasmosis;ko04659//Th17 cell differentiation;ko04640//Hematopoietic cell lineage;ko04658//Th1 and Th2 cell differentiation;ko05323//Rheumatoid arthritis;ko04612//Antigen processing and p…	K06752;K06752;K06752;K06752;K06752;K06752;K06752;K06752;K06752;K06752;K06752;K06752;K06752;K06752;K06752;K06752;K06752;K06752;K06752;K06752;K06752;K06752;K06752	GO:0016020//membrane;GO:0016021//integral component of membrane;GO:0042613//MHC class II protein complex	-	GO:0002250//adaptive immune response;GO:0002376//immune system process;GO:0002504//antigen processing and presentation of peptide or polysaccharide antigen via MHC class II;GO:0006955//immune response;GO:0019882//antigen processing and presentation
4	ENSMUSG00000024610	Cd74	29.8602	78.0017	9.97287	32.0719	308.444	1.26575	57.5363	427.217	40.4726	2.96215	57.1503	2.10576	29.082	239.284	19.2146	0.584199	37.0959	12.5427	282.488	53.8991	163.443	75.1046	0.30734	CD74 antigen (invariant polypeptide of major histocompatibility complex, class II antigen-associated) [Source:MGI Symbol;Acc:MGI:96534]	Human Diseases;Human Diseases;Organismal Systems	Infectious diseases;Infectious diseases;Immune system	ko05168//Herpes simplex infection;ko05152//Tuberculosis;ko04612//Antigen processing and presentation	K06505;K06505;K06505	GO:0005623//cell;GO:0005634//nucleus;GO:0005737//cytoplasm;GO:0005764//lysosome;GO:0005770//late endosome;GO:0005771//multivesicular body;GO:0005773//vacuole;GO:0005783//endoplasmic reticulum;GO:0005794//Golgi apparatus;GO:0005886//plasma membrane;GO:0005887//integral component of plasma membrane;GO:0009897//external side of plasma membrane;GO:0009986//cell surface;GO:0016020//membrane;GO:0016021…	GO:0001540//beta-amyloid binding;GO:0004896//cytokine receptor activity;GO:0005515//protein binding;GO:0019955//cytokine binding;GO:0023026//MHC class II protein complex binding;GO:0035718//macrophage migration inhibitory factor binding;GO:0042289//MHC class II protein binding;GO:0042609//CD4 receptor binding;GO:0042658//MHC class II protein binding, via antigen binding groove;GO:0044183//protein…	GO:0000187//activation of MAPK activity;GO:0001516//prostaglandin biosynthetic process;GO:0001934//positive regulation of protein phosphorylation;GO:0001961//positive regulation of cytokine-mediated signaling pathway;GO:0002250//adaptive immune response;GO:0002376//immune system process;GO:0002606//positive regulation of dendritic cell antigen processing and presentation;GO:0002792//negative regu…
4	ENSMUSG00000079547	H2-DMb1	1.52939	3.78423	0.950757	1.83883	12.0012	0.0494408	2.54717	13.4712	2.31544	0.102153	1.24227	0.103533	1.74088	8.75288	0.704156	0	1.65017	1.04068	1.64434	1.31547	1.42986	3.00276	0	histocompatibility 2, class II, locus Mb1 [Source:MGI Symbol;Acc:MGI:95922]	Human Diseases;Human Diseases;Human Diseases;Cellular Processes;Human Diseases;Environmental Information Processing;Human Diseases;Human Diseases;Organismal Systems;Organismal Systems;Organismal Systems;Human Diseases;Organismal Systems;Human Diseases;Human Diseases;Human Diseases;Human Diseases;Human Diseases;Human Diseases;Human Diseases;Human Diseases;Organismal Systems;Human Diseases	Infectious diseases;Infectious diseases;Infectious diseases;Transport and catabolism;Infectious diseases;Signaling molecules and interaction;Immune diseases;Infectious diseases;Immune system;Immune system;Immune system;Immune diseases;Immune system;Cardiovascular diseases;Immune diseases;Infectious diseases;Endocrine and metabolic diseases;Immune diseases;Infectious diseases;Immune diseases;Immun…	ko05166//HTLV-I infection;ko05168//Herpes simplex infection;ko05152//Tuberculosis;ko04145//Phagosome;ko05164//Influenza A;ko04514//Cell adhesion molecules (CAMs);ko05322//Systemic lupus erythematosus;ko05145//Toxoplasmosis;ko04659//Th17 cell differentiation;ko04640//Hematopoietic cell lineage;ko04658//Th1 and Th2 cell differentiation;ko05323//Rheumatoid arthritis;ko04612//Antigen processing and p…	K06752;K06752;K06752;K06752;K06752;K06752;K06752;K06752;K06752;K06752;K06752;K06752;K06752;K06752;K06752;K06752;K06752;K06752;K06752;K06752;K06752;K06752;K06752	GO:0016020//membrane;GO:0016021//integral component of membrane;GO:0042613//MHC class II protein complex	-	GO:0002250//adaptive immune response;GO:0002376//immune system process;GO:0002504//antigen processing and presentation of peptide or polysaccharide antigen via MHC class II;GO:0006955//immune response;GO:0019882//antigen processing and presentation
5	ENSMUSG00000004612	Nkg7	0.0119457	0.0315728	0.0181307	0.000871362	0.00883596	21.2527	0.0381986	0.0124192	0.0319231	0.0237785	0.0209514	0.0358204	0.0696862	0.0169849	1.88144	2.26497	0.0194104	0.00178393	0.0247574	0	0.0572246	0	17.2599	natural killer cell group 7 sequence [Source:MGI Symbol;Acc:MGI:1931250]	-	-	-	-	GO:0016020//membrane;GO:0016021//integral component of membrane	-	-
5	ENSMUSG00000042385	Gzmk	0.00189356	0.00269948	0.00156146	0.00181932	0.00330365	3.11734	0.00865743	0.00244586	0.00418995	0	0.00114587	0.0125671	0.00175969	0.00325034	0.380655	0	0	0	0	0	0.0572246	0	5.67348	granzyme K [Source:MGI Symbol;Acc:MGI:1298232]	-	-	-	-	-	GO:0004252//serine-type endopeptidase activity;GO:0008233//peptidase activity;GO:0008236//serine-type peptidase activity;GO:0016787//hydrolase activity	GO:0006508//proteolysis;GO:0043065//positive regulation of apoptotic process;GO:0051354//negative regulation of oxidoreductase activity
5	ENSMUSG00000030167	Klrc1	0.00196858	0.00680016	0.00502426	0.00433708	0.00548214	4.28174	0.0134207	0.0655278	0.00646751	0.00927472	0.0182754	0.00190754	0.00188254	0.00819068	0.500438	0.13216	0	0.00356786	0	0	0.0813405	0	3.53264	killer cell lectin-like receptor subfamily C, member 1 [Source:MGI Symbol;Acc:MGI:1336161]	Organismal Systems;Organismal Systems;Human Diseases	Immune system;Immune system;Immune diseases	ko04650//Natural killer cell mediated cytotoxicity;ko04612//Antigen processing and presentation;ko05332//Graft-versus-host disease	K06541;K06541;K06541	GO:0009897//external side of plasma membrane;GO:0016020//membrane;GO:0016021//integral component of membrane;GO:0043235//receptor complex	GO:0023024//MHC class I protein complex binding;GO:0030246//carbohydrate binding	-
5	ENSMUSG00000048521	Cxcr6	0.00497763	0.0194006	0.0143477	0.0060515	0.00846743	7.12958	0.0106719	0.00264327	0.0187332	0.0176935	0.0058681	0.0296179	0.0277963	0.00635884	1.28188	0.141542	0.0194104	0.00876623	0.0122924	0.037778	0.0525015	0	5.21619	chemokine (C-X-C motif) receptor 6 [Source:MGI Symbol;Acc:MGI:1934582]	Environmental Information Processing;Organismal Systems	Signaling molecules and interaction;Immune system	ko04060//Cytokine-cytokine receptor interaction;ko04062//Chemokine signaling pathway	K04191;K04191	GO:0005886//plasma membrane;GO:0009897//external side of plasma membrane;GO:0016020//membrane;GO:0016021//integral component of membrane	GO:0004930//G-protein coupled receptor activity;GO:0004950//chemokine receptor activity;GO:0015026//coreceptor activity;GO:0016493//C-C chemokine receptor activity;GO:0016494//C-X-C chemokine receptor activity;GO:0019956//chemokine binding;GO:0019957//C-C chemokine binding;GO:0019958//C-X-C chemokine binding	GO:0006935//chemotaxis;GO:0006954//inflammatory response;GO:0006955//immune response;GO:0007165//signal transduction;GO:0007186//G-protein coupled receptor signaling pathway;GO:0007204//positive regulation of cytosolic calcium ion concentration;GO:0019722//calcium-mediated signaling;GO:0060326//cell chemotaxis;GO:0070098//chemokine-mediated signaling pathway
5	ENSMUSG00000024910	Ctsw	0.00854439	0.0225312	0.0131886	0.00227461	0.00787551	8.83241	0.0263433	0.0119745	0.00830335	0.0136772	0.02957	0.0394113	0.0221989	0.0046922	0.904687	1.29448	0.00485259	0.0261828	0.00614621	0.00494329	0.0453965	0.558051	6.53131	cathepsin W [Source:MGI Symbol;Acc:MGI:1338045]	Cellular Processes;Cellular Processes	Cell growth and death;Transport and catabolism	ko04210//Apoptosis;ko04142//Lysosome	K08569;K08569	GO:0005615//extracellular space;GO:0005764//lysosome;GO:0005783//endoplasmic reticulum	GO:0004197//cysteine-type endopeptidase activity;GO:0008233//peptidase activity;GO:0008234//cysteine-type peptidase activity;GO:0016787//hydrolase activity	GO:0006508//proteolysis;GO:0051603//proteolysis involved in cellular protein catabolic process
6	ENSMUSG00000061991	Hist1h2af	0.000912409	0.00435985	0.00131151	0.00355825	0.00127888	0	1.02279	0.00122255	0.0194439	0	0.00112213	0.094077	0.000764405	0	0	0.0196688	0	0.0159635	0	0	0	0	2.22922	histone cluster 1, H2af [Source:MGI Symbol;Acc:MGI:2448309]	Human Diseases;Cellular Processes;Human Diseases	Substance dependence;Cell growth and death;Immune diseases	ko05034//Alcoholism;ko04217//Necroptosis;ko05322//Systemic lupus erythematosus	K11251;K11251;K11251	GO:0000786//nucleosome;GO:0000790//nuclear chromatin;GO:0005634//nucleus;GO:0005694//chromosome	GO:0003677//DNA binding;GO:0046982//protein heterodimerization activity	GO:0006325//chromatin organization
6	ENSMUSG00000069267	Hist1h3b	0.00275992	0.00619087	0.0049889	0.00163524	0.00332952	0	0.659205	0.00558677	0.0249235	0.011396	0.00309697	0.0768905	0.0342129	0.00979021	0.00512863	0.00533812	0	0.0152275	0	0	0	0.0443516	1.51621	histone cluster 1, H3b [Source:MGI Symbol;Acc:MGI:2448319]	Human Diseases;Human Diseases;Human Diseases	Substance dependence;Cancers;Immune diseases	ko05034//Alcoholism;ko05202//Transcriptional misregulation in cancers;ko05322//Systemic lupus erythematosus	K11253;K11253;K11253	GO:0000228//nuclear chromosome;GO:0000785//chromatin;GO:0000786//nucleosome;GO:0000788//nuclear nucleosome;GO:0005634//nucleus;GO:0005654//nucleoplasm;GO:0005694//chromosome;GO:0032991//macromolecular complex	GO:0003677//DNA binding;GO:0003682//chromatin binding;GO:0005515//protein binding;GO:0046982//protein heterodimerization activity	GO:0000122//negative regulation of transcription from RNA polymerase II promoter;GO:0006334//nucleosome assembly;GO:0006335//DNA replication-dependent nucleosome assembly;GO:0051290//protein heterotetramerization;GO:0060968//regulation of gene silencing
6	ENSMUSG00000061615	Hist1h2ab	0.00717707	0.00881381	0.0113741	0.00436167	0.00507362	0.0109153	0.923714	0.0149833	0.0350793	0	0.00797417	0.144489	0.0431969	0.0092189	0.0195568	0.00533812	0.0130268	0.0332773	0.0330983	0.00720312	0	0.0146076	0.959128	histone cluster 1, H2ab [Source:MGI Symbol;Acc:MGI:2448306]	Human Diseases;Cellular Processes;Human Diseases	Substance dependence;Cell growth and death;Immune diseases	ko05034//Alcoholism;ko04217//Necroptosis;ko05322//Systemic lupus erythematosus	K11251;K11251;K11251	GO:0000786//nucleosome;GO:0000790//nuclear chromatin;GO:0005634//nucleus;GO:0005694//chromosome	GO:0003677//DNA binding;GO:0019899//enzyme binding;GO:0046982//protein heterodimerization activity	GO:0006325//chromatin organization;GO:0008285//negative regulation of cell proliferation
6	ENSMUSG00000027306	Nusap1	0.00817923	0.0101177	0.0260128	0.0163912	0.00397531	0.00507257	1.95964	0.0076529	0.0561686	0.0102501	0.0161574	0.55678	0.142224	0.0175191	0.0643729	0	0	0.03788	0	0.0138345	0.0852691	0	4.63684	nucleolar and spindle associated protein 1 [Source:MGI Symbol;Acc:MGI:2675669]	-	-	-	-	GO:0005634//nucleus;GO:0005694//chromosome;GO:0005730//nucleolus;GO:0005737//cytoplasm;GO:0005819//spindle;GO:0005856//cytoskeleton;GO:0005874//microtubule;GO:0005876//spindle microtubule;GO:0072686//mitotic spindle	GO:0003677//DNA binding;GO:0008017//microtubule binding	GO:0000070//mitotic sister chromatid segregation;GO:0000226//microtubule cytoskeleton organization;GO:0000281//mitotic cytokinesis;GO:0007049//cell cycle;GO:0007076//mitotic chromosome condensation;GO:0040001//establishment of mitotic spindle localization;GO:0045840//positive regulation of mitotic nuclear division;GO:0051301//cell division
6	ENSMUSG00000021485	Mxd3	0.00613944	0.00391964	0.00379567	0.00673384	0.00271909	0	0.600221	0.00178134	0.010299	0	0.00807502	0.158561	0.0470007	0.0170733	0	0.0117523	0	0.00977959	0	0	0	0	1.74825	Max dimerization protein 3 [Source:MGI Symbol;Acc:MGI:104987]	-	-	-	-	GO:0005634//nucleus;GO:0090575//RNA polymerase II transcription factor complex	GO:0000977//RNA polymerase II regulatory region sequence-specific DNA binding;GO:0001227//transcriptional repressor activity, RNA polymerase II transcription regulatory region sequence-specific binding;GO:0003677//DNA binding;GO:0005515//protein binding;GO:0046983//protein dimerization activity	GO:0000122//negative regulation of transcription from RNA polymerase II promoter;GO:0045892//negative regulation of transcription, DNA-templated
7	ENSMUSG00000032068	Plet1	0.000899089	0.00183527	0	0.018421	0.0123217	0	0.0399689	1.27421	0.0217473	0.00579307	0.00217073	0.00323997	0.00122511	0.0264627	0	0	0	0	0	0	0.0083375	0	0	placenta expressed transcript 1 [Source:MGI Symbol;Acc:MGI:1923759]	-	-	-	-	GO:0005886//plasma membrane;GO:0009897//external side of plasma membrane;GO:0016020//membrane;GO:0016324//apical plasma membrane;GO:0031225//anchored component of membrane	-	GO:0001953//negative regulation of cell-matrix adhesion;GO:0030154//cell differentiation;GO:0030335//positive regulation of cell migration;GO:0035313//wound healing, spreading of epidermal cells
7	ENSMUSG00000031494	Cd209a	0.000842559	0.00838981	0.000228345	0.00726412	0.046633	0	0.0850474	3.85873	0.014064	0	0.00233638	0.00169188	0	0.53212	0	0	0.129164	0	0	0.465296	0.0395438	3.95742	0	CD209a antigen [Source:MGI Symbol;Acc:MGI:2157942]	Human Diseases;Cellular Processes;Human Diseases;Organismal Systems	Infectious diseases;Transport and catabolism;Infectious diseases;Immune system	ko05152//Tuberculosis;ko04145//Phagosome;ko05162//Measles;ko04625//C-type lectin receptor signaling pathway	K06563;K06563;K06563;K06563	GO:0009986//cell surface;GO:0016020//membrane;GO:0016021//integral component of membrane	GO:0001618//virus receptor activity;GO:0005537//mannose binding;GO:0030246//carbohydrate binding;GO:0046872//metal ion binding;GO:0048306//calcium-dependent protein binding;GO:0097367//carbohydrate derivative binding	GO:0006897//endocytosis;GO:0042129//regulation of T cell proliferation;GO:0046718//viral entry into host cell
7	ENSMUSG00000022512	Cldn1	0.0012657	0.00268822	0.000556379	0.00288984	0.0138181	0	0.0348605	0.888677	0.0109347	0.164874	0.0209057	0.0238633	0.00390346	0	0	0	0	0	0	0	0.267109	0	0	claudin 1 [Source:MGI Symbol;Acc:MGI:1276109]	Cellular Processes;Environmental Information Processing;Human Diseases;Organismal Systems	Cellular community - eukaryotes;Signaling molecules and interaction;Infectious diseases;Immune system	ko04530//Tight junction;ko04514//Cell adhesion molecules (CAMs);ko05160//Hepatitis C;ko04670//Leukocyte transendothelial migration	K06087;K06087;K06087;K06087	GO:0005737//cytoplasm;GO:0005886//plasma membrane;GO:0005887//integral component of plasma membrane;GO:0005923//bicellular tight junction;GO:0016020//membrane;GO:0016021//integral component of membrane;GO:0016323//basolateral plasma membrane;GO:0016324//apical plasma membrane;GO:0016328//lateral plasma membrane;GO:0030054//cell junction;GO:0032991//macromolecular complex	GO:0001618//virus receptor activity;GO:0005198//structural molecule activity;GO:0005515//protein binding;GO:0042802//identical protein binding	GO:0007568//aging;GO:0008065//establishment of blood-nerve barrier;GO:0009636//response to toxic substance;GO:0016338//calcium-independent cell-cell adhesion via plasma membrane cell-adhesion molecules;GO:0030335//positive regulation of cell migration;GO:0032496//response to lipopolysaccharide;GO:0042538//hyperosmotic salinity response;GO:0045216//cell-cell junction organization;GO:0045471//respo…
7	ENSMUSG00000045394	Epcam	0.00147207	0.0101452	0.000990959	0	0.120162	0.0109581	0.0762241	1.70192	0.0226462	0	0.0265779	0.0202112	0.0164756	0.0459594	0.238851	0.0337244	0	0.0309225	0.121372	0	0.215541	0.268665	0	epithelial cell adhesion molecule [Source:MGI Symbol;Acc:MGI:106653]	-	-	-	-	GO:0005886//plasma membrane;GO:0005923//bicellular tight junction;GO:0009986//cell surface;GO:0016020//membrane;GO:0016021//integral component of membrane;GO:0016323//basolateral plasma membrane;GO:0016324//apical plasma membrane;GO:0016328//lateral plasma membrane;GO:0030054//cell junction	GO:0044877//macromolecular complex binding;GO:0098641//cadherin binding involved in cell-cell adhesion	GO:0001657//ureteric bud development;GO:0008284//positive regulation of cell proliferation;GO:0023019//signal transduction involved in regulation of gene expression;GO:0043066//negative regulation of apoptotic process;GO:0045944//positive regulation of transcription from RNA polymerase II promoter;GO:0048863//stem cell differentiation;GO:0098742//cell-cell adhesion via plasma-membrane adhesion mo…
7	ENSMUSG00000005672	Kit	0.000765068	0.00196667	0.00987891	0	0.00836108	0.0602415	0.0206949	0.520326	0.00587248	0	0.00798739	0.000720573	0	0.0123588	0.0129074	0	0	0.0071168	0	0	0.654934	0	0	KIT proto-oncogene receptor tyrosine kinase [Source:MGI Symbol;Acc:MGI:96677]	Human Diseases;Environmental Information Processing;Environmental Information Processing;Environmental Information Processing;Environmental Information Processing;Human Diseases;Environmental Information Processing;Organismal Systems;Organismal Systems;Human Diseases;Human Diseases	Cancers;Signal transduction;Signal transduction;Signal transduction;Signal transduction;Cancers;Signal transduction;Endocrine system;Immune system;Cancers;Cancers	ko05200//Pathways in cancer;ko04151//PI3K-Akt signaling pathway;ko04010//MAPK signaling pathway;ko04014//Ras signaling pathway;ko04015//Rap1 signaling pathway;ko05224//Breast cancer;ko04072//Phospholipase D signaling pathway;ko04916//Melanogenesis;ko04640//Hematopoietic cell lineage;ko05221//Acute myeloid leukemia;ko05230//Central carbon metabolism in cancer	K05091;K05091;K05091;K05091;K05091;K05091;K05091;K05091;K05091;K05091;K05091	GO:0001669//acrosomal vesicle;GO:0005615//extracellular space;GO:0005737//cytoplasm;GO:0005886//plasma membrane;GO:0005887//integral component of plasma membrane;GO:0005911//cell-cell junction;GO:0009897//external side of plasma membrane;GO:0009898//cytoplasmic side of plasma membrane;GO:0009986//cell surface;GO:0016020//membrane;GO:0016021//integral component of membrane;GO:0042629//mast cell gr…	GO:0000166//nucleotide binding;GO:0002020//protease binding;GO:0004672//protein kinase activity;GO:0004713//protein tyrosine kinase activity;GO:0004714//transmembrane receptor protein tyrosine kinase activity;GO:0005020//stem cell factor receptor activity;GO:0005515//protein binding;GO:0005524//ATP binding;GO:0016301//kinase activity;GO:0016740//transferase activity;GO:0019955//cytokine binding;G…	GO:0000187//activation of MAPK activity;GO:0001541//ovarian follicle development;GO:0002244//hematopoietic progenitor cell differentiation;GO:0002318//myeloid progenitor cell differentiation;GO:0002320//lymphoid progenitor cell differentiation;GO:0002327//immature B cell differentiation;GO:0002371//dendritic cell cytokine production;GO:0002551//mast cell chemotaxis;GO:0002573//myeloid leukocyte d…
8	ENSMUSG00000029591	Ung	0.0260679	0.0294828	0.0542937	0.00095565	0.0296223	0.079925	0.0826029	0.0165975	0.774674	0.0113727	0.0348955	0.263348	0.0208758	0.0112704	0.0496301	0.197463	0.00456229	0.103333	0.0562441	0.0178102	0.005392	0.183747	0	uracil DNA glycosylase [Source:MGI Symbol;Acc:MGI:109352]	Human Diseases;Genetic Information Processing	Immune diseases;Replication and repair	ko05340//Primary immunodeficiency;ko03410//Base excision repair	K03648;K03648	GO:0005634//nucleus;GO:0005654//nucleoplasm;GO:0005739//mitochondrion	GO:0003684//damaged DNA binding;GO:0004844//uracil DNA N-glycosylase activity;GO:0016787//hydrolase activity;GO:0016799//hydrolase activity, hydrolyzing N-glycosyl compounds;GO:0043024//ribosomal small subunit binding	GO:0006281//DNA repair;GO:0006284//base-excision repair;GO:0006974//cellular response to DNA damage stimulus;GO:0016446//somatic hypermutation of immunoglobulin genes;GO:0016447//somatic recombination of immunoglobulin gene segments;GO:0043066//negative regulation of apoptotic process;GO:0045190//isotype switching;GO:0097510//base-excision repair, AP site formation via deaminated base removal
8	ENSMUSG00000017499	Cdc6	0.0127033	0.0136283	0.0237734	0.00974493	0.0116227	0.00169019	0.117248	0.0126481	0.360836	0.0111669	0.00671143	0.166463	0.0202397	0.0155827	0.0124028	0	0.00586181	0.038034	0	0	0	0.0146076	0.318462	cell division cycle 6 [Source:MGI Symbol;Acc:MGI:1345150]	Cellular Processes	Cell growth and death	ko04110//Cell cycle	K02213	GO:0000922//spindle pole;GO:0005634//nucleus;GO:0005737//cytoplasm;GO:0005819//spindle;GO:0051233//spindle midzone	GO:0000166//nucleotide binding;GO:0003682//chromatin binding;GO:0003688//DNA replication origin binding;GO:0005524//ATP binding;GO:0019900//kinase binding	GO:0000278//mitotic cell cycle;GO:0006260//DNA replication;GO:0006270//DNA replication initiation;GO:0007049//cell cycle;GO:0030071//regulation of mitotic metaphase/anaphase transition;GO:0032467//positive regulation of cytokinesis;GO:0033314//mitotic DNA replication checkpoint;GO:0045737//positive regulation of cyclin-dependent protein serine/threonine kinase activity;GO:0048146//positive regula…
8	ENSMUSG00000001228	Uhrf1	0.0214861	0.0328488	0.0351548	0.0106888	0.014905	0.0657183	0.677653	0.0253274	0.89419	0	0.00222445	0.412201	0.0931229	0.0220116	0.0441259	0.00825062	0.0160654	0.0927115	0	0.025398	0.169659	0.0292153	1.63401	ubiquitin-like, containing PHD and RING finger domains, 1 [Source:MGI Symbol;Acc:MGI:1338889]	-	-	-	-	GO:0000790//nuclear chromatin;GO:0000791//euchromatin;GO:0000792//heterochromatin;GO:0005634//nucleus;GO:0005654//nucleoplasm;GO:0005657//replication fork;GO:0005720//nuclear heterochromatin;GO:0005886//plasma membrane;GO:0016363//nuclear matrix;GO:0031410//cytoplasmic vesicle	GO:0000987//core promoter proximal region sequence-specific DNA binding;GO:0003677//DNA binding;GO:0004842//ubiquitin-protein transferase activity;GO:0005515//protein binding;GO:0008270//zinc ion binding;GO:0008327//methyl-CpG binding;GO:0016740//transferase activity;GO:0031493//nucleosomal histone binding;GO:0035064//methylated histone binding;GO:0042393//histone binding;GO:0042802//identical pr…	GO:0000122//negative regulation of transcription from RNA polymerase II promoter;GO:0006281//DNA repair;GO:0006325//chromatin organization;GO:0006511//ubiquitin-dependent protein catabolic process;GO:0006974//cellular response to DNA damage stimulus;GO:0007049//cell cycle;GO:0010216//maintenance of DNA methylation;GO:0010390//histone monoubiquitination;GO:0016567//protein ubiquitination;GO:001657…
8	ENSMUSG00000025001	Hells	0.0497523	0.0692138	0.0789354	0.0211862	0.0389307	0.166712	0.489992	0.0398814	1.25922	0.0198035	0.0099748	1.27136	0.0836799	0.0419958	0.185469	0.0494448	0.0313441	0.110667	0.108634	0.0320623	0.182588	0	1.75564	helicase, lymphoid specific [Source:MGI Symbol;Acc:MGI:106209]	-	-	-	-	GO:0000775//chromosome, centromeric region;GO:0005634//nucleus;GO:0005721//pericentric heterochromatin	GO:0000166//nucleotide binding;GO:0003682//chromatin binding;GO:0004386//helicase activity;GO:0005515//protein binding;GO:0005524//ATP binding;GO:0016787//hydrolase activity	GO:0001655//urogenital system development;GO:0006306//DNA methylation;GO:0006342//chromatin silencing;GO:0006346//methylation-dependent chromatin silencing;GO:0007049//cell cycle;GO:0007275//multicellular organism development;GO:0010216//maintenance of DNA methylation;GO:0030098//lymphocyte differentiation;GO:0031508//pericentric heterochromatin assembly;GO:0043066//negative regulation of apoptot…
8	ENSMUSG00000037474	Dtl	0.0109363	0.0165288	0.015249	0.00874877	0.00334841	0.0801852	0.224799	0.015799	0.442618	0.00409249	0	0.518332	0.0199597	0.0216665	0.0460091	0.0660892	0	0.0260117	0	0.0218556	0.0674395	0.0420504	1.1621	denticleless E3 ubiquitin protein ligase [Source:MGI Symbol;Acc:MGI:1924093]	-	-	-	-	GO:0005634//nucleus;GO:0005694//chromosome;GO:0005730//nucleolus;GO:0005737//cytoplasm;GO:0005813//centrosome;GO:0005815//microtubule organizing center;GO:0005829//cytosol;GO:0005856//cytoskeleton;GO:0016020//membrane;GO:0031464//Cul4A-RING E3 ubiquitin ligase complex;GO:0031465//Cul4B-RING E3 ubiquitin ligase complex;GO:0031965//nuclear membrane;GO:0080008//Cul4-RING E3 ubiquitin ligase complex	GO:0004842//ubiquitin-protein transferase activity;GO:0005515//protein binding	GO:0000209//protein polyubiquitination;GO:0006260//DNA replication;GO:0006511//ubiquitin-dependent protein catabolic process;GO:0006513//protein monoubiquitination;GO:0006974//cellular response to DNA damage stimulus;GO:0009411//response to UV;GO:0010971//positive regulation of G2/M transition of mitotic cell cycle;GO:0016567//protein ubiquitination;GO:0019985//translesion synthesis;GO:0045732//p…
9	ENSMUSG00000059657	Stfa2l1	0.00452532	0.00855713	0.000967214	0.0157791	0.00109461	0	0.0115699	0.00138758	0	6.27174	0.00160901	0.00257645	0	0	0	0	0	0	0.0154643	0	0	0	0	stefin A2 like 1 [Source:MGI Symbol;Acc:MGI:3524944]	-	-	-	-	GO:0005622//intracellular;GO:0005829//cytosol	GO:0004866//endopeptidase inhibitor activity;GO:0004869//cysteine-type endopeptidase inhibitor activity	GO:0008150//biological_process;GO:0010951//negative regulation of endopeptidase activity
9	ENSMUSG00000022651	Retnlg	0.0503319	0.0204337	0.0364991	0.0887285	0.0232117	0.101489	0.0141697	0.0103392	0.0106166	46.0158	0.00928492	0.0258407	0.00378649	0.0094454	0.00191934	0	0.0379821	0.00400328	0	0	0	0.846837	0	resistin like gamma [Source:MGI Symbol;Acc:MGI:2667763]	-	-	-	-	GO:0005576//extracellular region;GO:0005615//extracellular space	GO:0005179//hormone activity	GO:0002408//myeloid dendritic cell chemotaxis;GO:0007165//signal transduction
9	ENSMUSG00000056071	S100a9	0.414808	0.346546	0.0453615	0.878267	0.20747	0.833133	0.16767	0.167375	0.305365	378.882	0.191955	0.234208	0.0790432	0.160551	0.416807	0.0795612	0.268378	0.0447701	1.14194	0.147708	0.110815	11.2772	0	S100 calcium binding protein A9 (calgranulin B) [Source:MGI Symbol;Acc:MGI:1338947]	Organismal Systems	Immune system	ko04657//IL-17 signaling pathway	K21128	GO:0005576//extracellular region;GO:0005615//extracellular space;GO:0005654//nucleoplasm;GO:0005737//cytoplasm;GO:0005829//cytosol;GO:0005856//cytoskeleton;GO:0005886//plasma membrane;GO:0016020//membrane;GO:0030054//cell junction	GO:0005509//calcium ion binding;GO:0008017//microtubule binding;GO:0008270//zinc ion binding;GO:0016209//antioxidant activity;GO:0035662//Toll-like receptor 4 binding;GO:0046872//metal ion binding;GO:0050544//arachidonic acid binding;GO:0050786//RAGE receptor binding	GO:0002376//immune system process;GO:0002523//leukocyte migration involved in inflammatory response;GO:0002793//positive regulation of peptide secretion;GO:0006417//regulation of translation;GO:0006914//autophagy;GO:0006915//apoptotic process;GO:0006919//activation of cysteine-type endopeptidase activity involved in apoptotic process;GO:0006935//chemotaxis;GO:0006954//inflammatory response;GO:001…
9	ENSMUSG00000033508	Asprv1	0.00762866	0.00197922	0.00224624	0.0323998	0.00065387	0.00599034	0.0045069	0.00403009	0.00644059	6.96998	0	0.0203237	0	0	0	0.0156903	0.0162781	0	0	0.0228155	0.0952423	0	0	aspartic peptidase, retroviral-like 1 [Source:MGI Symbol;Acc:MGI:1915105]	-	-	-	-	GO:0016020//membrane;GO:0016021//integral component of membrane	GO:0004190//aspartic-type endopeptidase activity;GO:0008233//peptidase activity;GO:0016787//hydrolase activity	GO:0006508//proteolysis;GO:0016485//protein processing;GO:0043588//skin development
9	ENSMUSG00000009633	G0s2	0.055925	0.0824706	0.0266884	0.22913	0.0562977	0.4134	0.0294441	0.070655	0.0519516	79.7561	0.0178146	0.0311753	0.00908757	0.0215073	0.0406939	0.00784514	0.168516	0.0239381	0.0273235	0.0186124	0	3.23274	0.144944	G0/G1 switch gene 2 [Source:MGI Symbol;Acc:MGI:1316737]	-	-	-	-	GO:0005739//mitochondrion;GO:0016020//membrane;GO:0016021//integral component of membrane	-	GO:0006915//apoptotic process;GO:0097191//extrinsic apoptotic signaling pathway;GO:2001238//positive regulation of extrinsic apoptotic signaling pathway
10	ENSMUSG00000049723	Mmp12	1.52059	0.388882	0.635077	0.794623	1.47491	0.022256	0.486858	1.10469	0.457975	0.00760514	18.1386	0.0387058	0.217999	7.51615	0.59129	0.018415	0.0429818	0.0659799	0.00381628	0.0257939	0	0	0	matrix metallopeptidase 12 [Source:MGI Symbol;Acc:MGI:97005]	-	-	-	-	GO:0005576//extracellular region;GO:0005615//extracellular space;GO:0005634//nucleus;GO:0005737//cytoplasm;GO:0031012//extracellular matrix	GO:0001047//core promoter binding;GO:0004222//metalloendopeptidase activity;GO:0005509//calcium ion binding;GO:0005518//collagen binding;GO:0008233//peptidase activity;GO:0008237//metallopeptidase activity;GO:0008270//zinc ion binding;GO:0016787//hydrolase activity;GO:0043565//sequence-specific DNA binding;GO:0046872//metal ion binding	GO:0000122//negative regulation of transcription from RNA polymerase II promoter;GO:0006508//proteolysis;GO:0006606//protein import into nucleus;GO:0010628//positive regulation of gene expression;GO:0030198//extracellular matrix organization;GO:0030574//collagen catabolic process;GO:0035313//wound healing, spreading of epidermal cells;GO:0042060//wound healing;GO:0045944//positive regulation of t…
10	ENSMUSG00000050578	Mmp13	0.42511	0.477429	0.244382	0.31751	0.1252	0	0.0723688	0.0346722	0.0857637	0.0106633	3.73992	0.0174255	0.0520206	0.0812467	0.290406	0	0.00699715	0.0314778	0	0.0173873	0	0	0	matrix metallopeptidase 13 [Source:MGI Symbol;Acc:MGI:1340026]	Organismal Systems;Organismal Systems;Organismal Systems	Endocrine system;Endocrine system;Immune system	ko04926//Relaxin signaling pathway;ko04928//Parathyroid hormone synthesis, secretion and action;ko04657//IL-17 signaling pathway	K07994;K07994;K07994	GO:0005576//extracellular region;GO:0005615//extracellular space;GO:0005764//lysosome;GO:0005794//Golgi apparatus;GO:0031012//extracellular matrix;GO:0046581//intercellular canaliculus	GO:0001968//fibronectin binding;GO:0004222//metalloendopeptidase activity;GO:0005509//calcium ion binding;GO:0005518//collagen binding;GO:0008233//peptidase activity;GO:0008237//metallopeptidase activity;GO:0008270//zinc ion binding;GO:0016787//hydrolase activity;GO:0046872//metal ion binding;GO:0048306//calcium-dependent protein binding;GO:0050750//low-density lipoprotein particle receptor bindi…	GO:0001958//endochondral ossification;GO:0003417//growth plate cartilage development;GO:0006508//proteolysis;GO:0007507//heart development;GO:0009725//response to hormone;GO:0022617//extracellular matrix disassembly;GO:0030198//extracellular matrix organization;GO:0030282//bone mineralization;GO:0030574//collagen catabolic process;GO:0043171//peptide catabolic process;GO:0044267//cellular protein…
10	ENSMUSG00000005413	Hmox1	1.42243	1.06012	2.50625	1.49596	0.749586	0.0491014	0.634324	0.179264	0.823612	2.36557	9.96254	0.808899	1.18945	2.37389	0.385104	0.0302133	2.0978	0.561001	0.0455067	7.34725	0.315432	0.179366	0.0563672	heme oxygenase 1 [Source:MGI Symbol;Acc:MGI:96163]	Metabolism;Human Diseases;Human Diseases;Human Diseases;Human Diseases;Environmental Information Processing;Organismal Systems;Metabolism;Cellular Processes	Global and overview maps;Cancers;Cancers;Cancers;Cardiovascular diseases;Signal transduction;Digestive system;Metabolism of cofactors and vitamins;Cell growth and death	ko01100//Metabolic pathways;ko05200//Pathways in cancer;ko05225//Hepatocellular carcinoma;ko05206//MicroRNAs in cancer;ko05418//Fluid shear stress and atherosclerosis;ko04066//HIF-1 signaling pathway;ko04978//Mineral absorption;ko00860//Porphyrin and chlorophyll metabolism;ko04216//Ferroptosis	K00510;K00510;K00510;K00510;K00510;K00510;K00510;K00510;K00510	GO:0005634//nucleus;GO:0005730//nucleolus;GO:0005783//endoplasmic reticulum;GO:0005789//endoplasmic reticulum membrane;GO:0005829//cytosol;GO:0005901//caveola;GO:0016020//membrane;GO:0016021//integral component of membrane;GO:0043231//intracellular membrane-bounded organelle;GO:0048471//perinuclear region of cytoplasm	GO:0004392//heme oxygenase (decyclizing) activity;GO:0004630//phospholipase D activity;GO:0016491//oxidoreductase activity;GO:0019899//enzyme binding;GO:0020037//heme binding;GO:0042803//protein homodimerization activity;GO:0046872//metal ion binding	GO:0001525//angiogenesis;GO:0001666//response to hypoxia;GO:0002246//wound healing involved in inflammatory response;GO:0006788//heme oxidation;GO:0006879//cellular iron ion homeostasis;GO:0006915//apoptotic process;GO:0006979//response to oxidative stress;GO:0007264//small GTPase mediated signal transduction;GO:0008217//regulation of blood pressure;GO:0008219//cell death;GO:0008285//negative reg…
10	ENSMUSG00000090877	Hspa1b	0.21056	0.533098	0.326904	0.419044	0.244587	2.01321	0.342484	0.827842	0.270837	0.279926	4.24086	0.24208	0.192717	0.306022	0.461264	1.3813	1.14767	0.306475	1.25579	0.609082	0.623627	0.231482	3.11313	heat shock protein 1B [Source:MGI Symbol;Acc:MGI:99517]	Environmental Information Processing;Cellular Processes;Human Diseases;Human Diseases;Genetic Information Processing;Organismal Systems;Human Diseases;Genetic Information Processing;Human Diseases;Organismal Systems;Organismal Systems;Human Diseases	Signal transduction;Transport and catabolism;Infectious diseases;Infectious diseases;Folding, sorting and degradation;Endocrine system;Infectious diseases;Transcription;Infectious diseases;Immune system;Aging;Infectious diseases	ko04010//MAPK signaling pathway;ko04144//Endocytosis;ko05169//Epstein-Barr virus infection;ko05164//Influenza A;ko04141//Protein processing in endoplasmic reticulum;ko04915//Estrogen signaling pathway;ko05162//Measles;ko03040//Spliceosome;ko05145//Toxoplasmosis;ko04612//Antigen processing and presentation;ko04213//Longevity regulating pathway - multiple species;ko05134//Legionellosis	K03283;K03283;K03283;K03283;K03283;K03283;K03283;K03283;K03283;K03283;K03283;K03283	GO:0002199//zona pellucida receptor complex;GO:0005634//nucleus;GO:0005737//cytoplasm;GO:0005739//mitochondrion;GO:0005759//mitochondrial matrix;GO:0005813//centrosome;GO:0005815//microtubule organizing center;GO:0005829//cytosol;GO:0005856//cytoskeleton;GO:0005886//plasma membrane;GO:0008180//COP9 signalosome;GO:0032991//macromolecular complex;GO:0044297//cell body	GO:0000166//nucleotide binding;GO:0005515//protein binding;GO:0005524//ATP binding;GO:0016887//ATPase activity;GO:0031072//heat shock protein binding;GO:0031625//ubiquitin protein ligase binding;GO:0042623//ATPase activity, coupled;GO:0044183//protein binding involved in protein folding;GO:0051082//unfolded protein binding;GO:0051787//misfolded protein binding	GO:0006457//protein folding;GO:0006986//response to unfolded protein;GO:0007339//binding of sperm to zona pellucida;GO:0009408//response to heat;GO:0016192//vesicle-mediated transport;GO:0032436//positive regulation of proteasomal ubiquitin-dependent protein catabolic process;GO:0034605//cellular response to heat;GO:0034620//cellular response to unfolded protein;GO:0042026//protein refolding;GO:0…
10	ENSMUSG00000029657	Hsph1	0.185881	0.143322	0.163144	0.124281	0.148382	0.844738	0.199972	0.261145	0.327504	0.113068	2.03723	0.345458	0.181385	0.34078	0.414129	1.13024	0.182421	0.172101	1.63382	0.170521	0.199521	0.0727668	0.513364	heat shock 105kDa/110kDa protein 1 [Source:MGI Symbol;Acc:MGI:105053]	Genetic Information Processing	Folding, sorting and degradation	ko04141//Protein processing in endoplasmic reticulum	K09485	GO:0005576//extracellular region;GO:0005634//nucleus;GO:0005654//nucleoplasm;GO:0005737//cytoplasm;GO:0005829//cytosol;GO:0005874//microtubule;GO:0032991//macromolecular complex	GO:0000166//nucleotide binding;GO:0000774//adenyl-nucleotide exchange factor activity;GO:0005515//protein binding;GO:0005524//ATP binding;GO:0043014//alpha-tubulin binding	GO:0006986//response to unfolded protein;GO:0043524//negative regulation of neuron apoptotic process;GO:0045345//positive regulation of MHC class I biosynthetic process;GO:0050790//regulation of catalytic activity;GO:0051085//chaperone mediated protein folding requiring cofactor;GO:0051135//positive regulation of NK T cell activation;GO:0070507//regulation of microtubule cytoskeleton organization
11	ENSMUSG00000027966	Col11a1	0.000454903	0.000269857	0.00128341	0.00105647	0	0	0	0	0.00102735	0	0	0.655282	0.00255397	0	0	0	0	0	0	0	0	0	0	collagen, type XI, alpha 1 [Source:MGI Symbol;Acc:MGI:88446]	Organismal Systems	Digestive system	ko04974//Protein digestion and absorption	K19721	GO:0005576//extracellular region;GO:0005581//collagen trimer;GO:0005592//collagen type XI trimer;GO:0005615//extracellular space;GO:0031012//extracellular matrix	GO:0005201//extracellular matrix structural constituent;GO:0008201//heparin binding;GO:0030020//extracellular matrix structural constituent conferring tensile strength;GO:0046872//metal ion binding;GO:1904399//heparan sulfate binding	GO:0001502//cartilage condensation;GO:0001503//ossification;GO:0002063//chondrocyte development;GO:0003007//heart morphogenesis;GO:0006029//proteoglycan metabolic process;GO:0007601//visual perception;GO:0007605//sensory perception of sound;GO:0030198//extracellular matrix organization;GO:0030199//collagen fibril organization;GO:0035987//endodermal cell differentiation;GO:0035989//tendon developm…
11	ENSMUSG00000028517	Plpp3	0.00201348	0.00258595	0.002301	0	0.00247364	0	0.00341752	0.000893035	0.00377543	0	0.000957268	2.28455	0	0.00572438	0	0	0	0	0	0	0	0	0	phospholipid phosphatase 3 [Source:MGI Symbol;Acc:MGI:1915166]	Metabolism;Environmental Information Processing;Human Diseases;Metabolism;Organismal Systems;Metabolism;Metabolism;Metabolism;Organismal Systems	Global and overview maps;Signal transduction;Cancers;Lipid metabolism;Immune system;Lipid metabolism;Lipid metabolism;Lipid metabolism;Digestive system	ko01100//Metabolic pathways;ko04072//Phospholipase D signaling pathway;ko05231//Choline metabolism in cancer;ko00564//Glycerophospholipid metabolism;ko04666//Fc gamma R-mediated phagocytosis;ko00561//Glycerolipid metabolism;ko00600//Sphingolipid metabolism;ko00565//Ether lipid metabolism;ko04975//Fat digestion and absorption	K01080;K01080;K01080;K01080;K01080;K01080;K01080;K01080;K01080	GO:0005783//endoplasmic reticulum;GO:0005789//endoplasmic reticulum membrane;GO:0005794//Golgi apparatus;GO:0005886//plasma membrane;GO:0005887//integral component of plasma membrane;GO:0016020//membrane;GO:0016021//integral component of membrane	GO:0005178//integrin binding;GO:0008195//phosphatidate phosphatase activity;GO:0016787//hydrolase activity;GO:0016791//phosphatase activity;GO:0042392//sphingosine-1-phosphate phosphatase activity;GO:0042577//lipid phosphatase activity	GO:0001568//blood vessel development;GO:0001702//gastrulation with mouth forming second;GO:0001933//negative regulation of protein phosphorylation;GO:0006644//phospholipid metabolic process;GO:0007155//cell adhesion;GO:0007275//multicellular organism development;GO:0030111//regulation of Wnt signaling pathway;GO:0034109//homotypic cell-cell adhesion;GO:0044328//canonical Wnt signaling pathway inv…
11	ENSMUSG00000037892	Pcdh18	0.000860793	0.000996385	0	0	0.000743072	0	0.000845975	0	0	0	0	0.417767	0	0.00128451	0	0	0	0	0	0	0	0	0	protocadherin 18 [Source:MGI Symbol;Acc:MGI:1920423]	-	-	-	-	GO:0005886//plasma membrane;GO:0005887//integral component of plasma membrane;GO:0016020//membrane;GO:0016021//integral component of membrane	GO:0005509//calcium ion binding;GO:0005515//protein binding	GO:0007155//cell adhesion;GO:0007156//homophilic cell adhesion via plasma membrane adhesion molecules;GO:0007399//nervous system development;GO:0007420//brain development;GO:0016339//calcium-dependent cell-cell adhesion via plasma membrane cell adhesion molecules
11	ENSMUSG00000042436	Mfap4	0.00228005	0.0061486	0.00439877	0.00723438	0	0.00367932	0.002498	0.000528901	0.00543332	0.00660197	0	2.9496	0.00287188	0.00161264	0.00393631	0	0	0.00557447	0	0	0	0	0	microfibrillar-associated protein 4 [Source:MGI Symbol;Acc:MGI:1342276]	-	-	-	-	GO:0001527//microfibril;GO:0005576//extracellular region;GO:0005615//extracellular space;GO:0071953//elastic fiber	GO:0005201//extracellular matrix structural constituent	GO:0007155//cell adhesion;GO:0009650//UV protection;GO:0010712//regulation of collagen metabolic process;GO:0048251//elastic fiber assembly;GO:0071493//cellular response to UV-B;GO:0097435//fibril organization
11	ENSMUSG00000060572	Mfap2	0.00233003	0.00231031	0.00669057	0.00184518	0	0	0.00299525	0.00348959	0.00532521	0	0	2.33534	0.00704305	0.0041834	0	0	0.00556829	0.0167234	0	0	0.0083375	0	0	microfibrillar-associated protein 2 [Source:MGI Symbol;Acc:MGI:99559]	-	-	-	-	GO:0001527//microfibril	-	GO:0048048//embryonic eye morphogenesis;GO:0048050//post-embryonic eye morphogenesis
12	ENSMUSG00000032218	Ccnb2	0.0407693	0.0503533	0.16733	0.0191373	0.0761432	0.0116783	1.94361	0.0414294	0.0734754	0.0193412	0.036439	1.28109	3.97879	0.0903251	0.177707	0	0.00514399	0.450605	0	0.0856546	0	0.0812557	4.28044	cyclin B2 [Source:MGI Symbol;Acc:MGI:88311]	Human Diseases;Cellular Processes;Environmental Information Processing;Cellular Processes;Cellular Processes;Organismal Systems;Cellular Processes	Infectious diseases;Cell growth and death;Signal transduction;Cell growth and death;Cell growth and death;Endocrine system;Cell growth and death	ko05166//HTLV-I infection;ko04218//Cellular senescence;ko04068//FoxO signaling pathway;ko04110//Cell cycle;ko04114//Oocyte meiosis;ko04914//Progesterone-mediated oocyte maturation;ko04115//p53 signaling pathway	K21770;K21770;K21770;K21770;K21770;K21770;K21770	GO:0000307//cyclin-dependent protein kinase holoenzyme complex;GO:0005634//nucleus;GO:0005737//cytoplasm;GO:0005813//centrosome;GO:0005829//cytosol;GO:0015630//microtubule cytoskeleton;GO:0016020//membrane	GO:0004672//protein kinase activity;GO:0016538//cyclin-dependent protein serine/threonine kinase regulator activity;GO:0019901//protein kinase binding	GO:0000079//regulation of cyclin-dependent protein serine/threonine kinase activity;GO:0001701//in utero embryonic development;GO:0006468//protein phosphorylation;GO:0007049//cell cycle;GO:0040008//regulation of growth;GO:0043029//T cell homeostasis;GO:0044772//mitotic cell cycle phase transition;GO:0048538//thymus development;GO:0051301//cell division
12	ENSMUSG00000037628	Cdkn3	0.0166456	0.0270409	0.0460236	0.0110465	0.0294262	0.00794869	0.89451	0.01318	0.0493935	0.00872315	0.0165154	0.543795	1.5142	0.0242443	0.03651	0.0271527	0.0120211	0.184017	0	0.0426221	0	0.022216	1.25816	cyclin-dependent kinase inhibitor 3 [Source:MGI Symbol;Acc:MGI:1919641]	-	-	-	-	GO:0005737//cytoplasm;GO:0005829//cytosol;GO:0048471//perinuclear region of cytoplasm	GO:0004721//phosphoprotein phosphatase activity;GO:0004722//protein serine/threonine phosphatase activity;GO:0004725//protein tyrosine phosphatase activity;GO:0005515//protein binding;GO:0016787//hydrolase activity;GO:0016791//phosphatase activity	GO:0006470//protein dephosphorylation;GO:0006974//cellular response to DNA damage stimulus;GO:0007049//cell cycle;GO:0007050//cell cycle arrest;GO:0016311//dephosphorylation;GO:0035335//peptidyl-tyrosine dephosphorylation;GO:0060271//cilium morphogenesis
12	ENSMUSG00000020330	Hmmr	0.00564435	0.00954637	0.0215954	0.00839526	0.00557018	0.0128183	0.934108	0.00600911	0.0277058	0.0218963	0.00233706	0.470663	0.987708	0.0141342	0.0162517	0.00825062	0	0.113859	0.0209485	0	0.047824	0.0292153	1.60312	hyaluronan mediated motility receptor (RHAMM) [Source:MGI Symbol;Acc:MGI:104667]	Environmental Information Processing	Signaling molecules and interaction	ko04512//ECM-receptor interaction	K06267	GO:0005737//cytoplasm;GO:0005813//centrosome;GO:0005829//cytosol;GO:0009986//cell surface;GO:0015630//microtubule cytoskeleton	GO:0005540//hyaluronic acid binding	-
12	ENSMUSG00000003779	Kif20a	0.010526	0.0132489	0.0280621	0.0123772	0.0103417	0.00632631	0.711936	0.00760196	0.0352944	0.00360283	0.00349156	0.385933	0.752419	0.0126615	0.00953248	0.0192871	0.0141911	0.055094	0.0239722	0.0138345	0	0	0.632825	kinesin family member 20A [Source:MGI Symbol;Acc:MGI:1201682]	-	-	-	-	GO:0005634//nucleus;GO:0005654//nucleoplasm;GO:0005737//cytoplasm;GO:0005794//Golgi apparatus;GO:0005819//spindle;GO:0005856//cytoskeleton;GO:0005871//kinesin complex;GO:0005874//microtubule;GO:0030496//midbody;GO:0032154//cleavage furrow;GO:0045171//intercellular bridge	GO:0000166//nucleotide binding;GO:0003774//motor activity;GO:0003777//microtubule motor activity;GO:0005524//ATP binding;GO:0008017//microtubule binding;GO:0016887//ATPase activity;GO:0019901//protein kinase binding	GO:0000281//mitotic cytokinesis;GO:0001578//microtubule bundle formation;GO:0007018//microtubule-based movement;GO:0015031//protein transport;GO:0032465//regulation of cytokinesis
12	ENSMUSG00000006398	Cdc20	0.0159588	0.026643	0.0254331	0.00980415	0.0188185	0.0294111	0.830152	0.00825909	0.0483456	0.0136333	0.012591	0.980019	1.11547	0.0169505	0.0584424	0.0264341	0.0257778	0.116434	0.0164171	0	0	0.011108	1.51827	cell division cycle 20 [Source:MGI Symbol;Acc:MGI:1859866]	Human Diseases;Human Diseases;Genetic Information Processing;Cellular Processes;Cellular Processes	Infectious diseases;Cancers;Folding, sorting and degradation;Cell growth and death;Cell growth and death	ko05166//HTLV-I infection;ko05203//Viral carcinogenesis;ko04120//Ubiquitin mediated proteolysis;ko04110//Cell cycle;ko04114//Oocyte meiosis	K03363;K03363;K03363;K03363;K03363	GO:0000922//spindle pole;GO:0005634//nucleus;GO:0005654//nucleoplasm;GO:0005680//anaphase-promoting complex;GO:0005737//cytoplasm;GO:0005813//centrosome;GO:0005815//microtubule organizing center;GO:0005829//cytosol;GO:0005856//cytoskeleton;GO:0032991//macromolecular complex;GO:0048471//perinuclear region of cytoplasm	GO:0005515//protein binding;GO:0008022//protein C-terminus binding;GO:0010997//anaphase-promoting complex binding;GO:0019899//enzyme binding;GO:0042826//histone deacetylase binding;GO:0097027//ubiquitin-protein transferase activator activity	GO:0007049//cell cycle;GO:0007064//mitotic sister chromatid cohesion;GO:0007399//nervous system development;GO:0008284//positive regulation of cell proliferation;GO:0016567//protein ubiquitination;GO:0030154//cell differentiation;GO:0031145//anaphase-promoting complex-dependent proteasomal ubiquitin-dependent protein catabolic process;GO:0031915//positive regulation of synaptic plasticity;GO:0040…
13	ENSMUSG00000069515	Lyz1	0.02223	0.0579142	0.04392	0.0465508	0.00697147	0.00404337	0.0374787	0.00131608	0.0845984	0.00840477	0.0127484	0.0015776	0.0183572	8.64101	0.00824315	0	0.139911	0.00329329	0	1.88026	0	0	0	lysozyme 1 [Source:MGI Symbol;Acc:MGI:96902]	Organismal Systems	Digestive system	ko04970//Salivary secretion	K13915	GO:0000137//Golgi cis cisterna;GO:0005576//extracellular region;GO:0005615//extracellular space;GO:0005737//cytoplasm;GO:0005788//endoplasmic reticulum lumen;GO:0005795//Golgi stack;GO:0005902//microvillus;GO:0030140//trans-Golgi network transport vesicle;GO:0030141//secretory granule;GO:0048237//rough endoplasmic reticulum lumen	GO:0003796//lysozyme activity;GO:0003824//catalytic activity;GO:0016787//hydrolase activity;GO:0016798//hydrolase activity, acting on glycosyl bonds;GO:0042802//identical protein binding	GO:0008152//metabolic process;GO:0019835//cytolysis;GO:0042742//defense response to bacterium;GO:0050829//defense response to Gram-negative bacterium;GO:0050830//defense response to Gram-positive bacterium
13	ENSMUSG00000028972	Car6	0.00250501	0.00244524	0.00326218	0.00678201	0.000525405	0	0.00526744	0.0012944	0.00566272	0	0.00130885	0.0297693	0.000802291	0.454611	0	0	0	0.00539793	0	0.0742744	0	0	0	carbonic anhydrase 6 [Source:MGI Symbol;Acc:MGI:1333786]	Metabolism	Energy metabolism	ko00910//Nitrogen metabolism	K01672	GO:0005576//extracellular region;GO:0005615//extracellular space;GO:0005737//cytoplasm;GO:0005829//cytosol	GO:0003674//molecular_function;GO:0004089//carbonate dehydratase activity;GO:0008270//zinc ion binding;GO:0016829//lyase activity;GO:0046872//metal ion binding	GO:0001580//detection of chemical stimulus involved in sensory perception of bitter taste;GO:0006730//one-carbon metabolic process
13	ENSMUSG00000072596	Ear2	0.00468394	0.0476225	0.0174389	0.0600407	0.00922739	0.00429482	0.0218636	0.0675962	0.0159252	0.0274016	0	0.000940264	0.00287969	4.57189	0.0101044	0	2.62113	0.00887641	0	0.0458669	0.197587	0	0	eosinophil-associated, ribonuclease A family, member 2 [Source:MGI Symbol;Acc:MGI:108020]	-	-	-	-	GO:0005575//cellular_component	GO:0003676//nucleic acid binding;GO:0004518//nuclease activity;GO:0004519//endonuclease activity;GO:0004540//ribonuclease activity;GO:0016787//hydrolase activity	GO:0006935//chemotaxis;GO:0090305//nucleic acid phosphodiester bond hydrolysis;GO:0090501//RNA phosphodiester bond hydrolysis
13	ENSMUSG00000026748	Plxdc2	0.0123657	0.0119412	0.0106941	0.00155256	0.0527045	0.0086326	0.0207111	0.0217434	0.0347964	0	0.0202448	0.00187988	0.0110279	0.365515	0.00350826	0	0	0.00251527	0	0.0323653	0	0.497628	0	plexin domain containing 2 [Source:MGI Symbol;Acc:MGI:1914698]	-	-	-	-	GO:0005886//plasma membrane;GO:0016020//membrane;GO:0016021//integral component of membrane	-	-
13	ENSMUSG00000031443	F7	0.0604352	0.0302642	0.00455801	0.0901132	0.0233671	0	0.0125757	0.00314698	0.00309947	0	0.222225	0.00147823	0.00793344	0.685341	0.00563521	0.0168458	0.00597053	0.00738873	0	0.16553	0.0312207	0	0	coagulation factor VII [Source:MGI Symbol;Acc:MGI:109325]	Organismal Systems	Immune system	ko04610//Complement and coagulation cascades	K01320	GO:0005576//extracellular region;GO:0005615//extracellular space;GO:0031982//vesicle	GO:0004175//endopeptidase activity;GO:0004252//serine-type endopeptidase activity;GO:0005102//receptor binding;GO:0005509//calcium ion binding;GO:0008233//peptidase activity;GO:0008236//serine-type peptidase activity;GO:0016787//hydrolase activity	GO:0001666//response to hypoxia;GO:0002690//positive regulation of leukocyte chemotaxis;GO:0006508//proteolysis;GO:0007596//blood coagulation;GO:0007599//hemostasis;GO:0007623//circadian rhythm;GO:0009725//response to hormone;GO:0010037//response to carbon dioxide;GO:0010641//positive regulation of platelet-derived growth factor receptor signaling pathway;GO:0014070//response to organic cyclic co…
14	ENSMUSG00000039521	Foxp3	0.00700097	0.00722478	0.0082906	0.00364204	0.00957343	0.0492118	0.00451653	0.00151186	0.0116276	0	0.0055901	0.0184678	0.00387449	0.00455777	5.03319	0.0116604	0	0.00560973	0.0163159	0.00489137	0.0595415	0	0.236456	forkhead box P3 [Source:MGI Symbol;Acc:MGI:1891436]	Organismal Systems;Human Diseases	Immune system;Immune diseases	ko04659//Th17 cell differentiation;ko05321//Inflammatiory bowel disease (IBD)	K10163;K10163	GO:0005634//nucleus;GO:0005654//nucleoplasm;GO:0005737//cytoplasm	GO:0000978//RNA polymerase II core promoter proximal region sequence-specific DNA binding;GO:0000981//RNA polymerase II transcription factor activity, sequence-specific DNA binding;GO:0003676//nucleic acid binding;GO:0003677//DNA binding;GO:0003700//transcription factor activity, sequence-specific DNA binding;GO:0003714//transcription corepressor activity;GO:0005515//protein binding;GO:0035035//h…	GO:0000122//negative regulation of transcription from RNA polymerase II promoter;GO:0001782//B cell homeostasis;GO:0001816//cytokine production;GO:0002262//myeloid cell homeostasis;GO:0002362//CD4-positive, CD25-positive, alpha-beta regulatory T cell lineage commitment;GO:0002456//T cell mediated immunity;GO:0002507//tolerance induction;GO:0002513//tolerance induction to self antigen;GO:0002637//…
14	ENSMUSG00000026011	Ctla4	0.000653085	0.000993929	0.0115914	0.000842848	0.000720628	1.02532	0.0130082	0.0140595	0.0147637	0.00522139	0.014205	0.00793472	0.0167143	0.00257986	17.2274	0.461412	0.0302483	0	0.197005	0	0.0286123	0	2.11288	cytotoxic T-lymphocyte-associated protein 4 [Source:MGI Symbol;Acc:MGI:88556]	Environmental Information Processing;Organismal Systems;Human Diseases;Human Diseases	Signaling molecules and interaction;Immune system;Immune diseases;Immune diseases	ko04514//Cell adhesion molecules (CAMs);ko04660//T cell receptor signaling pathway;ko05323//Rheumatoid arthritis;ko05320//Autoimmune thyroid disease	K06538;K06538;K06538;K06538	GO:0005794//Golgi apparatus;GO:0005887//integral component of plasma membrane;GO:0009897//external side of plasma membrane;GO:0016020//membrane;GO:0016021//integral component of membrane;GO:0045334//clathrin-coated endocytic vesicle;GO:0048471//perinuclear region of cytoplasm;GO:0098636//protein complex involved in cell adhesion	-	GO:0006955//immune response;GO:0006974//cellular response to DNA damage stimulus;GO:0030889//negative regulation of B cell proliferation;GO:0042129//regulation of T cell proliferation;GO:0042130//negative regulation of T cell proliferation;GO:0043065//positive regulation of apoptotic process;GO:0045590//negative regulation of regulatory T cell differentiation;GO:0050777//negative regulation of im…
14	ENSMUSG00000025997	Ikzf2	0.0159611	0.0141407	0.0383402	0.00320299	0.0228975	0.336403	0.0597505	0.0183213	0.0241269	0	0.0175059	0.00933286	0.0240102	0.00473745	9.17096	0.281436	0.0331874	0.0158555	0.0349653	0.00887923	0	0.189535	0.709572	IKAROS family zinc finger 2 [Source:MGI Symbol;Acc:MGI:1342541]	-	-	-	-	GO:0005634//nucleus;GO:0005654//nucleoplasm	GO:0003676//nucleic acid binding;GO:0003677//DNA binding;GO:0003700//transcription factor activity, sequence-specific DNA binding;GO:0042803//protein homodimerization activity;GO:0044212//transcription regulatory region DNA binding;GO:0046872//metal ion binding	GO:0045944//positive regulation of transcription from RNA polymerase II promoter
14	ENSMUSG00000029075	Tnfrsf4	0.00619649	0.00632153	0.00886967	0.008521	0.00552561	1.86595	0.00659838	0.0129959	0.0222526	0.00981547	0.00228506	0.0215956	0.0482525	0	23.1297	0.159674	0.00989398	0.0151373	0.136456	0	1.36897	0	1.97821	tumor necrosis factor receptor superfamily, member 4 [Source:MGI Symbol;Acc:MGI:104512]	Environmental Information Processing	Signaling molecules and interaction	ko04060//Cytokine-cytokine receptor interaction	K05142	GO:0009986//cell surface;GO:0016020//membrane;GO:0016021//integral component of membrane	GO:0005515//protein binding	GO:0042098//T cell proliferation
14	ENSMUSG00000042262	Ccr8	0	0.000393361	0.00197701	0	0	0.423561	0	0.000413989	0.00218959	0	0	0.00184672	0.00570371	0	4.14584	0.0149628	0.00504138	0	0	0	0	0	0.315091	chemokine (C-C motif) receptor 8 [Source:MGI Symbol;Acc:MGI:1201402]	Environmental Information Processing;Human Diseases;Human Diseases;Organismal Systems	Signaling molecules and interaction;Cancers;Infectious diseases;Immune system	ko04060//Cytokine-cytokine receptor interaction;ko05203//Viral carcinogenesis;ko05167//Kaposi sarcoma-associated herpesvirus infection;ko04062//Chemokine signaling pathway	K04183;K04183;K04183;K04183	GO:0005623//cell;GO:0005886//plasma membrane;GO:0009897//external side of plasma membrane;GO:0016020//membrane;GO:0016021//integral component of membrane	GO:0004930//G-protein coupled receptor activity;GO:0004950//chemokine receptor activity;GO:0005515//protein binding;GO:0016493//C-C chemokine receptor activity;GO:0019956//chemokine binding;GO:0019957//C-C chemokine binding	GO:0006935//chemotaxis;GO:0006955//immune response;GO:0007165//signal transduction;GO:0007186//G-protein coupled receptor signaling pathway;GO:0007204//positive regulation of cytosolic calcium ion concentration;GO:0019722//calcium-mediated signaling;GO:0060326//cell chemotaxis;GO:0070098//chemokine-mediated signaling pathway
15	ENSMUSG00000020297	Nsg2	0.00101002	0.00052297	0.000875339	0.000713648	0.00040717	0.0857033	0.00214895	0.00332251	0.00133581	0	0	0.00146168	0	0	0.0394115	1.92959	0	0	0.0494574	0.00850572	0	0.345822	0.304885	neuron specific gene family member 2 [Source:MGI Symbol;Acc:MGI:1202070]	-	-	-	-	GO:0005764//lysosome;GO:0005768//endosome;GO:0005769//early endosome;GO:0005770//late endosome;GO:0005794//Golgi apparatus;GO:0010008//endosome membrane;GO:0016020//membrane;GO:0016021//integral component of membrane;GO:0030425//dendrite;GO:0030659//cytoplasmic vesicle membrane;GO:0031410//cytoplasmic vesicle;GO:0031901//early endosome membrane;GO:0031902//late endosome membrane;GO:0032580//Golgi…	GO:0032051//clathrin light chain binding	GO:0007212//dopamine receptor signaling pathway;GO:0016197//endosomal transport;GO:0048268//clathrin coat assembly
15	ENSMUSG00000027985	Lef1	0.0040633	0.00467863	0.00423192	0.00598058	0.00395567	0.854876	0.00325298	0.00444328	0.00235558	0.00522139	0.00848296	0.00591031	0.00262034	0	0.366297	4.80842	0.00485259	0.00174845	0.15618	0.00850572	0	0	0.484611	lymphoid enhancer binding factor 1 [Source:MGI Symbol;Acc:MGI:96770]	Human Diseases;Human Diseases;Human Diseases;Environmental Information Processing;Human Diseases;Environmental Information Processing;Human Diseases;Organismal Systems;Human Diseases;Human Diseases;Cellular Processes;Human Diseases;Human Diseases;Human Diseases;Human Diseases;Human Diseases	Cancers;Cancers;Endocrine and metabolic diseases;Signal transduction;Cancers;Signal transduction;Cancers;Endocrine system;Cancers;Cancers;Cellular community - eukaryotes;Cardiovascular diseases;Cancers;Cancers;Cancers;Cancers	ko05200//Pathways in cancer;ko05225//Hepatocellular carcinoma;ko04934//Cushing syndrome;ko04390//Hippo signaling pathway;ko05226//Gastric cancer;ko04310//Wnt signaling pathway;ko05224//Breast cancer;ko04916//Melanogenesis;ko05215//Prostate cancer;ko05210//Colorectal cancer;ko04520//Adherens junction;ko05412//Arrhythmogenic right ventricular cardiomyopathy (ARVC);ko05221//Acute myeloid leukemia;ko…	K04492;K04492;K04492;K04492;K04492;K04492;K04492;K04492;K04492;K04492;K04492;K04492;K04492;K04492;K04492;K04492	GO:0005634//nucleus;GO:0005667//transcription factor complex;GO:0005737//cytoplasm;GO:0032993//protein-DNA complex;GO:1990907//beta-catenin-TCF complex	GO:0000977//RNA polymerase II regulatory region sequence-specific DNA binding;GO:0000978//RNA polymerase II core promoter proximal region sequence-specific DNA binding;GO:0000981//RNA polymerase II transcription factor activity, sequence-specific DNA binding;GO:0001228//transcriptional activator activity, RNA polymerase II transcription regulatory region sequence-specific binding;GO:0003677//DNA …	GO:0000122//negative regulation of transcription from RNA polymerase II promoter;GO:0001569//patterning of blood vessels;GO:0001649//osteoblast differentiation;GO:0001756//somitogenesis;GO:0001837//epithelial to mesenchymal transition;GO:0001944//vasculature development;GO:0002040//sprouting angiogenesis;GO:0006355//regulation of transcription, DNA-templated;GO:0006357//regulation of transcriptio…
15	ENSMUSG00000000782	Tcf7	0.00499153	0.00974312	0.00350386	0.000799483	0.00225476	1.15028	0.00682049	0.00142839	0.00662463	0.00602555	0.00867512	0.0527007	0.00188312	0	0.0620565	4.24193	0.00994829	0	0.0311405	0.00428428	0.699192	0	0.494018	transcription factor 7, T cell specific [Source:MGI Symbol;Acc:MGI:98507]	Human Diseases;Human Diseases;Human Diseases;Human Diseases;Environmental Information Processing;Human Diseases;Environmental Information Processing;Human Diseases;Organismal Systems;Human Diseases;Human Diseases;Cellular Processes;Human Diseases;Human Diseases;Human Diseases;Human Diseases;Human Diseases	Cancers;Infectious diseases;Cancers;Endocrine and metabolic diseases;Signal transduction;Cancers;Signal transduction;Cancers;Endocrine system;Cancers;Cancers;Cellular community - eukaryotes;Cardiovascular diseases;Cancers;Cancers;Cancers;Cancers	ko05200//Pathways in cancer;ko05165//Human papillomavirus infection;ko05225//Hepatocellular carcinoma;ko04934//Cushing syndrome;ko04390//Hippo signaling pathway;ko05226//Gastric cancer;ko04310//Wnt signaling pathway;ko05224//Breast cancer;ko04916//Melanogenesis;ko05215//Prostate cancer;ko05210//Colorectal cancer;ko04520//Adherens junction;ko05412//Arrhythmogenic right ventricular cardiomyopathy (…	K02620;K02620;K02620;K02620;K02620;K02620;K02620;K02620;K02620;K02620;K02620;K02620;K02620;K02620;K02620;K02620;K02620	GO:0005634//nucleus;GO:0005654//nucleoplasm;GO:0005667//transcription factor complex;GO:0005719//nuclear euchromatin;GO:0016604//nuclear body	GO:0000978//RNA polymerase II core promoter proximal region sequence-specific DNA binding;GO:0001227//transcriptional repressor activity, RNA polymerase II transcription regulatory region sequence-specific binding;GO:0003677//DNA binding;GO:0003700//transcription factor activity, sequence-specific DNA binding;GO:0008013//beta-catenin binding;GO:0043565//sequence-specific DNA binding;GO:0044212//t…	GO:0000122//negative regulation of transcription from RNA polymerase II promoter;GO:0006355//regulation of transcription, DNA-templated;GO:0006357//regulation of transcription from RNA polymerase II promoter;GO:0016055//Wnt signaling pathway;GO:0021915//neural tube development;GO:0030538//embryonic genitalia morphogenesis;GO:0033153//T cell receptor V(D)J recombination;GO:0042127//regulation of c…
15	ENSMUSG00000023927	Satb1	0.00932895	0.0137955	0.019583	0.0162601	0.0107719	1.14308	0.00557649	0.0883023	0.0124931	0.216759	0.00718189	0.00429738	0.00585459	0.0046122	0.841446	4.66571	0.0241875	0.0674739	1.75972	0.00850572	0.335985	0.20641	1.0121	special AT-rich sequence binding protein 1 [Source:MGI Symbol;Acc:MGI:105084]	-	-	-	-	GO:0000785//chromatin;GO:0005634//nucleus;GO:0005654//nucleoplasm;GO:0005720//nuclear heterochromatin;GO:0016363//nuclear matrix;GO:0016604//nuclear body;GO:0016605//PML body	GO:0000977//RNA polymerase II regulatory region sequence-specific DNA binding;GO:0001227//transcriptional repressor activity, RNA polymerase II transcription regulatory region sequence-specific binding;GO:0003677//DNA binding;GO:0003682//chromatin binding;GO:0003700//transcription factor activity, sequence-specific DNA binding	GO:0000122//negative regulation of transcription from RNA polymerase II promoter;GO:0006325//chromatin organization;GO:0006338//chromatin remodeling;GO:0006355//regulation of transcription, DNA-templated;GO:0008544//epidermis development;GO:0016571//histone methylation;GO:0042110//T cell activation;GO:0043367//CD4-positive, alpha-beta T cell differentiation;GO:0043374//CD8-positive, alpha-beta T …
15	ENSMUSG00000054892	Txk	0.0078104	0.0143598	0.0119987	0.0160366	0.00576124	1.03516	0.0065693	0.00965559	0.0114488	0	0.023828	0.00178943	0.0034537	0.00917819	0.452785	2.60279	0	0.00483607	0.0205191	0.0170114	0.0565098	0	0.678207	TXK tyrosine kinase [Source:MGI Symbol;Acc:MGI:102960]	Organismal Systems	Immune system	ko04670//Leukocyte transendothelial migration	K08016	GO:0005634//nucleus;GO:0005737//cytoplasm;GO:0005886//plasma membrane;GO:0016020//membrane	GO:0000166//nucleotide binding;GO:0000978//RNA polymerase II core promoter proximal region sequence-specific DNA binding;GO:0001012//RNA polymerase II regulatory region DNA binding;GO:0001228//transcriptional activator activity, RNA polymerase II transcription regulatory region sequence-specific binding;GO:0003677//DNA binding;GO:0004672//protein kinase activity;GO:0004713//protein tyrosine kinas…	GO:0001816//cytokine production;GO:0001865//NK T cell differentiation;GO:0002250//adaptive immune response;GO:0002376//immune system process;GO:0006357//regulation of transcription from RNA polymerase II promoter;GO:0006468//protein phosphorylation;GO:0007202//activation of phospholipase C activity;GO:0016310//phosphorylation;GO:0018108//peptidyl-tyrosine phosphorylation;GO:0032609//interferon-ga…
16	ENSMUSG00000032915	Adgre4	0.00199229	0.0299625	0.00226935	0.0453822	0.0111353	0.00108484	0.00273912	0.00661597	0.00109735	0	0.00119407	0.000940264	0.0034643	0.00148782	0.00450469	0	1.35479	0.00172444	0	0.00896186	0.0587544	0	0	adhesion G protein-coupled receptor E4 [Source:MGI Symbol;Acc:MGI:1196464]	-	-	-	-	GO:0005886//plasma membrane;GO:0005887//integral component of plasma membrane;GO:0009986//cell surface;GO:0016020//membrane;GO:0016021//integral component of membrane	GO:0004888//transmembrane signaling receptor activity;GO:0004930//G-protein coupled receptor activity;GO:0005509//calcium ion binding	GO:0007165//signal transduction;GO:0007166//cell surface receptor signaling pathway;GO:0007173//epidermal growth factor receptor signaling pathway;GO:0007186//G-protein coupled receptor signaling pathway;GO:0007189//adenylate cyclase-activating G-protein coupled receptor signaling pathway
16	ENSMUSG00000062345	Serpinb2	0.00156489	0.00726057	0.00601599	0.0716654	0.000639246	0	0.0013422	0.000918905	0	0	0.0913451	0	0.00142418	0.00191781	0	0	1.34478	0.00343166	0	0	0	0	0	serine (or cysteine) peptidase inhibitor, clade B, member 2 [Source:MGI Symbol;Acc:MGI:97609]	Organismal Systems	Immune system	ko04610//Complement and coagulation cascades	K19821	GO:0005576//extracellular region;GO:0005615//extracellular space;GO:0005737//cytoplasm	GO:0004867//serine-type endopeptidase inhibitor activity;GO:0030414//peptidase inhibitor activity	GO:0010466//negative regulation of peptidase activity;GO:0010951//negative regulation of endopeptidase activity;GO:0042060//wound healing;GO:0043066//negative regulation of apoptotic process
16	ENSMUSG00000020681	Ace	0.00457763	0.0615814	0.0159801	0.146303	0.0128822	0.00541558	0.0035965	0.00954068	0.00187073	0	0.00837815	1.34097	0.00259655	0.0237044	0.0111994	0	2.93293	0.00729891	0	0.0135831	0.00984737	0.0303856	0	angiotensin I converting enzyme (peptidyl-dipeptidase A) 1 [Source:MGI Symbol;Acc:MGI:87874]	Human Diseases;Human Diseases;Organismal Systems;Organismal Systems	Infectious diseases;Cardiovascular diseases;Endocrine system;Endocrine system	ko05142//Chagas disease (American trypanosomiasis);ko05410//Hypertrophic cardiomyopathy (HCM);ko04924//Renin secretion;ko04614//Renin-angiotensin system	K01283;K01283;K01283;K01283	GO:0005576//extracellular region;GO:0005615//extracellular space;GO:0005737//cytoplasm;GO:0005764//lysosome;GO:0005768//endosome;GO:0005886//plasma membrane;GO:0009897//external side of plasma membrane;GO:0009925//basal plasma membrane;GO:0016020//membrane;GO:0016021//integral component of membrane;GO:0031526//brush border membrane;GO:0031982//vesicle;GO:0070062//extracellular exosome;GO:0097225/…	GO:0003779//actin binding;GO:0004175//endopeptidase activity;GO:0004180//carboxypeptidase activity;GO:0005515//protein binding;GO:0008144//drug binding;GO:0008233//peptidase activity;GO:0008237//metallopeptidase activity;GO:0008238//exopeptidase activity;GO:0008239//dipeptidyl-peptidase activity;GO:0008240//tripeptidyl-peptidase activity;GO:0008241//peptidyl-dipeptidase activity;GO:0008270//zinc …	GO:0001822//kidney development;GO:0002446//neutrophil mediated immunity;GO:0003081//regulation of systemic arterial blood pressure by renin-angiotensin;GO:0003084//positive regulation of systemic arterial blood pressure;GO:0006508//proteolysis;GO:0006518//peptide metabolic process;GO:0007283//spermatogenesis;GO:0008217//regulation of blood pressure;GO:0009792//embryo development ending in birth o…
16	ENSMUSG00000051682	Treml4	0.0135365	0.0749399	0.0175816	0.0848937	0.0294063	0	0.0299817	0.0101591	0.0181211	0.31187	0.00299336	0	0.0216342	0.0401344	0.012215	0	1.37771	0.00337941	0	0	0.0268615	0.0303856	0	triggering receptor expressed on myeloid cells-like 4 [Source:MGI Symbol;Acc:MGI:1923239]	-	-	-	-	GO:0005765//lysosomal membrane;GO:0005783//endoplasmic reticulum;GO:0005886//plasma membrane;GO:0009986//cell surface;GO:0010008//endosome membrane;GO:0016020//membrane;GO:0016021//integral component of membrane	GO:0005515//protein binding;GO:0038023//signaling receptor activity	GO:0002230//positive regulation of defense response to virus by host;GO:0002376//immune system process;GO:0002457//T cell antigen processing and presentation;GO:0006911//phagocytosis, engulfment;GO:0008104//protein localization;GO:0034157//positive regulation of toll-like receptor 7 signaling pathway;GO:0034165//positive regulation of toll-like receptor 9 signaling pathway;GO:0034181//positive re…
16	ENSMUSG00000059108	Ifitm6	0.0367578	0.848676	0.0139763	1.05362	0.0579436	0.0183538	0.0392685	0.870286	0.0156895	1.74924	0.0415353	0.057706	0.0486502	0.625563	0.0980783	0.0096918	8.69042	0.0226671	0.00826351	1.26112	0	0.0369471	0.0727972	interferon induced transmembrane protein 6 [Source:MGI Symbol;Acc:MGI:2686976]	-	-	-	-	GO:0005886//plasma membrane;GO:0016020//membrane;GO:0016021//integral component of membrane	GO:0003674//molecular_function	GO:0034341//response to interferon-gamma;GO:0035455//response to interferon-alpha;GO:0035456//response to interferon-beta;GO:0045071//negative regulation of viral genome replication;GO:0046597//negative regulation of viral entry into host cell;GO:0051607//defense response to virus;GO:0060337//type I interferon signaling pathway
17	ENSMUSG00000054594	Oscar	0.000662063	0.00091429	0	0	0	0	0.00173416	0.000918796	0	0.0142268	0	0	0	0	0	0	0	2.34395	0	0	0	0	0	osteoclast associated receptor [Source:MGI Symbol;Acc:MGI:2179720]	Organismal Systems	Development	ko04380//Osteoclast differentiation	K14377	GO:0005886//plasma membrane;GO:0009986//cell surface;GO:0016020//membrane;GO:0016021//integral component of membrane	GO:0005515//protein binding;GO:0038064//collagen receptor activity	GO:0030316//osteoclast differentiation;GO:0032623//interleukin-2 production;GO:0038065//collagen-activated signaling pathway;GO:0038094//Fc-gamma receptor signaling pathway;GO:0045780//positive regulation of bone resorption;GO:0072674//multinuclear osteoclast differentiation
17	ENSMUSG00000028111	Ctsk	0.108049	0.0771935	0.377752	0.103237	0.0491409	0.144965	0.15245	0.0386649	0.0314563	0.25728	0.0629555	1.27072	0.0497578	0.0503899	0.106382	0.0646357	0.0741858	182.386	0.116657	0.127727	0.0212179	0.0547399	0	cathepsin K [Source:MGI Symbol;Acc:MGI:107823]	Cellular Processes;Cellular Processes;Organismal Systems;Organismal Systems;Human Diseases	Cell growth and death;Transport and catabolism;Development;Immune system;Immune diseases	ko04210//Apoptosis;ko04142//Lysosome;ko04380//Osteoclast differentiation;ko04620//Toll-like receptor signaling pathway;ko05323//Rheumatoid arthritis	K01371;K01371;K01371;K01371;K01371	GO:0005615//extracellular space;GO:0005654//nucleoplasm;GO:0005737//cytoplasm;GO:0005764//lysosome;GO:0043231//intracellular membrane-bounded organelle	GO:0001968//fibronectin binding;GO:0004197//cysteine-type endopeptidase activity;GO:0005518//collagen binding;GO:0008233//peptidase activity;GO:0008234//cysteine-type peptidase activity;GO:0016787//hydrolase activity;GO:0043394//proteoglycan binding	GO:0001957//intramembranous ossification;GO:0006508//proteolysis;GO:0030574//collagen catabolic process;GO:0045453//bone resorption;GO:0051603//proteolysis involved in cellular protein catabolic process;GO:0061037//negative regulation of cartilage development
17	ENSMUSG00000060985	Tdrd5	0	0	0.000513581	0.00237617	0	0	0	0	0	0	0	0	0	0	0	0	0	0.27355	0	0	0	0	0	tudor domain containing 5 [Source:MGI Symbol;Acc:MGI:2684949]	-	-	-	-	GO:0005737//cytoplasm;GO:0033391//chromatoid body;GO:0071546//pi-body	GO:0003674//molecular_function	GO:0007275//multicellular organism development;GO:0007281//germ cell development;GO:0007283//spermatogenesis;GO:0007286//spermatid development;GO:0030154//cell differentiation;GO:0030719//P granule organization;GO:0043046//DNA methylation involved in gamete generation
17	ENSMUSG00000091055	Siglec15	0.00137281	0	0.00126272	0	0	0	0.000608552	0	0	0	0.00109165	0.00346429	0	0	0	0	0	0.545554	0	0	0	0	0	sialic acid binding Ig-like lectin 15 [Source:MGI Symbol;Acc:MGI:3646642]	-	-	-	-	GO:0005886//plasma membrane;GO:0016020//membrane;GO:0016021//integral component of membrane;GO:0032991//macromolecular complex	GO:0005515//protein binding	GO:0032956//regulation of actin cytoskeleton organization;GO:0045124//regulation of bone resorption;GO:2001204//regulation of osteoclast development
17	ENSMUSG00000031760	Mt3	0.00585702	0.00444527	0.0130123	0.0075195	0.00767607	0.119435	0.0109283	0.00384747	0.00142041	0.00790264	0.00513746	0.00250638	0.00508309	0.00980441	0.178204	0.00955836	0.00759966	15.6849	0	0.037778	0	0.0325604	0	metallothionein 3 [Source:MGI Symbol;Acc:MGI:97173]	-	-	-	-	GO:0005615//extracellular space;GO:0005634//nucleus;GO:0005737//cytoplasm;GO:0005741//mitochondrial outer membrane;GO:0005791//rough endoplasmic reticulum;GO:0005829//cytosol;GO:0005840//ribosome;GO:0005874//microtubule;GO:0005886//plasma membrane;GO:0008021//synaptic vesicle;GO:0014069//postsynaptic density;GO:0016234//inclusion body;GO:0030424//axon;GO:0043197//dendritic spine;GO:0048471//perin…	GO:0005507//copper ion binding;GO:0008144//drug binding;GO:0008270//zinc ion binding;GO:0030295//protein kinase activator activity;GO:0043027//cysteine-type endopeptidase inhibitor activity involved in apoptotic process;GO:0046870//cadmium ion binding;GO:0046872//metal ion binding	GO:0001666//response to hypoxia;GO:0001934//positive regulation of protein phosphorylation;GO:0006112//energy reserve metabolic process;GO:0006707//cholesterol catabolic process;GO:0006829//zinc II ion transport;GO:0006875//cellular metal ion homeostasis;GO:0006882//cellular zinc ion homeostasis;GO:0006915//apoptotic process;GO:0006979//response to oxidative stress;GO:0007420//brain development;G…
18	ENSMUSG00000030724	Cd19	0.00233819	0.000830645	0	0.00069451	0.00176824	0	0.000442719	0.00333541	0	0	0	0	0.00163882	0	0	0	0	0	4.65426	0	0	0	0	CD19 antigen [Source:MGI Symbol;Acc:MGI:88319]	Environmental Information Processing;Human Diseases;Organismal Systems;Organismal Systems;Human Diseases	Signal transduction;Infectious diseases;Immune system;Immune system;Immune diseases	ko04151//PI3K-Akt signaling pathway;ko05169//Epstein-Barr virus infection;ko04640//Hematopoietic cell lineage;ko04662//B cell receptor signaling pathway;ko05340//Primary immunodeficiency	K06465;K06465;K06465;K06465;K06465	GO:0005886//plasma membrane;GO:0005887//integral component of plasma membrane;GO:0009897//external side of plasma membrane;GO:0016020//membrane;GO:0016021//integral component of membrane;GO:0032991//macromolecular complex;GO:0045121//membrane raft	GO:0005515//protein binding	GO:0001923//B-1 B cell differentiation;GO:0002250//adaptive immune response;GO:0002322//B cell proliferation involved in immune response;GO:0002376//immune system process;GO:0016064//immunoglobulin mediated immune response;GO:0019724//B cell mediated immunity;GO:0043552//positive regulation of phosphatidylinositol 3-kinase activity;GO:0050851//antigen receptor-mediated signaling pathway;GO:005085…
18	ENSMUSG00000000903	Vpreb3	0.000733543	0.000749765	0.000215649	0	0.0028706	0.0017859	0.000448866	0.00190945	0	0	0	0	0.00158284	0	0	0	0	0	2.83824	0	0	0	0	pre-B lymphocyte gene 3 [Source:MGI Symbol;Acc:MGI:98938]	-	-	-	-	GO:0005615//extracellular space;GO:0005783//endoplasmic reticulum	GO:0003674//molecular_function	GO:0002377//immunoglobulin production;GO:0006955//immune response;GO:0051025//negative regulation of immunoglobulin secretion
18	ENSMUSG00000003379	Cd79a	0.0237224	0.0032758	0.00420283	0.0243214	0.0213374	0.00571668	0.00474063	0.0201134	0.00498284	0	0	0.00110676	0.024158	0.0116246	0	0	0.0681284	0	46.8173	0	0	0	0	CD79A antigen (immunoglobulin-associated alpha) [Source:MGI Symbol;Acc:MGI:101774]	Organismal Systems;Human Diseases	Immune system;Immune diseases	ko04662//B cell receptor signaling pathway;ko05340//Primary immunodeficiency	K06506;K06506	GO:0005771//multivesicular body;GO:0005886//plasma membrane;GO:0009897//external side of plasma membrane;GO:0016020//membrane;GO:0016021//integral component of membrane;GO:0019815//B cell receptor complex;GO:0045121//membrane raft	GO:0004888//transmembrane signaling receptor activity;GO:0005515//protein binding;GO:0042803//protein homodimerization activity	GO:0002250//adaptive immune response;GO:0002376//immune system process;GO:0007166//cell surface receptor signaling pathway;GO:0030183//B cell differentiation;GO:0042100//B cell proliferation;GO:0042113//B cell activation;GO:0050853//B cell receptor signaling pathway;GO:0051289//protein homotetramerization
18	ENSMUSG00000042474	Fcmr	0.00483637	0.000374882	0.000215649	0.00138902	0.00232166	0	0.00149778	0.00902877	0.00132694	0	0	0	0.00226793	0	0	0	0	0	6.48288	0	0	0	0	Fc fragment of IgM receptor [Source:MGI Symbol;Acc:MGI:1916419]	-	-	-	-	GO:0016020//membrane;GO:0016021//integral component of membrane	-	-
18	ENSMUSG00000032053	Pou2af1	0.0014866	0.000691679	0.000750738	0	0.000467277	0	0	0.00282106	0.000501004	0	0	0	0.00163882	0	0	0	0.0124212	0	2.65771	0	0	0	0	POU domain, class 2, associating factor 1 [Source:MGI Symbol;Acc:MGI:105086]	-	-	-	-	GO:0005634//nucleus;GO:0090575//RNA polymerase II transcription factor complex	GO:0000978//RNA polymerase II core promoter proximal region sequence-specific DNA binding;GO:0000979//RNA polymerase II core promoter sequence-specific DNA binding;GO:0003677//DNA binding;GO:0003713//transcription coactivator activity;GO:0005515//protein binding	GO:0045944//positive regulation of transcription from RNA polymerase II promoter
19	ENSMUSG00000030787	Lyve1	0.00201391	0.00245551	0.0485953	0	0.00148506	0	0.00527579	0.00223829	0.0351631	0.0170251	0.00120838	0	0.0154947	0.0025287	0	0	0	0.00699051	0.014289	7.23005	0	0	0	lymphatic vessel endothelial hyaluronan receptor 1 [Source:MGI Symbol;Acc:MGI:2136348]	-	-	-	-	GO:0005886//plasma membrane;GO:0016020//membrane;GO:0016021//integral component of membrane;GO:0071944//cell periphery	GO:0004888//transmembrane signaling receptor activity;GO:0005540//hyaluronic acid binding	GO:0006027//glycosaminoglycan catabolic process;GO:0007155//cell adhesion
19	ENSMUSG00000051906	Cd209f	0.0017011	0.00223891	0.0782405	0.00180488	0.000629489	0	0.0322999	0.0017924	0.033881	0	0.00321336	0.00112743	0.00517324	0.0019281	0.0129074	0	0	0	0.0334269	6.41129	0	0	0	CD209f antigen [Source:MGI Symbol;Acc:MGI:1916392]	Human Diseases;Cellular Processes;Human Diseases;Organismal Systems	Infectious diseases;Transport and catabolism;Infectious diseases;Immune system	ko05152//Tuberculosis;ko04145//Phagosome;ko05162//Measles;ko04625//C-type lectin receptor signaling pathway	K06563;K06563;K06563;K06563	GO:0005575//cellular_component;GO:0016020//membrane;GO:0016021//integral component of membrane	GO:0005537//mannose binding;GO:0030246//carbohydrate binding	GO:0008150//biological_process
19	ENSMUSG00000022122	Ednrb	0.00442924	0.00140295	0.007499	0.00946041	0.00568323	0.00420333	0.000452329	0.00333307	0.000494889	0.00934492	0	0.0373129	0.000814297	0.0242922	0.137612	0	0.0221813	0.00192188	0	3.30925	0.0356443	0	0	endothelin receptor type B [Source:MGI Symbol;Acc:MGI:102720]	Human Diseases;Environmental Information Processing;Environmental Information Processing;Environmental Information Processing;Organismal Systems;Organismal Systems	Cancers;Signaling molecules and interaction;Signal transduction;Signal transduction;Endocrine system;Endocrine system	ko05200//Pathways in cancer;ko04080//Neuroactive ligand-receptor interaction;ko04020//Calcium signaling pathway;ko04022//cGMP - PKG signaling pathway;ko04926//Relaxin signaling pathway;ko04916//Melanogenesis	K04198;K04198;K04198;K04198;K04198;K04198	GO:0005886//plasma membrane;GO:0016020//membrane;GO:0016021//integral component of membrane;GO:0031965//nuclear membrane;GO:0045121//membrane raft	GO:0004930//G-protein coupled receptor activity;GO:0004962//endothelin receptor activity;GO:0005515//protein binding;GO:0017046//peptide hormone binding;GO:0031702//type 1 angiotensin receptor binding	GO:0000122//negative regulation of transcription from RNA polymerase II promoter;GO:0001755//neural crest cell migration;GO:0001934//positive regulation of protein phosphorylation;GO:0006885//regulation of pH;GO:0007165//signal transduction;GO:0007186//G-protein coupled receptor signaling pathway;GO:0007200//phospholipase C-activating G-protein coupled receptor signaling pathway;GO:0007204//posit…
19	ENSMUSG00000009185	Ccl8	0.0774899	0.274769	1.31133	0.063903	0.0478676	0.124013	0.236279	0.0337764	1.48263	0.429136	0.0663876	0.143895	0.605652	0.070384	0.122397	0.16023	0.0480516	0.0988835	0.393393	97.1963	0.0228206	0	0	chemokine (C-C motif) ligand 8 [Source:MGI Symbol;Acc:MGI:101878]	Environmental Information Processing;Organismal Systems	Signaling molecules and interaction;Immune system	ko04060//Cytokine-cytokine receptor interaction;ko04062//Chemokine signaling pathway	K16596;K16596	GO:0005576//extracellular region;GO:0005615//extracellular space	GO:0005125//cytokine activity;GO:0008009//chemokine activity;GO:0008201//heparin binding;GO:0048020//CCR chemokine receptor binding	GO:0002548//monocyte chemotaxis;GO:0006935//chemotaxis;GO:0006954//inflammatory response;GO:0006955//immune response;GO:0007165//signal transduction;GO:0007186//G-protein coupled receptor signaling pathway;GO:0030593//neutrophil chemotaxis;GO:0043547//positive regulation of GTPase activity;GO:0045663//positive regulation of myoblast differentiation;GO:0048245//eosinophil chemotaxis;GO:0048247//ly…
19	ENSMUSG00000008845	Cd163	0.00207285	0.00221424	0.128675	0.00108278	0.0006547	0	0.0155587	0.00658543	0.0390531	0.0268213	0.00306887	0.000782794	0.0379736	0.0601507	0	0.00825062	0.0312759	0	0	2.72641	0	0.0447061	0	CD163 antigen [Source:MGI Symbol;Acc:MGI:2135946]	-	-	-	-	GO:0005576//extracellular region;GO:0005886//plasma membrane;GO:0009897//external side of plasma membrane;GO:0016020//membrane;GO:0016021//integral component of membrane	GO:0005044//scavenger receptor activity	GO:0006897//endocytosis;GO:0006953//acute-phase response;GO:0006954//inflammatory response
20	ENSMUSG00000004296	Il12b	0.000252581	0.00507808	0	0	0	0	0.00202812	0	0.00181222	0	0	0.0169376	0.00102204	0	0	0	0	0	0	0	7.95438	0	0	interleukin 12b [Source:MGI Symbol;Acc:MGI:96540]	Human Diseases;Environmental Information Processing;Human Diseases;Human Diseases;Human Diseases;Human Diseases;Environmental Information Processing;Human Diseases;Organismal Systems;Human Diseases;Human Diseases;Human Diseases;Organismal Systems;Organismal Systems;Human Diseases;Organismal Systems;Human Diseases;Human Diseases;Human Diseases;Human Diseases;Human Diseases;Human Diseases	Cancers;Signaling molecules and interaction;Infectious diseases;Cancers;Infectious diseases;Infectious diseases;Signal transduction;Infectious diseases;Immune system;Infectious diseases;Infectious diseases;Infectious diseases;Immune system;Immune system;Infectious diseases;Immune system;Infectious diseases;Endocrine and metabolic diseases;Immune diseases;Infectious diseases;Immune diseases;Infect…	ko05200//Pathways in cancer;ko04060//Cytokine-cytokine receptor interaction;ko05168//Herpes simplex infection;ko05205//Proteoglycans in cancer;ko05152//Tuberculosis;ko05164//Influenza A;ko04630//Jak-STAT signaling pathway;ko05162//Measles;ko04625//C-type lectin receptor signaling pathway;ko05145//Toxoplasmosis;ko05146//Amoebiasis;ko05142//Chagas disease (American trypanosomiasis);ko04620//Toll-li…	K05425;K05425;K05425;K05425;K05425;K05425;K05425;K05425;K05425;K05425;K05425;K05425;K05425;K05425;K05425;K05425;K05425;K05425;K05425;K05425;K05425;K05425	GO:0005576//extracellular region;GO:0005615//extracellular space;GO:0005737//cytoplasm;GO:0005788//endoplasmic reticulum lumen;GO:0005796//Golgi lumen;GO:0009897//external side of plasma membrane;GO:0009986//cell surface;GO:0016020//membrane;GO:0031904//endosome lumen;GO:0043235//receptor complex;GO:0043514//interleukin-12 complex;GO:0070743//interleukin-23 complex	GO:0004896//cytokine receptor activity;GO:0005125//cytokine activity;GO:0005126//cytokine receptor binding;GO:0005515//protein binding;GO:0008083//growth factor activity;GO:0019955//cytokine binding;GO:0042164//interleukin-12 alpha subunit binding;GO:0042802//identical protein binding;GO:0042803//protein homodimerization activity;GO:0045519//interleukin-23 receptor binding;GO:0046982//protein het…	GO:0001916//positive regulation of T cell mediated cytotoxicity;GO:0002230//positive regulation of defense response to virus by host;GO:0002323//natural killer cell activation involved in immune response;GO:0002827//positive regulation of T-helper 1 type immune response;GO:0002860//positive regulation of natural killer cell mediated cytotoxicity directed against tumor cell target;GO:0002862//nega…
20	ENSMUSG00000031779	Ccl22	0.00243895	0.00191564	0	0.00141262	0.00842166	0	0.000701502	0.130788	0.000632543	0	0	0.00112917	0	0.0448666	0.00513132	0	0	0.00156094	0	0.0181993	11.5361	0	0	chemokine (C-C motif) ligand 22 [Source:MGI Symbol;Acc:MGI:1306779]	Environmental Information Processing;Organismal Systems;Organismal Systems	Signaling molecules and interaction;Immune system;Immune system	ko04060//Cytokine-cytokine receptor interaction;ko04062//Chemokine signaling pathway;ko04625//C-type lectin receptor signaling pathway	K21095;K21095;K21095	GO:0005576//extracellular region;GO:0005615//extracellular space	GO:0005125//cytokine activity;GO:0008009//chemokine activity;GO:0048020//CCR chemokine receptor binding	GO:0002548//monocyte chemotaxis;GO:0006935//chemotaxis;GO:0006954//inflammatory response;GO:0006955//immune response;GO:0007165//signal transduction;GO:0007186//G-protein coupled receptor signaling pathway;GO:0030593//neutrophil chemotaxis;GO:0031640//killing of cells of other organism;GO:0043547//positive regulation of GTPase activity;GO:0048247//lymphocyte chemotaxis;GO:0060326//cell chemotaxis…
20	ENSMUSG00000030200	Bcl2l14	0.000214436	0.000815977	0	0.00187646	0.000487518	0.00295637	0	0.0238459	0	0	0	0.00317389	0	0.001748	0	0	0.0127609	0	0	0	2.26226	0.123577	0	BCL2-like 14 (apoptosis facilitator) [Source:MGI Symbol;Acc:MGI:1914063]	-	-	-	-	GO:0005737//cytoplasm;GO:0005829//cytosol;GO:0043229//intracellular organelle	GO:0005515//protein binding;GO:0019901//protein kinase binding	GO:0006915//apoptotic process;GO:0042981//regulation of apoptotic process;GO:2001238//positive regulation of extrinsic apoptotic signaling pathway
20	ENSMUSG00000039629	Strip2	0.00113936	0	0.0007977	0.000703166	0.00141154	0	0.00538776	0.00205417	0.00320791	0	0.00195444	0.00100023	0.00211974	0.00952143	0	0	0	0.00557192	0	0	1.14239	0	0	striatin interacting protein 2 [Source:MGI Symbol;Acc:MGI:2444363]	-	-	-	-	GO:0005737//cytoplasm;GO:0005829//cytosol	GO:0003674//molecular_function	GO:0007010//cytoskeleton organization;GO:0008360//regulation of cell shape;GO:0016477//cell migration
20	ENSMUSG00000028100	Nudt17	0.00204303	0.00115868	0.000653801	0.00326143	0.0015961	0.00461328	0.00103541	0.00550501	0.0018622	0.0177305	0.00297112	0.0285928	0	0	0.013022	0	0.00980644	0	0	0.0323129	2.6824	0	0	nudix (nucleoside diphosphate linked moiety X)-type motif 17 [Source:MGI Symbol;Acc:MGI:1925623]	-	-	-	-	GO:0005777//peroxisome;GO:0005829//cytosol	GO:0016787//hydrolase activity;GO:0035529//NADH pyrophosphatase activity;GO:0046872//metal ion binding	GO:0006734//NADH metabolic process;GO:0006742//NADP catabolic process;GO:0019677//NAD catabolic process
21	ENSMUSG00000094027	Gm21762	0	0	0	0	0	0	0	0	0	0	0	0	0	0	0	0	0	0	0	0	0	1.61986	0	predicted gene, 21762 [Source:MGI Symbol;Acc:MGI:5433926]	-	-	-	-	-	-	-
21	ENSMUSG00000063903	Klk1	0	0	0.00135429	0	0	0	0	0.00198664	0	0	0	0	0	0	0	0	0.00896542	0	0	0	0	40.7608	0	kallikrein 1 [Source:MGI Symbol;Acc:MGI:102850]	Organismal Systems;Organismal Systems	Excretory system;Endocrine system	ko04961//Endocrine and other factor-regulated calcium reabsorption;ko04614//Renin-angiotensin system	K01325;K01325	GO:0005615//extracellular space;GO:0030141//secretory granule;GO:0032991//macromolecular complex	GO:0004175//endopeptidase activity;GO:0004252//serine-type endopeptidase activity;GO:0008233//peptidase activity;GO:0008236//serine-type peptidase activity;GO:0016787//hydrolase activity;GO:0016811//hydrolase activity, acting on carbon-nitrogen (but not peptide) bonds, in linear amides	GO:0003073//regulation of systemic arterial blood pressure;GO:0006508//proteolysis;GO:0031638//zymogen activation
21	ENSMUSG00000040666	Sh3bgr	0	0.00109848	0	0	0	0	0	0.00199663	0.00625567	0	0	0	0	0	0	0	0	0	0	0	0	2.89526	0	SH3-binding domain glutamic acid-rich protein [Source:MGI Symbol;Acc:MGI:1354740]	-	-	-	-	-	GO:0003674//molecular_function;GO:0017124//SH3 domain binding	GO:0008150//biological_process
21	ENSMUSG00000051504	Siglech	0	0.00201736	0.000706261	0	0.00501577	0.00272644	0.00307687	0.0796286	0.0023066	0	0.0018901	0	0.00136592	0	0	0	0	0	0	0	0	29.0008	0	sialic acid binding Ig-like lectin H [Source:MGI Symbol;Acc:MGI:2443256]	Organismal Systems	Immune system	ko04640//Hematopoietic cell lineage	K06473	GO:0009986//cell surface;GO:0016020//membrane;GO:0016021//integral component of membrane	GO:0030246//carbohydrate binding;GO:0038024//cargo receptor activity	GO:0006898//receptor-mediated endocytosis
21	ENSMUSG00000025014	Dntt	0	0	0.000524896	0	0	0	0	0	0	0	0	0	0	0.00673851	0.00657818	0.049598	0	0	0	0	0	4.35663	0	deoxynucleotidyltransferase, terminal [Source:MGI Symbol;Acc:MGI:98659]	Organismal Systems;Genetic Information Processing	Immune system;Replication and repair	ko04640//Hematopoietic cell lineage;ko03450//Non-homologous end-joining	K00977;K00977	GO:0000790//nuclear chromatin;GO:0000791//euchromatin;GO:0005634//nucleus;GO:0005654//nucleoplasm;GO:0005737//cytoplasm;GO:0005829//cytosol;GO:0016363//nuclear matrix	GO:0003677//DNA binding;GO:0003887//DNA-directed DNA polymerase activity;GO:0003912//DNA nucleotidylexotransferase activity;GO:0016740//transferase activity;GO:0016779//nucleotidyltransferase activity;GO:0016787//hydrolase activity;GO:0034061//DNA polymerase activity;GO:0046872//metal ion binding	GO:0006259//DNA metabolic process;GO:0006284//base-excision repair;GO:0006303//double-strand break repair via nonhomologous end joining;GO:0006304//DNA modification;GO:0033198//response to ATP;GO:0071897//DNA biosynthetic process
22	ENSMUSG00000062727	Hist1h2bk	0.00496662	0.0108754	0.0104628	0.00172607	0.010014	0.0111378	0.468437	0.00358675	0.0502323	0	0.019824	0.0477348	0.0438264	0.00469042	0.0348167	0	0	0.0235622	0.0246093	0.00557533	0	0.0336211	1.83167	histone cluster 1, H2bk [Source:MGI Symbol;Acc:MGI:2448399]	Human Diseases;Human Diseases;Human Diseases	Cancers;Substance dependence;Immune diseases	ko05203//Viral carcinogenesis;ko05034//Alcoholism;ko05322//Systemic lupus erythematosus	K11252;K11252;K11252	GO:0000786//nucleosome;GO:0005615//extracellular space;GO:0005634//nucleus;GO:0005654//nucleoplasm;GO:0005694//chromosome;GO:0005829//cytosol	GO:0003677//DNA binding;GO:0046982//protein heterodimerization activity	GO:0002227//innate immune response in mucosa;GO:0006334//nucleosome assembly;GO:0019731//antibacterial humoral response;GO:0031640//killing of cells of other organism;GO:0050829//defense response to Gram-negative bacterium;GO:0050830//defense response to Gram-positive bacterium
22	ENSMUSG00000035365	Parpbp	0.00337904	0.00308391	0.00248912	0.00305492	0	0.0144277	0.215841	0.00237116	0.0201921	0	0.000803621	0.151854	0.118797	0.00364702	0.00953248	0	0	0.0361738	0	0	0	0	1.10453	PARP1 binding protein [Source:MGI Symbol;Acc:MGI:1922567]	-	-	-	-	GO:0005654//nucleoplasm	-	GO:2000042//negative regulation of double-strand break repair via homologous recombination
22	ENSMUSG00000114279	Hist1h2bm	0.00499101	0.0035313	0.0135357	0.00240213	0.0022162	0.0354772	0.248377	0.00147496	0.0260076	0	0.00738858	0.0140297	0.0402869	0	0.0179638	0	0	0.0158226	0	0	0	0	2.14738	histone cluster 1, H2bm [Source:MGI Symbol;Acc:MGI:2448404]	Human Diseases;Human Diseases;Human Diseases	Cancers;Substance dependence;Immune diseases	ko05203//Viral carcinogenesis;ko05034//Alcoholism;ko05322//Systemic lupus erythematosus	K11252;K11252;K11252	GO:0000786//nucleosome;GO:0005634//nucleus;GO:0005654//nucleoplasm;GO:0005694//chromosome;GO:0005829//cytosol	GO:0003677//DNA binding;GO:0046982//protein heterodimerization activity	GO:0006334//nucleosome assembly
22	ENSMUSG00000069302	Hist1h2ah	0.000675915	0	0.00292864	0.000396929	0	0	0.264542	0	0.0126156	0	0.00290526	0.0349069	0.00670316	0	0.00348408	0	0	0.0121434	0	0	0	0	0.789521	histone cluster 1, H2ah [Source:MGI Symbol;Acc:MGI:2448295]	Human Diseases;Cellular Processes;Human Diseases	Substance dependence;Cell growth and death;Immune diseases	ko05034//Alcoholism;ko04217//Necroptosis;ko05322//Systemic lupus erythematosus	K11251;K11251;K11251	GO:0000786//nucleosome;GO:0000790//nuclear chromatin;GO:0005634//nucleus;GO:0005694//chromosome	GO:0003677//DNA binding;GO:0046982//protein heterodimerization activity	GO:0006325//chromatin organization
22	ENSMUSG00000075031	Hist1h2bb	0.00463508	0.0189928	0.0309644	0.00831486	0.00837862	0.0426452	0.376105	0.016202	0.026826	0.025013	0.0220119	0.0220655	0.0473764	0.00236626	0.065644	0.0121246	0.0231382	0.0137087	0	0.0706172	0.0860081	0	1.74688	histone cluster 1, H2bb [Source:MGI Symbol;Acc:MGI:2448377]	Human Diseases;Human Diseases;Human Diseases	Cancers;Substance dependence;Immune diseases	ko05203//Viral carcinogenesis;ko05034//Alcoholism;ko05322//Systemic lupus erythematosus	K11252;K11252;K11252	GO:0000786//nucleosome;GO:0005634//nucleus;GO:0005654//nucleoplasm;GO:0005694//chromosome;GO:0005829//cytosol	GO:0003677//DNA binding;GO:0046982//protein heterodimerization activity	GO:0006334//nucleosome assembly

## Sheet: All markers
Target Cluster	Gene ID	Gene Name	Target_Cluster_mean	Other_Cluster_mean	Log2FC	Pvalue	Qvalue	Description	KEGG_A_class	KEGG_B_class	Pathway	K_ID	GO Component	GO Function	GO Process
0	ENSMUSG00000039109	F13a1	5.62434	1.88085	1.5803	0	0	coagulation factor XIII, A1 subunit [Source:MGI Symbol;Acc:MGI:1921395]	Organismal Systems	Immune system	ko04610//Complement and coagulation cascades	K03917	GO:0005576//extracellular region;GO:0005737//cytoplasm	GO:0003810//protein-glutamine gamma-glutamyltransferase activity;GO:0016740//transferase activity;GO:0016746//transferase activity, transferring acyl groups;GO:0046872//metal ion binding	GO:0007596//blood coagulation;GO:0007599//hemostasis;GO:0018149//peptide cross-linking;GO:0072378//blood coagulation, fibrin clot formation
0	ENSMUSG00000029373	Pf4	24.1485	8.78167	1.45937	0	0	platelet factor 4 [Source:MGI Symbol;Acc:MGI:1888711]	Environmental Information Processing;Organismal Systems	Signaling molecules and interaction;Immune system	ko04060//Cytokine-cytokine receptor interaction;ko04062//Chemokine signaling pathway	K05407;K05407	GO:0005576//extracellular region;GO:0005615//extracellular space;GO:0005737//cytoplasm;GO:0020005//symbiont-containing vacuole membrane;GO:0030430//host cell cytoplasm;GO:0031091//platelet alpha granule;GO:0031982//vesicle;GO:0032991//macromolecular complex	GO:0005125//cytokine activity;GO:0008009//chemokine activity;GO:0008201//heparin binding;GO:0048248//CXCR3 chemokine receptor binding	GO:0006935//chemotaxis;GO:0006952//defense response;GO:0006954//inflammatory response;GO:0006955//immune response;GO:0007165//signal transduction;GO:0007189//adenylate cyclase-activating G-protein coupled receptor signaling pathway;GO:0010628//positive regulation of gene expression;GO:0010744//positive regulation of macrophage derived foam cell differentiation;GO:0016525//negative regulation of a…
0	ENSMUSG00000029304	Spp1	73.045	28.071	1.37971	0	0	secreted phosphoprotein 1 [Source:MGI Symbol;Acc:MGI:98389]	Human Diseases;Environmental Information Processing;Cellular Processes;Environmental Information Processing;Organismal Systems;Environmental Information Processing	Infectious diseases;Signal transduction;Cellular community - eukaryotes;Signal transduction;Immune system;Signaling molecules and interaction	ko05165//Human papillomavirus infection;ko04151//PI3K-Akt signaling pathway;ko04510//Focal adhesion;ko04371//Apelin signaling pathway;ko04620//Toll-like receptor signaling pathway;ko04512//ECM-receptor interaction	K06250;K06250;K06250;K06250;K06250;K06250	GO:0005576//extracellular region;GO:0005615//extracellular space;GO:0005737//cytoplasm;GO:0005794//Golgi apparatus;GO:0031982//vesicle;GO:0042995//cell projection;GO:0045177//apical part of cell;GO:0048471//perinuclear region of cytoplasm	GO:0005125//cytokine activity;GO:0005178//integrin binding;GO:0050840//extracellular matrix binding	GO:0001503//ossification;GO:0001649//osteoblast differentiation;GO:0006710//androgen catabolic process;GO:0007155//cell adhesion;GO:0007165//signal transduction;GO:0010033//response to organic substance;GO:0010811//positive regulation of cell-substrate adhesion;GO:0030593//neutrophil chemotaxis;GO:0031214//biomineral tissue development;GO:0033280//response to vitamin D;GO:0043066//negative regula…
0	ENSMUSG00000028583	Pdpn	2.88659	1.13084	1.35198	0	0	podoplanin [Source:MGI Symbol;Acc:MGI:103098]	-	-	-	-	GO:0001726//ruffle;GO:0005829//cytosol;GO:0005886//plasma membrane;GO:0009897//external side of plasma membrane;GO:0016020//membrane;GO:0016021//integral component of membrane;GO:0016323//basolateral plasma membrane;GO:0016324//apical plasma membrane;GO:0030027//lamellipodium;GO:0030054//cell junction;GO:0030175//filopodium;GO:0031258//lamellipodium membrane;GO:0031410//cytoplasmic vesicle;GO:003…	GO:0005102//receptor binding;GO:0005515//protein binding;GO:0019956//chemokine binding;GO:0051087//chaperone binding	GO:0000902//cell morphogenesis;GO:0001946//lymphangiogenesis;GO:0003333//amino acid transmembrane transport;GO:0006693//prostaglandin metabolic process;GO:0006833//water transport;GO:0007155//cell adhesion;GO:0007165//signal transduction;GO:0007266//Rho protein signal transduction;GO:0007275//multicellular organism development;GO:0008283//cell proliferation;GO:0008285//negative regulation of cell…
0	ENSMUSG00000019987	Arg1	3.57679	1.44695	1.30565	0	0	arginase, liver [Source:MGI Symbol;Acc:MGI:88070]	Metabolism;Human Diseases;Metabolism;Metabolism;Metabolism	Global and overview maps;Infectious diseases;Global and overview maps;Amino acid metabolism;Amino acid metabolism	ko01100//Metabolic pathways;ko05146//Amoebiasis;ko01230//Biosynthesis of amino acids;ko00330//Arginine and proline metabolism;ko00220//Arginine biosynthesis	K01476;K01476;K01476;K01476;K01476	GO:0005615//extracellular space;GO:0005737//cytoplasm;GO:0005741//mitochondrial outer membrane;GO:0005829//cytosol;GO:0043005//neuron projection;GO:0043025//neuronal cell body	GO:0004053//arginase activity;GO:0016787//hydrolase activity;GO:0016813//hydrolase activity, acting on carbon-nitrogen (but not peptide) bonds, in linear amidines;GO:0030145//manganese ion binding;GO:0046872//metal ion binding	GO:0000050//urea cycle;GO:0001889//liver development;GO:0001938//positive regulation of endothelial cell proliferation;GO:0002250//adaptive immune response;GO:0002376//immune system process;GO:0006525//arginine metabolic process;GO:0007565//female pregnancy;GO:0007568//aging;GO:0009611//response to wounding;GO:0009635//response to herbicide;GO:0010042//response to manganese ion;GO:0010043//respon…
0	ENSMUSG00000023349	Clec4n	15.2629	7.25853	1.07228	0	0	C-type lectin domain family 4, member n [Source:MGI Symbol;Acc:MGI:1861231]	Organismal Systems	Immune system	ko04625//C-type lectin receptor signaling pathway	K17514	GO:0005886//plasma membrane;GO:0016020//membrane;GO:0016021//integral component of membrane	GO:0005509//calcium ion binding;GO:0005515//protein binding;GO:0005537//mannose binding;GO:0030246//carbohydrate binding;GO:0046872//metal ion binding	GO:0002250//adaptive immune response;GO:0002376//immune system process;GO:0043123//positive regulation of I-kappaB kinase/NF-kappaB signaling;GO:0045087//innate immune response;GO:0050715//positive regulation of cytokine secretion;GO:0050832//defense response to fungus
0	ENSMUSG00000053687	Dpep2	4.74131	2.36343	1.00441	0	0	dipeptidase 2 [Source:MGI Symbol;Acc:MGI:2442042]	-	-	-	-	GO:0005575//cellular_component;GO:0016020//membrane;GO:0031225//anchored component of membrane	GO:0008233//peptidase activity;GO:0008235//metalloexopeptidase activity;GO:0008237//metallopeptidase activity;GO:0008238//exopeptidase activity;GO:0008239//dipeptidyl-peptidase activity;GO:0016787//hydrolase activity;GO:0016805//dipeptidase activity;GO:0046872//metal ion binding	GO:0006508//proteolysis
0	ENSMUSG00000040249	Lrp1	4.40272	2.21295	0.992425	0	0	low density lipoprotein receptor-related protein 1 [Source:MGI Symbol;Acc:MGI:96828]	Human Diseases;Human Diseases;Organismal Systems	Neurodegenerative diseases;Infectious diseases;Digestive system	ko05010//Alzheimer disease;ko05144//Malaria;ko04979//Cholesterol metabolism	K04550;K04550;K04550	GO:0005768//endosome;GO:0005769//early endosome;GO:0016020//membrane;GO:0016021//integral component of membrane;GO:0016323//basolateral plasma membrane;GO:0030136//clathrin-coated vesicle;GO:0030425//dendrite;GO:0032593//insulin-responsive compartment;GO:0043025//neuronal cell body;GO:0043235//receptor complex;GO:0044295//axonal growth cone;GO:0045177//apical part of cell	GO:0002020//protease binding;GO:0005509//calcium ion binding;GO:0005515//protein binding;GO:0015026//coreceptor activity;GO:0016964//alpha-2 macroglobulin receptor activity;GO:0032050//clathrin heavy chain binding;GO:0034185//apolipoprotein binding;GO:0038024//cargo receptor activity;GO:0044877//macromolecular complex binding	GO:0006898//receptor-mediated endocytosis;GO:0006909//phagocytosis;GO:0007204//positive regulation of cytosolic calcium ion concentration;GO:0007205//protein kinase C-activating G-protein coupled receptor signaling pathway;GO:0007568//aging;GO:0008283//cell proliferation;GO:0010812//negative regulation of cell-substrate adhesion;GO:0010942//positive regulation of cell death;GO:0010976//positive r…
0	ENSMUSG00000021477	Ctsl	16.1112	8.1306	0.98663	0	0	cathepsin L [Source:MGI Symbol;Acc:MGI:88564]	Human Diseases;Cellular Processes;Human Diseases;Cellular Processes;Cellular Processes;Cellular Processes;Human Diseases;Organismal Systems	Cancers;Transport and catabolism;Cardiovascular diseases;Cell growth and death;Transport and catabolism;Transport and catabolism;Immune diseases;Immune system	ko05205//Proteoglycans in cancer;ko04145//Phagosome;ko05418//Fluid shear stress and atherosclerosis;ko04210//Apoptosis;ko04140//Autophagy - animal;ko04142//Lysosome;ko05323//Rheumatoid arthritis;ko04612//Antigen processing and presentation	K01365;K01365;K01365;K01365;K01365;K01365;K01365;K01365	GO:0005615//extracellular space;GO:0005634//nucleus;GO:0005730//nucleolus;GO:0005737//cytoplasm;GO:0005764//lysosome;GO:0005773//vacuole;GO:0005902//microvillus;GO:0009897//external side of plasma membrane;GO:0030141//secretory granule;GO:0031410//cytoplasmic vesicle;GO:0043005//neuron projection;GO:0043204//perikaryon;GO:0045177//apical part of cell	GO:0004175//endopeptidase activity;GO:0004177//aminopeptidase activity;GO:0004197//cysteine-type endopeptidase activity;GO:0005515//protein binding;GO:0008233//peptidase activity;GO:0008234//cysteine-type peptidase activity;GO:0016787//hydrolase activity;GO:0016807//cysteine-type carboxypeptidase activity;GO:0030984//kininogen binding;GO:0042277//peptide binding;GO:0042393//histone binding;GO:004…	GO:0006508//proteolysis;GO:0007154//cell communication;GO:0007283//spermatogenesis;GO:0008584//male gonad development;GO:0009267//cellular response to starvation;GO:0009749//response to glucose;GO:0010259//multicellular organism aging;GO:0010839//negative regulation of keratinocyte proliferation;GO:0014070//response to organic cyclic compound;GO:0021675//nerve development;GO:0031069//hair follicl…
0	ENSMUSG00000101389	Ms4a4a	12.9082	6.639	0.959253	0	0	membrane-spanning 4-domains, subfamily A, member 4A [Source:MGI Symbol;Acc:MGI:3643932]	-	-	-	-	GO:0005575//cellular_component;GO:0016020//membrane;GO:0016021//integral component of membrane	GO:0003674//molecular_function	GO:0008150//biological_process
0	ENSMUSG00000069516	Lyz2	101.065	52.0568	0.957121	0	0	lysozyme 2 [Source:MGI Symbol;Acc:MGI:96897]	Organismal Systems	Digestive system	ko04970//Salivary secretion	K13915	GO:0000137//Golgi cis cisterna;GO:0005576//extracellular region;GO:0005615//extracellular space;GO:0005737//cytoplasm;GO:0005788//endoplasmic reticulum lumen;GO:0005795//Golgi stack;GO:0005902//microvillus;GO:0030140//trans-Golgi network transport vesicle;GO:0030141//secretory granule;GO:0048237//rough endoplasmic reticulum lumen	GO:0003796//lysozyme activity;GO:0003824//catalytic activity;GO:0016787//hydrolase activity;GO:0016798//hydrolase activity, acting on glycosyl bonds;GO:0042802//identical protein binding	GO:0008152//metabolic process;GO:0019835//cytolysis;GO:0042742//defense response to bacterium;GO:0050829//defense response to Gram-negative bacterium;GO:0050830//defense response to Gram-positive bacterium
0	ENSMUSG00000023992	Trem2	5.58567	2.99029	0.901446	0	0	triggering receptor expressed on myeloid cells 2 [Source:MGI Symbol;Acc:MGI:1913150]	Organismal Systems	Development	ko04380//Osteoclast differentiation	K14378	GO:0005576//extracellular region;GO:0005886//plasma membrane;GO:0005887//integral component of plasma membrane;GO:0016020//membrane;GO:0016021//integral component of membrane;GO:0031226//intrinsic component of plasma membrane	GO:0001530//lipopolysaccharide binding;GO:0001540//beta-amyloid binding;GO:0004888//transmembrane signaling receptor activity;GO:0005515//protein binding;GO:0005543//phospholipid binding;GO:0008035//high-density lipoprotein particle binding;GO:0008289//lipid binding;GO:0030169//low-density lipoprotein particle binding;GO:0034185//apolipoprotein binding;GO:0034186//apolipoprotein A-I binding;GO:00…	GO:0001774//microglial cell activation;GO:0001934//positive regulation of protein phosphorylation;GO:0002282//microglial cell activation involved in immune response;GO:0002588//positive regulation of antigen processing and presentation of peptide antigen via MHC class II;GO:0002931//response to ischemia;GO:0006911//phagocytosis, engulfment;GO:0010468//regulation of gene expression;GO:0010507//neg…
0	ENSMUSG00000026193	Fn1	7.61197	4.09632	0.893939	0	0	fibronectin 1 [Source:MGI Symbol;Acc:MGI:95566]	Human Diseases;Human Diseases;Environmental Information Processing;Cellular Processes;Human Diseases;Cellular Processes;Human Diseases;Human Diseases;Human Diseases;Environmental Information Processing;Human Diseases	Cancers;Infectious diseases;Signal transduction;Cell motility;Cancers;Cellular community - eukaryotes;Infectious diseases;Endocrine and metabolic diseases;Cancers;Signaling molecules and interaction;Infectious diseases	ko05200//Pathways in cancer;ko05165//Human papillomavirus infection;ko04151//PI3K-Akt signaling pathway;ko04810//Regulation of actin cytoskeleton;ko05205//Proteoglycans in cancer;ko04510//Focal adhesion;ko05146//Amoebiasis;ko04933//AGE-RAGE signaling pathway in diabetic complications;ko05222//Small cell lung cancer;ko04512//ECM-receptor interaction;ko05100//Bacterial invasion of epithelial cells	K05717;K05717;K05717;K05717;K05717;K05717;K05717;K05717;K05717;K05717;K05717	GO:0005576//extracellular region;GO:0005577//fibrinogen complex;GO:0005604//basement membrane;GO:0005615//extracellular space;GO:0005793//endoplasmic reticulum-Golgi intermediate compartment;GO:0016324//apical plasma membrane;GO:0031012//extracellular matrix;GO:0070062//extracellular exosome	GO:0002020//protease binding;GO:0005102//receptor binding;GO:0005178//integrin binding;GO:0005201//extracellular matrix structural constituent;GO:0005515//protein binding;GO:0008022//protein C-terminus binding;GO:0008201//heparin binding;GO:0016504//peptidase activator activity;GO:0019899//enzyme binding;GO:0042802//identical protein binding;GO:0043394//proteoglycan binding;GO:0045340//mercury io…	GO:0001525//angiogenesis;GO:0001775//cell activation;GO:0001932//regulation of protein phosphorylation;GO:0006953//acute-phase response;GO:0007044//cell-substrate junction assembly;GO:0007155//cell adhesion;GO:0007160//cell-matrix adhesion;GO:0007161//calcium-independent cell-matrix adhesion;GO:0008284//positive regulation of cell proliferation;GO:0008347//glial cell migration;GO:0008360//regulat…
0	ENSMUSG00000025044	Msr1	3.20235	1.7616	0.862248	0	0	macrophage scavenger receptor 1 [Source:MGI Symbol;Acc:MGI:98257]	Cellular Processes	Transport and catabolism	ko04145//Phagosome	K06558	GO:0005581//collagen trimer;GO:0005829//cytosol;GO:0005886//plasma membrane;GO:0016020//membrane;GO:0016021//integral component of membrane;GO:0031410//cytoplasmic vesicle;GO:0034362//low-density lipoprotein particle	GO:0001540//beta-amyloid binding;GO:0005044//scavenger receptor activity;GO:0030169//low-density lipoprotein particle binding;GO:0038024//cargo receptor activity	GO:0006897//endocytosis;GO:0006898//receptor-mediated endocytosis;GO:0006911//phagocytosis, engulfment;GO:0010629//negative regulation of gene expression;GO:0010744//positive regulation of macrophage derived foam cell differentiation;GO:0010886//positive regulation of cholesterol storage;GO:0030301//cholesterol transport;GO:0034381//plasma lipoprotein particle clearance;GO:0042953//lipoprotein tr…
0	ENSMUSG00000028108	Ecm1	6.80767	3.77734	0.84979	0	0	extracellular matrix protein 1 [Source:MGI Symbol;Acc:MGI:103060]	-	-	-	-	GO:0005576//extracellular region;GO:0005615//extracellular space	GO:0002020//protease binding;GO:0005134//interleukin-2 receptor binding;GO:0005201//extracellular matrix structural constituent;GO:0005515//protein binding;GO:0008022//protein C-terminus binding;GO:0019899//enzyme binding;GO:0043236//laminin binding	GO:0001503//ossification;GO:0001525//angiogenesis;GO:0001938//positive regulation of endothelial cell proliferation;GO:0001960//negative regulation of cytokine-mediated signaling pathway;GO:0002063//chondrocyte development;GO:0002828//regulation of type 2 immune response;GO:0003416//endochondral bone growth;GO:0006357//regulation of transcription from RNA polymerase II promoter;GO:0006954//inflam…
0	ENSMUSG00000049130	C5ar1	6.73808	3.73969	0.849417	0	0	complement component 5a receptor 1 [Source:MGI Symbol;Acc:MGI:88232]	Environmental Information Processing;Organismal Systems;Human Diseases	Signaling molecules and interaction;Immune system;Infectious diseases	ko04080//Neuroactive ligand-receptor interaction;ko04610//Complement and coagulation cascades;ko05150//Staphylococcus aureus infection	K04010;K04010;K04010	GO:0005886//plasma membrane;GO:0009986//cell surface;GO:0016020//membrane;GO:0016021//integral component of membrane;GO:0016323//basolateral plasma membrane;GO:0031410//cytoplasmic vesicle;GO:0045177//apical part of cell	GO:0001856//complement component C5a binding;GO:0004875//complement receptor activity;GO:0004878//complement component C5a receptor activity;GO:0004930//G-protein coupled receptor activity	GO:0001774//microglial cell activation;GO:0002430//complement receptor mediated signaling pathway;GO:0006915//apoptotic process;GO:0006935//chemotaxis;GO:0006954//inflammatory response;GO:0007165//signal transduction;GO:0007186//G-protein coupled receptor signaling pathway;GO:0007200//phospholipase C-activating G-protein coupled receptor signaling pathway;GO:0007204//positive regulation of cytoso…
0	ENSMUSG00000024672	Ms4a7	14.5611	8.48927	0.77841	0	0	membrane-spanning 4-domains, subfamily A, member 7 [Source:MGI Symbol;Acc:MGI:1918846]	-	-	-	-	GO:0005575//cellular_component;GO:0016020//membrane;GO:0016021//integral component of membrane	GO:0003674//molecular_function	GO:0008150//biological_process
0	ENSMUSG00000002985	Apoe	72.8634	43.0473	0.759273	0	0	apolipoprotein E [Source:MGI Symbol;Acc:MGI:88057]	Human Diseases;Organismal Systems	Neurodegenerative diseases;Digestive system	ko05010//Alzheimer disease;ko04979//Cholesterol metabolism	K04524;K04524	GO:0005576//extracellular region;GO:0005615//extracellular space;GO:0005635//nuclear envelope;GO:0005737//cytoplasm;GO:0005764//lysosome;GO:0005768//endosome;GO:0005769//early endosome;GO:0005770//late endosome;GO:0005783//endoplasmic reticulum;GO:0005794//Golgi apparatus;GO:0005829//cytosol;GO:0005874//microtubule;GO:0005886//plasma membrane;GO:0009986//cell surface;GO:0030425//dendrite;GO:00310…	GO:0001540//beta-amyloid binding;GO:0005102//receptor binding;GO:0005319//lipid transporter activity;GO:0005515//protein binding;GO:0005543//phospholipid binding;GO:0008201//heparin binding;GO:0008289//lipid binding;GO:0016209//antioxidant activity;GO:0042802//identical protein binding;GO:0042803//protein homodimerization activity;GO:0043395//heparan sulfate proteoglycan binding;GO:0044877//macro…	GO:0001937//negative regulation of endothelial cell proliferation;GO:0002021//response to dietary excess;GO:0006629//lipid metabolic process;GO:0006641//triglyceride metabolic process;GO:0006707//cholesterol catabolic process;GO:0006869//lipid transport;GO:0006874//cellular calcium ion homeostasis;GO:0006898//receptor-mediated endocytosis;GO:0006979//response to oxidative stress;GO:0007186//G-pro…
0	ENSMUSG00000059498	Fcgr3	12.7942	7.58739	0.753818	0	0	Fc receptor, IgG, low affinity III [Source:MGI Symbol;Acc:MGI:95500]	Human Diseases;Cellular Processes;Organismal Systems;Human Diseases;Human Diseases	Infectious diseases;Transport and catabolism;Development;Infectious diseases;Infectious diseases	ko05152//Tuberculosis;ko04145//Phagosome;ko04380//Osteoclast differentiation;ko05140//Leishmaniasis;ko05150//Staphylococcus aureus infection	K16824;K16824;K16824;K16824;K16824	GO:0016020//membrane;GO:0016021//integral component of membrane	-	-
0	ENSMUSG00000026656	Fcgr2b	15.6279	9.30995	0.747279	0	0	Fc receptor, IgG, low affinity IIb [Source:MGI Symbol;Acc:MGI:95499]	Human Diseases;Cellular Processes;Human Diseases;Organismal Systems;Organismal Systems;Organismal Systems;Human Diseases	Infectious diseases;Transport and catabolism;Infectious diseases;Development;Immune system;Immune system;Infectious diseases	ko05152//Tuberculosis;ko04145//Phagosome;ko05162//Measles;ko04380//Osteoclast differentiation;ko04666//Fc gamma R-mediated phagocytosis;ko04662//B cell receptor signaling pathway;ko05150//Staphylococcus aureus infection	K12560;K12560;K12560;K12560;K12560;K12560;K12560	GO:0016020//membrane;GO:0016021//integral component of membrane	-	-
0	ENSMUSG00000040552	C3ar1	5.04883	3.03132	0.736005	0	0	complement component 3a receptor 1 [Source:MGI Symbol;Acc:MGI:1097680]	Environmental Information Processing;Organismal Systems;Human Diseases	Signaling molecules and interaction;Immune system;Infectious diseases	ko04080//Neuroactive ligand-receptor interaction;ko04610//Complement and coagulation cascades;ko05150//Staphylococcus aureus infection	K04009;K04009;K04009	GO:0005623//cell;GO:0005886//plasma membrane;GO:0016020//membrane;GO:0016021//integral component of membrane	GO:0001850//complement component C3a binding;GO:0004875//complement receptor activity;GO:0004876//complement component C3a receptor activity;GO:0004930//G-protein coupled receptor activity	GO:0002430//complement receptor mediated signaling pathway;GO:0002462//tolerance induction to nonself antigen;GO:0006935//chemotaxis;GO:0006954//inflammatory response;GO:0007165//signal transduction;GO:0007186//G-protein coupled receptor signaling pathway;GO:0007200//phospholipase C-activating G-protein coupled receptor signaling pathway;GO:0007204//positive regulation of cytosolic calcium ion co…
0	ENSMUSG00000006589	Aprt	10.3386	6.42019	0.687352	0	0	adenine phosphoribosyl transferase [Source:MGI Symbol;Acc:MGI:88061]	Metabolism;Metabolism	Global and overview maps;Nucleotide metabolism	ko01100//Metabolic pathways;ko00230//Purine metabolism	K00759;K00759	GO:0005654//nucleoplasm;GO:0005737//cytoplasm;GO:0005829//cytosol	GO:0002055//adenine binding;GO:0003999//adenine phosphoribosyltransferase activity;GO:0016208//AMP binding;GO:0016740//transferase activity;GO:0016757//transferase activity, transferring glycosyl groups	GO:0006166//purine ribonucleoside salvage;GO:0006168//adenine salvage;GO:0007595//lactation;GO:0007625//grooming behavior;GO:0009116//nucleoside metabolic process;GO:0032869//cellular response to insulin stimulus;GO:0044209//AMP salvage;GO:0046083//adenine metabolic process
0	ENSMUSG00000025473	Adam8	3.52274	2.20482	0.676034	0	0	a disintegrin and metallopeptidase domain 8 [Source:MGI Symbol;Acc:MGI:107825]	-	-	-	-	GO:0002102//podosome;GO:0005737//cytoplasm;GO:0005886//plasma membrane;GO:0005887//integral component of plasma membrane;GO:0009986//cell surface;GO:0016020//membrane;GO:0016021//integral component of membrane;GO:0032010//phagolysosome;GO:0032127//dense core granule membrane;GO:0042581//specific granule;GO:0070820//tertiary granule;GO:0071065//alpha9-beta1 integrin-vascular cell adhesion molecule…	GO:0004222//metalloendopeptidase activity;GO:0005178//integrin binding;GO:0005509//calcium ion binding;GO:0005515//protein binding;GO:0008233//peptidase activity;GO:0008237//metallopeptidase activity;GO:0008270//zinc ion binding;GO:0016787//hydrolase activity;GO:0046872//metal ion binding;GO:0050839//cell adhesion molecule binding	GO:0000902//cell morphogenesis;GO:0001525//angiogenesis;GO:0002523//leukocyte migration involved in inflammatory response;GO:0002675//positive regulation of acute inflammatory response;GO:0002693//positive regulation of cellular extravasation;GO:0006508//proteolysis;GO:0006954//inflammatory response;GO:0007160//cell-matrix adhesion;GO:0007229//integrin-mediated signaling pathway;GO:0022407//regul…
0	ENSMUSG00000030560	Ctsc	22.0974	13.8349	0.675564	0	0	cathepsin C [Source:MGI Symbol;Acc:MGI:109553]	Cellular Processes;Cellular Processes	Cell growth and death;Transport and catabolism	ko04210//Apoptosis;ko04142//Lysosome	K01275;K01275	GO:0005615//extracellular space;GO:0005654//nucleoplasm;GO:0005737//cytoplasm;GO:0005764//lysosome;GO:0005783//endoplasmic reticulum;GO:0005794//Golgi apparatus;GO:0005813//centrosome;GO:0043231//intracellular membrane-bounded organelle	GO:0004197//cysteine-type endopeptidase activity;GO:0004252//serine-type endopeptidase activity;GO:0008233//peptidase activity;GO:0008234//cysteine-type peptidase activity;GO:0016505//peptidase activator activity involved in apoptotic process;GO:0016787//hydrolase activity;GO:0019902//phosphatase binding;GO:0031404//chloride ion binding;GO:0042802//identical protein binding;GO:0043621//protein se…	GO:0001913//T cell mediated cytotoxicity;GO:0006508//proteolysis;GO:0006915//apoptotic process;GO:0007568//aging;GO:0010033//response to organic substance;GO:0031642//negative regulation of myelination;GO:0051603//proteolysis involved in cellular protein catabolic process;GO:1903052//positive regulation of proteolysis involved in cellular protein catabolic process;GO:1903980//positive regulation …
0	ENSMUSG00000026879	Gsn	6.30721	4.0266	0.647439	0	0	gelsolin [Source:MGI Symbol;Acc:MGI:95851]	Human Diseases;Cellular Processes;Organismal Systems	Cancers;Cell motility;Immune system	ko05203//Viral carcinogenesis;ko04810//Regulation of actin cytoskeleton;ko04666//Fc gamma R-mediated phagocytosis	K05768;K05768;K05768	GO:0001726//ruffle;GO:0002102//podosome;GO:0005576//extracellular region;GO:0005615//extracellular space;GO:0005634//nucleus;GO:0005737//cytoplasm;GO:0005829//cytosol;GO:0005856//cytoskeleton;GO:0005886//plasma membrane;GO:0005925//focal adhesion;GO:0015629//actin cytoskeleton;GO:0016528//sarcoplasm;GO:0030027//lamellipodium;GO:0030478//actin cap;GO:0030864//cortical actin cytoskeleton;GO:0032991…	GO:0003779//actin binding;GO:0005509//calcium ion binding;GO:0005515//protein binding;GO:0045159//myosin II binding;GO:0046872//metal ion binding;GO:0051015//actin filament binding	GO:0006911//phagocytosis, engulfment;GO:0006915//apoptotic process;GO:0007568//aging;GO:0008154//actin polymerization or depolymerization;GO:0010628//positive regulation of gene expression;GO:0014003//oligodendrocyte development;GO:0014891//striated muscle atrophy;GO:0016192//vesicle-mediated transport;GO:0030030//cell projection organization;GO:0030041//actin filament polymerization;GO:0030155//…
0	ENSMUSG00000022150	Dab2	5.14014	3.2875	0.644819	0	0	disabled 2, mitogen-responsive phosphoprotein [Source:MGI Symbol;Acc:MGI:109175]	Cellular Processes	Transport and catabolism	ko04144//Endocytosis	K12475	GO:0001650//fibrillar center;GO:0005886//plasma membrane;GO:0005905//coated pit;GO:0030136//clathrin-coated vesicle;GO:0043231//intracellular membrane-bounded organelle	GO:0005515//protein binding;GO:0008022//protein C-terminus binding;GO:0035615//clathrin adaptor activity;GO:0038024//cargo receptor activity;GO:0046332//SMAD binding	GO:0001934//positive regulation of protein phosphorylation;GO:0006897//endocytosis;GO:0010718//positive regulation of epithelial to mesenchymal transition;GO:0010862//positive regulation of pathway-restricted SMAD protein phosphorylation;GO:0016192//vesicle-mediated transport;GO:0030335//positive regulation of cell migration;GO:0030511//positive regulation of transforming growth factor beta recep…
0	ENSMUSG00000021190	Lgmn	21.4572	13.7625	0.640718	0	0	legumain [Source:MGI Symbol;Acc:MGI:1330838]	Cellular Processes;Organismal Systems	Transport and catabolism;Immune system	ko04142//Lysosome;ko04612//Antigen processing and presentation	K01369;K01369	GO:0005576//extracellular region;GO:0005737//cytoplasm;GO:0005764//lysosome;GO:0005770//late endosome;GO:0045177//apical part of cell;GO:0048471//perinuclear region of cytoplasm	GO:0004197//cysteine-type endopeptidase activity;GO:0008233//peptidase activity;GO:0008234//cysteine-type peptidase activity;GO:0016787//hydrolase activity	GO:0003014//renal system process;GO:0006508//proteolysis;GO:0006624//vacuolar protein processing;GO:0007613//memory;GO:0008284//positive regulation of cell proliferation;GO:0008306//associative learning;GO:0010447//response to acidic pH;GO:0010629//negative regulation of gene expression;GO:0032801//receptor catabolic process;GO:0035729//cellular response to hepatocyte growth factor stimulus;GO:00…
0	ENSMUSG00000051439	Cd14	16.5636	10.7754	0.620282	0	0	CD14 antigen [Source:MGI Symbol;Acc:MGI:88318]	Environmental Information Processing;Human Diseases;Human Diseases;Cellular Processes;Human Diseases;Organismal Systems;Environmental Information Processing;Organismal Systems;Human Diseases;Human Diseases;Human Diseases;Human Diseases	Signal transduction;Cancers;Infectious diseases;Transport and catabolism;Infectious diseases;Immune system;Signal transduction;Immune system;Infectious diseases;Infectious diseases;Cancers;Infectious diseases	ko04010//MAPK signaling pathway;ko05202//Transcriptional misregulation in cancers;ko05152//Tuberculosis;ko04145//Phagosome;ko05146//Amoebiasis;ko04620//Toll-like receptor signaling pathway;ko04064//NF-kappa B signaling pathway;ko04640//Hematopoietic cell lineage;ko05132//Salmonella infection;ko05133//Pertussis;ko05221//Acute myeloid leukemia;ko05134//Legionellosis	K04391;K04391;K04391;K04391;K04391;K04391;K04391;K04391;K04391;K04391;K04391;K04391	GO:0005576//extracellular region;GO:0005615//extracellular space;GO:0005794//Golgi apparatus;GO:0005886//plasma membrane;GO:0009897//external side of plasma membrane;GO:0009986//cell surface;GO:0016020//membrane;GO:0031225//anchored component of membrane;GO:0031362//anchored component of external side of plasma membrane;GO:0045121//membrane raft;GO:0046696//lipopolysaccharide receptor complex	GO:0001530//lipopolysaccharide binding;GO:0005515//protein binding;GO:0070891//lipoteichoic acid binding;GO:0071723//lipopeptide binding	GO:0002237//response to molecule of bacterial origin;GO:0002376//immune system process;GO:0006898//receptor-mediated endocytosis;GO:0006954//inflammatory response;GO:0009408//response to heat;GO:0009617//response to bacterium;GO:0031663//lipopolysaccharide-mediated signaling pathway;GO:0032026//response to magnesium ion;GO:0032481//positive regulation of type I interferon production;GO:0032496//r…
0	ENSMUSG00000068220	Lgals1	36.6407	24.172	0.600108	0	0	lectin, galactose binding, soluble 1 [Source:MGI Symbol;Acc:MGI:96777]	-	-	-	-	GO:0005576//extracellular region;GO:0005615//extracellular space;GO:0005634//nucleus;GO:0005737//cytoplasm;GO:0005829//cytosol;GO:0009986//cell surface	GO:0005515//protein binding;GO:0005534//galactose binding;GO:0030246//carbohydrate binding;GO:0030395//lactose binding;GO:0042803//protein homodimerization activity;GO:0043236//laminin binding	GO:0002317//plasma cell differentiation;GO:0006915//apoptotic process;GO:0007157//heterophilic cell-cell adhesion via plasma membrane cell adhesion molecules;GO:0010812//negative regulation of cell-substrate adhesion;GO:0010977//negative regulation of neuron projection development;GO:0031295//T cell costimulation;GO:0034120//positive regulation of erythrocyte aggregation;GO:0035900//response to i…
0	ENSMUSG00000056737	Capg	11.5136	7.63864	0.591954	0	0	capping protein (actin filament), gelsolin-like [Source:MGI Symbol;Acc:MGI:1098259]	-	-	-	-	GO:0005634//nucleus;GO:0005654//nucleoplasm;GO:0005730//nucleolus;GO:0005737//cytoplasm;GO:0005814//centriole;GO:0072686//mitotic spindle;GO:0090543//Flemming body	GO:0019904//protein domain specific binding;GO:0044877//macromolecular complex binding;GO:0051015//actin filament binding	GO:0051016//barbed-end actin filament capping
0	ENSMUSG00000035493	Tgfbi	35.3853	23.6162	0.583375	0	0	transforming growth factor, beta induced [Source:MGI Symbol;Acc:MGI:99959]	-	-	-	-	GO:0005576//extracellular region;GO:0005604//basement membrane;GO:0005615//extracellular space;GO:0005802//trans-Golgi network;GO:0031012//extracellular matrix	GO:0005178//integrin binding;GO:0005201//extracellular matrix structural constituent;GO:0005515//protein binding;GO:0005518//collagen binding;GO:0050839//cell adhesion molecule binding;GO:0050840//extracellular matrix binding	GO:0001525//angiogenesis;GO:0002062//chondrocyte differentiation;GO:0007155//cell adhesion;GO:0008283//cell proliferation;GO:0030198//extracellular matrix organization
0	ENSMUSG00000057666	Gapdh	73.2722	53.131	0.463712	0	0	glyceraldehyde-3-phosphate dehydrogenase [Source:MGI Symbol;Acc:MGI:95640]	Metabolism;Human Diseases;Metabolism;Environmental Information Processing;Metabolism;Metabolism	Global and overview maps;Neurodegenerative diseases;Global and overview maps;Signal transduction;Global and overview maps;Carbohydrate metabolism	ko01100//Metabolic pathways;ko05010//Alzheimer disease;ko01200//Carbon metabolism;ko04066//HIF-1 signaling pathway;ko01230//Biosynthesis of amino acids;ko00010//Glycolysis / Gluconeogenesis	K00134;K00134;K00134;K00134;K00134;K00134	GO:0005634//nucleus;GO:0005737//cytoplasm;GO:0005739//mitochondrion;GO:0005811//lipid particle;GO:0005829//cytosol;GO:0005856//cytoskeleton;GO:0005886//plasma membrane;GO:0015630//microtubule cytoskeleton;GO:0031965//nuclear membrane;GO:0043209//myelin sheath;GO:0043231//intracellular membrane-bounded organelle;GO:0097452//GAIT complex;GO:1990904//ribonucleoprotein complex	GO:0000166//nucleotide binding;GO:0004365//glyceraldehyde-3-phosphate dehydrogenase (NAD+) (phosphorylating) activity;GO:0005515//protein binding;GO:0008017//microtubule binding;GO:0016491//oxidoreductase activity;GO:0016620//oxidoreductase activity, acting on the aldehyde or oxo group of donors, NAD or NADP as acceptor;GO:0016740//transferase activity;GO:0019828//aspartic-type endopeptidase inhi…	GO:0000226//microtubule cytoskeleton organization;GO:0005975//carbohydrate metabolic process;GO:0006006//glucose metabolic process;GO:0006094//gluconeogenesis;GO:0006096//glycolytic process;GO:0006417//regulation of translation;GO:0006915//apoptotic process;GO:0007275//multicellular organism development;GO:0010951//negative regulation of endopeptidase activity;GO:0017148//negative regulation of t…
0	ENSMUSG00000006519	Cyba	27.6914	20.8168	0.411694	0	0	cytochrome b-245, alpha polypeptide [Source:MGI Symbol;Acc:MGI:1316658]	Cellular Processes;Organismal Systems;Human Diseases;Organismal Systems;Organismal Systems;Human Diseases	Transport and catabolism;Immune system;Cardiovascular diseases;Development;Immune system;Infectious diseases	ko04145//Phagosome;ko04621//NOD-like receptor signaling pathway;ko05418//Fluid shear stress and atherosclerosis;ko04380//Osteoclast differentiation;ko04670//Leukocyte transendothelial migration;ko05140//Leishmaniasis	K08009;K08009;K08009;K08009;K08009;K08009	GO:0001725//stress fiber;GO:0005634//nucleus;GO:0005737//cytoplasm;GO:0005739//mitochondrion;GO:0005768//endosome;GO:0005794//Golgi apparatus;GO:0005886//plasma membrane;GO:0005925//focal adhesion;GO:0016020//membrane;GO:0016021//integral component of membrane;GO:0016324//apical plasma membrane;GO:0030425//dendrite;GO:0043020//NADPH oxidase complex;GO:0043025//neuronal cell body;GO:0097038//perin…	GO:0005515//protein binding;GO:0009055//electron carrier activity;GO:0016175//superoxide-generating NADPH oxidase activity;GO:0016491//oxidoreductase activity;GO:0017124//SH3 domain binding;GO:0020037//heme binding;GO:0046872//metal ion binding;GO:0046982//protein heterodimerization activity	GO:0001666//response to hypoxia;GO:0001938//positive regulation of endothelial cell proliferation;GO:0003106//negative regulation of glomerular filtration by angiotensin;GO:0006801//superoxide metabolic process;GO:0006954//inflammatory response;GO:0014823//response to activity;GO:0014895//smooth muscle hypertrophy;GO:0017004//cytochrome complex assembly;GO:0022900//electron transport chain;GO:003…
0	ENSMUSG00000050708	Ftl1	78.3553	60.5423	0.372088	0	0	ferritin light polypeptide 1 [Source:MGI Symbol;Acc:MGI:95589]	Cellular Processes;Organismal Systems;Cellular Processes	Cell growth and death;Digestive system;Cell growth and death	ko04217//Necroptosis;ko04978//Mineral absorption;ko04216//Ferroptosis	K13625;K13625;K13625	GO:0005623//cell	GO:0008199//ferric iron binding;GO:0046872//metal ion binding	GO:0006826//iron ion transport;GO:0006879//cellular iron ion homeostasis
0	ENSMUSG00000024621	Csf1r	7.59536	5.09821	0.575127	9.94982e-300	2.17394e-295	colony stimulating factor 1 receptor [Source:MGI Symbol;Acc:MGI:1339758]	Human Diseases;Environmental Information Processing;Environmental Information Processing;Environmental Information Processing;Environmental Information Processing;Environmental Information Processing;Human Diseases;Organismal Systems;Organismal Systems;Human Diseases	Cancers;Signal transduction;Signal transduction;Signaling molecules and interaction;Signal transduction;Signal transduction;Cancers;Development;Immune system;Cancers	ko05200//Pathways in cancer;ko04151//PI3K-Akt signaling pathway;ko04010//MAPK signaling pathway;ko04060//Cytokine-cytokine receptor interaction;ko04014//Ras signaling pathway;ko04015//Rap1 signaling pathway;ko05202//Transcriptional misregulation in cancers;ko04380//Osteoclast differentiation;ko04640//Hematopoietic cell lineage;ko05221//Acute myeloid leukemia	K05090;K05090;K05090;K05090;K05090;K05090;K05090;K05090;K05090;K05090	GO:0005654//nucleoplasm;GO:0005886//plasma membrane;GO:0005887//integral component of plasma membrane;GO:0009986//cell surface;GO:0016020//membrane;GO:0016021//integral component of membrane;GO:0043231//intracellular membrane-bounded organelle;GO:0043235//receptor complex;GO:1990682//CSF1-CSF1R complex	GO:0000166//nucleotide binding;GO:0004672//protein kinase activity;GO:0004713//protein tyrosine kinase activity;GO:0004714//transmembrane receptor protein tyrosine kinase activity;GO:0005011//macrophage colony-stimulating factor receptor activity;GO:0005515//protein binding;GO:0005524//ATP binding;GO:0016301//kinase activity;GO:0016740//transferase activity;GO:0019903//protein phosphatase binding…	GO:0001934//positive regulation of protein phosphorylation;GO:0002244//hematopoietic progenitor cell differentiation;GO:0002376//immune system process;GO:0002931//response to ischemia;GO:0006468//protein phosphorylation;GO:0006954//inflammatory response;GO:0007169//transmembrane receptor protein tyrosine kinase signaling pathway;GO:0007411//axon guidance;GO:0008283//cell proliferation;GO:0008284/…
0	ENSMUSG00000074622	Mafb	7.18425	4.56406	0.65452	1.54519e-297	3.37608e-293	v-maf musculoaponeurotic fibrosarcoma oncogene family, protein B (avian) [Source:MGI Symbol;Acc:MGI:104555]	Organismal Systems	Endocrine system	ko04928//Parathyroid hormone synthesis, secretion and action	K09036	GO:0005634//nucleus;GO:0005654//nucleoplasm;GO:0005667//transcription factor complex	GO:0000978//RNA polymerase II core promoter proximal region sequence-specific DNA binding;GO:0000981//RNA polymerase II transcription factor activity, sequence-specific DNA binding;GO:0001228//transcriptional activator activity, RNA polymerase II transcription regulatory region sequence-specific binding;GO:0003677//DNA binding;GO:0003700//transcription factor activity, sequence-specific DNA bindi…	GO:0006355//regulation of transcription, DNA-templated;GO:0006357//regulation of transcription from RNA polymerase II promoter;GO:0007379//segment specification;GO:0007585//respiratory gaseous exchange;GO:0021571//rhombomere 5 development;GO:0021572//rhombomere 6 development;GO:0021599//abducens nerve formation;GO:0033077//T cell differentiation in thymus;GO:0035284//brain segmentation;GO:0042472…
0	ENSMUSG00000054675	Tmem119	3.67949	2.12534	0.79181	4.22006e-295	9.22041e-291	transmembrane protein 119 [Source:MGI Symbol;Acc:MGI:2385228]	-	-	-	-	GO:0005737//cytoplasm;GO:0005783//endoplasmic reticulum;GO:0005789//endoplasmic reticulum membrane;GO:0005886//plasma membrane;GO:0016020//membrane;GO:0016021//integral component of membrane	GO:0005515//protein binding	GO:0001503//ossification;GO:0001649//osteoblast differentiation;GO:0001934//positive regulation of protein phosphorylation;GO:0001958//endochondral ossification;GO:0007283//spermatogenesis;GO:0010628//positive regulation of gene expression;GO:0010832//negative regulation of myotube differentiation;GO:0030154//cell differentiation;GO:0030501//positive regulation of bone mineralization;GO:0031214//…
0	ENSMUSG00000024679	Ms4a6d	10.154	7.13402	0.509256	1.50601e-293	3.29048e-289	membrane-spanning 4-domains, subfamily A, member 6D [Source:MGI Symbol;Acc:MGI:1916024]	-	-	-	-	GO:0016020//membrane;GO:0016021//integral component of membrane	-	-
0	ENSMUSG00000024661	Fth1	253.81	191.785	0.404259	9.93327e-282	2.17032e-277	ferritin heavy polypeptide 1 [Source:MGI Symbol;Acc:MGI:95588]	Cellular Processes;Organismal Systems;Cellular Processes	Cell growth and death;Digestive system;Cell growth and death	ko04217//Necroptosis;ko04978//Mineral absorption;ko04216//Ferroptosis	K00522;K00522;K00522	GO:0005576//extracellular region;GO:0005623//cell;GO:0005737//cytoplasm;GO:0005739//mitochondrion;GO:0044754//autolysosome;GO:0071682//endocytic vesicle lumen	GO:0004322//ferroxidase activity;GO:0005506//iron ion binding;GO:0008198//ferrous iron binding;GO:0008199//ferric iron binding;GO:0016491//oxidoreductase activity;GO:0042802//identical protein binding;GO:0046872//metal ion binding	GO:0006826//iron ion transport;GO:0006879//cellular iron ion homeostasis;GO:0006880//intracellular sequestering of iron ion;GO:0006955//immune response;GO:0008285//negative regulation of cell proliferation;GO:0048147//negative regulation of fibroblast proliferation;GO:0055114//oxidation-reduction process
0	ENSMUSG00000029915	Clec5a	3.3051	1.88119	0.813048	2.16061e-281	4.72073e-277	C-type lectin domain family 5, member a [Source:MGI Symbol;Acc:MGI:1345151]	-	-	-	-	GO:0005829//cytosol;GO:0005886//plasma membrane;GO:0009986//cell surface;GO:0016020//membrane;GO:0016021//integral component of membrane	GO:0001618//virus receptor activity;GO:0005515//protein binding;GO:0030246//carbohydrate binding	GO:0002076//osteoblast development;GO:0002376//immune system process;GO:0030099//myeloid cell differentiation;GO:0033033//negative regulation of myeloid cell apoptotic process;GO:0043066//negative regulation of apoptotic process;GO:0045087//innate immune response;GO:0046718//viral entry into host cell;GO:0050715//positive regulation of cytokine secretion
0	ENSMUSG00000021876	Rnase4	3.01678	1.77553	0.764755	2.37847e-280	5.19671e-276	ribonuclease, RNase A family 4 [Source:MGI Symbol;Acc:MGI:1926217]	-	-	-	-	GO:0005576//extracellular region	GO:0003676//nucleic acid binding;GO:0004518//nuclease activity;GO:0004519//endonuclease activity;GO:0016787//hydrolase activity	GO:0090305//nucleic acid phosphodiester bond hydrolysis
0	ENSMUSG00000004730	Adgre1	2.53917	1.51752	0.742639	9.20661e-280	2.01155e-275	adhesion G protein-coupled receptor E1 [Source:MGI Symbol;Acc:MGI:106912]	-	-	-	-	GO:0005886//plasma membrane;GO:0005887//integral component of plasma membrane;GO:0009897//external side of plasma membrane;GO:0016020//membrane;GO:0016021//integral component of membrane;GO:0071944//cell periphery	GO:0004888//transmembrane signaling receptor activity;GO:0004930//G-protein coupled receptor activity;GO:0005509//calcium ion binding	GO:0002250//adaptive immune response;GO:0002376//immune system process;GO:0007165//signal transduction;GO:0007166//cell surface receptor signaling pathway;GO:0007186//G-protein coupled receptor signaling pathway;GO:0007189//adenylate cyclase-activating G-protein coupled receptor signaling pathway
0	ENSMUSG00000030148	Clec4a2	4.31562	2.75556	0.647221	6.35526e-271	1.38856e-266	C-type lectin domain family 4, member a2 [Source:MGI Symbol;Acc:MGI:1349412]	-	-	-	-	GO:0005886//plasma membrane;GO:0016020//membrane;GO:0016021//integral component of membrane	GO:0005509//calcium ion binding;GO:0005537//mannose binding;GO:0030246//carbohydrate binding;GO:0046872//metal ion binding	GO:0001818//negative regulation of cytokine production;GO:0002250//adaptive immune response;GO:0002376//immune system process;GO:0002470//plasmacytoid dendritic cell antigen processing and presentation;GO:0032720//negative regulation of tumor necrosis factor production;GO:0036037//CD8-positive, alpha-beta T cell activation;GO:0042590//antigen processing and presentation of exogenous peptide antig…
0	ENSMUSG00000045658	Pid1	3.60819	2.3596	0.612737	3.28144e-267	7.16962e-263	phosphotyrosine interaction domain containing 1 [Source:MGI Symbol;Acc:MGI:2138391]	-	-	-	-	GO:0005737//cytoplasm	GO:0005515//protein binding	GO:0001933//negative regulation of protein phosphorylation;GO:0010628//positive regulation of gene expression;GO:0042127//regulation of cell proliferation;GO:0044320//cellular response to leptin stimulus;GO:0045944//positive regulation of transcription from RNA polymerase II promoter;GO:0046325//negative regulation of glucose import;GO:0046627//negative regulation of insulin receptor signaling pa…
0	ENSMUSG00000063524	Eno1	19.8299	14.775	0.424528	4.80227e-265	1.04925e-260	enolase 1, alpha non-neuron [Source:MGI Symbol;Acc:MGI:95393]	Metabolism;Metabolism;Environmental Information Processing;Genetic Information Processing;Metabolism;Metabolism	Global and overview maps;Global and overview maps;Signal transduction;Folding, sorting and degradation;Global and overview maps;Carbohydrate metabolism	ko01100//Metabolic pathways;ko01200//Carbon metabolism;ko04066//HIF-1 signaling pathway;ko03018//RNA degradation;ko01230//Biosynthesis of amino acids;ko00010//Glycolysis / Gluconeogenesis	K01689;K01689;K01689;K01689;K01689;K01689	GO:0000015//phosphopyruvate hydratase complex;GO:0005737//cytoplasm;GO:0005829//cytosol;GO:0005886//plasma membrane;GO:0009986//cell surface;GO:0016020//membrane;GO:0019897//extrinsic component of plasma membrane;GO:0030426//growth cone;GO:0043005//neuron projection;GO:0043209//myelin sheath;GO:0045121//membrane raft;GO:0097060//synaptic membrane;GO:0099738//cell cortex region	GO:0000287//magnesium ion binding;GO:0000977//RNA polymerase II regulatory region sequence-specific DNA binding;GO:0001227//transcriptional repressor activity, RNA polymerase II transcription regulatory region sequence-specific binding;GO:0003723//RNA binding;GO:0004634//phosphopyruvate hydratase activity;GO:0016829//lyase activity;GO:0019899//enzyme binding;GO:0031072//heat shock protein binding…	GO:0000122//negative regulation of transcription from RNA polymerase II promoter;GO:0001701//in utero embryonic development;GO:0006096//glycolytic process;GO:0051099//positive regulation of binding;GO:0098761//cellular response to interleukin-7
0	ENSMUSG00000011148	Adssl1	2.74692	1.64123	0.74304	6.93932e-263	1.51617e-258	adenylosuccinate synthetase like 1 [Source:MGI Symbol;Acc:MGI:87947]	Metabolism;Metabolism;Metabolism	Global and overview maps;Nucleotide metabolism;Amino acid metabolism	ko01100//Metabolic pathways;ko00230//Purine metabolism;ko00250//Alanine, aspartate and glutamate metabolism	K01939;K01939;K01939	GO:0005737//cytoplasm;GO:0016020//membrane	GO:0000166//nucleotide binding;GO:0000287//magnesium ion binding;GO:0003924//GTPase activity;GO:0004019//adenylosuccinate synthase activity;GO:0005515//protein binding;GO:0005525//GTP binding;GO:0016874//ligase activity;GO:0042803//protein homodimerization activity;GO:0046872//metal ion binding;GO:0051015//actin filament binding	GO:0006163//purine nucleotide metabolic process;GO:0006164//purine nucleotide biosynthetic process;GO:0006167//AMP biosynthetic process;GO:0006531//aspartate metabolic process;GO:0006541//glutamine metabolic process;GO:0009168//purine ribonucleoside monophosphate biosynthetic process;GO:0014850//response to muscle activity;GO:0035690//cellular response to drug;GO:0042594//response to starvation;G…
0	ENSMUSG00000048779	P2ry6	2.68992	1.66516	0.6919	1.24861e-262	2.72808e-258	pyrimidinergic receptor P2Y, G-protein coupled, 6 [Source:MGI Symbol;Acc:MGI:2673874]	Environmental Information Processing	Signaling molecules and interaction	ko04080//Neuroactive ligand-receptor interaction	K04272	GO:0005886//plasma membrane;GO:0016020//membrane;GO:0016021//integral component of membrane;GO:0016323//basolateral plasma membrane;GO:0016324//apical plasma membrane	GO:0001621//ADP receptor activity;GO:0004930//G-protein coupled receptor activity;GO:0019103//pyrimidine nucleotide binding;GO:0045028//G-protein coupled purinergic nucleotide receptor activity;GO:0045029//UDP-activated nucleotide receptor activity;GO:0045030//UTP-activated nucleotide receptor activity	GO:0006909//phagocytosis;GO:0007165//signal transduction;GO:0007186//G-protein coupled receptor signaling pathway;GO:0014911//positive regulation of smooth muscle cell migration;GO:0030321//transepithelial chloride transport;GO:0031587//positive regulation of inositol 1,4,5-trisphosphate-sensitive calcium-release channel activity;GO:0032962//positive regulation of inositol trisphosphate biosynthe…
0	ENSMUSG00000027995	Tlr2	2.88827	1.71568	0.751426	3.10497e-261	6.78405e-257	toll-like receptor 2 [Source:MGI Symbol;Acc:MGI:1346060]	Environmental Information Processing;Human Diseases;Human Diseases;Human Diseases;Cellular Processes;Human Diseases;Human Diseases;Human Diseases;Human Diseases;Human Diseases;Organismal Systems;Human Diseases;Human Diseases;Human Diseases;Human Diseases;Human Diseases	Signal transduction;Infectious diseases;Cancers;Infectious diseases;Transport and catabolism;Infectious diseases;Infectious diseases;Infectious diseases;Infectious diseases;Infectious diseases;Immune system;Immune diseases;Infectious diseases;Immune diseases;Infectious diseases;Infectious diseases	ko04151//PI3K-Akt signaling pathway;ko05168//Herpes simplex infection;ko05205//Proteoglycans in cancer;ko05152//Tuberculosis;ko04145//Phagosome;ko05161//Hepatitis B;ko05162//Measles;ko05145//Toxoplasmosis;ko05146//Amoebiasis;ko05142//Chagas disease (American trypanosomiasis);ko04620//Toll-like receptor signaling pathway;ko05323//Rheumatoid arthritis;ko05140//Leishmaniasis;ko05321//Inflammatiory b…	K10159;K10159;K10159;K10159;K10159;K10159;K10159;K10159;K10159;K10159;K10159;K10159;K10159;K10159;K10159;K10159	GO:0005737//cytoplasm;GO:0005794//Golgi apparatus;GO:0005886//plasma membrane;GO:0005887//integral component of plasma membrane;GO:0009986//cell surface;GO:0016020//membrane;GO:0016021//integral component of membrane;GO:0031226//intrinsic component of plasma membrane;GO:0035354//Toll-like receptor 1-Toll-like receptor 2 protein complex;GO:0042995//cell projection;GO:0044297//cell body;GO:0045121/…	GO:0001530//lipopolysaccharide binding;GO:0001540//beta-amyloid binding;GO:0005515//protein binding;GO:0008329//signaling pattern recognition receptor activity;GO:0035325//Toll-like receptor binding;GO:0042497//triacyl lipopeptide binding;GO:0042802//identical protein binding;GO:0042834//peptidoglycan binding;GO:0044877//macromolecular complex binding;GO:0046982//protein heterodimerization activi…	GO:0001666//response to hypoxia;GO:0001774//microglial cell activation;GO:0001775//cell activation;GO:0002224//toll-like receptor signaling pathway;GO:0002237//response to molecule of bacterial origin;GO:0002374//cytokine secretion involved in immune response;GO:0002376//immune system process;GO:0002755//MyD88-dependent toll-like receptor signaling pathway;GO:0006691//leukotriene metabolic proces…
0	ENSMUSG00000033685	Ucp2	21.3769	14.9284	0.517994	1.99518e-257	4.35927e-253	uncoupling protein 2 (mitochondrial, proton carrier) [Source:MGI Symbol;Acc:MGI:109354]	-	-	-	-	GO:0005737//cytoplasm;GO:0005739//mitochondrion;GO:0005743//mitochondrial inner membrane;GO:0016020//membrane;GO:0016021//integral component of membrane;GO:0031966//mitochondrial membrane	GO:0017077//oxidative phosphorylation uncoupler activity	GO:0000303//response to superoxide;GO:0001666//response to hypoxia;GO:0006839//mitochondrial transport;GO:0007565//female pregnancy;GO:0007568//aging;GO:0009409//response to cold;GO:0009749//response to glucose;GO:0010942//positive regulation of cell death;GO:0032869//cellular response to insulin stimulus;GO:0032870//cellular response to hormone stimulus;GO:0034198//cellular response to amino aci…
0	ENSMUSG00000050335	Lgals3	27.1132	19.4818	0.476866	1.88351e-254	4.11528e-250	lectin, galactose binding, soluble 3 [Source:MGI Symbol;Acc:MGI:96778]	-	-	-	-	GO:0001772//immunological synapse;GO:0005634//nucleus;GO:0005737//cytoplasm;GO:0005743//mitochondrial inner membrane	GO:0019863//IgE binding;GO:0019903//protein phosphatase binding;GO:0030246//carbohydrate binding;GO:0042056//chemoattractant activity;GO:0043236//laminin binding	GO:0002548//monocyte chemotaxis;GO:0030593//neutrophil chemotaxis;GO:0030855//epithelial cell differentiation;GO:0042129//regulation of T cell proliferation;GO:0045806//negative regulation of endocytosis;GO:0048245//eosinophil chemotaxis;GO:0048246//macrophage chemotaxis;GO:0050918//positive chemotaxis;GO:0070232//regulation of T cell apoptotic process;GO:0071674//mononuclear cell migration;GO:00…
0	ENSMUSG00000001128	Cfp	7.55151	5.14797	0.552761	4.25958e-254	9.30676e-250	complement factor properdin [Source:MGI Symbol;Acc:MGI:97545]	Human Diseases	Infectious diseases	ko05168//Herpes simplex infection	K15412	GO:0005576//extracellular region;GO:0005615//extracellular space;GO:0030141//secretory granule	-	GO:0002376//immune system process;GO:0006957//complement activation, alternative pathway;GO:0045087//innate immune response
0	ENSMUSG00000018920	Cxcl16	8.0798	5.52132	0.549306	8.82942e-251	1.92914e-246	chemokine (C-X-C motif) ligand 16 [Source:MGI Symbol;Acc:MGI:1932682]	Environmental Information Processing;Organismal Systems	Signaling molecules and interaction;Immune system	ko04060//Cytokine-cytokine receptor interaction;ko04062//Chemokine signaling pathway	K10035;K10035	GO:0005615//extracellular space;GO:0016020//membrane;GO:0016021//integral component of membrane	GO:0005041//low-density lipoprotein receptor activity;GO:0005044//scavenger receptor activity;GO:0005125//cytokine activity;GO:0008009//chemokine activity;GO:0042379//chemokine receptor binding	GO:0006898//receptor-mediated endocytosis;GO:0006935//chemotaxis;GO:0007165//signal transduction;GO:0010818//T cell chemotaxis;GO:0030307//positive regulation of cell growth;GO:0030335//positive regulation of cell migration;GO:0034097//response to cytokine;GO:0034341//response to interferon-gamma;GO:0034612//response to tumor necrosis factor;GO:0048247//lymphocyte chemotaxis;GO:0071222//cellular …
0	ENSMUSG00000028063	Lmna	5.44098	3.50699	0.633634	5.66361e-250	1.23744e-245	lamin A [Source:MGI Symbol;Acc:MGI:96794]	Cellular Processes;Human Diseases;Human Diseases;Human Diseases	Cell growth and death;Cardiovascular diseases;Cardiovascular diseases;Cardiovascular diseases	ko04210//Apoptosis;ko05414//Dilated cardiomyopathy (DCM);ko05410//Hypertrophic cardiomyopathy (HCM);ko05412//Arrhythmogenic right ventricular cardiomyopathy (ARVC)	K12641;K12641;K12641;K12641	GO:0005634//nucleus;GO:0005635//nuclear envelope;GO:0005638//lamin filament;GO:0005652//nuclear lamina;GO:0005654//nucleoplasm;GO:0005882//intermediate filament;GO:0016363//nuclear matrix;GO:0031965//nuclear membrane;GO:0048471//perinuclear region of cytoplasm	GO:0005515//protein binding;GO:0008157//protein phosphatase 1 binding;GO:0042802//identical protein binding	GO:0006606//protein import into nucleus;GO:0006997//nucleus organization;GO:0006998//nuclear envelope organization;GO:0007517//muscle organ development;GO:0008285//negative regulation of cell proliferation;GO:0010628//positive regulation of gene expression;GO:0030010//establishment of cell polarity;GO:0030334//regulation of cell migration;GO:0030951//establishment or maintenance of microtubule cy…
0	ENSMUSG00000044811	Cd300c2	7.31145	5.08113	0.525007	5.21681e-249	1.13982e-244	CD300C molecule 2 [Source:MGI Symbol;Acc:MGI:2153249]	-	-	-	-	GO:0005886//plasma membrane;GO:0016020//membrane;GO:0016021//integral component of membrane	GO:0005515//protein binding	GO:0002376//immune system process;GO:0050715//positive regulation of cytokine secretion
0	ENSMUSG00000028041	Adam15	1.8522	1.10752	0.741901	5.44978e-248	1.19072e-243	a disintegrin and metallopeptidase domain 15 (metargidin) [Source:MGI Symbol;Acc:MGI:1333882]	-	-	-	-	GO:0001669//acrosomal vesicle;GO:0005615//extracellular space;GO:0005912//adherens junction;GO:0005929//cilium;GO:0009986//cell surface;GO:0012505//endomembrane system;GO:0016020//membrane;GO:0016021//integral component of membrane;GO:0030054//cell junction;GO:0031410//cytoplasmic vesicle;GO:0031514//motile cilium;GO:0042995//cell projection;GO:0070062//extracellular exosome	GO:0004222//metalloendopeptidase activity;GO:0005178//integrin binding;GO:0005515//protein binding;GO:0008233//peptidase activity;GO:0008237//metallopeptidase activity;GO:0016787//hydrolase activity;GO:0017124//SH3 domain binding;GO:0046872//metal ion binding	GO:0001525//angiogenesis;GO:0001953//negative regulation of cell-matrix adhesion;GO:0002418//immune response to tumor cell;GO:0006508//proteolysis;GO:0007155//cell adhesion;GO:0007229//integrin-mediated signaling pathway;GO:0008584//male gonad development;GO:0030308//negative regulation of cell growth;GO:0030336//negative regulation of cell migration;GO:0030574//collagen catabolic process;GO:0042…
0	ENSMUSG00000030695	Aldoa	21.5536	15.5406	0.471884	7.16813e-239	1.56616e-234	aldolase A, fructose-bisphosphate [Source:MGI Symbol;Acc:MGI:87994]	Metabolism;Metabolism;Environmental Information Processing;Metabolism;Metabolism;Metabolism;Metabolism	Global and overview maps;Global and overview maps;Signal transduction;Global and overview maps;Carbohydrate metabolism;Carbohydrate metabolism;Carbohydrate metabolism	ko01100//Metabolic pathways;ko01200//Carbon metabolism;ko04066//HIF-1 signaling pathway;ko01230//Biosynthesis of amino acids;ko00010//Glycolysis / Gluconeogenesis;ko00051//Fructose and mannose metabolism;ko00030//Pentose phosphate pathway	K01623;K01623;K01623;K01623;K01623;K01623;K01623	GO:0005615//extracellular space;GO:0005720//nuclear heterochromatin;GO:0005737//cytoplasm;GO:0005739//mitochondrion;GO:0005829//cytosol;GO:0005886//plasma membrane;GO:0015629//actin cytoskeleton;GO:0016020//membrane;GO:0030018//Z disc;GO:0031430//M band;GO:0031674//I band;GO:0032991//macromolecular complex;GO:0035686//sperm fibrous sheath;GO:0043209//myelin sheath;GO:0070062//extracellular exosome	GO:0002020//protease binding;GO:0003824//catalytic activity;GO:0004332//fructose-bisphosphate aldolase activity;GO:0008092//cytoskeletal protein binding;GO:0016829//lyase activity;GO:0042802//identical protein binding;GO:0070061//fructose binding	GO:0006000//fructose metabolic process;GO:0006096//glycolytic process;GO:0006754//ATP biosynthetic process;GO:0006941//striated muscle contraction;GO:0007339//binding of sperm to zona pellucida;GO:0008360//regulation of cell shape;GO:0019242//methylglyoxal biosynthetic process;GO:0030335//positive regulation of cell migration;GO:0030388//fructose 1,6-bisphosphate metabolic process;GO:0046716//mus…
0	ENSMUSG00000021250	Fos	29.5253	20.5344	0.523909	1.3162e-237	2.87577e-233	FBJ osteosarcoma oncogene [Source:MGI Symbol;Acc:MGI:95574]	Human Diseases;Environmental Information Processing;Human Diseases;Human Diseases;Human Diseases;Environmental Information Processing;Organismal Systems;Human Diseases;Human Diseases;Human Diseases;Cellular Processes;Organismal Systems;Organismal Systems;Organismal Systems;Organismal Systems;Organismal Systems;Environmental Information Processing;Organismal Systems;Organismal Systems;Organismal S…	Cancers;Signal transduction;Infectious diseases;Infectious diseases;Infectious diseases;Signal transduction;Endocrine system;Cancers;Infectious diseases;Cardiovascular diseases;Cell growth and death;Endocrine system;Nervous system;Endocrine system;Development;Nervous system;Signal transduction;Endocrine system;Immune system;Immune system;Infectious diseases;Cancers;Immune system;Environmental ada…	ko05200//Pathways in cancer;ko04010//MAPK signaling pathway;ko05166//HTLV-I infection;ko05167//Kaposi sarcoma-associated herpesvirus infection;ko05168//Herpes simplex infection;ko04024//cAMP signaling pathway;ko04921//Oxytocin signaling pathway;ko05224//Breast cancer;ko05161//Hepatitis B;ko05418//Fluid shear stress and atherosclerosis;ko04210//Apoptosis;ko04915//Estrogen signaling pathway;ko04728…	K04379;K04379;K04379;K04379;K04379;K04379;K04379;K04379;K04379;K04379;K04379;K04379;K04379;K04379;K04379;K04379;K04379;K04379;K04379;K04379;K04379;K04379;K04379;K04379;K04379;K04379;K04379;K04379;K04379;K04379;K04379;K04379;K04379;K04379;K04379	GO:0005634//nucleus;GO:0005654//nucleoplasm;GO:0005667//transcription factor complex;GO:0005737//cytoplasm;GO:0005783//endoplasmic reticulum;GO:0005829//cytosol;GO:0016020//membrane;GO:0032993//protein-DNA complex;GO:0035976//AP1 complex;GO:0043005//neuron projection	GO:0000978//RNA polymerase II core promoter proximal region sequence-specific DNA binding;GO:0000979//RNA polymerase II core promoter sequence-specific DNA binding;GO:0001102//RNA polymerase II activating transcription factor binding;GO:0001228//transcriptional activator activity, RNA polymerase II transcription regulatory region sequence-specific binding;GO:0003677//DNA binding;GO:0003682//chrom…	GO:0001661//conditioned taste aversion;GO:0006355//regulation of transcription, DNA-templated;GO:0006357//regulation of transcription from RNA polymerase II promoter;GO:0006366//transcription from RNA polymerase II promoter;GO:0007179//transforming growth factor beta receptor signaling pathway;GO:0007399//nervous system development;GO:0007565//female pregnancy;GO:0007568//aging;GO:0009409//respon…
0	ENSMUSG00000089929	Bcl2a1b	5.67368	3.94389	0.524664	7.20003e-237	1.57313e-232	B cell leukemia/lymphoma 2 related protein A1b [Source:MGI Symbol;Acc:MGI:1278326]	Human Diseases;Cellular Processes;Environmental Information Processing;Human Diseases	Cancers;Cell growth and death;Signal transduction;Cancers	ko05202//Transcriptional misregulation in cancers;ko04210//Apoptosis;ko04064//NF-kappa B signaling pathway;ko05221//Acute myeloid leukemia	K02162;K02162;K02162;K02162	GO:0005741//mitochondrial outer membrane	GO:0042803//protein homodimerization activity;GO:0046982//protein heterodimerization activity;GO:0051400//BH domain binding	GO:0008630//intrinsic apoptotic signaling pathway in response to DNA damage;GO:0042981//regulation of apoptotic process;GO:0043066//negative regulation of apoptotic process;GO:0097192//extrinsic apoptotic signaling pathway in absence of ligand
0	ENSMUSG00000021699	Pde4d	0.769691	0.408425	0.91421	1.74813e-229	3.81949e-225	phosphodiesterase 4D, cAMP specific [Source:MGI Symbol;Acc:MGI:99555]	Environmental Information Processing;Metabolism;Organismal Systems;Human Diseases	Signal transduction;Nucleotide metabolism;Endocrine system;Substance dependence	ko04024//cAMP signaling pathway;ko00230//Purine metabolism;ko04928//Parathyroid hormone synthesis, secretion and action;ko05032//Morphine addiction	K13293;K13293;K13293;K13293	GO:0005737//cytoplasm;GO:0005813//centrosome;GO:0005815//microtubule organizing center;GO:0005829//cytosol;GO:0005856//cytoskeleton;GO:0005886//plasma membrane;GO:0005891//voltage-gated calcium channel complex;GO:0016020//membrane;GO:0016324//apical plasma membrane;GO:0031965//nuclear membrane;GO:0034704//calcium channel complex	GO:0004114//3',5'-cyclic-nucleotide phosphodiesterase activity;GO:0004115//3',5'-cyclic-AMP phosphodiesterase activity;GO:0005515//protein binding;GO:0008081//phosphoric diester hydrolase activity;GO:0008144//drug binding;GO:0016787//hydrolase activity;GO:0030552//cAMP binding;GO:0044325//ion channel binding;GO:0046872//metal ion binding;GO:0051117//ATPase binding;GO:0097110//scaffold protein bin…	GO:0002027//regulation of heart rate;GO:0006198//cAMP catabolic process;GO:0006939//smooth muscle contraction;GO:0007165//signal transduction;GO:0007568//aging;GO:0010880//regulation of release of sequestered calcium ion into cytosol by sarcoplasmic reticulum;GO:0030593//neutrophil chemotaxis;GO:0032729//positive regulation of interferon-gamma production;GO:0032743//positive regulation of interle…
0	ENSMUSG00000040751	Lat2	3.0237	1.98386	0.608004	1.29111e-228	2.82095e-224	linker for activation of T cells family, member 2 [Source:MGI Symbol;Acc:MGI:1926479]	-	-	-	-	GO:0005886//plasma membrane;GO:0016020//membrane;GO:0016021//integral component of membrane;GO:0042629//mast cell granule;GO:0045121//membrane raft	GO:0042169//SH2 domain binding	GO:0002250//adaptive immune response;GO:0002376//immune system process;GO:0002764//immune response-regulating signaling pathway;GO:0019722//calcium-mediated signaling;GO:0035556//intracellular signal transduction;GO:0042113//B cell activation;GO:0043303//mast cell degranulation;GO:0050853//B cell receptor signaling pathway
0	ENSMUSG00000074677	Sirpb1c	3.53695	2.63231	0.426178	1.73475e-225	3.79025e-221	signal-regulatory protein beta 1C [Source:MGI Symbol;Acc:MGI:3807521]	Organismal Systems	Development	ko04380//Osteoclast differentiation	K06551	GO:0005886//plasma membrane;GO:0016020//membrane;GO:0016021//integral component of membrane	GO:0003674//molecular_function	GO:0022409//positive regulation of cell-cell adhesion;GO:0050766//positive regulation of phagocytosis;GO:0050870//positive regulation of T cell activation
0	ENSMUSG00000026358	Rgs1	16.5291	10.41	0.667036	7.39071e-217	1.6148e-212	regulator of G-protein signaling 1 [Source:MGI Symbol;Acc:MGI:1354694]	-	-	-	-	GO:0005737//cytoplasm;GO:0005829//cytosol;GO:0005886//plasma membrane;GO:0016020//membrane;GO:0031234//extrinsic component of cytoplasmic side of plasma membrane	GO:0001965//G-protein alpha-subunit binding;GO:0005096//GTPase activator activity	GO:0007165//signal transduction;GO:0007186//G-protein coupled receptor signaling pathway;GO:0008277//regulation of G-protein coupled receptor protein signaling pathway;GO:0009617//response to bacterium;GO:0009968//negative regulation of signal transduction;GO:0043547//positive regulation of GTPase activity;GO:0061737//leukotriene signaling pathway
0	ENSMUSG00000011752	Pgam1	8.01009	5.57607	0.52257	1.13892e-215	2.48844e-211	phosphoglycerate mutase 1 [Source:MGI Symbol;Acc:MGI:97552]	Metabolism;Metabolism;Organismal Systems;Metabolism;Metabolism;Human Diseases;Metabolism	Global and overview maps;Global and overview maps;Endocrine system;Global and overview maps;Carbohydrate metabolism;Cancers;Amino acid metabolism	ko01100//Metabolic pathways;ko01200//Carbon metabolism;ko04922//Glucagon signaling pathway;ko01230//Biosynthesis of amino acids;ko00010//Glycolysis / Gluconeogenesis;ko05230//Central carbon metabolism in cancer;ko00260//Glycine, serine and threonine metabolism	K01834;K01834;K01834;K01834;K01834;K01834;K01834	GO:0005634//nucleus;GO:0005737//cytoplasm;GO:0005829//cytosol;GO:0043209//myelin sheath	GO:0003824//catalytic activity;GO:0004082//bisphosphoglycerate mutase activity;GO:0004619//phosphoglycerate mutase activity;GO:0016787//hydrolase activity;GO:0016853//isomerase activity;GO:0016868//intramolecular transferase activity, phosphotransferases;GO:0019901//protein kinase binding	GO:0006096//glycolytic process;GO:0006110//regulation of glycolytic process;GO:0043456//regulation of pentose-phosphate shunt;GO:0045730//respiratory burst
0	ENSMUSG00000032420	Nt5e	0.708816	0.364891	0.957946	1.2493e-211	2.72961e-207	5' nucleotidase, ecto [Source:MGI Symbol;Acc:MGI:99782]	Metabolism;Metabolism;Metabolism;Metabolism	Global and overview maps;Nucleotide metabolism;Nucleotide metabolism;Metabolism of cofactors and vitamins	ko01100//Metabolic pathways;ko00230//Purine metabolism;ko00240//Pyrimidine metabolism;ko00760//Nicotinate and nicotinamide metabolism	K19970;K19970;K19970;K19970	GO:0005654//nucleoplasm;GO:0005829//cytosol;GO:0005886//plasma membrane;GO:0009986//cell surface;GO:0016020//membrane;GO:0016021//integral component of membrane;GO:0031225//anchored component of membrane;GO:0097060//synaptic membrane	GO:0000166//nucleotide binding;GO:0008198//ferrous iron binding;GO:0008253//5'-nucleotidase activity;GO:0016787//hydrolase activity;GO:0016788//hydrolase activity, acting on ester bonds;GO:0046872//metal ion binding	GO:0006196//AMP catabolic process;GO:0007159//leukocyte cell-cell adhesion;GO:0009166//nucleotide catabolic process;GO:0016311//dephosphorylation;GO:0046085//adenosine metabolic process;GO:0046086//adenosine biosynthetic process;GO:0050728//negative regulation of inflammatory response
0	ENSMUSG00000027435	Cd93	1.21154	0.624921	0.955091	3.6227e-209	7.91523e-205	CD93 antigen [Source:MGI Symbol;Acc:MGI:106664]	-	-	-	-	GO:0005886//plasma membrane;GO:0009986//cell surface;GO:0016020//membrane;GO:0016021//integral component of membrane;GO:0031410//cytoplasmic vesicle	GO:0001849//complement component C1q binding;GO:0005509//calcium ion binding;GO:0030246//carbohydrate binding;GO:0050431//transforming growth factor beta binding	GO:0007155//cell adhesion;GO:0098609//cell-cell adhesion
0	ENSMUSG00000027712	Anxa5	8.62962	6.38824	0.433878	1.25782e-208	2.7482e-204	annexin A5 [Source:MGI Symbol;Acc:MGI:106008]	-	-	-	-	GO:0005615//extracellular space;GO:0005634//nucleus;GO:0005737//cytoplasm;GO:0005783//endoplasmic reticulum;GO:0005829//cytosol;GO:0005886//plasma membrane;GO:0008021//synaptic vesicle;GO:0009897//external side of plasma membrane;GO:0014704//intercalated disc;GO:0016020//membrane;GO:0030018//Z disc;GO:0030425//dendrite;GO:0042383//sarcolemma;GO:0042995//cell projection;GO:0043025//neuronal cell b…	GO:0005388//calcium-transporting ATPase activity;GO:0005509//calcium ion binding;GO:0005515//protein binding;GO:0005544//calcium-dependent phospholipid binding;GO:0008201//heparin binding;GO:0017046//peptide hormone binding;GO:0030971//receptor tyrosine kinase binding	GO:0007596//blood coagulation;GO:0007599//hemostasis;GO:0010033//response to organic substance;GO:0030195//negative regulation of blood coagulation;GO:0043065//positive regulation of apoptotic process;GO:0050819//negative regulation of coagulation;GO:0051260//protein homooligomerization;GO:0051283//negative regulation of sequestering of calcium ion;GO:0051592//response to calcium ion;GO:0070588//…
0	ENSMUSG00000030208	Emp1	2.80474	1.91769	0.548498	2.44286e-207	5.33742e-203	epithelial membrane protein 1 [Source:MGI Symbol;Acc:MGI:107941]	-	-	-	-	GO:0005886//plasma membrane;GO:0016020//membrane;GO:0016021//integral component of membrane	-	GO:0008219//cell death;GO:0016049//cell growth;GO:0032060//bleb assembly
0	ENSMUSG00000030844	Rgs10	5.91891	4.25319	0.476787	1.98218e-205	4.33086e-201	regulator of G-protein signalling 10 [Source:MGI Symbol;Acc:MGI:1915115]	-	-	-	-	GO:0005634//nucleus;GO:0005737//cytoplasm;GO:0005829//cytosol;GO:0043025//neuronal cell body;GO:0043197//dendritic spine;GO:0043679//axon terminus	GO:0001965//G-protein alpha-subunit binding;GO:0005096//GTPase activator activity;GO:0005515//protein binding	GO:0001975//response to amphetamine;GO:0007213//G-protein coupled acetylcholine receptor signaling pathway;GO:0008277//regulation of G-protein coupled receptor protein signaling pathway;GO:0009968//negative regulation of signal transduction;GO:0043547//positive regulation of GTPase activity
0	ENSMUSG00000037902	Sirpa	3.5406	2.49038	0.507627	2.46055e-203	5.37607e-199	signal-regulatory protein alpha [Source:MGI Symbol;Acc:MGI:108563]	Organismal Systems	Development	ko04380//Osteoclast differentiation	K06551	GO:0005886//plasma membrane;GO:0005887//integral component of plasma membrane;GO:0009986//cell surface;GO:0016020//membrane;GO:0016021//integral component of membrane	GO:0005515//protein binding;GO:0017124//SH3 domain binding;GO:0019903//protein phosphatase binding;GO:0030695//GTPase regulator activity;GO:0086080//protein binding involved in heterotypic cell-cell adhesion;GO:0098632//protein binding involved in cell-cell adhesion;GO:1990405//protein antigen binding;GO:1990782//protein tyrosine kinase binding	GO:0001933//negative regulation of protein phosphorylation;GO:0002244//hematopoietic progenitor cell differentiation;GO:0006910//phagocytosis, recognition;GO:0006911//phagocytosis, engulfment;GO:0007010//cytoskeleton organization;GO:0007015//actin filament organization;GO:0007160//cell-matrix adhesion;GO:0010468//regulation of gene expression;GO:0016477//cell migration;GO:0022409//positive regula…
0	ENSMUSG00000060216	Arrb2	4.29473	3.0494	0.494044	1.4886e-201	3.25245e-197	arrestin, beta 2 [Source:MGI Symbol;Acc:MGI:99474]	Organismal Systems;Environmental Information Processing;Cellular Processes;Organismal Systems;Organismal Systems;Organismal Systems;Organismal Systems;Human Diseases;Environmental Information Processing	Sensory system;Signal transduction;Transport and catabolism;Immune system;Nervous system;Endocrine system;Endocrine system;Substance dependence;Signal transduction	ko04740//Olfactory transduction;ko04010//MAPK signaling pathway;ko04144//Endocytosis;ko04062//Chemokine signaling pathway;ko04728//Dopaminergic synapse;ko04926//Relaxin signaling pathway;ko04928//Parathyroid hormone synthesis, secretion and action;ko05032//Morphine addiction;ko04340//Hedgehog signaling pathway	K04439;K04439;K04439;K04439;K04439;K04439;K04439;K04439;K04439	GO:0005634//nucleus;GO:0005737//cytoplasm;GO:0005768//endosome;GO:0005829//cytosol;GO:0005886//plasma membrane;GO:0005905//coated pit;GO:0014069//postsynaptic density;GO:0016020//membrane;GO:0016323//basolateral plasma membrane;GO:0030139//endocytic vesicle;GO:0031410//cytoplasmic vesicle;GO:0043197//dendritic spine;GO:0043231//intracellular membrane-bounded organelle;GO:0045211//postsynaptic mem…	GO:0001664//G-protein coupled receptor binding;GO:0005102//receptor binding;GO:0005515//protein binding;GO:0019899//enzyme binding;GO:0019904//protein domain specific binding;GO:0031625//ubiquitin protein ligase binding;GO:0031691//alpha-1A adrenergic receptor binding;GO:0031692//alpha-1B adrenergic receptor binding;GO:0031701//angiotensin receptor binding;GO:0031702//type 1 angiotensin receptor …	GO:0001932//regulation of protein phosphorylation;GO:0001933//negative regulation of protein phosphorylation;GO:0001934//positive regulation of protein phosphorylation;GO:0002031//G-protein coupled receptor internalization;GO:0002032//desensitization of G-protein coupled receptor protein signaling pathway by arrestin;GO:0002092//positive regulation of receptor internalization;GO:0006366//transcri…
0	ENSMUSG00000018965	Ywhah	9.26817	6.75614	0.456085	1.58561e-201	3.4644e-197	tyrosine 3-monooxygenase/tryptophan 5-monooxygenase activation protein, eta polypeptide [Source:MGI Symbol;Acc:MGI:109194]	Environmental Information Processing;Human Diseases;Human Diseases;Environmental Information Processing;Cellular Processes;Cellular Processes	Signal transduction;Cancers;Infectious diseases;Signal transduction;Cell growth and death;Cell growth and death	ko04151//PI3K-Akt signaling pathway;ko05203//Viral carcinogenesis;ko05169//Epstein-Barr virus infection;ko04390//Hippo signaling pathway;ko04110//Cell cycle;ko04114//Oocyte meiosis	K16198;K16198;K16198;K16198;K16198;K16198	GO:0005737//cytoplasm;GO:0005829//cytosol;GO:0005886//plasma membrane;GO:0014704//intercalated disc;GO:0045202//synapse	GO:0003779//actin binding;GO:0005515//protein binding;GO:0017080//sodium channel regulator activity;GO:0019899//enzyme binding;GO:0019904//protein domain specific binding;GO:0035259//glucocorticoid receptor binding;GO:0042802//identical protein binding;GO:0044325//ion channel binding;GO:0046982//protein heterodimerization activity	GO:0002028//regulation of sodium ion transport;GO:0006713//glucocorticoid catabolic process;GO:0006886//intracellular protein transport;GO:0007010//cytoskeleton organization;GO:0007088//regulation of mitotic nuclear division;GO:0042921//glucocorticoid receptor signaling pathway;GO:0043066//negative regulation of apoptotic process;GO:0045893//positive regulation of transcription, DNA-templated;GO:…
0	ENSMUSG00000049103	Ccr2	4.58309	3.19073	0.522435	3.09178e-198	6.75524e-194	chemokine (C-C motif) receptor 2 [Source:MGI Symbol;Acc:MGI:106185]	Environmental Information Processing;Organismal Systems	Signaling molecules and interaction;Immune system	ko04060//Cytokine-cytokine receptor interaction;ko04062//Chemokine signaling pathway	K04177;K04177	GO:0005737//cytoplasm;GO:0005829//cytosol;GO:0005886//plasma membrane;GO:0005887//integral component of plasma membrane;GO:0009897//external side of plasma membrane;GO:0016020//membrane;GO:0016021//integral component of membrane;GO:0030425//dendrite;GO:0043025//neuronal cell body;GO:0043204//perikaryon;GO:0048471//perinuclear region of cytoplasm	GO:0004930//G-protein coupled receptor activity;GO:0004950//chemokine receptor activity;GO:0005515//protein binding;GO:0016493//C-C chemokine receptor activity;GO:0019955//cytokine binding;GO:0019956//chemokine binding;GO:0019957//C-C chemokine binding;GO:0031727//CCR2 chemokine receptor binding;GO:0035715//chemokine (C-C motif) ligand 2 binding;GO:0035716//chemokine (C-C motif) ligand 12 binding…	GO:0001525//angiogenesis;GO:0001974//blood vessel remodeling;GO:0002246//wound healing involved in inflammatory response;GO:0002548//monocyte chemotaxis;GO:0002724//regulation of T cell cytokine production;GO:0002827//positive regulation of T-helper 1 type immune response;GO:0002829//negative regulation of type 2 immune response;GO:0006874//cellular calcium ion homeostasis;GO:0006935//chemotaxis;…
0	ENSMUSG00000022895	Ets2	1.84705	1.42518	0.374079	4.12495e-197	9.0126e-193	E26 avian leukemia oncogene 2, 3' domain [Source:MGI Symbol;Acc:MGI:95456]	Human Diseases;Environmental Information Processing	Infectious diseases;Signal transduction	ko05166//HTLV-I infection;ko04014//Ras signaling pathway	K21932;K21932	GO:0005634//nucleus;GO:0005654//nucleoplasm;GO:0005829//cytosol;GO:0005886//plasma membrane	GO:0000977//RNA polymerase II regulatory region sequence-specific DNA binding;GO:0000978//RNA polymerase II core promoter proximal region sequence-specific DNA binding;GO:0000981//RNA polymerase II transcription factor activity, sequence-specific DNA binding;GO:0001227//transcriptional repressor activity, RNA polymerase II transcription regulatory region sequence-specific binding;GO:0003677//DNA …	GO:0000122//negative regulation of transcription from RNA polymerase II promoter;GO:0001712//ectodermal cell fate commitment;GO:0006355//regulation of transcription, DNA-templated;GO:0006357//regulation of transcription from RNA polymerase II promoter;GO:0007498//mesoderm development;GO:0030154//cell differentiation;GO:0045893//positive regulation of transcription, DNA-templated;GO:0045944//posit…
0	ENSMUSG00000046245	Pilra	2.34694	1.68713	0.476211	3.24045e-194	7.08006e-190	paired immunoglobin-like type 2 receptor alpha [Source:MGI Symbol;Acc:MGI:2450529]	Human Diseases	Infectious diseases	ko05168//Herpes simplex infection	K15411	GO:0016020//membrane;GO:0016021//integral component of membrane	GO:0005515//protein binding;GO:0042288//MHC class I protein binding	GO:0007165//signal transduction
0	ENSMUSG00000033307	Mif	10.322	7.62316	0.437258	2.1652e-192	4.73075e-188	macrophage migration inhibitory factor (glycosylation-inhibiting factor) [Source:MGI Symbol;Acc:MGI:96982]	Metabolism;Metabolism	Amino acid metabolism;Amino acid metabolism	ko00350//Tyrosine metabolism;ko00360//Phenylalanine metabolism	K07253;K07253	GO:0005576//extracellular region;GO:0005615//extracellular space;GO:0005634//nucleus;GO:0005654//nucleoplasm;GO:0005737//cytoplasm;GO:0005829//cytosol;GO:0005886//plasma membrane;GO:0009986//cell surface;GO:0043209//myelin sheath	GO:0002020//protease binding;GO:0004167//dopachrome isomerase activity;GO:0005102//receptor binding;GO:0005125//cytokine activity;GO:0005126//cytokine receptor binding;GO:0016853//isomerase activity;GO:0042056//chemoattractant activity;GO:0042802//identical protein binding;GO:0044877//macromolecular complex binding;GO:0050178//phenylpyruvate tautomerase activity	GO:0001516//prostaglandin biosynthetic process;GO:0001934//positive regulation of protein phosphorylation;GO:0002035//brain renin-angiotensin system;GO:0002376//immune system process;GO:0002675//positive regulation of acute inflammatory response;GO:0002821//positive regulation of adaptive immune response;GO:0002906//negative regulation of mature B cell apoptotic process;GO:0006954//inflammatory r…
0	ENSMUSG00000032359	Ctsh	7.14559	5.27389	0.438185	3.49282e-184	7.63147e-180	cathepsin H [Source:MGI Symbol;Acc:MGI:107285]	Cellular Processes;Cellular Processes	Cell growth and death;Transport and catabolism	ko04210//Apoptosis;ko04142//Lysosome	K01366;K01366	GO:0001520//outer dense fiber;GO:0001669//acrosomal vesicle;GO:0005615//extracellular space;GO:0005764//lysosome;GO:0005829//cytosol;GO:0005930//axoneme;GO:0036464//cytoplasmic ribonucleoprotein granule;GO:0043231//intracellular membrane-bounded organelle;GO:0097208//alveolar lamellar body	GO:0004175//endopeptidase activity;GO:0004177//aminopeptidase activity;GO:0004197//cysteine-type endopeptidase activity;GO:0004252//serine-type endopeptidase activity;GO:0008233//peptidase activity;GO:0008234//cysteine-type peptidase activity;GO:0008656//cysteine-type endopeptidase activator activity involved in apoptotic process;GO:0016505//peptidase activator activity involved in apoptotic proc…	GO:0001656//metanephros development;GO:0001913//T cell mediated cytotoxicity;GO:0002250//adaptive immune response;GO:0002764//immune response-regulating signaling pathway;GO:0006508//proteolysis;GO:0006915//apoptotic process;GO:0006919//activation of cysteine-type endopeptidase activity involved in apoptotic process;GO:0008284//positive regulation of cell proliferation;GO:0010628//positive regula…
0	ENSMUSG00000025856	Pdgfa	0.986195	0.478432	1.04356	1.85357e-179	4.04986e-175	platelet derived growth factor, alpha [Source:MGI Symbol;Acc:MGI:97527]	Human Diseases;Environmental Information Processing;Environmental Information Processing;Human Diseases;Environmental Information Processing;Cellular Processes;Environmental Information Processing;Cellular Processes;Human Diseases;Environmental Information Processing;Environmental Information Processing;Human Diseases;Human Diseases;Human Diseases;Human Diseases;Cellular Processes;Human Diseases;…	Cancers;Signal transduction;Signal transduction;Infectious diseases;Signal transduction;Cell motility;Signal transduction;Cellular community - eukaryotes;Cancers;Signal transduction;Signal transduction;Cancers;Cardiovascular diseases;Cancers;Cancers;Cellular community - eukaryotes;Drug resistance;Cancers;Cancers	ko05200//Pathways in cancer;ko04151//PI3K-Akt signaling pathway;ko04010//MAPK signaling pathway;ko05166//HTLV-I infection;ko04014//Ras signaling pathway;ko04810//Regulation of actin cytoskeleton;ko04015//Rap1 signaling pathway;ko04510//Focal adhesion;ko05202//Transcriptional misregulation in cancers;ko04630//Jak-STAT signaling pathway;ko04072//Phospholipase D signaling pathway;ko05206//MicroRNAs …	K04359;K04359;K04359;K04359;K04359;K04359;K04359;K04359;K04359;K04359;K04359;K04359;K04359;K04359;K04359;K04359;K04359;K04359;K04359	GO:0005615//extracellular space;GO:0009986//cell surface;GO:0016020//membrane	GO:0005161//platelet-derived growth factor receptor binding;GO:0005518//collagen binding;GO:0008083//growth factor activity;GO:0042803//protein homodimerization activity;GO:0046982//protein heterodimerization activity;GO:0048407//platelet-derived growth factor binding	GO:0007165//signal transduction;GO:0008284//positive regulation of cell proliferation;GO:0009611//response to wounding;GO:0010512//negative regulation of phosphatidylinositol biosynthetic process;GO:0010544//negative regulation of platelet activation;GO:0014068//positive regulation of phosphatidylinositol 3-kinase signaling;GO:0014910//regulation of smooth muscle cell migration;GO:0030335//positi…
0	ENSMUSG00000024644	Cndp2	2.8932	2.05348	0.494593	2.53398e-179	5.5365e-175	CNDP dipeptidase 2 (metallopeptidase M20 family) [Source:MGI Symbol;Acc:MGI:1913304]	Metabolism;Metabolism;Metabolism;Metabolism	Global and overview maps;Amino acid metabolism;Metabolism of other amino acids;Amino acid metabolism	ko01100//Metabolic pathways;ko00330//Arginine and proline metabolism;ko00410//beta-Alanine metabolism;ko00340//Histidine metabolism	K08660;K08660;K08660;K08660	GO:0005654//nucleoplasm;GO:0005737//cytoplasm;GO:0005829//cytosol	GO:0004180//carboxypeptidase activity;GO:0008233//peptidase activity;GO:0008237//metallopeptidase activity;GO:0016787//hydrolase activity;GO:0016805//dipeptidase activity;GO:0046872//metal ion binding	GO:0006508//proteolysis
0	ENSMUSG00000017760	Ctsa	7.1603	5.31634	0.429587	6.18542e-179	1.35145e-174	cathepsin A [Source:MGI Symbol;Acc:MGI:97748]	Cellular Processes;Organismal Systems	Transport and catabolism;Endocrine system	ko04142//Lysosome;ko04614//Renin-angiotensin system	K13289;K13289	GO:0005654//nucleoplasm;GO:0005739//mitochondrion;GO:0005764//lysosome;GO:0005765//lysosomal membrane;GO:0043231//intracellular membrane-bounded organelle	GO:0004180//carboxypeptidase activity;GO:0004185//serine-type carboxypeptidase activity;GO:0005515//protein binding;GO:0008233//peptidase activity;GO:0016787//hydrolase activity	GO:0006508//proteolysis;GO:0031647//regulation of protein stability;GO:0051603//proteolysis involved in cellular protein catabolic process;GO:1904715//negative regulation of chaperone-mediated autophagy
0	ENSMUSG00000000957	Mmp14	3.32408	2.41117	0.463224	1.36329e-176	2.97866e-172	matrix metallopeptidase 14 (membrane-inserted) [Source:MGI Symbol;Acc:MGI:101900]	Environmental Information Processing;Organismal Systems;Organismal Systems	Signal transduction;Endocrine system;Endocrine system	ko04668//TNF signaling pathway;ko04928//Parathyroid hormone synthesis, secretion and action;ko04912//GnRH signaling pathway	K07763;K07763;K07763	GO:0005615//extracellular space;GO:0005634//nucleus;GO:0005737//cytoplasm;GO:0005829//cytosol;GO:0005886//plasma membrane;GO:0016020//membrane;GO:0016021//integral component of membrane;GO:0031012//extracellular matrix;GO:0031410//cytoplasmic vesicle;GO:0042470//melanosome;GO:0044354//macropinosome;GO:0045111//intermediate filament cytoskeleton	GO:0004175//endopeptidase activity;GO:0004222//metalloendopeptidase activity;GO:0005178//integrin binding;GO:0008233//peptidase activity;GO:0008237//metallopeptidase activity;GO:0008270//zinc ion binding;GO:0016787//hydrolase activity;GO:0046872//metal ion binding;GO:0070006//metalloaminopeptidase activity	GO:0001501//skeletal system development;GO:0001503//ossification;GO:0001525//angiogenesis;GO:0001541//ovarian follicle development;GO:0001666//response to hypoxia;GO:0001935//endothelial cell proliferation;GO:0001958//endochondral ossification;GO:0006508//proteolysis;GO:0006979//response to oxidative stress;GO:0008584//male gonad development;GO:0009612//response to mechanical stimulus;GO:0009725/…
0	ENSMUSG00000032122	Slc37a2	1.00956	0.661944	0.608952	6.00995e-176	1.31311e-171	solute carrier family 37 (glycerol-3-phosphate transporter), member 2 [Source:MGI Symbol;Acc:MGI:1929693]	-	-	-	-	GO:0005783//endoplasmic reticulum;GO:0005789//endoplasmic reticulum membrane;GO:0005887//integral component of plasma membrane;GO:0016020//membrane;GO:0016021//integral component of membrane;GO:0030176//integral component of endoplasmic reticulum membrane	GO:0015169//glycerol-3-phosphate transmembrane transporter activity;GO:0015297//antiporter activity;GO:0022857//transmembrane transporter activity;GO:0061513//glucose 6-phosphate:inorganic phosphate antiporter activity	GO:0006072//glycerol-3-phosphate metabolic process;GO:0006127//glycerophosphate shuttle;GO:0008643//carbohydrate transport;GO:0015760//glucose-6-phosphate transport;GO:0015794//glycerol-3-phosphate transport;GO:0035435//phosphate ion transmembrane transport;GO:0055085//transmembrane transport
0	ENSMUSG00000034708	Grn	14.6454	11.3423	0.368729	1.67392e-175	3.65735e-171	granulin [Source:MGI Symbol;Acc:MGI:95832]	-	-	-	-	GO:0005576//extracellular region;GO:0005615//extracellular space;GO:0005764//lysosome;GO:0005765//lysosomal membrane;GO:0005768//endosome;GO:0005770//late endosome;GO:0005783//endoplasmic reticulum;GO:0005794//Golgi apparatus;GO:0005886//plasma membrane;GO:0016020//membrane	GO:0051087//chaperone binding	GO:0007041//lysosomal transport;GO:0007042//lysosomal lumen acidification;GO:0030335//positive regulation of cell migration;GO:0043524//negative regulation of neuron apoptotic process;GO:0050679//positive regulation of epithelial cell proliferation;GO:0050821//protein stabilization;GO:0060266//negative regulation of respiratory burst involved in inflammatory response;GO:1902564//negative regulati…
0	ENSMUSG00000052485	Tmem171	0.926314	0.512433	0.854139	5.03089e-173	1.0992e-168	transmembrane protein 171 [Source:MGI Symbol;Acc:MGI:2685751]	-	-	-	-	GO:0005575//cellular_component;GO:0016020//membrane;GO:0016021//integral component of membrane	GO:0003674//molecular_function	GO:0008150//biological_process
0	ENSMUSG00000029096	Htra3	1.17214	0.67558	0.794945	4.78922e-170	1.0464e-165	HtrA serine peptidase 3 [Source:MGI Symbol;Acc:MGI:1925808]	-	-	-	-	GO:0005576//extracellular region	GO:0004175//endopeptidase activity;GO:0004252//serine-type endopeptidase activity;GO:0005515//protein binding;GO:0005520//insulin-like growth factor binding;GO:0008233//peptidase activity;GO:0008236//serine-type peptidase activity;GO:0016787//hydrolase activity	GO:0006508//proteolysis;GO:0030512//negative regulation of transforming growth factor beta receptor signaling pathway;GO:0030514//negative regulation of BMP signaling pathway
0	ENSMUSG00000029484	Anxa3	1.55227	0.993228	0.644186	1.98711e-169	4.34163e-165	annexin A3 [Source:MGI Symbol;Acc:MGI:1201378]	-	-	-	-	GO:0005737//cytoplasm;GO:0005829//cytosol;GO:0005886//plasma membrane;GO:0016020//membrane;GO:0030424//axon;GO:0030425//dendrite;GO:0030670//phagocytic vesicle membrane;GO:0042581//specific granule;GO:0043025//neuronal cell body	GO:0004859//phospholipase inhibitor activity;GO:0005509//calcium ion binding;GO:0005544//calcium-dependent phospholipid binding;GO:0019834//phospholipase A2 inhibitor activity;GO:0048306//calcium-dependent protein binding	GO:0006909//phagocytosis;GO:0010595//positive regulation of endothelial cell migration;GO:0021766//hippocampus development;GO:0031100//organ regeneration;GO:0042742//defense response to bacterium;GO:0043086//negative regulation of catalytic activity;GO:0043312//neutrophil degranulation;GO:0045766//positive regulation of angiogenesis;GO:0051054//positive regulation of DNA metabolic process;GO:0051…
0	ENSMUSG00000015243	Abca1	1.19818	0.696675	0.782286	7.67043e-168	1.67591e-163	ATP-binding cassette, sub-family A (ABC1), member 1 [Source:MGI Symbol;Acc:MGI:99607]	Organismal Systems;Environmental Information Processing;Organismal Systems	Digestive system;Membrane transport;Digestive system	ko04979//Cholesterol metabolism;ko02010//ABC transporters;ko04975//Fat digestion and absorption	K05641;K05641;K05641	GO:0005768//endosome;GO:0005794//Golgi apparatus;GO:0005886//plasma membrane;GO:0005887//integral component of plasma membrane;GO:0009897//external side of plasma membrane;GO:0009986//cell surface;GO:0016020//membrane;GO:0016021//integral component of membrane;GO:0030139//endocytic vesicle;GO:0043231//intracellular membrane-bounded organelle;GO:0045121//membrane raft;GO:0045335//phagocytic vesicl…	GO:0000166//nucleotide binding;GO:0005102//receptor binding;GO:0005319//lipid transporter activity;GO:0005515//protein binding;GO:0005524//ATP binding;GO:0005548//phospholipid transporter activity;GO:0008035//high-density lipoprotein particle binding;GO:0016887//ATPase activity;GO:0019905//syntaxin binding;GO:0031210//phosphatidylcholine binding;GO:0031267//small GTPase binding;GO:0034185//apolip…	GO:0002790//peptide secretion;GO:0006497//protein lipidation;GO:0006869//lipid transport;GO:0006911//phagocytosis, engulfment;GO:0007040//lysosome organization;GO:0007186//G-protein coupled receptor signaling pathway;GO:0007189//adenylate cyclase-activating G-protein coupled receptor signaling pathway;GO:0007584//response to nutrient;GO:0008203//cholesterol metabolic process;GO:0010875//positive …
0	ENSMUSG00000049037	Clec4a1	2.11365	1.45046	0.543223	1.93637e-167	4.23077e-163	C-type lectin domain family 4, member a1 [Source:MGI Symbol;Acc:MGI:3036291]	-	-	-	-	GO:0005575//cellular_component;GO:0016020//membrane;GO:0016021//integral component of membrane	GO:0003674//molecular_function;GO:0030246//carbohydrate binding	GO:0008150//biological_process
0	ENSMUSG00000071715	Ncf4	3.84723	2.7884	0.464383	9.27715e-167	2.02697e-162	neutrophil cytosolic factor 4 [Source:MGI Symbol;Acc:MGI:109186]	Cellular Processes;Organismal Systems;Organismal Systems;Human Diseases	Transport and catabolism;Development;Immune system;Infectious diseases	ko04145//Phagosome;ko04380//Osteoclast differentiation;ko04670//Leukocyte transendothelial migration;ko05140//Leishmaniasis	K08012;K08012;K08012;K08012	GO:0005737//cytoplasm;GO:0005768//endosome;GO:0005829//cytosol;GO:0010008//endosome membrane;GO:0016020//membrane;GO:0043020//NADPH oxidase complex	GO:0005515//protein binding;GO:0008289//lipid binding;GO:0016176//superoxide-generating NADPH oxidase activator activity;GO:0032266//phosphatidylinositol-3-phosphate binding;GO:0035091//phosphatidylinositol binding	GO:0006801//superoxide metabolic process;GO:0006909//phagocytosis;GO:0043085//positive regulation of catalytic activity;GO:0045730//respiratory burst
0	ENSMUSG00000017009	Sdc4	2.30013	1.54254	0.576407	1.05283e-165	2.30033e-161	syndecan 4 [Source:MGI Symbol;Acc:MGI:1349164]	Human Diseases;Environmental Information Processing;Human Diseases;Environmental Information Processing	Cancers;Signaling molecules and interaction;Cardiovascular diseases;Signaling molecules and interaction	ko05205//Proteoglycans in cancer;ko04514//Cell adhesion molecules (CAMs);ko05418//Fluid shear stress and atherosclerosis;ko04512//ECM-receptor interaction	K16338;K16338;K16338;K16338	GO:0005576//extracellular region;GO:0005796//Golgi lumen;GO:0005925//focal adhesion;GO:0009986//cell surface;GO:0016020//membrane;GO:0016021//integral component of membrane;GO:0043034//costamere;GO:0045121//membrane raft	GO:0001968//fibronectin binding;GO:0005080//protein kinase C binding;GO:0005515//protein binding;GO:0042802//identical protein binding;GO:0070053//thrombospondin receptor activity	GO:0001657//ureteric bud development;GO:0001843//neural tube closure;GO:0010762//regulation of fibroblast migration;GO:0016477//cell migration;GO:0042060//wound healing;GO:0042130//negative regulation of T cell proliferation;GO:0045860//positive regulation of protein kinase activity;GO:0051496//positive regulation of stress fiber assembly;GO:0051894//positive regulation of focal adhesion assembly…
0	ENSMUSG00000024663	Rab3il1	1.62052	1.04368	0.634786	1.9774e-162	4.32043e-158	RAB3A interacting protein (rabin3)-like 1 [Source:MGI Symbol;Acc:MGI:1922010]	-	-	-	-	GO:0005575//cellular_component	GO:0005085//guanyl-nucleotide exchange factor activity;GO:0017112//Rab guanyl-nucleotide exchange factor activity;GO:0019900//kinase binding	GO:0015031//protein transport
0	ENSMUSG00000050777	Tmem37	2.13513	1.30297	0.712521	1.23232e-161	2.69249e-157	transmembrane protein 37 [Source:MGI Symbol;Acc:MGI:2157899]	-	-	-	-	GO:0016020//membrane;GO:0016021//integral component of membrane	GO:0005244//voltage-gated ion channel activity;GO:0005262//calcium channel activity	GO:0006811//ion transport;GO:0006816//calcium ion transport;GO:0034765//regulation of ion transmembrane transport;GO:0070588//calcium ion transmembrane transport
0	ENSMUSG00000001020	S100a4	6.78749	4.8768	0.476944	1.13734e-159	2.48497e-155	S100 calcium binding protein A4 [Source:MGI Symbol;Acc:MGI:1330282]	-	-	-	-	GO:0005634//nucleus;GO:0043005//neuron projection;GO:0048471//perinuclear region of cytoplasm	GO:0003779//actin binding;GO:0005509//calcium ion binding;GO:0005515//protein binding;GO:0042802//identical protein binding;GO:0046872//metal ion binding;GO:0046914//transition metal ion binding;GO:0048306//calcium-dependent protein binding;GO:0050786//RAGE receptor binding	GO:0043123//positive regulation of I-kappaB kinase/NF-kappaB signaling
0	ENSMUSG00000036427	Gpi1	6.30529	4.78211	0.398915	1.97504e-158	4.31526e-154	glucose phosphate isomerase 1 [Source:MGI Symbol;Acc:MGI:95797]	Metabolism;Metabolism;Metabolism;Metabolism;Metabolism;Metabolism	Global and overview maps;Global and overview maps;Carbohydrate metabolism;Carbohydrate metabolism;Carbohydrate metabolism;Carbohydrate metabolism	ko01100//Metabolic pathways;ko01200//Carbon metabolism;ko00010//Glycolysis / Gluconeogenesis;ko00520//Amino sugar and nucleotide sugar metabolism;ko00500//Starch and sucrose metabolism;ko00030//Pentose phosphate pathway	K01810;K01810;K01810;K01810;K01810;K01810	GO:0005576//extracellular region;GO:0005615//extracellular space;GO:0005654//nucleoplasm;GO:0005737//cytoplasm;GO:0005829//cytosol;GO:0005886//plasma membrane;GO:0043005//neuron projection;GO:0043209//myelin sheath;GO:0060170//ciliary membrane	GO:0004347//glucose-6-phosphate isomerase activity;GO:0005125//cytokine activity;GO:0005515//protein binding;GO:0008083//growth factor activity;GO:0016853//isomerase activity;GO:0016866//intramolecular transferase activity;GO:0031625//ubiquitin protein ligase binding;GO:0048029//monosaccharide binding	GO:0001701//in utero embryonic development;GO:0001707//mesoderm formation;GO:0005975//carbohydrate metabolic process;GO:0006094//gluconeogenesis;GO:0006096//glycolytic process;GO:0007165//signal transduction;GO:0007611//learning or memory;GO:0010595//positive regulation of endothelial cell migration;GO:0019242//methylglyoxal biosynthetic process;GO:0032355//response to estradiol;GO:0032570//respo…
0	ENSMUSG00000025534	Gusb	2.49726	1.74161	0.519924	3.44044e-158	7.51701e-154	glucuronidase, beta [Source:MGI Symbol;Acc:MGI:95872]	Metabolism;Cellular Processes;Metabolism;Metabolism;Metabolism;Metabolism	Global and overview maps;Transport and catabolism;Xenobiotics biodegradation and metabolism;Metabolism of cofactors and vitamins;Carbohydrate metabolism;Glycan biosynthesis and metabolism	ko01100//Metabolic pathways;ko04142//Lysosome;ko00983//Drug metabolism - other enzymes;ko00860//Porphyrin and chlorophyll metabolism;ko00040//Pentose and glucuronate interconversions;ko00531//Glycosaminoglycan degradation	K01195;K01195;K01195;K01195;K01195;K01195	GO:0005615//extracellular space;GO:0005764//lysosome;GO:0005783//endoplasmic reticulum;GO:0043231//intracellular membrane-bounded organelle	GO:0004553//hydrolase activity, hydrolyzing O-glycosyl compounds;GO:0004566//beta-glucuronidase activity;GO:0005102//receptor binding;GO:0016787//hydrolase activity;GO:0016798//hydrolase activity, acting on glycosyl bonds;GO:0019904//protein domain specific binding;GO:0030246//carbohydrate binding	GO:0005975//carbohydrate metabolic process;GO:0008152//metabolic process;GO:0019391//glucuronoside catabolic process
0	ENSMUSG00000027848	Olfml3	1.47311	0.973029	0.598306	8.8983e-157	1.94419e-152	olfactomedin-like 3 [Source:MGI Symbol;Acc:MGI:1914877]	-	-	-	-	-	-	-
0	ENSMUSG00000043091	Tuba1c	3.27031	2.32998	0.489107	1.73446e-156	3.78962e-152	tubulin, alpha 1C [Source:MGI Symbol;Acc:MGI:1095409]	Cellular Processes;Cellular Processes;Cellular Processes;Cellular Processes	Transport and catabolism;Cellular community - eukaryotes;Cell growth and death;Cellular community - eukaryotes	ko04145//Phagosome;ko04530//Tight junction;ko04210//Apoptosis;ko04540//Gap junction	K07374;K07374;K07374;K07374	GO:0005634//nucleus;GO:0005737//cytoplasm;GO:0005856//cytoskeleton;GO:0005874//microtubule;GO:0005881//cytoplasmic microtubule;GO:0015630//microtubule cytoskeleton;GO:0045121//membrane raft	GO:0000166//nucleotide binding;GO:0003924//GTPase activity;GO:0005200//structural constituent of cytoskeleton;GO:0005525//GTP binding	GO:0000226//microtubule cytoskeleton organization;GO:0000278//mitotic cell cycle;GO:0007010//cytoskeleton organization;GO:0007017//microtubule-based process
0	ENSMUSG00000024772	Ehd1	1.54269	1.05123	0.553361	7.74622e-156	1.69247e-151	EH-domain containing 1 [Source:MGI Symbol;Acc:MGI:1341878]	Cellular Processes	Transport and catabolism	ko04144//Endocytosis	K12483	GO:0005768//endosome;GO:0005769//early endosome;GO:0005811//lipid particle;GO:0005886//plasma membrane;GO:0005929//cilium;GO:0010008//endosome membrane;GO:0016020//membrane;GO:0020018//ciliary pocket membrane;GO:0030139//endocytic vesicle;GO:0031095//platelet dense tubular network membrane;GO:0031410//cytoplasmic vesicle;GO:0031901//early endosome membrane;GO:0042995//cell projection;GO:0043209//…	GO:0000166//nucleotide binding;GO:0005509//calcium ion binding;GO:0005515//protein binding;GO:0005524//ATP binding;GO:0005525//GTP binding;GO:0017137//Rab GTPase binding;GO:0042802//identical protein binding;GO:0046872//metal ion binding	GO:0006886//intracellular protein transport;GO:0006897//endocytosis;GO:0010886//positive regulation of cholesterol storage;GO:0010976//positive regulation of neuron projection development;GO:0015031//protein transport;GO:0016197//endosomal transport;GO:0030030//cell projection organization;GO:0031175//neuron projection development;GO:0032456//endocytic recycling;GO:0034383//low-density lipoprotei…
0	ENSMUSG00000058672	Tubb2a	1.32667	0.825497	0.684474	7.15045e-154	1.5623e-149	tubulin, beta 2A class IIA [Source:MGI Symbol;Acc:MGI:107861]	Cellular Processes;Cellular Processes	Transport and catabolism;Cellular community - eukaryotes	ko04145//Phagosome;ko04540//Gap junction	K07375;K07375	GO:0005737//cytoplasm;GO:0005856//cytoskeleton;GO:0005874//microtubule	GO:0000166//nucleotide binding;GO:0003924//GTPase activity;GO:0005200//structural constituent of cytoskeleton;GO:0005525//GTP binding	GO:0000226//microtubule cytoskeleton organization;GO:0000278//mitotic cell cycle;GO:0001764//neuron migration;GO:0007017//microtubule-based process
0	ENSMUSG00000034484	Snx2	3.94868	2.90753	0.441573	1.40613e-152	3.07226e-148	sorting nexin 2 [Source:MGI Symbol;Acc:MGI:1915054]	Cellular Processes	Transport and catabolism	ko04144//Endocytosis	K17917	GO:0005623//cell;GO:0005737//cytoplasm;GO:0005764//lysosome;GO:0005768//endosome;GO:0005829//cytosol;GO:0010008//endosome membrane;GO:0016020//membrane;GO:0030027//lamellipodium;GO:0030904//retromer complex;GO:0030905//retromer, tubulation complex;GO:0031901//early endosome membrane;GO:0032991//macromolecular complex;GO:0042995//cell projection	GO:0005154//epidermal growth factor receptor binding;GO:0005158//insulin receptor binding;GO:0008289//lipid binding;GO:0035091//phosphatidylinositol binding;GO:0042803//protein homodimerization activity;GO:0046982//protein heterodimerization activity;GO:1990459//transferrin receptor binding;GO:1990460//leptin receptor binding	GO:0006886//intracellular protein transport;GO:0006897//endocytosis;GO:0015031//protein transport;GO:0034498//early endosome to Golgi transport;GO:0042147//retrograde transport, endosome to Golgi;GO:0051259//protein oligomerization;GO:0072673//lamellipodium morphogenesis
0	ENSMUSG00000102037	Bcl2a1a	1.7142	1.20786	0.505084	7.66208e-152	1.67409e-147	B cell leukemia/lymphoma 2 related protein A1a [Source:MGI Symbol;Acc:MGI:102687]	Human Diseases;Cellular Processes;Environmental Information Processing;Human Diseases	Cancers;Cell growth and death;Signal transduction;Cancers	ko05202//Transcriptional misregulation in cancers;ko04210//Apoptosis;ko04064//NF-kappa B signaling pathway;ko05221//Acute myeloid leukemia	K02162;K02162;K02162;K02162	GO:0005737//cytoplasm;GO:0005741//mitochondrial outer membrane	GO:0005515//protein binding;GO:0042803//protein homodimerization activity;GO:0046982//protein heterodimerization activity;GO:0051400//BH domain binding	GO:0001782//B cell homeostasis;GO:0002903//negative regulation of B cell apoptotic process;GO:0006915//apoptotic process;GO:0008630//intrinsic apoptotic signaling pathway in response to DNA damage;GO:0042981//regulation of apoptotic process;GO:0043066//negative regulation of apoptotic process;GO:0097192//extrinsic apoptotic signaling pathway in absence of ligand
0	ENSMUSG00000031490	Eif4ebp1	3.007	2.23706	0.426721	7.49008e-151	1.63651e-146	eukaryotic translation initiation factor 4E binding protein 1 [Source:MGI Symbol;Acc:MGI:103267]	Human Diseases;Environmental Information Processing;Human Diseases;Cellular Processes;Genetic Information Processing;Environmental Information Processing;Organismal Systems;Environmental Information Processing;Environmental Information Processing;Human Diseases;Organismal Systems;Environmental Information Processing;Human Diseases;Human Diseases	Infectious diseases;Signal transduction;Infectious diseases;Cell growth and death;Translation;Signal transduction;Endocrine system;Signal transduction;Signal transduction;Cancers;Aging;Signal transduction;Drug resistance;Cancers	ko05165//Human papillomavirus infection;ko04151//PI3K-Akt signaling pathway;ko05163//Human cytomegalovirus infection;ko04218//Cellular senescence;ko03013//RNA transport;ko04150//mTOR signaling pathway;ko04910//Insulin signaling pathway;ko04152//AMPK signaling pathway;ko04066//HIF-1 signaling pathway;ko05231//Choline metabolism in cancer;ko04211//Longevity regulating pathway - mammal;ko04012//ErbB…	K07205;K07205;K07205;K07205;K07205;K07205;K07205;K07205;K07205;K07205;K07205;K07205;K07205;K07205	GO:0005634//nucleus;GO:0005737//cytoplasm;GO:0005829//cytosol;GO:0032991//macromolecular complex;GO:0099524//postsynaptic cytosol	GO:0005515//protein binding;GO:0008190//eukaryotic initiation factor 4E binding;GO:0030371//translation repressor activity;GO:0031369//translation initiation factor binding;GO:0051721//protein phosphatase 2A binding	GO:0000082//G1/S transition of mitotic cell cycle;GO:0002192//IRES-dependent translational initiation;GO:0002931//response to ischemia;GO:0006417//regulation of translation;GO:0006446//regulation of translational initiation;GO:0008286//insulin receptor signaling pathway;GO:0017148//negative regulation of translation;GO:0030324//lung development;GO:0031333//negative regulation of protein complex a…
0	ENSMUSG00000030447	Cyfip1	1.59068	1.08132	0.556846	2.80599e-149	6.1308e-145	cytoplasmic FMR1 interacting protein 1 [Source:MGI Symbol;Acc:MGI:1338801]	Cellular Processes;Genetic Information Processing	Cell motility;Translation	ko04810//Regulation of actin cytoskeleton;ko03013//RNA transport	K05749;K05749	GO:0001726//ruffle;GO:0005737//cytoplasm;GO:0005845//mRNA cap binding complex;GO:0030027//lamellipodium;GO:0030054//cell junction;GO:0031209//SCAR complex;GO:0032433//filopodium tip;GO:0042995//cell projection;GO:0043005//neuron projection;GO:0043025//neuronal cell body;GO:0043195//terminal bouton;GO:0043197//dendritic spine;GO:0044294//dendritic growth cone;GO:0044295//axonal growth cone;GO:0045…	GO:0000340//RNA 7-methylguanosine cap binding;GO:0003779//actin binding;GO:0005515//protein binding;GO:0005522//profilin binding;GO:0045182//translation regulator activity;GO:0048365//Rac GTPase binding;GO:0051015//actin filament binding	GO:0000902//cell morphogenesis;GO:0006417//regulation of translation;GO:0007275//multicellular organism development;GO:0007399//nervous system development;GO:0007411//axon guidance;GO:0008360//regulation of cell shape;GO:0016601//Rac protein signal transduction;GO:0030031//cell projection assembly;GO:0030032//lamellipodium assembly;GO:0030154//cell differentiation;GO:0031175//neuron projection de…
0	ENSMUSG00000027775	Mfsd1	2.10968	1.50325	0.488939	4.04406e-149	8.83586e-145	major facilitator superfamily domain containing 1 [Source:MGI Symbol;Acc:MGI:1914118]	-	-	-	-	GO:0005575//cellular_component;GO:0005887//integral component of plasma membrane;GO:0016020//membrane;GO:0016021//integral component of membrane	GO:0003674//molecular_function	GO:0008150//biological_process;GO:0055085//transmembrane transport
0	ENSMUSG00000030786	Itgam	1.84267	1.37726	0.420001	5.92189e-149	1.29387e-144	integrin alpha M [Source:MGI Symbol;Acc:MGI:96607]	Cellular Processes;Environmental Information Processing;Human Diseases;Human Diseases;Cellular Processes;Environmental Information Processing;Organismal Systems;Human Diseases;Organismal Systems;Organismal Systems;Human Diseases;Human Diseases;Human Diseases;Human Diseases;Human Diseases	Cell motility;Signal transduction;Cancers;Infectious diseases;Transport and catabolism;Signaling molecules and interaction;Immune system;Infectious diseases;Immune system;Immune system;Infectious diseases;Cancers;Infectious diseases;Infectious diseases;Infectious diseases	ko04810//Regulation of actin cytoskeleton;ko04015//Rap1 signaling pathway;ko05202//Transcriptional misregulation in cancers;ko05152//Tuberculosis;ko04145//Phagosome;ko04514//Cell adhesion molecules (CAMs);ko04670//Leukocyte transendothelial migration;ko05146//Amoebiasis;ko04640//Hematopoietic cell lineage;ko04610//Complement and coagulation cascades;ko05133//Pertussis;ko05221//Acute myeloid leuke…	K06461;K06461;K06461;K06461;K06461;K06461;K06461;K06461;K06461;K06461;K06461;K06461;K06461;K06461;K06461	GO:0008305//integrin complex;GO:0016020//membrane;GO:0016021//integral component of membrane	-	GO:0007155//cell adhesion;GO:0007229//integrin-mediated signaling pathway
0	ENSMUSG00000018774	Cd68	7.16216	5.51573	0.376843	2.07812e-147	4.54047e-143	CD68 antigen [Source:MGI Symbol;Acc:MGI:88342]	Cellular Processes	Transport and catabolism	ko04142//Lysosome	K06501	GO:0005623//cell;GO:0005764//lysosome;GO:0005765//lysosomal membrane;GO:0005768//endosome;GO:0005886//plasma membrane;GO:0010008//endosome membrane;GO:0016020//membrane;GO:0016021//integral component of membrane;GO:0031902//late endosome membrane	-	GO:0002437//inflammatory response to antigenic stimulus;GO:0002605//negative regulation of dendritic cell antigen processing and presentation;GO:0007568//aging;GO:0031669//cellular response to nutrient levels;GO:0035425//autocrine signaling;GO:0071222//cellular response to lipopolysaccharide;GO:0071310//cellular response to organic substance;GO:0072594//establishment of protein localization to or…
0	ENSMUSG00000031591	Asah1	3.12628	2.30099	0.442194	2.41648e-146	5.27978e-142	N-acylsphingosine amidohydrolase 1 [Source:MGI Symbol;Acc:MGI:1277124]	Metabolism;Cellular Processes;Environmental Information Processing;Metabolism	Global and overview maps;Transport and catabolism;Signal transduction;Lipid metabolism	ko01100//Metabolic pathways;ko04142//Lysosome;ko04071//Sphingolipid signaling pathway;ko00600//Sphingolipid metabolism	K12348;K12348;K12348;K12348	GO:0005576//extracellular region;GO:0005615//extracellular space;GO:0005634//nucleus;GO:0005764//lysosome	GO:0003714//transcription corepressor activity;GO:0016787//hydrolase activity;GO:0016810//hydrolase activity, acting on carbon-nitrogen (but not peptide) bonds;GO:0016811//hydrolase activity, acting on carbon-nitrogen (but not peptide) bonds, in linear amides;GO:0016922//ligand-dependent nuclear receptor binding;GO:0017040//ceramidase activity	GO:0006629//lipid metabolic process;GO:0006665//sphingolipid metabolic process;GO:0010033//response to organic substance;GO:0030216//keratinocyte differentiation;GO:0030324//lung development;GO:0046512//sphingosine biosynthetic process;GO:0046513//ceramide biosynthetic process;GO:0046514//ceramide catabolic process;GO:0050810//regulation of steroid biosynthetic process;GO:0071356//cellular respon…
0	ENSMUSG00000038034	Igsf8	1.45089	0.936198	0.632058	5.91e-146	1.29128e-141	immunoglobulin superfamily, member 8 [Source:MGI Symbol;Acc:MGI:2154090]	-	-	-	-	GO:0016020//membrane;GO:0016021//integral component of membrane	-	-
0	ENSMUSG00000019970	Sgk1	2.56581	1.55157	0.725684	4.48744e-144	9.80461e-140	serum/glucocorticoid regulated kinase 1 [Source:MGI Symbol;Acc:MGI:1340062]	Environmental Information Processing;Environmental Information Processing;Environmental Information Processing;Organismal Systems	Signal transduction;Signal transduction;Signal transduction;Excretory system	ko04151//PI3K-Akt signaling pathway;ko04150//mTOR signaling pathway;ko04068//FoxO signaling pathway;ko04960//Aldosterone-regulated sodium reabsorption	K13302;K13302;K13302;K13302	GO:0005634//nucleus;GO:0005737//cytoplasm;GO:0005739//mitochondrion;GO:0005783//endoplasmic reticulum;GO:0005789//endoplasmic reticulum membrane;GO:0005829//cytosol;GO:0005886//plasma membrane;GO:0016020//membrane;GO:0016607//nuclear speck;GO:0043005//neuron projection;GO:0048471//perinuclear region of cytoplasm	GO:0000166//nucleotide binding;GO:0004672//protein kinase activity;GO:0004674//protein serine/threonine kinase activity;GO:0004712//protein serine/threonine/tyrosine kinase activity;GO:0005515//protein binding;GO:0005524//ATP binding;GO:0015459//potassium channel regulator activity;GO:0016301//kinase activity;GO:0016740//transferase activity;GO:0035091//phosphatidylinositol binding;GO:0043423//3-…	GO:0006468//protein phosphorylation;GO:0006883//cellular sodium ion homeostasis;GO:0006915//apoptotic process;GO:0006974//cellular response to DNA damage stimulus;GO:0007019//microtubule depolymerization;GO:0007616//long-term memory;GO:0008542//visual learning;GO:0010765//positive regulation of sodium ion transport;GO:0016310//phosphorylation;GO:0018105//peptidyl-serine phosphorylation;GO:0030307…
0	ENSMUSG00000040659	Efhd2	4.56066	3.53946	0.365712	8.48184e-143	1.8532e-138	EF hand domain containing 2 [Source:MGI Symbol;Acc:MGI:106504]	-	-	-	-	-	GO:0005509//calcium ion binding	-
0	ENSMUSG00000021069	Pygl	0.867334	0.60187	0.527135	7.02809e-142	1.53557e-137	liver glycogen phosphorylase [Source:MGI Symbol;Acc:MGI:97829]	Metabolism;Cellular Processes;Organismal Systems;Human Diseases;Organismal Systems;Metabolism	Global and overview maps;Cell growth and death;Endocrine system;Endocrine and metabolic diseases;Endocrine system;Carbohydrate metabolism	ko01100//Metabolic pathways;ko04217//Necroptosis;ko04910//Insulin signaling pathway;ko04931//Insulin resistance;ko04922//Glucagon signaling pathway;ko00500//Starch and sucrose metabolism	K00688;K00688;K00688;K00688;K00688;K00688	GO:0005737//cytoplasm	GO:0000166//nucleotide binding;GO:0002060//purine nucleobase binding;GO:0003824//catalytic activity;GO:0004645//phosphorylase activity;GO:0005515//protein binding;GO:0005524//ATP binding;GO:0008144//drug binding;GO:0008184//glycogen phosphorylase activity;GO:0016208//AMP binding;GO:0016740//transferase activity;GO:0016757//transferase activity, transferring glycosyl groups;GO:0019842//vitamin bin…	GO:0005975//carbohydrate metabolic process;GO:0005977//glycogen metabolic process;GO:0005980//glycogen catabolic process;GO:0006015//5-phosphoribose 1-diphosphate biosynthetic process;GO:0008152//metabolic process;GO:0009617//response to bacterium;GO:0042593//glucose homeostasis;GO:0070266//necroptotic process
0	ENSMUSG00000022102	Dok2	1.20417	0.816577	0.56038	5.71398e-141	1.24845e-136	docking protein 2 [Source:MGI Symbol;Acc:MGI:1332623]	-	-	-	-	-	GO:0005068//transmembrane receptor protein tyrosine kinase adaptor activity;GO:0005515//protein binding	GO:0007169//transmembrane receptor protein tyrosine kinase signaling pathway;GO:0007265//Ras protein signal transduction;GO:0043409//negative regulation of MAPK cascade
0	ENSMUSG00000015950	Ncf1	1.7407	1.28462	0.438327	4.94421e-137	1.08026e-132	neutrophil cytosolic factor 1 [Source:MGI Symbol;Acc:MGI:97283]	Organismal Systems;Cellular Processes;Human Diseases;Organismal Systems;Organismal Systems;Organismal Systems;Human Diseases	Immune system;Transport and catabolism;Cardiovascular diseases;Development;Immune system;Immune system;Infectious diseases	ko04062//Chemokine signaling pathway;ko04145//Phagosome;ko05418//Fluid shear stress and atherosclerosis;ko04380//Osteoclast differentiation;ko04670//Leukocyte transendothelial migration;ko04666//Fc gamma R-mediated phagocytosis;ko05140//Leishmaniasis	K08011;K08011;K08011;K08011;K08011;K08011;K08011	GO:0005737//cytoplasm;GO:0005791//rough endoplasmic reticulum;GO:0005794//Golgi apparatus;GO:0005829//cytosol;GO:0005886//plasma membrane;GO:0016020//membrane;GO:0019898//extrinsic component of membrane;GO:0030425//dendrite;GO:0043020//NADPH oxidase complex;GO:0043025//neuronal cell body	GO:0005515//protein binding;GO:0008289//lipid binding;GO:0016175//superoxide-generating NADPH oxidase activity;GO:0016176//superoxide-generating NADPH oxidase activator activity;GO:0017124//SH3 domain binding;GO:0035091//phosphatidylinositol binding;GO:0043325//phosphatidylinositol-3,4-bisphosphate binding	GO:0001878//response to yeast;GO:0001909//leukocyte mediated cytotoxicity;GO:0002679//respiratory burst involved in defense response;GO:0006612//protein targeting to membrane;GO:0006691//leukotriene metabolic process;GO:0006742//NADP catabolic process;GO:0006801//superoxide metabolic process;GO:0006915//apoptotic process;GO:0006954//inflammatory response;GO:0006968//cellular defense response;GO:0…
0	ENSMUSG00000008036	Ap2s1	3.60136	2.72898	0.400181	1.12634e-135	2.46094e-131	adaptor-related protein complex 2, sigma 1 subunit [Source:MGI Symbol;Acc:MGI:2141861]	Cellular Processes;Human Diseases;Organismal Systems;Organismal Systems	Transport and catabolism;Neurodegenerative diseases;Nervous system;Excretory system	ko04144//Endocytosis;ko05016//Huntington disease;ko04721//Synaptic vesicle cycle;ko04961//Endocrine and other factor-regulated calcium reabsorption	K11827;K11827;K11827;K11827	GO:0005886//plasma membrane;GO:0005905//coated pit;GO:0016020//membrane;GO:0030117//membrane coat;GO:0030122//AP-2 adaptor complex;GO:0043231//intracellular membrane-bounded organelle	GO:0005515//protein binding;GO:0008565//protein transporter activity;GO:0035615//clathrin adaptor activity	GO:0006886//intracellular protein transport;GO:0006897//endocytosis;GO:0015031//protein transport;GO:0016192//vesicle-mediated transport;GO:0072583//clathrin-mediated endocytosis
0	ENSMUSG00000019087	Atp6ap1	3.18406	2.40603	0.404214	1.76811e-135	3.86315e-131	ATPase, H+ transporting, lysosomal accessory protein 1 [Source:MGI Symbol;Acc:MGI:109629]	Metabolism;Human Diseases;Human Diseases;Cellular Processes;Human Diseases;Metabolism;Cellular Processes;Human Diseases	Global and overview maps;Infectious diseases;Infectious diseases;Transport and catabolism;Infectious diseases;Energy metabolism;Transport and catabolism;Immune diseases	ko01100//Metabolic pathways;ko05165//Human papillomavirus infection;ko05152//Tuberculosis;ko04145//Phagosome;ko05161//Hepatitis B;ko00190//Oxidative phosphorylation;ko04142//Lysosome;ko05323//Rheumatoid arthritis	K03662;K03662;K03662;K03662;K03662;K03662;K03662;K03662	GO:0005623//cell;GO:0005783//endoplasmic reticulum;GO:0005789//endoplasmic reticulum membrane;GO:0016020//membrane;GO:0016021//integral component of membrane;GO:0033116//endoplasmic reticulum-Golgi intermediate compartment membrane;GO:0033180//proton-transporting V-type ATPase, V1 domain;GO:0033181//plasma membrane proton-transporting V-type ATPase complex	GO:0000166//nucleotide binding;GO:0005524//ATP binding;GO:0017137//Rab GTPase binding;GO:0046933//proton-transporting ATP synthase activity, rotational mechanism;GO:0046961//proton-transporting ATPase activity, rotational mechanism	GO:0006811//ion transport;GO:0006879//cellular iron ion homeostasis;GO:0008219//cell death;GO:0030641//regulation of cellular pH;GO:0036295//cellular response to increased oxygen levels;GO:0045669//positive regulation of osteoblast differentiation;GO:0045780//positive regulation of bone resorption;GO:0045851//pH reduction;GO:0045921//positive regulation of exocytosis;GO:0051656//establishment of …
0	ENSMUSG00000026872	Zeb2	3.30146	2.56497	0.364159	1.88086e-135	4.10949e-131	zinc finger E-box binding homeobox 2 [Source:MGI Symbol;Acc:MGI:1344407]	Human Diseases	Cancers	ko05206//MicroRNAs in cancer	K09299	GO:0000790//nuclear chromatin;GO:0005634//nucleus;GO:0005730//nucleolus;GO:0005829//cytosol	GO:0001227//transcriptional repressor activity, RNA polymerase II transcription regulatory region sequence-specific binding;GO:0001228//transcriptional activator activity, RNA polymerase II transcription regulatory region sequence-specific binding;GO:0003676//nucleic acid binding;GO:0003677//DNA binding;GO:0043565//sequence-specific DNA binding;GO:0046872//metal ion binding;GO:0070412//R-SMAD bin…	GO:0000122//negative regulation of transcription from RNA polymerase II promoter;GO:0001755//neural crest cell migration;GO:0001756//somitogenesis;GO:0001843//neural tube closure;GO:0007417//central nervous system development;GO:0021540//corpus callosum morphogenesis;GO:0021766//hippocampus development;GO:0021846//cell proliferation in forebrain;GO:0021957//corticospinal tract morphogenesis;GO:00…
0	ENSMUSG00000021665	Hexb	4.68784	3.63091	0.368592	2.33633e-134	5.10465e-130	hexosaminidase B [Source:MGI Symbol;Acc:MGI:96074]	Metabolism;Cellular Processes;Metabolism;Metabolism;Metabolism;Metabolism;Metabolism	Global and overview maps;Transport and catabolism;Carbohydrate metabolism;Glycan biosynthesis and metabolism;Glycan biosynthesis and metabolism;Glycan biosynthesis and metabolism;Glycan biosynthesis and metabolism	ko01100//Metabolic pathways;ko04142//Lysosome;ko00520//Amino sugar and nucleotide sugar metabolism;ko00531//Glycosaminoglycan degradation;ko00511//Other glycan degradation;ko00603//Glycosphingolipid biosynthesis - globo and isoglobo series;ko00604//Glycosphingolipid biosynthesis - ganglio series	K12373;K12373;K12373;K12373;K12373;K12373;K12373	GO:0001669//acrosomal vesicle;GO:0005615//extracellular space;GO:0005764//lysosome;GO:0016020//membrane;GO:0042582//azurophil granule	GO:0004553//hydrolase activity, hydrolyzing O-glycosyl compounds;GO:0004563//beta-N-acetylhexosaminidase activity;GO:0008375//acetylglucosaminyltransferase activity;GO:0015929//hexosaminidase activity;GO:0016231//beta-N-acetylglucosaminidase activity;GO:0016787//hydrolase activity;GO:0016798//hydrolase activity, acting on glycosyl bonds;GO:0030246//carbohydrate binding;GO:0042803//protein homodim…	GO:0001501//skeletal system development;GO:0005975//carbohydrate metabolic process;GO:0006044//N-acetylglucosamine metabolic process;GO:0006687//glycosphingolipid metabolic process;GO:0006689//ganglioside catabolic process;GO:0006874//cellular calcium ion homeostasis;GO:0007040//lysosome organization;GO:0007338//single fertilization;GO:0007341//penetration of zona pellucida;GO:0007605//sensory pe…
0	ENSMUSG00000020101	Vsir	2.2685	1.71816	0.400879	2.61545e-134	5.7145e-130	V-set immunoregulatory receptor [Source:MGI Symbol;Acc:MGI:1921298]	-	-	-	-	GO:0005886//plasma membrane;GO:0009897//external side of plasma membrane;GO:0016020//membrane;GO:0016021//integral component of membrane	GO:0005515//protein binding;GO:0019899//enzyme binding;GO:0042802//identical protein binding;GO:0061133//endopeptidase activator activity	GO:0002725//negative regulation of T cell cytokine production;GO:0010628//positive regulation of gene expression;GO:0010950//positive regulation of endopeptidase activity;GO:0030335//positive regulation of cell migration;GO:0030509//BMP signaling pathway;GO:0030513//positive regulation of BMP signaling pathway;GO:0031638//zymogen activation;GO:0032689//negative regulation of interferon-gamma prod…
0	ENSMUSG00000023456	Tpi1	7.05927	5.46285	0.369866	4.25753e-134	9.30227e-130	triosephosphate isomerase 1 [Source:MGI Symbol;Acc:MGI:98797]	Metabolism;Metabolism;Metabolism;Metabolism;Metabolism;Metabolism	Global and overview maps;Global and overview maps;Global and overview maps;Carbohydrate metabolism;Carbohydrate metabolism;Carbohydrate metabolism	ko01100//Metabolic pathways;ko01200//Carbon metabolism;ko01230//Biosynthesis of amino acids;ko00562//Inositol phosphate metabolism;ko00010//Glycolysis / Gluconeogenesis;ko00051//Fructose and mannose metabolism	K01803;K01803;K01803;K01803;K01803;K01803	GO:0005737//cytoplasm;GO:0005829//cytosol	GO:0003824//catalytic activity;GO:0004807//triose-phosphate isomerase activity;GO:0008929//methylglyoxal synthase activity;GO:0016829//lyase activity;GO:0016853//isomerase activity;GO:0031625//ubiquitin protein ligase binding;GO:0042803//protein homodimerization activity	GO:0006006//glucose metabolic process;GO:0006094//gluconeogenesis;GO:0006096//glycolytic process;GO:0007275//multicellular organism development;GO:0019242//methylglyoxal biosynthetic process;GO:0019563//glycerol catabolic process;GO:0019682//glyceraldehyde-3-phosphate metabolic process;GO:0046166//glyceraldehyde-3-phosphate biosynthetic process
0	ENSMUSG00000028497	Hacd4	1.69797	1.17748	0.528108	6.72922e-134	1.47027e-129	3-hydroxyacyl-CoA dehydratase 4 [Source:MGI Symbol;Acc:MGI:1914025]	Metabolism;Metabolism;Metabolism;Metabolism	Global and overview maps;Global and overview maps;Lipid metabolism;Lipid metabolism	ko01100//Metabolic pathways;ko01212//Fatty acid metabolism;ko00062//Fatty acid elongation;ko01040//Biosynthesis of unsaturated fatty acids	K10703;K10703;K10703;K10703	GO:0005783//endoplasmic reticulum;GO:0005789//endoplasmic reticulum membrane;GO:0016020//membrane;GO:0016021//integral component of membrane;GO:0030176//integral component of endoplasmic reticulum membrane	GO:0016829//lyase activity;GO:0018812//3-hydroxyacyl-CoA dehydratase activity;GO:0019899//enzyme binding	GO:0006629//lipid metabolic process;GO:0006631//fatty acid metabolic process;GO:0006633//fatty acid biosynthetic process;GO:0030148//sphingolipid biosynthetic process;GO:0030497//fatty acid elongation;GO:0042761//very long-chain fatty acid biosynthetic process
0	ENSMUSG00000005656	Snx6	1.90556	1.28193	0.571901	3.7788e-133	8.2563e-129	sorting nexin 6 [Source:MGI Symbol;Acc:MGI:1919433]	Cellular Processes	Transport and catabolism	ko04144//Endocytosis	K17920	GO:0005623//cell;GO:0005634//nucleus;GO:0005737//cytoplasm;GO:0005768//endosome;GO:0005829//cytosol;GO:0016020//membrane;GO:0030904//retromer complex;GO:0031410//cytoplasmic vesicle;GO:0031901//early endosome membrane;GO:0097422//tubular endosome	GO:0008289//lipid binding;GO:0034452//dynactin binding;GO:0034713//type I transforming growth factor beta receptor binding;GO:0035091//phosphatidylinositol binding;GO:0042803//protein homodimerization activity	GO:0006886//intracellular protein transport;GO:0015031//protein transport;GO:0030512//negative regulation of transforming growth factor beta receptor signaling pathway;GO:0042147//retrograde transport, endosome to Golgi;GO:0043524//negative regulation of neuron apoptotic process;GO:0045892//negative regulation of transcription, DNA-templated;GO:0071364//cellular response to epidermal growth facto…
0	ENSMUSG00000022969	Il10rb	1.94566	1.44519	0.429001	1.71999e-132	3.758e-128	interleukin 10 receptor, beta [Source:MGI Symbol;Acc:MGI:109380]	Environmental Information Processing;Human Diseases;Human Diseases;Human Diseases;Environmental Information Processing;Human Diseases	Signaling molecules and interaction;Infectious diseases;Infectious diseases;Infectious diseases;Signal transduction;Infectious diseases	ko04060//Cytokine-cytokine receptor interaction;ko05163//Human cytomegalovirus infection;ko05169//Epstein-Barr virus infection;ko05152//Tuberculosis;ko04630//Jak-STAT signaling pathway;ko05145//Toxoplasmosis	K05135;K05135;K05135;K05135;K05135;K05135	GO:0016020//membrane;GO:0016021//integral component of membrane	GO:0005515//protein binding	-
0	ENSMUSG00000089942	Pira2	0.90588	0.554487	0.708165	5.0813e-132	1.11021e-127	paired-Ig-like receptor A2 [Source:MGI Symbol;Acc:MGI:1195970]	Organismal Systems	Development	ko04380//Osteoclast differentiation	K06512	GO:0005575//cellular_component	GO:0003674//molecular_function	GO:0008150//biological_process
0	ENSMUSG00000078566	Bnip3	2.61343	1.82756	0.516032	5.31998e-132	1.16236e-127	BCL2/adenovirus E1B interacting protein 3 [Source:MGI Symbol;Acc:MGI:109326]	Environmental Information Processing;Cellular Processes;Cellular Processes;Human Diseases	Signal transduction;Transport and catabolism;Transport and catabolism;Infectious diseases	ko04068//FoxO signaling pathway;ko04140//Autophagy - animal;ko04137//Mitophagy - animal;ko05134//Legionellosis	K15464;K15464;K15464;K15464	GO:0005634//nucleus;GO:0005635//nuclear envelope;GO:0005654//nucleoplasm;GO:0005737//cytoplasm;GO:0005739//mitochondrion;GO:0005740//mitochondrial envelope;GO:0005741//mitochondrial outer membrane;GO:0005783//endoplasmic reticulum;GO:0014069//postsynaptic density;GO:0016020//membrane;GO:0016021//integral component of membrane;GO:0030425//dendrite;GO:0031307//integral component of mitochondrial ou…	GO:0005515//protein binding;GO:0042802//identical protein binding;GO:0042803//protein homodimerization activity;GO:0046982//protein heterodimerization activity;GO:0051020//GTPase binding	GO:0001666//response to hypoxia;GO:0006915//apoptotic process;GO:0008219//cell death;GO:0008626//granzyme-mediated apoptotic signaling pathway;GO:0009617//response to bacterium;GO:0010637//negative regulation of mitochondrial fusion;GO:0010659//cardiac muscle cell apoptotic process;GO:0010666//positive regulation of cardiac muscle cell apoptotic process;GO:0010821//regulation of mitochondrion org…
0	ENSMUSG00000024885	Aldh3b1	0.838773	0.541072	0.63246	2.5968e-129	5.67376e-125	aldehyde dehydrogenase 3 family, member B1 [Source:MGI Symbol;Acc:MGI:1914939]	Metabolism;Human Diseases;Metabolism;Metabolism;Metabolism;Metabolism;Metabolism;Metabolism;Metabolism	Global and overview maps;Cancers;Xenobiotics biodegradation and metabolism;Carbohydrate metabolism;Xenobiotics biodegradation and metabolism;Amino acid metabolism;Metabolism of other amino acids;Amino acid metabolism;Amino acid metabolism	ko01100//Metabolic pathways;ko05204//Chemical carcinogenesis;ko00982//Drug metabolism - cytochrome P450;ko00010//Glycolysis / Gluconeogenesis;ko00980//Metabolism of xenobiotics by cytochrome P450;ko00350//Tyrosine metabolism;ko00410//beta-Alanine metabolism;ko00340//Histidine metabolism;ko00360//Phenylalanine metabolism	K00129;K00129;K00129;K00129;K00129;K00129;K00129;K00129;K00129	GO:0005737//cytoplasm;GO:0005829//cytosol;GO:0005886//plasma membrane;GO:0016020//membrane	GO:0004028//3-chloroallyl aldehyde dehydrogenase activity;GO:0004029//aldehyde dehydrogenase (NAD) activity;GO:0004030//aldehyde dehydrogenase [NAD(P)+] activity;GO:0016491//oxidoreductase activity;GO:0016620//oxidoreductase activity, acting on the aldehyde or oxo group of donors, NAD or NADP as acceptor;GO:0018477//benzaldehyde dehydrogenase (NADP+) activity;GO:0018479//benzaldehyde dehydrogenas…	GO:0006068//ethanol catabolic process;GO:0006081//cellular aldehyde metabolic process;GO:0034599//cellular response to oxidative stress;GO:0046185//aldehyde catabolic process;GO:0055114//oxidation-reduction process
0	ENSMUSG00000054342	Kcnn4	1.37484	0.922717	0.575302	4.17711e-128	9.12657e-124	potassium intermediate/small conductance calcium-activated channel, subfamily N, member 4 [Source:MGI Symbol;Acc:MGI:1277957]	Organismal Systems;Organismal Systems;Organismal Systems	Digestive system;Endocrine system;Digestive system	ko04974//Protein digestion and absorption;ko04911//Insulin secretion;ko04970//Salivary secretion	K04945;K04945;K04945	GO:0005886//plasma membrane;GO:0005887//integral component of plasma membrane;GO:0016020//membrane;GO:0016021//integral component of membrane;GO:0016323//basolateral plasma membrane;GO:0016324//apical plasma membrane;GO:0031982//vesicle;GO:0043005//neuron projection;GO:0043025//neuronal cell body;GO:0045121//membrane raft	GO:0005267//potassium channel activity;GO:0005516//calmodulin binding;GO:0015269//calcium-activated potassium channel activity;GO:0016286//small conductance calcium-activated potassium channel activity;GO:0019903//protein phosphatase binding;GO:0022894//Intermediate conductance calcium-activated potassium channel activity	GO:0002376//immune system process;GO:0006811//ion transport;GO:0006813//potassium ion transport;GO:0006816//calcium ion transport;GO:0006820//anion transport;GO:0006884//cell volume homeostasis;GO:0030322//stabilization of membrane potential;GO:0045332//phospholipid translocation;GO:0046541//saliva secretion;GO:0050714//positive regulation of protein secretion;GO:0050862//positive regulation of T…
0	ENSMUSG00000020570	Sypl	1.75661	1.26984	0.468152	4.81732e-128	1.05254e-123	synaptophysin-like protein [Source:MGI Symbol;Acc:MGI:108081]	-	-	-	-	GO:0008021//synaptic vesicle;GO:0016020//membrane;GO:0016021//integral component of membrane;GO:0030141//secretory granule;GO:0030285//integral component of synaptic vesicle membrane;GO:0030659//cytoplasmic vesicle membrane;GO:0030672//synaptic vesicle membrane;GO:0031410//cytoplasmic vesicle;GO:0042470//melanosome	GO:0017075//syntaxin-1 binding	-
0	ENSMUSG00000022971	Ifnar2	3.33028	2.54048	0.390543	2.16041e-126	4.72027e-122	interferon (alpha and beta) receptor 2 [Source:MGI Symbol;Acc:MGI:1098243]	Human Diseases;Human Diseases;Environmental Information Processing;Environmental Information Processing;Human Diseases;Human Diseases;Cellular Processes;Organismal Systems;Human Diseases;Environmental Information Processing;Organismal Systems;Human Diseases;Human Diseases;Organismal Systems;Organismal Systems	Cancers;Infectious diseases;Signal transduction;Signaling molecules and interaction;Infectious diseases;Infectious diseases;Cell growth and death;Immune system;Infectious diseases;Signal transduction;Immune system;Infectious diseases;Infectious diseases;Development;Immune system	ko05200//Pathways in cancer;ko05165//Human papillomavirus infection;ko04151//PI3K-Akt signaling pathway;ko04060//Cytokine-cytokine receptor interaction;ko05167//Kaposi sarcoma-associated herpesvirus infection;ko05168//Herpes simplex infection;ko04217//Necroptosis;ko04621//NOD-like receptor signaling pathway;ko05164//Influenza A;ko04630//Jak-STAT signaling pathway;ko04650//Natural killer cell medi…	K05131;K05131;K05131;K05131;K05131;K05131;K05131;K05131;K05131;K05131;K05131;K05131;K05131;K05131;K05131	GO:0005576//extracellular region;GO:0005615//extracellular space;GO:0005886//plasma membrane;GO:0005887//integral component of plasma membrane;GO:0016020//membrane;GO:0016021//integral component of membrane	GO:0004896//cytokine receptor activity;GO:0004905//type I interferon receptor activity;GO:0005515//protein binding;GO:0019901//protein kinase binding;GO:0019962//type I interferon binding	GO:0006357//regulation of transcription from RNA polymerase II promoter;GO:0008283//cell proliferation;GO:0019221//cytokine-mediated signaling pathway;GO:0035455//response to interferon-alpha;GO:0035456//response to interferon-beta;GO:0051607//defense response to virus;GO:0060337//type I interferon signaling pathway
0	ENSMUSG00000027423	Snx5	3.8267	2.9063	0.396916	1.10736e-125	2.41948e-121	sorting nexin 5 [Source:MGI Symbol;Acc:MGI:1916428]	Cellular Processes	Transport and catabolism	ko04144//Endocytosis	K17920	GO:0001726//ruffle;GO:0001891//phagocytic cup;GO:0005737//cytoplasm;GO:0005768//endosome;GO:0005769//early endosome;GO:0005829//cytosol;GO:0005886//plasma membrane;GO:0005903//brush border;GO:0016020//membrane;GO:0030659//cytoplasmic vesicle membrane;GO:0030904//retromer complex;GO:0031234//extrinsic component of cytoplasmic side of plasma membrane;GO:0031313//extrinsic component of endosome memb…	GO:0008289//lipid binding;GO:0010314//phosphatidylinositol-5-phosphate binding;GO:0031748//D1 dopamine receptor binding;GO:0034452//dynactin binding;GO:0035091//phosphatidylinositol binding;GO:0070273//phosphatidylinositol-4-phosphate binding;GO:0080025//phosphatidylinositol-3,5-bisphosphate binding	GO:0006886//intracellular protein transport;GO:0006897//endocytosis;GO:0006907//pinocytosis;GO:0007174//epidermal growth factor catabolic process;GO:0015031//protein transport;GO:0035815//positive regulation of renal sodium excretion;GO:0042147//retrograde transport, endosome to Golgi;GO:0045776//negative regulation of blood pressure
0	ENSMUSG00000059326	Csf2ra	3.21182	2.49799	0.362622	2.64119e-123	5.77073e-119	colony stimulating factor 2 receptor, alpha, low-affinity (granulocyte-macrophage) [Source:MGI Symbol;Acc:MGI:1339754]	Human Diseases;Environmental Information Processing;Environmental Information Processing;Organismal Systems	Cancers;Signaling molecules and interaction;Signal transduction;Immune system	ko05200//Pathways in cancer;ko04060//Cytokine-cytokine receptor interaction;ko04630//Jak-STAT signaling pathway;ko04640//Hematopoietic cell lineage	K05066;K05066;K05066;K05066	GO:0009897//external side of plasma membrane;GO:0016020//membrane;GO:0016021//integral component of membrane;GO:0043235//receptor complex	GO:0004896//cytokine receptor activity;GO:0005515//protein binding;GO:0019955//cytokine binding	GO:0019221//cytokine-mediated signaling pathway
0	ENSMUSG00000040528	Milr1	1.49102	1.07138	0.476831	4.737e-123	1.03499e-118	mast cell immunoglobulin like receptor 1 [Source:MGI Symbol;Acc:MGI:2685731]	-	-	-	-	GO:0005576//extracellular region;GO:0005886//plasma membrane;GO:0005887//integral component of plasma membrane;GO:0016020//membrane;GO:0016021//integral component of membrane;GO:0042629//mast cell granule	GO:0005515//protein binding	GO:0033004//negative regulation of mast cell activation;GO:0043303//mast cell degranulation
0	ENSMUSG00000022965	Ifngr2	1.82381	1.35791	0.425567	1.51296e-119	3.30567e-115	interferon gamma receptor 2 [Source:MGI Symbol;Acc:MGI:107654]	Human Diseases;Environmental Information Processing;Human Diseases;Cellular Processes;Human Diseases;Human Diseases;Environmental Information Processing;Organismal Systems;Human Diseases;Organismal Systems;Human Diseases;Environmental Information Processing;Organismal Systems;Human Diseases;Organismal Systems;Human Diseases;Human Diseases;Human Diseases	Cancers;Signaling molecules and interaction;Infectious diseases;Cell growth and death;Infectious diseases;Infectious diseases;Signal transduction;Immune system;Infectious diseases;Development;Infectious diseases;Signal transduction;Immune system;Infectious diseases;Immune system;Infectious diseases;Infectious diseases;Immune diseases	ko05200//Pathways in cancer;ko04060//Cytokine-cytokine receptor interaction;ko05168//Herpes simplex infection;ko04217//Necroptosis;ko05152//Tuberculosis;ko05164//Influenza A;ko04630//Jak-STAT signaling pathway;ko04650//Natural killer cell mediated cytotoxicity;ko05162//Measles;ko04380//Osteoclast differentiation;ko05145//Toxoplasmosis;ko04066//HIF-1 signaling pathway;ko04659//Th17 cell differenti…	K05133;K05133;K05133;K05133;K05133;K05133;K05133;K05133;K05133;K05133;K05133;K05133;K05133;K05133;K05133;K05133;K05133;K05133	GO:0005886//plasma membrane;GO:0016020//membrane;GO:0016021//integral component of membrane	GO:0004896//cytokine receptor activity;GO:0005515//protein binding	GO:0001774//microglial cell activation;GO:0019221//cytokine-mediated signaling pathway;GO:0051607//defense response to virus;GO:1904783//positive regulation of NMDA glutamate receptor activity
0	ENSMUSG00000020108	Ddit4	2.55143	1.78384	0.516318	3.29227e-119	7.19328e-115	DNA-damage-inducible transcript 4 [Source:MGI Symbol;Acc:MGI:1921997]	Environmental Information Processing;Environmental Information Processing;Human Diseases;Cellular Processes	Signal transduction;Signal transduction;Cancers;Transport and catabolism	ko04151//PI3K-Akt signaling pathway;ko04150//mTOR signaling pathway;ko05206//MicroRNAs in cancer;ko04140//Autophagy - animal	K08270;K08270;K08270;K08270	GO:0005737//cytoplasm;GO:0005739//mitochondrion;GO:0005829//cytosol	GO:0071889//14-3-3 protein binding	GO:0001666//response to hypoxia;GO:0001764//neuron migration;GO:0006915//apoptotic process;GO:0007420//brain development;GO:0008283//cell proliferation;GO:0009968//negative regulation of signal transduction;GO:0010801//negative regulation of peptidyl-threonine phosphorylation;GO:0030182//neuron differentiation;GO:0032006//regulation of TOR signaling;GO:0032007//negative regulation of TOR signalin…
0	ENSMUSG00000032691	Nlrp3	0.903175	0.672657	0.425135	8.50318e-119	1.85786e-114	NLR family, pyrin domain containing 3 [Source:MGI Symbol;Acc:MGI:2653833]	Cellular Processes;Organismal Systems;Human Diseases;Organismal Systems;Human Diseases	Cell growth and death;Immune system;Infectious diseases;Immune system;Infectious diseases	ko04217//Necroptosis;ko04621//NOD-like receptor signaling pathway;ko05164//Influenza A;ko04625//C-type lectin receptor signaling pathway;ko05133//Pertussis	K12800;K12800;K12800;K12800;K12800	GO:0000139//Golgi membrane;GO:0005576//extracellular region;GO:0005634//nucleus;GO:0005737//cytoplasm;GO:0005783//endoplasmic reticulum;GO:0005829//cytosol;GO:0061702//inflammasome complex;GO:0072559//NLRP3 inflammasome complex	GO:0000166//nucleotide binding;GO:0005515//protein binding;GO:0005524//ATP binding;GO:0008134//transcription factor binding;GO:0042802//identical protein binding;GO:0043565//sequence-specific DNA binding	GO:0002374//cytokine secretion involved in immune response;GO:0002376//immune system process;GO:0002674//negative regulation of acute inflammatory response;GO:0002830//positive regulation of type 2 immune response;GO:0006919//activation of cysteine-type endopeptidase activity involved in apoptotic process;GO:0006954//inflammatory response;GO:0032088//negative regulation of NF-kappaB transcription…
0	ENSMUSG00000059796	Eif4a1	4.86766	3.76925	0.368951	9.949e-119	2.17376e-114	eukaryotic translation initiation factor 4A1 [Source:MGI Symbol;Acc:MGI:95303]	Genetic Information Processing	Translation	ko03013//RNA transport	K03257	GO:0005737//cytoplasm	GO:0000166//nucleotide binding;GO:0003676//nucleic acid binding;GO:0003723//RNA binding;GO:0003724//RNA helicase activity;GO:0003725//double-stranded RNA binding;GO:0003743//translation initiation factor activity;GO:0004386//helicase activity;GO:0005515//protein binding;GO:0005524//ATP binding;GO:0016787//hydrolase activity	GO:0002183//cytoplasmic translational initiation;GO:0006412//translation;GO:0006413//translational initiation
0	ENSMUSG00000027195	Hsd17b12	1.4007	0.969414	0.530966	2.35936e-117	5.15496e-113	hydroxysteroid (17-beta) dehydrogenase 12 [Source:MGI Symbol;Acc:MGI:1926967]	Metabolism;Metabolism;Metabolism;Metabolism;Metabolism	Global and overview maps;Lipid metabolism;Global and overview maps;Lipid metabolism;Lipid metabolism	ko01100//Metabolic pathways;ko00140//Steroid hormone biosynthesis;ko01212//Fatty acid metabolism;ko00062//Fatty acid elongation;ko01040//Biosynthesis of unsaturated fatty acids	K10251;K10251;K10251;K10251;K10251	GO:0005783//endoplasmic reticulum;GO:0005789//endoplasmic reticulum membrane;GO:0016020//membrane;GO:0016021//integral component of membrane;GO:0031012//extracellular matrix	GO:0001968//fibronectin binding;GO:0004303//estradiol 17-beta-dehydrogenase activity;GO:0005518//collagen binding;GO:0008201//heparin binding;GO:0016491//oxidoreductase activity	GO:0006629//lipid metabolic process;GO:0006633//fatty acid biosynthetic process;GO:0006694//steroid biosynthetic process;GO:0006703//estrogen biosynthetic process;GO:0010811//positive regulation of cell-substrate adhesion;GO:0030198//extracellular matrix organization;GO:0055114//oxidation-reduction process
0	ENSMUSG00000045763	Basp1	2.20313	1.70158	0.372679	2.46429e-115	5.38422e-111	brain abundant, membrane attached signal protein 1 [Source:MGI Symbol;Acc:MGI:1917600]	-	-	-	-	GO:0005634//nucleus;GO:0005737//cytoplasm;GO:0005886//plasma membrane;GO:0008180//COP9 signalosome;GO:0016020//membrane;GO:0016607//nuclear speck;GO:0030054//cell junction;GO:0030426//growth cone;GO:0042995//cell projection	GO:0003714//transcription corepressor activity;GO:0005515//protein binding;GO:0019904//protein domain specific binding;GO:0044212//transcription regulatory region DNA binding	GO:0045892//negative regulation of transcription, DNA-templated;GO:0072112//glomerular visceral epithelial cell differentiation
0	ENSMUSG00000026712	Mrc1	2.35388	1.80465	0.383324	8.03854e-115	1.75634e-110	mannose receptor, C type 1 [Source:MGI Symbol;Acc:MGI:97142]	Human Diseases;Cellular Processes	Infectious diseases;Transport and catabolism	ko05152//Tuberculosis;ko04145//Phagosome	K06560;K06560	GO:0005768//endosome;GO:0005886//plasma membrane;GO:0009986//cell surface;GO:0010008//endosome membrane;GO:0016020//membrane;GO:0016021//integral component of membrane	GO:0004888//transmembrane signaling receptor activity;GO:0005537//mannose binding;GO:0030246//carbohydrate binding;GO:0038024//cargo receptor activity	GO:0006897//endocytosis;GO:0006898//receptor-mediated endocytosis;GO:0071222//cellular response to lipopolysaccharide;GO:0071346//cellular response to interferon-gamma;GO:0071353//cellular response to interleukin-4
0	ENSMUSG00000015474	Ppt2	0.925764	0.627149	0.561836	8.29359e-115	1.81207e-110	palmitoyl-protein thioesterase 2 [Source:MGI Symbol;Acc:MGI:1860075]	Metabolism;Cellular Processes;Metabolism;Metabolism	Global and overview maps;Transport and catabolism;Global and overview maps;Lipid metabolism	ko01100//Metabolic pathways;ko04142//Lysosome;ko01212//Fatty acid metabolism;ko00062//Fatty acid elongation	K01074;K01074;K01074;K01074	GO:0005764//lysosome	GO:0008474//palmitoyl-(protein) hydrolase activity;GO:0016787//hydrolase activity;GO:0016790//thiolester hydrolase activity;GO:0098599//palmitoyl hydrolase activity	GO:0098734//macromolecule depalmitoylation
0	ENSMUSG00000025190	Got1	1.45439	1.0079	0.529068	9.61899e-115	2.10165e-110	glutamic-oxaloacetic transaminase 1, soluble [Source:MGI Symbol;Acc:MGI:95791]	Metabolism;Metabolism;Metabolism;Metabolism;Metabolism;Metabolism;Metabolism;Metabolism;Metabolism;Metabolism;Metabolism	Global and overview maps;Global and overview maps;Global and overview maps;Amino acid metabolism;Amino acid metabolism;Amino acid metabolism;Amino acid metabolism;Amino acid metabolism;Amino acid metabolism;Global and overview maps;Amino acid metabolism	ko01100//Metabolic pathways;ko01200//Carbon metabolism;ko01230//Biosynthesis of amino acids;ko00330//Arginine and proline metabolism;ko00270//Cysteine and methionine metabolism;ko00350//Tyrosine metabolism;ko00250//Alanine, aspartate and glutamate metabolism;ko00360//Phenylalanine metabolism;ko00220//Arginine biosynthesis;ko01210//2-Oxocarboxylic acid metabolism;ko00400//Phenylalanine, tyrosine a…	K14454;K14454;K14454;K14454;K14454;K14454;K14454;K14454;K14454;K14454;K14454	GO:0005654//nucleoplasm;GO:0005737//cytoplasm;GO:0005764//lysosome;GO:0005829//cytosol;GO:0043679//axon terminus	GO:0003824//catalytic activity;GO:0004069//L-aspartate:2-oxoglutarate aminotransferase activity;GO:0004609//phosphatidylserine decarboxylase activity;GO:0008483//transaminase activity;GO:0016740//transferase activity;GO:0030170//pyridoxal phosphate binding;GO:0031406//carboxylic acid binding;GO:0047801//L-cysteine:2-oxoglutarate aminotransferase activity	GO:0006103//2-oxoglutarate metabolic process;GO:0006107//oxaloacetate metabolic process;GO:0006114//glycerol biosynthetic process;GO:0006520//cellular amino acid metabolic process;GO:0006531//aspartate metabolic process;GO:0006532//aspartate biosynthetic process;GO:0006533//aspartate catabolic process;GO:0006536//glutamate metabolic process;GO:0007219//Notch signaling pathway;GO:0008652//cellular…
0	ENSMUSG00000026749	Nek6	0.780882	0.514724	0.601305	1.28966e-114	2.81778e-110	NIMA (never in mitosis gene a)-related expressed kinase 6 [Source:MGI Symbol;Acc:MGI:1891638]	-	-	-	-	GO:0000922//spindle pole;GO:0005634//nucleus;GO:0005654//nucleoplasm;GO:0005737//cytoplasm;GO:0005813//centrosome;GO:0005815//microtubule organizing center;GO:0005829//cytosol;GO:0005856//cytoskeleton;GO:0016607//nuclear speck;GO:0032991//macromolecular complex;GO:0043231//intracellular membrane-bounded organelle	GO:0000166//nucleotide binding;GO:0000287//magnesium ion binding;GO:0001222//transcription corepressor binding;GO:0004672//protein kinase activity;GO:0004674//protein serine/threonine kinase activity;GO:0005524//ATP binding;GO:0016301//kinase activity;GO:0016740//transferase activity;GO:0019894//kinesin binding;GO:0019901//protein kinase binding;GO:0031625//ubiquitin protein ligase binding;GO:003…	GO:0006468//protein phosphorylation;GO:0006915//apoptotic process;GO:0007049//cell cycle;GO:0007059//chromosome segregation;GO:0016310//phosphorylation;GO:0018105//peptidyl-serine phosphorylation;GO:0023014//signal transduction by protein phosphorylation;GO:0030071//regulation of mitotic metaphase/anaphase transition;GO:0032147//activation of protein kinase activity;GO:0046777//protein autophosph…
0	ENSMUSG00000020150	Gamt	0.618349	0.339881	0.863389	6.48343e-114	1.41656e-109	guanidinoacetate methyltransferase [Source:MGI Symbol;Acc:MGI:1098221]	Metabolism;Metabolism;Metabolism	Global and overview maps;Amino acid metabolism;Amino acid metabolism	ko01100//Metabolic pathways;ko00330//Arginine and proline metabolism;ko00260//Glycine, serine and threonine metabolism	K00542;K00542;K00542	GO:0005634//nucleus;GO:0005737//cytoplasm;GO:0005829//cytosol;GO:0005902//microvillus;GO:0042995//cell projection	GO:0008168//methyltransferase activity;GO:0008757//S-adenosylmethionine-dependent methyltransferase activity;GO:0016740//transferase activity;GO:0030731//guanidinoacetate N-methyltransferase activity;GO:0042803//protein homodimerization activity	GO:0006601//creatine biosynthetic process;GO:0007283//spermatogenesis;GO:0009887//organ morphogenesis;GO:0032259//methylation;GO:0040014//regulation of multicellular organism growth;GO:0046498//S-adenosylhomocysteine metabolic process;GO:0046500//S-adenosylmethionine metabolic process
0	ENSMUSG00000003545	Fosb	1.78837	1.34761	0.408236	1.767e-113	3.86071e-109	FBJ osteosarcoma oncogene B [Source:MGI Symbol;Acc:MGI:95575]	Human Diseases;Organismal Systems;Organismal Systems;Human Diseases;Human Diseases	Substance dependence;Development;Immune system;Substance dependence;Substance dependence	ko05034//Alcoholism;ko04380//Osteoclast differentiation;ko04657//IL-17 signaling pathway;ko05031//Amphetamine addiction;ko05030//Cocaine addiction	K09029;K09029;K09029;K09029;K09029	GO:0005634//nucleus;GO:0005654//nucleoplasm;GO:0043231//intracellular membrane-bounded organelle	GO:0000978//RNA polymerase II core promoter proximal region sequence-specific DNA binding;GO:0001228//transcriptional activator activity, RNA polymerase II transcription regulatory region sequence-specific binding;GO:0003677//DNA binding;GO:0003690//double-stranded DNA binding;GO:0003700//transcription factor activity, sequence-specific DNA binding;GO:0043565//sequence-specific DNA binding	GO:0006355//regulation of transcription, DNA-templated;GO:0006357//regulation of transcription from RNA polymerase II promoter;GO:0006366//transcription from RNA polymerase II promoter;GO:0007565//female pregnancy;GO:0009612//response to mechanical stimulus;GO:0032570//response to progesterone;GO:0032870//cellular response to hormone stimulus;GO:0042493//response to drug;GO:0043278//response to m…
0	ENSMUSG00000089669	Tnfsf13	0.886094	0.544774	0.701802	1.04842e-111	2.29069e-107	tumor necrosis factor (ligand) superfamily, member 13 [Source:MGI Symbol;Acc:MGI:1916833]	Environmental Information Processing;Human Diseases;Organismal Systems	Signaling molecules and interaction;Immune diseases;Immune system	ko04060//Cytokine-cytokine receptor interaction;ko05323//Rheumatoid arthritis;ko04672//Intestinal immune network for IgA production	K05475;K05475;K05475	GO:0005615//extracellular space;GO:0005737//cytoplasm;GO:0016020//membrane;GO:0016021//integral component of membrane	GO:0005125//cytokine activity;GO:0005164//tumor necrosis factor receptor binding;GO:0005515//protein binding	GO:0006955//immune response;GO:0007165//signal transduction;GO:0048298//positive regulation of isotype switching to IgA isotypes
0	ENSMUSG00000007458	M6pr	2.56515	1.97963	0.373814	3.64931e-111	7.97337e-107	mannose-6-phosphate receptor, cation dependent [Source:MGI Symbol;Acc:MGI:96904]	Cellular Processes;Cellular Processes	Transport and catabolism;Transport and catabolism	ko04145//Phagosome;ko04142//Lysosome	K10089;K10089	GO:0005764//lysosome;GO:0005765//lysosomal membrane;GO:0005768//endosome;GO:0005770//late endosome;GO:0005794//Golgi apparatus;GO:0005802//trans-Golgi network;GO:0016020//membrane;GO:0016021//integral component of membrane;GO:0048471//perinuclear region of cytoplasm	GO:0005515//protein binding;GO:0019904//protein domain specific binding	GO:0006622//protein targeting to lysosome;GO:0006886//intracellular protein transport;GO:0007041//lysosomal transport;GO:0033299//secretion of lysosomal enzymes
0	ENSMUSG00000020865	Abcc3	0.485009	0.269461	0.847936	1.34821e-109	2.9457e-105	ATP-binding cassette, sub-family C (CFTR/MRP), member 3 [Source:MGI Symbol;Acc:MGI:1923658]	Organismal Systems;Environmental Information Processing;Human Diseases	Digestive system;Membrane transport;Drug resistance	ko04976//Bile secretion;ko02010//ABC transporters;ko01523//Antifolate resistance	K05667;K05667;K05667	GO:0016020//membrane;GO:0016021//integral component of membrane	GO:0000166//nucleotide binding;GO:0005524//ATP binding;GO:0016887//ATPase activity;GO:0022857//transmembrane transporter activity;GO:0042626//ATPase activity, coupled to transmembrane movement of substances	GO:0055085//transmembrane transport
0	ENSMUSG00000003873	Bax	3.46693	2.69455	0.363614	3.60191e-109	7.86981e-105	BCL2-associated X protein [Source:MGI Symbol;Acc:MGI:99702]	Human Diseases;Human Diseases;Human Diseases;Human Diseases;Human Diseases;Human Diseases;Human Diseases;Human Diseases;Cellular Processes;Human Diseases;Human Diseases;Genetic Information Processing;Human Diseases;Human Diseases;Human Diseases;Human Diseases;Cellular Processes;Organismal Systems;Environmental Information Processing;Human Diseases;Human Diseases;Human Diseases;Organismal Systems;…	Cancers;Infectious diseases;Infectious diseases;Infectious diseases;Cancers;Infectious diseases;Neurodegenerative diseases;Cancers;Cell growth and death;Infectious diseases;Cancers;Folding, sorting and degradation;Endocrine and metabolic diseases;Cancers;Cancers;Infectious diseases;Cell growth and death;Nervous system;Signal transduction;Endocrine and metabolic diseases;Drug resistance;Cancers;Ag…	ko05200//Pathways in cancer;ko05165//Human papillomavirus infection;ko05166//HTLV-I infection;ko05163//Human cytomegalovirus infection;ko05203//Viral carcinogenesis;ko05167//Kaposi sarcoma-associated herpesvirus infection;ko05016//Huntington disease;ko05202//Transcriptional misregulation in cancers;ko04217//Necroptosis;ko05152//Tuberculosis;ko05225//Hepatocellular carcinoma;ko04141//Protein proce…	K02159;K02159;K02159;K02159;K02159;K02159;K02159;K02159;K02159;K02159;K02159;K02159;K02159;K02159;K02159;K02159;K02159;K02159;K02159;K02159;K02159;K02159;K02159;K02159;K02159;K02159;K02159;K02159;K02159;K02159;K02159;K02159;K02159;K02159;K02159;K02159;K02159;K02159	GO:0005634//nucleus;GO:0005635//nuclear envelope;GO:0005737//cytoplasm;GO:0005739//mitochondrion;GO:0005741//mitochondrial outer membrane;GO:0005757//mitochondrial permeability transition pore complex;GO:0005783//endoplasmic reticulum;GO:0005789//endoplasmic reticulum membrane;GO:0005829//cytosol;GO:0016020//membrane;GO:0016021//integral component of membrane;GO:0031966//mitochondrial membrane;GO…	GO:0005515//protein binding;GO:0008289//lipid binding;GO:0015267//channel activity;GO:0030544//Hsp70 protein binding;GO:0031072//heat shock protein binding;GO:0042802//identical protein binding;GO:0042803//protein homodimerization activity;GO:0044877//macromolecular complex binding;GO:0046982//protein heterodimerization activity;GO:0051087//chaperone binding;GO:0051400//BH domain binding;GO:00514…	GO:0001541//ovarian follicle development;GO:0001764//neuron migration;GO:0001776//leukocyte homeostasis;GO:0001777//T cell homeostatic proliferation;GO:0001782//B cell homeostasis;GO:0001783//B cell apoptotic process;GO:0001822//kidney development;GO:0001836//release of cytochrome c from mitochondria;GO:0001844//protein insertion into mitochondrial membrane involved in apoptotic signaling pathway…
0	ENSMUSG00000019088	Dnase1l1	1.09504	0.741551	0.56236	8.82299e-108	1.92774e-103	deoxyribonuclease 1-like 1 [Source:MGI Symbol;Acc:MGI:109628]	-	-	-	-	GO:0005634//nucleus;GO:0005783//endoplasmic reticulum	GO:0003677//DNA binding;GO:0004518//nuclease activity;GO:0004519//endonuclease activity;GO:0004530//deoxyribonuclease I activity;GO:0004536//deoxyribonuclease activity;GO:0016787//hydrolase activity	GO:0000737//DNA catabolic process, endonucleolytic;GO:0006308//DNA catabolic process;GO:0090305//nucleic acid phosphodiester bond hydrolysis
0	ENSMUSG00000017390	Aldoc	0.447193	0.225917	0.985106	7.35379e-107	1.60673e-102	aldolase C, fructose-bisphosphate [Source:MGI Symbol;Acc:MGI:101863]	Metabolism;Metabolism;Metabolism;Metabolism;Metabolism;Metabolism	Global and overview maps;Global and overview maps;Global and overview maps;Carbohydrate metabolism;Carbohydrate metabolism;Carbohydrate metabolism	ko01100//Metabolic pathways;ko01200//Carbon metabolism;ko01230//Biosynthesis of amino acids;ko00010//Glycolysis / Gluconeogenesis;ko00051//Fructose and mannose metabolism;ko00030//Pentose phosphate pathway	K01623;K01623;K01623;K01623;K01623;K01623	GO:0005737//cytoplasm;GO:0005739//mitochondrion;GO:0005829//cytosol;GO:0030424//axon;GO:0099524//postsynaptic cytosol	GO:0003824//catalytic activity;GO:0004332//fructose-bisphosphate aldolase activity;GO:0008092//cytoskeletal protein binding;GO:0016829//lyase activity	GO:0006096//glycolytic process;GO:0006915//apoptotic process;GO:0007568//aging;GO:0030388//fructose 1,6-bisphosphate metabolic process;GO:0030855//epithelial cell differentiation;GO:0051289//protein homotetramerization;GO:0051290//protein heterotetramerization
0	ENSMUSG00000062382	Ftl1-ps1	1.22722	0.900728	0.446229	3.37578e-105	7.37575e-101	ferritin light polypeptide 1, pseudogene 1 [Source:MGI Symbol;Acc:MGI:3779109]	Cellular Processes;Organismal Systems;Cellular Processes	Cell growth and death;Digestive system;Cell growth and death	ko04217//Necroptosis;ko04978//Mineral absorption;ko04216//Ferroptosis	K13625;K13625;K13625	GO:0005623//cell	GO:0008199//ferric iron binding;GO:0046872//metal ion binding	GO:0006826//iron ion transport;GO:0006879//cellular iron ion homeostasis
0	ENSMUSG00000030530	Furin	1.1135	0.816844	0.446975	4.89217e-104	1.06889e-99	furin (paired basic amino acid cleaving enzyme) [Source:MGI Symbol;Acc:MGI:97513]	Human Diseases	Infectious diseases	ko05164//Influenza A	K01349	GO:0000139//Golgi membrane;GO:0005576//extracellular region;GO:0005768//endosome;GO:0005769//early endosome;GO:0005783//endoplasmic reticulum;GO:0005788//endoplasmic reticulum lumen;GO:0005789//endoplasmic reticulum membrane;GO:0005794//Golgi apparatus;GO:0005802//trans-Golgi network;GO:0005886//plasma membrane;GO:0009986//cell surface;GO:0010008//endosome membrane;GO:0012510//trans-Golgi network…	GO:0002020//protease binding;GO:0004175//endopeptidase activity;GO:0004252//serine-type endopeptidase activity;GO:0004867//serine-type endopeptidase inhibitor activity;GO:0005515//protein binding;GO:0008233//peptidase activity;GO:0008236//serine-type peptidase activity;GO:0016787//hydrolase activity;GO:0042277//peptide binding;GO:0046872//metal ion binding;GO:0048406//nerve growth factor binding	GO:0006465//signal peptide processing;GO:0006508//proteolysis;GO:0009966//regulation of signal transduction;GO:0010951//negative regulation of endopeptidase activity;GO:0016485//protein processing;GO:0016486//peptide hormone processing;GO:0019058//viral life cycle;GO:0030335//positive regulation of cell migration;GO:0030511//positive regulation of transforming growth factor beta receptor signalin…
0	ENSMUSG00000032382	Snx1	1.99474	1.51413	0.397707	2.18042e-103	4.76399e-99	sorting nexin 1 [Source:MGI Symbol;Acc:MGI:1928395]	Cellular Processes	Transport and catabolism	ko04144//Endocytosis	K17917	GO:0005737//cytoplasm;GO:0005764//lysosome;GO:0005768//endosome;GO:0005769//early endosome;GO:0005829//cytosol;GO:0010008//endosome membrane;GO:0016020//membrane;GO:0030904//retromer complex;GO:0030905//retromer, tubulation complex;GO:0031901//early endosome membrane;GO:0031982//vesicle;GO:0032991//macromolecular complex;GO:0043231//intracellular membrane-bounded organelle	GO:0005154//epidermal growth factor receptor binding;GO:0005158//insulin receptor binding;GO:0035091//phosphatidylinositol binding;GO:0042802//identical protein binding;GO:0042803//protein homodimerization activity;GO:0046982//protein heterodimerization activity;GO:1990459//transferrin receptor binding;GO:1990460//leptin receptor binding	GO:0006886//intracellular protein transport;GO:0016197//endosomal transport;GO:0031623//receptor internalization;GO:0034498//early endosome to Golgi transport;GO:0042147//retrograde transport, endosome to Golgi;GO:0045732//positive regulation of protein catabolic process;GO:0072673//lamellipodium morphogenesis
0	ENSMUSG00000021127	Zfp36l1	3.27557	2.52373	0.376188	3.00094e-103	6.55676e-99	zinc finger protein 36, C3H type-like 1 [Source:MGI Symbol;Acc:MGI:107946]	Cellular Processes	Cell growth and death	ko04218//Cellular senescence	K18753	GO:0000932//cytoplasmic mRNA processing body;GO:0005634//nucleus;GO:0005737//cytoplasm;GO:0005829//cytosol;GO:1990904//ribonucleoprotein complex	GO:0003677//DNA binding;GO:0003723//RNA binding;GO:0003729//mRNA binding;GO:0005515//protein binding;GO:0017091//AU-rich element binding;GO:0035925//mRNA 3'-UTR AU-rich region binding;GO:0046872//metal ion binding;GO:0071889//14-3-3 protein binding	GO:0000165//MAPK cascade;GO:0000288//nuclear-transcribed mRNA catabolic process, deadenylation-dependent decay;GO:0001570//vasculogenesis;GO:0003342//proepicardium development;GO:0006397//mRNA processing;GO:0006402//mRNA catabolic process;GO:0006417//regulation of translation;GO:0006915//apoptotic process;GO:0007275//multicellular organism development;GO:0007507//heart development;GO:0008283//cel…
0	ENSMUSG00000052688	Rab7b	0.811046	0.549671	0.561215	1.04006e-102	2.27244e-98	RAB7B, member RAS oncogene family [Source:MGI Symbol;Acc:MGI:2442295]	Cellular Processes;Cellular Processes;Human Diseases;Human Diseases;Cellular Processes	Transport and catabolism;Transport and catabolism;Infectious diseases;Infectious diseases;Transport and catabolism	ko04145//Phagosome;ko04140//Autophagy - animal;ko05146//Amoebiasis;ko05132//Salmonella infection;ko04137//Mitophagy - animal	K07898;K07898;K07898;K07898;K07898	GO:0005764//lysosome;GO:0005768//endosome;GO:0005770//late endosome;GO:0005794//Golgi apparatus;GO:0005802//trans-Golgi network;GO:0016020//membrane;GO:0030670//phagocytic vesicle membrane;GO:0031410//cytoplasmic vesicle;GO:0045335//phagocytic vesicle	GO:0000166//nucleotide binding;GO:0003924//GTPase activity;GO:0005525//GTP binding	GO:0006886//intracellular protein transport;GO:0008333//endosome to lysosome transport;GO:0015031//protein transport;GO:0032482//Rab protein signal transduction;GO:0032755//positive regulation of interleukin-6 production;GO:0034144//negative regulation of toll-like receptor 4 signaling pathway;GO:0034164//negative regulation of toll-like receptor 9 signaling pathway;GO:0034499//late endosome to G…
0	ENSMUSG00000055435	Maf	1.52015	1.16742	0.380886	7.09218e-101	1.54957e-96	avian musculoaponeurotic fibrosarcoma oncogene homolog [Source:MGI Symbol;Acc:MGI:96909]	Human Diseases;Organismal Systems;Human Diseases	Cancers;Immune system;Immune diseases	ko05202//Transcriptional misregulation in cancers;ko04658//Th1 and Th2 cell differentiation;ko05321//Inflammatiory bowel disease (IBD)	K09035;K09035;K09035	GO:0005634//nucleus;GO:0005654//nucleoplasm;GO:0005737//cytoplasm	GO:0000978//RNA polymerase II core promoter proximal region sequence-specific DNA binding;GO:0000981//RNA polymerase II transcription factor activity, sequence-specific DNA binding;GO:0001228//transcriptional activator activity, RNA polymerase II transcription regulatory region sequence-specific binding;GO:0003677//DNA binding;GO:0003690//double-stranded DNA binding;GO:0003700//transcription fact…	GO:0000122//negative regulation of transcription from RNA polymerase II promoter;GO:0001816//cytokine production;GO:0002088//lens development in camera-type eye;GO:0006355//regulation of transcription, DNA-templated;GO:0010628//positive regulation of gene expression;GO:0032330//regulation of chondrocyte differentiation;GO:0045944//positive regulation of transcription from RNA polymerase II promot…
0	ENSMUSG00000022415	Syngr1	0.790269	0.486261	0.700615	1.16296e-100	2.54095e-96	synaptogyrin 1 [Source:MGI Symbol;Acc:MGI:1328323]	-	-	-	-	GO:0008021//synaptic vesicle;GO:0016020//membrane;GO:0016021//integral component of membrane;GO:0030054//cell junction;GO:0030285//integral component of synaptic vesicle membrane;GO:0030672//synaptic vesicle membrane;GO:0031410//cytoplasmic vesicle;GO:0031594//neuromuscular junction;GO:0042470//melanosome;GO:0045202//synapse	-	GO:0006605//protein targeting;GO:0045055//regulated exocytosis;GO:0048169//regulation of long-term neuronal synaptic plasticity;GO:0048172//regulation of short-term neuronal synaptic plasticity;GO:0048499//synaptic vesicle membrane organization;GO:1990830//cellular response to leukemia inhibitory factor
0	ENSMUSG00000014361	Mertk	0.470471	0.266736	0.81869	1.22033e-99	2.66629e-95	MER proto-oncogene tyrosine kinase [Source:MGI Symbol;Acc:MGI:96965]	-	-	-	-	GO:0001750//photoreceptor outer segment;GO:0005615//extracellular space;GO:0005737//cytoplasm;GO:0005887//integral component of plasma membrane;GO:0016020//membrane;GO:0016021//integral component of membrane;GO:0016028//rhabdomere;GO:0043235//receptor complex	GO:0000166//nucleotide binding;GO:0004672//protein kinase activity;GO:0004713//protein tyrosine kinase activity;GO:0004714//transmembrane receptor protein tyrosine kinase activity;GO:0005515//protein binding;GO:0005524//ATP binding;GO:0016301//kinase activity;GO:0016740//transferase activity	GO:0001779//natural killer cell differentiation;GO:0001818//negative regulation of cytokine production;GO:0006468//protein phosphorylation;GO:0006909//phagocytosis;GO:0007169//transmembrane receptor protein tyrosine kinase signaling pathway;GO:0007283//spermatogenesis;GO:0007399//nervous system development;GO:0016310//phosphorylation;GO:0016477//cell migration;GO:0018108//peptidyl-tyrosine phosph…
0	ENSMUSG00000023951	Vegfa	0.77651	0.513648	0.596225	1.91971e-99	4.19438e-95	vascular endothelial growth factor A [Source:MGI Symbol;Acc:MGI:103178]	Human Diseases;Human Diseases;Environmental Information Processing;Environmental Information Processing;Human Diseases;Environmental Information Processing;Environmental Information Processing;Human Diseases;Human Diseases;Cellular Processes;Human Diseases;Human Diseases;Organismal Systems;Environmental Information Processing;Human Diseases;Human Diseases;Human Diseases;Human Diseases;Human Disea…	Cancers;Infectious diseases;Signal transduction;Signal transduction;Infectious diseases;Signal transduction;Signal transduction;Infectious diseases;Cancers;Cellular community - eukaryotes;Cancers;Cardiovascular diseases;Endocrine system;Signal transduction;Endocrine and metabolic diseases;Immune diseases;Drug resistance;Cancers;Cancers;Signal transduction;Cancers	ko05200//Pathways in cancer;ko05165//Human papillomavirus infection;ko04151//PI3K-Akt signaling pathway;ko04010//MAPK signaling pathway;ko05163//Human cytomegalovirus infection;ko04014//Ras signaling pathway;ko04015//Rap1 signaling pathway;ko05167//Kaposi sarcoma-associated herpesvirus infection;ko05205//Proteoglycans in cancer;ko04510//Focal adhesion;ko05206//MicroRNAs in cancer;ko05418//Fluid s…	K05448;K05448;K05448;K05448;K05448;K05448;K05448;K05448;K05448;K05448;K05448;K05448;K05448;K05448;K05448;K05448;K05448;K05448;K05448;K05448;K05448	GO:0005576//extracellular region;GO:0005604//basement membrane;GO:0005615//extracellular space;GO:0005634//nucleus;GO:0005737//cytoplasm;GO:0005886//plasma membrane;GO:0005913//cell-cell adherens junction;GO:0009986//cell surface;GO:0016020//membrane;GO:0030141//secretory granule;GO:0031982//vesicle	GO:0001968//fibronectin binding;GO:0005125//cytokine activity;GO:0005161//platelet-derived growth factor receptor binding;GO:0005172//vascular endothelial growth factor receptor binding;GO:0005515//protein binding;GO:0008083//growth factor activity;GO:0008201//heparin binding;GO:0019838//growth factor binding;GO:0038191//neuropilin binding;GO:0042056//chemoattractant activity;GO:0042802//identica…	GO:0000122//negative regulation of transcription from RNA polymerase II promoter;GO:0001525//angiogenesis;GO:0001541//ovarian follicle development;GO:0001568//blood vessel development;GO:0001666//response to hypoxia;GO:0001701//in utero embryonic development;GO:0001822//kidney development;GO:0001934//positive regulation of protein phosphorylation;GO:0001938//positive regulation of endothelial cel…
0	ENSMUSG00000027994	Mcub	1.32928	1.00184	0.407993	4.78912e-95	1.04637e-90	mitochondrial calcium uniporter dominant negative beta subunit [Source:MGI Symbol;Acc:MGI:1914065]	-	-	-	-	GO:0005739//mitochondrion;GO:0005743//mitochondrial inner membrane;GO:0016020//membrane;GO:0016021//integral component of membrane;GO:0031224//intrinsic component of membrane;GO:0031305//integral component of mitochondrial inner membrane;GO:0034704//calcium channel complex;GO:1990246//uniplex complex	GO:0005515//protein binding;GO:0019855//calcium channel inhibitor activity	GO:0006811//ion transport;GO:0006816//calcium ion transport;GO:0006851//mitochondrial calcium ion transport;GO:0036444//calcium ion transmembrane import into mitochondrion;GO:0051560//mitochondrial calcium ion homeostasis
0	ENSMUSG00000020841	Cpd	0.918835	0.684128	0.42554	1.47606e-91	3.22504e-87	carboxypeptidase D [Source:MGI Symbol;Acc:MGI:107265]	-	-	-	-	GO:0005615//extracellular space;GO:0005634//nucleus;GO:0005802//trans-Golgi network;GO:0005886//plasma membrane;GO:0016020//membrane;GO:0016021//integral component of membrane;GO:0043231//intracellular membrane-bounded organelle;GO:0048471//perinuclear region of cytoplasm	GO:0004180//carboxypeptidase activity;GO:0004181//metallocarboxypeptidase activity;GO:0004185//serine-type carboxypeptidase activity;GO:0008233//peptidase activity;GO:0008237//metallopeptidase activity;GO:0008270//zinc ion binding;GO:0016787//hydrolase activity;GO:0044877//macromolecular complex binding;GO:0046872//metal ion binding;GO:0051721//protein phosphatase 2A binding	GO:0006508//proteolysis;GO:0006518//peptide metabolic process;GO:0016485//protein processing
0	ENSMUSG00000021493	Pdlim7	1.35796	1.03726	0.388661	1.09413e-89	2.39057e-85	PDZ and LIM domain 7 [Source:MGI Symbol;Acc:MGI:1914649]	-	-	-	-	GO:0001725//stress fiber;GO:0001726//ruffle;GO:0005634//nucleus;GO:0005737//cytoplasm;GO:0005856//cytoskeleton;GO:0005913//cell-cell adherens junction;GO:0005925//focal adhesion;GO:0015629//actin cytoskeleton;GO:0030018//Z disc;GO:0031941//filamentous actin	GO:0003779//actin binding;GO:0005515//protein binding;GO:0046872//metal ion binding;GO:0051371//muscle alpha-actinin binding	GO:0001503//ossification;GO:0007275//multicellular organism development;GO:0007507//heart development;GO:0030036//actin cytoskeleton organization;GO:0030154//cell differentiation;GO:0045669//positive regulation of osteoblast differentiation;GO:0061061//muscle structure development
0	ENSMUSG00000021645	Smn1	0.886352	0.602893	0.555977	3.4743e-89	7.59101e-85	survival motor neuron 1 [Source:MGI Symbol;Acc:MGI:109257]	Genetic Information Processing	Translation	ko03013//RNA transport	K13129	GO:0005634//nucleus;GO:0005654//nucleoplasm;GO:0005730//nucleolus;GO:0005737//cytoplasm;GO:0005829//cytosol;GO:0015030//Cajal body;GO:0030018//Z disc;GO:0030424//axon;GO:0032797//SMN complex;GO:0034719//SMN-Sm protein complex;GO:0036464//cytoplasmic ribonucleoprotein granule;GO:0042995//cell projection;GO:0043005//neuron projection;GO:0043204//perikaryon;GO:0097504//Gemini of coiled bodies	GO:0003723//RNA binding;GO:0005515//protein binding;GO:0017134//fibroblast growth factor binding;GO:0042802//identical protein binding	GO:0000387//spliceosomal snRNP assembly;GO:0006353//DNA-templated transcription, termination;GO:0006397//mRNA processing;GO:0007019//microtubule depolymerization;GO:0007399//nervous system development;GO:0007409//axonogenesis;GO:0008380//RNA splicing;GO:0010975//regulation of neuron projection development;GO:0033120//positive regulation of RNA splicing
0	ENSMUSG00000031875	Cmtm3	0.940543	0.634442	0.568006	4.96048e-89	1.08381e-84	CKLF-like MARVEL transmembrane domain containing 3 [Source:MGI Symbol;Acc:MGI:2447162]	-	-	-	-	GO:0005615//extracellular space;GO:0005737//cytoplasm;GO:0016020//membrane;GO:0016021//integral component of membrane;GO:0031965//nuclear membrane	GO:0005125//cytokine activity;GO:0005515//protein binding	GO:0001835//blastocyst hatching;GO:0006935//chemotaxis;GO:0007165//signal transduction;GO:0050861//positive regulation of B cell receptor signaling pathway
0	ENSMUSG00000047721	Bola2	1.43989	1.12061	0.36168	4.98287e-88	1.08871e-83	bolA-like 2 (E. coli) [Source:MGI Symbol;Acc:MGI:1913412]	-	-	-	-	GO:0005575//cellular_component;GO:0005634//nucleus;GO:0005737//cytoplasm	GO:0003674//molecular_function	GO:0008150//biological_process;GO:0044571//[2Fe-2S] cluster assembly;GO:0097428//protein maturation by iron-sulfur cluster transfer
0	ENSMUSG00000044080	S100a1	1.22309	0.910216	0.42625	1.68444e-86	3.68034e-82	S100 calcium binding protein A1 [Source:MGI Symbol;Acc:MGI:1338917]	-	-	-	-	GO:0005634//nucleus;GO:0005737//cytoplasm;GO:0016529//sarcoplasmic reticulum;GO:0030018//Z disc;GO:0031430//M band;GO:0031672//A band;GO:0031674//I band;GO:0043005//neuron projection	GO:0005509//calcium ion binding;GO:0042802//identical protein binding;GO:0042803//protein homodimerization activity;GO:0044548//S100 protein binding;GO:0046872//metal ion binding;GO:0048306//calcium-dependent protein binding;GO:0051117//ATPase binding	GO:0000122//negative regulation of transcription from RNA polymerase II promoter;GO:0008016//regulation of heart contraction;GO:0051000//positive regulation of nitric-oxide synthase activity;GO:1901387//positive regulation of voltage-gated calcium channel activity;GO:1903672//positive regulation of sprouting angiogenesis
0	ENSMUSG00000021643	Serf1	0.53053	0.294467	0.84933	2.40517e-86	5.25505e-82	small EDRK-rich factor 1 [Source:MGI Symbol;Acc:MGI:1337114]	-	-	-	-	GO:0005634//nucleus;GO:0005829//cytosol;GO:0032991//macromolecular complex	GO:0003674//molecular_function	GO:0008150//biological_process
0	ENSMUSG00000031570	Plpp5	0.491074	0.295588	0.732353	9.11187e-86	1.99085e-81	phospholipid phosphatase 5 [Source:MGI Symbol;Acc:MGI:1919160]	Metabolism;Metabolism	Lipid metabolism;Lipid metabolism	ko00564//Glycerophospholipid metabolism;ko00561//Glycerolipid metabolism	K18693;K18693	GO:0005887//integral component of plasma membrane;GO:0016020//membrane;GO:0016021//integral component of membrane	GO:0008195//phosphatidate phosphatase activity;GO:0016787//hydrolase activity;GO:0016791//phosphatase activity	GO:0006644//phospholipid metabolic process;GO:0046839//phospholipid dephosphorylation
0	ENSMUSG00000001056	Nhp2	1.56596	1.20599	0.376831	2.85551e-85	6.239e-81	NHP2 ribonucleoprotein [Source:MGI Symbol;Acc:MGI:1098547]	Genetic Information Processing	Translation	ko03008//Ribosome biogenesis in eukaryotes	K11129	GO:0005634//nucleus;GO:0005697//telomerase holoenzyme complex;GO:0005730//nucleolus;GO:0005732//small nucleolar ribonucleoprotein complex;GO:0015030//Cajal body;GO:0031429//box H/ACA snoRNP complex;GO:0090661//box H/ACA telomerase RNP complex	GO:0003723//RNA binding;GO:0005515//protein binding;GO:0034513//box H/ACA snoRNA binding;GO:0070034//telomerase RNA binding	GO:0000469//cleavage involved in rRNA processing;GO:0000470//maturation of LSU-rRNA;GO:0006364//rRNA processing;GO:0007004//telomere maintenance via telomerase;GO:0031118//rRNA pseudouridine synthesis;GO:0031120//snRNA pseudouridine synthesis;GO:0042254//ribosome biogenesis
0	ENSMUSG00000042659	Arrdc4	0.692199	0.514219	0.428804	3.26481e-85	7.13328e-81	arrestin domain containing 4 [Source:MGI Symbol;Acc:MGI:1913662]	-	-	-	-	GO:0005768//endosome;GO:0005769//early endosome;GO:0005886//plasma membrane;GO:0016020//membrane;GO:0031410//cytoplasmic vesicle;GO:1903561//extracellular vesicle	GO:1990756//protein binding, bridging involved in substrate recognition for ubiquitination	GO:0015031//protein transport;GO:0016567//protein ubiquitination;GO:0051443//positive regulation of ubiquitin-protein transferase activity
0	ENSMUSG00000007038	Neu1	0.810252	0.612379	0.403946	1.30033e-83	2.84109e-79	neuraminidase 1 [Source:MGI Symbol;Acc:MGI:97305]	Cellular Processes;Metabolism;Metabolism	Transport and catabolism;Lipid metabolism;Glycan biosynthesis and metabolism	ko04142//Lysosome;ko00600//Sphingolipid metabolism;ko00511//Other glycan degradation	K01186;K01186;K01186	GO:0005737//cytoplasm;GO:0005764//lysosome;GO:0005765//lysosomal membrane;GO:0005886//plasma membrane;GO:0009986//cell surface;GO:0016020//membrane;GO:0030054//cell junction;GO:0031410//cytoplasmic vesicle;GO:0043202//lysosomal lumen;GO:0043231//intracellular membrane-bounded organelle	GO:0004308//exo-alpha-sialidase activity;GO:0005515//protein binding;GO:0016787//hydrolase activity;GO:0016798//hydrolase activity, acting on glycosyl bonds;GO:0016997//alpha-sialidase activity;GO:0052794//exo-alpha-(2->3)-sialidase activity;GO:0052795//exo-alpha-(2->6)-sialidase activity;GO:0052796//exo-alpha-(2->8)-sialidase activity	GO:0005975//carbohydrate metabolic process;GO:0006629//lipid metabolic process;GO:0006689//ganglioside catabolic process;GO:0008152//metabolic process;GO:0009313//oligosaccharide catabolic process;GO:0010976//positive regulation of neuron projection development;GO:0016042//lipid catabolic process;GO:2000291//regulation of myoblast proliferation
0	ENSMUSG00000027111	Itga6	0.791946	0.566376	0.483642	1.94664e-83	4.25321e-79	integrin alpha 6 [Source:MGI Symbol;Acc:MGI:96605]	Human Diseases;Human Diseases;Environmental Information Processing;Cellular Processes;Cellular Processes;Environmental Information Processing;Human Diseases;Human Diseases;Organismal Systems;Human Diseases;Human Diseases;Environmental Information Processing;Human Diseases	Cancers;Infectious diseases;Signal transduction;Cell motility;Cellular community - eukaryotes;Signaling molecules and interaction;Infectious diseases;Cancers;Immune system;Cardiovascular diseases;Cardiovascular diseases;Signaling molecules and interaction;Cardiovascular diseases	ko05200//Pathways in cancer;ko05165//Human papillomavirus infection;ko04151//PI3K-Akt signaling pathway;ko04810//Regulation of actin cytoskeleton;ko04510//Focal adhesion;ko04514//Cell adhesion molecules (CAMs);ko05145//Toxoplasmosis;ko05222//Small cell lung cancer;ko04640//Hematopoietic cell lineage;ko05414//Dilated cardiomyopathy (DCM);ko05410//Hypertrophic cardiomyopathy (HCM);ko04512//ECM-rece…	K06485;K06485;K06485;K06485;K06485;K06485;K06485;K06485;K06485;K06485;K06485;K06485;K06485	GO:0005604//basement membrane;GO:0005886//plasma membrane;GO:0005913//cell-cell adherens junction;GO:0008305//integrin complex;GO:0009897//external side of plasma membrane;GO:0009925//basal plasma membrane;GO:0009986//cell surface;GO:0016020//membrane;GO:0016021//integral component of membrane;GO:0016323//basolateral plasma membrane;GO:0030056//hemidesmosome;GO:0030175//filopodium;GO:0034676//int…	GO:0005515//protein binding;GO:0031994//insulin-like growth factor I binding;GO:0038132//neuregulin binding;GO:0043236//laminin binding;GO:0044877//macromolecular complex binding;GO:0046872//metal ion binding	GO:0007155//cell adhesion;GO:0007160//cell-matrix adhesion;GO:0007229//integrin-mediated signaling pathway;GO:0010668//ectodermal cell differentiation;GO:0010811//positive regulation of cell-substrate adhesion;GO:0010976//positive regulation of neuron projection development;GO:0022409//positive regulation of cell-cell adhesion;GO:0030335//positive regulation of cell migration;GO:0031589//cell-sub…
0	ENSMUSG00000000958	Slc7a7	0.587142	0.373665	0.651966	5.95173e-83	1.30039e-78	solute carrier family 7 (cationic amino acid transporter, y+ system), member 7 [Source:MGI Symbol;Acc:MGI:1337120]	Organismal Systems	Digestive system	ko04974//Protein digestion and absorption	K13867	GO:0005886//plasma membrane;GO:0016020//membrane;GO:0016021//integral component of membrane;GO:0016323//basolateral plasma membrane	GO:0015174//basic amino acid transmembrane transporter activity;GO:0015179//L-amino acid transmembrane transporter activity;GO:0022857//transmembrane transporter activity	GO:0000821//regulation of arginine metabolic process;GO:0006865//amino acid transport;GO:0055085//transmembrane transport;GO:1902475//L-alpha-amino acid transmembrane transport;GO:1990822//basic amino acid transmembrane transport
0	ENSMUSG00000090124	Ugt1a7c	0.674912	0.477996	0.497702	7.20858e-83	1.575e-78	UDP glucuronosyltransferase 1 family, polypeptide A7C [Source:MGI Symbol;Acc:MGI:3032636]	Metabolism;Human Diseases;Metabolism;Metabolism;Metabolism;Metabolism;Metabolism;Metabolism;Metabolism;Metabolism	Global and overview maps;Cancers;Metabolism of cofactors and vitamins;Lipid metabolism;Xenobiotics biodegradation and metabolism;Xenobiotics biodegradation and metabolism;Xenobiotics biodegradation and metabolism;Metabolism of cofactors and vitamins;Carbohydrate metabolism;Carbohydrate metabolism	ko01100//Metabolic pathways;ko05204//Chemical carcinogenesis;ko00830//Retinol metabolism;ko00140//Steroid hormone biosynthesis;ko00983//Drug metabolism - other enzymes;ko00982//Drug metabolism - cytochrome P450;ko00980//Metabolism of xenobiotics by cytochrome P450;ko00860//Porphyrin and chlorophyll metabolism;ko00040//Pentose and glucuronate interconversions;ko00053//Ascorbate and aldarate metabo…	K00699;K00699;K00699;K00699;K00699;K00699;K00699;K00699;K00699;K00699	GO:0005743//mitochondrial inner membrane;GO:0005783//endoplasmic reticulum;GO:0005789//endoplasmic reticulum membrane;GO:0016020//membrane;GO:0016021//integral component of membrane;GO:0032991//macromolecular complex;GO:0043231//intracellular membrane-bounded organelle	GO:0015020//glucuronosyltransferase activity;GO:0016740//transferase activity;GO:0016757//transferase activity, transferring glycosyl groups;GO:0016758//transferase activity, transferring hexosyl groups;GO:0019899//enzyme binding;GO:0042803//protein homodimerization activity;GO:0044877//macromolecular complex binding;GO:0046982//protein heterodimerization activity	GO:0006711//estrogen catabolic process;GO:0019439//aromatic compound catabolic process;GO:0019585//glucuronate metabolic process;GO:0046226//coumarin catabolic process;GO:0052696//flavonoid glucuronidation;GO:0052697//xenobiotic glucuronidation
0	ENSMUSG00000021453	Gadd45g	1.49086	1.06969	0.478955	1.33409e-82	2.91486e-78	growth arrest and DNA-damage-inducible 45 gamma [Source:MGI Symbol;Acc:MGI:1346325]	Human Diseases;Environmental Information Processing;Human Diseases;Cellular Processes;Human Diseases;Human Diseases;Human Diseases;Cellular Processes;Environmental Information Processing;Cellular Processes;Human Diseases;Human Diseases;Human Diseases;Human Diseases;Human Diseases;Cellular Processes;Human Diseases;Human Diseases;Human Diseases;Human Diseases;Human Diseases	Cancers;Signal transduction;Cancers;Cell growth and death;Cancers;Cancers;Cancers;Cell growth and death;Signal transduction;Cell growth and death;Cancers;Cancers;Cancers;Cancers;Cancers;Cell growth and death;Cancers;Cancers;Cancers;Cancers;Cancers	ko05200//Pathways in cancer;ko04010//MAPK signaling pathway;ko05202//Transcriptional misregulation in cancers;ko04218//Cellular senescence;ko05225//Hepatocellular carcinoma;ko05226//Gastric cancer;ko05224//Breast cancer;ko04210//Apoptosis;ko04068//FoxO signaling pathway;ko04110//Cell cycle;ko05222//Small cell lung cancer;ko05210//Colorectal cancer;ko05220//Chronic myeloid leukemia;ko05212//Pancre…	K04402;K04402;K04402;K04402;K04402;K04402;K04402;K04402;K04402;K04402;K04402;K04402;K04402;K04402;K04402;K04402;K04402;K04402;K04402;K04402;K04402	GO:0005634//nucleus;GO:0005737//cytoplasm	-	GO:0000185//activation of MAPKKK activity;GO:0043065//positive regulation of apoptotic process;GO:0046330//positive regulation of JNK cascade;GO:0051726//regulation of cell cycle;GO:1900745//positive regulation of p38MAPK cascade
0	ENSMUSG00000029059	Prxl2b	0.71848	0.467198	0.620914	2.01901e-82	4.41134e-78	peroxiredoxin like 2B [Source:MGI Symbol;Acc:MGI:1913719]	Metabolism;Metabolism	Global and overview maps;Lipid metabolism	ko01100//Metabolic pathways;ko00590//Arachidonic acid metabolism	K15717;K15717	GO:0005737//cytoplasm;GO:0005783//endoplasmic reticulum;GO:0005829//cytosol;GO:0043209//myelin sheath	GO:0008379//thioredoxin peroxidase activity;GO:0016209//antioxidant activity;GO:0016491//oxidoreductase activity;GO:0016616//oxidoreductase activity, acting on the CH-OH group of donors, NAD or NADP as acceptor;GO:0047017//prostaglandin-F synthase activity	GO:0001516//prostaglandin biosynthetic process;GO:0006629//lipid metabolic process;GO:0006631//fatty acid metabolic process;GO:0006633//fatty acid biosynthetic process;GO:0006693//prostaglandin metabolic process;GO:0055114//oxidation-reduction process;GO:0098869//cellular oxidant detoxification
0	ENSMUSG00000025823	Pdia4	1.50322	1.11288	0.433767	3.01124e-82	6.57925e-78	protein disulfide isomerase associated 4 [Source:MGI Symbol;Acc:MGI:104864]	Genetic Information Processing;Organismal Systems	Folding, sorting and degradation;Endocrine system	ko04141//Protein processing in endoplasmic reticulum;ko04918//Thyroid hormone synthesis	K09582;K09582	GO:0005783//endoplasmic reticulum;GO:0005788//endoplasmic reticulum lumen	GO:0003756//protein disulfide isomerase activity;GO:0016853//isomerase activity	GO:0045454//cell redox homeostasis
0	ENSMUSG00000036503	Rnf13	1.44257	1.11094	0.376862	7.96472e-82	1.74021e-77	ring finger protein 13 [Source:MGI Symbol;Acc:MGI:1346341]	-	-	-	-	GO:0005634//nucleus;GO:0005637//nuclear inner membrane;GO:0005654//nucleoplasm;GO:0005737//cytoplasm;GO:0005764//lysosome;GO:0005765//lysosomal membrane;GO:0005768//endosome;GO:0005783//endoplasmic reticulum;GO:0005829//cytosol;GO:0016020//membrane;GO:0016021//integral component of membrane;GO:0031902//late endosome membrane;GO:0043231//intracellular membrane-bounded organelle	GO:0004842//ubiquitin-protein transferase activity;GO:0008432//JUN kinase binding;GO:0016740//transferase activity;GO:0046872//metal ion binding;GO:0061630//ubiquitin protein ligase activity	GO:0006511//ubiquitin-dependent protein catabolic process;GO:0016567//protein ubiquitination;GO:0051865//protein autoubiquitination;GO:0070304//positive regulation of stress-activated protein kinase signaling cascade
0	ENSMUSG00000078945	Naip2	0.783829	0.570481	0.458361	1.58739e-81	3.46829e-77	NLR family, apoptosis inhibitory protein 2 [Source:MGI Symbol;Acc:MGI:1298226]	Organismal Systems;Human Diseases	Immune system;Infectious diseases	ko04621//NOD-like receptor signaling pathway;ko05134//Legionellosis	K12807;K12807	GO:0072557//IPAF inflammasome complex	GO:0000166//nucleotide binding;GO:0005515//protein binding;GO:0005524//ATP binding;GO:0043027//cysteine-type endopeptidase inhibitor activity involved in apoptotic process;GO:0046872//metal ion binding	GO:0002376//immune system process;GO:0006915//apoptotic process;GO:0006954//inflammatory response;GO:0016045//detection of bacterium;GO:0042742//defense response to bacterium;GO:0043066//negative regulation of apoptotic process;GO:0043154//negative regulation of cysteine-type endopeptidase activity involved in apoptotic process;GO:0045087//innate immune response;GO:0070269//pyroptosis;GO:0071391/…
0	ENSMUSG00000040813	Tex264	0.763766	0.525704	0.538881	2.87372e-81	6.27879e-77	testis expressed gene 264 [Source:MGI Symbol;Acc:MGI:1096570]	-	-	-	-	GO:0000421//autophagosome membrane;GO:0005789//endoplasmic reticulum membrane	GO:0003674//molecular_function	GO:0061709//reticulophagy
0	ENSMUSG00000015714	Cers2	1.26747	0.980758	0.369977	4.89906e-81	1.0704e-76	ceramide synthase 2 [Source:MGI Symbol;Acc:MGI:1924143]	Metabolism;Environmental Information Processing;Metabolism	Global and overview maps;Signal transduction;Lipid metabolism	ko01100//Metabolic pathways;ko04071//Sphingolipid signaling pathway;ko00600//Sphingolipid metabolism	K04710;K04710;K04710	GO:0005634//nucleus;GO:0005783//endoplasmic reticulum;GO:0005789//endoplasmic reticulum membrane;GO:0016020//membrane;GO:0016021//integral component of membrane	GO:0003677//DNA binding;GO:0005515//protein binding;GO:0016740//transferase activity;GO:0050291//sphingosine N-acyltransferase activity	GO:0006629//lipid metabolic process;GO:0006665//sphingolipid metabolic process;GO:0030148//sphingolipid biosynthetic process;GO:0046513//ceramide biosynthetic process;GO:0048681//negative regulation of axon regeneration;GO:1900148//negative regulation of Schwann cell migration
0	ENSMUSG00000004451	Ralb	1.09062	0.824524	0.40351	1.62708e-80	3.55501e-76	v-ral simian leukemia viral oncogene B [Source:MGI Symbol;Acc:MGI:1927244]	Human Diseases;Environmental Information Processing;Environmental Information Processing;Environmental Information Processing;Human Diseases;Human Diseases	Cancers;Signal transduction;Signal transduction;Signal transduction;Cancers;Cancers	ko05200//Pathways in cancer;ko04014//Ras signaling pathway;ko04015//Rap1 signaling pathway;ko04072//Phospholipase D signaling pathway;ko05210//Colorectal cancer;ko05212//Pancreatic cancer	K07835;K07835;K07835;K07835;K07835;K07835	GO:0005886//plasma membrane;GO:0016020//membrane;GO:0030496//midbody	GO:0000166//nucleotide binding;GO:0003924//GTPase activity;GO:0005525//GTP binding;GO:0019003//GDP binding;GO:0031625//ubiquitin protein ligase binding;GO:0051117//ATPase binding	GO:0001928//regulation of exocyst assembly;GO:0001934//positive regulation of protein phosphorylation;GO:0006915//apoptotic process;GO:0007049//cell cycle;GO:0007165//signal transduction;GO:0007265//Ras protein signal transduction;GO:0009267//cellular response to starvation;GO:0032091//negative regulation of protein binding;GO:0032092//positive regulation of protein binding;GO:0051301//cell divis…
0	ENSMUSG00000045665	Mfsd5	0.808077	0.59647	0.438041	1.24294e-79	2.71571e-75	major facilitator superfamily domain containing 5 [Source:MGI Symbol;Acc:MGI:2145901]	-	-	-	-	GO:0005886//plasma membrane;GO:0016020//membrane;GO:0016021//integral component of membrane	GO:0003674//molecular_function;GO:0015098//molybdate ion transmembrane transporter activity	GO:0006811//ion transport;GO:0008150//biological_process;GO:0015689//molybdate ion transport
0	ENSMUSG00000001473	Tubb6	1.31603	0.978127	0.428098	1.54131e-79	3.36761e-75	tubulin, beta 6 class V [Source:MGI Symbol;Acc:MGI:1915201]	Cellular Processes;Cellular Processes	Transport and catabolism;Cellular community - eukaryotes	ko04145//Phagosome;ko04540//Gap junction	K07375;K07375	GO:0005737//cytoplasm;GO:0005856//cytoskeleton;GO:0005874//microtubule	GO:0000166//nucleotide binding;GO:0003924//GTPase activity;GO:0005200//structural constituent of cytoskeleton;GO:0005525//GTP binding	GO:0000226//microtubule cytoskeleton organization;GO:0000278//mitotic cell cycle;GO:0007010//cytoskeleton organization;GO:0007017//microtubule-based process
0	ENSMUSG00000020205	Phlda1	1.02469	0.797952	0.360807	1.69595e-78	3.70548e-74	pleckstrin homology like domain, family A, member 1 [Source:MGI Symbol;Acc:MGI:1096880]	-	-	-	-	GO:0005634//nucleus;GO:0005730//nucleolus;GO:0005737//cytoplasm;GO:0031410//cytoplasmic vesicle	GO:0005515//protein binding	GO:0006915//apoptotic process;GO:0043065//positive regulation of apoptotic process;GO:0045210//FasL biosynthetic process
0	ENSMUSG00000032667	Pon2	0.946383	0.716257	0.401947	2.7011e-78	5.90163e-74	paraoxonase 2 [Source:MGI Symbol;Acc:MGI:106687]	-	-	-	-	GO:0005576//extracellular region;GO:0005634//nucleus;GO:0005739//mitochondrion;GO:0005764//lysosome;GO:0005886//plasma membrane;GO:0016020//membrane;GO:0043231//intracellular membrane-bounded organelle	GO:0004064//arylesterase activity;GO:0016787//hydrolase activity;GO:0042802//identical protein binding;GO:0046872//metal ion binding	GO:0006979//response to oxidative stress;GO:0009636//response to toxic substance;GO:0019439//aromatic compound catabolic process
0	ENSMUSG00000020277	Pfkl	0.886519	0.649202	0.449484	5.37774e-78	1.17498e-73	phosphofructokinase, liver, B-type [Source:MGI Symbol;Acc:MGI:97547]	Metabolism;Environmental Information Processing;Metabolism;Environmental Information Processing;Organismal Systems;Genetic Information Processing;Metabolism;Metabolism;Human Diseases;Metabolism;Metabolism;Metabolism	Global and overview maps;Signal transduction;Global and overview maps;Signal transduction;Endocrine system;Folding, sorting and degradation;Global and overview maps;Carbohydrate metabolism;Cancers;Carbohydrate metabolism;Carbohydrate metabolism;Carbohydrate metabolism	ko01100//Metabolic pathways;ko04152//AMPK signaling pathway;ko01200//Carbon metabolism;ko04066//HIF-1 signaling pathway;ko04922//Glucagon signaling pathway;ko03018//RNA degradation;ko01230//Biosynthesis of amino acids;ko00010//Glycolysis / Gluconeogenesis;ko05230//Central carbon metabolism in cancer;ko00051//Fructose and mannose metabolism;ko00030//Pentose phosphate pathway;ko00052//Galactose met…	K00850;K00850;K00850;K00850;K00850;K00850;K00850;K00850;K00850;K00850;K00850;K00850	GO:0005737//cytoplasm;GO:0005829//cytosol;GO:0005945//6-phosphofructokinase complex;GO:0016020//membrane	GO:0000166//nucleotide binding;GO:0003824//catalytic activity;GO:0003872//6-phosphofructokinase activity;GO:0005524//ATP binding;GO:0016208//AMP binding;GO:0016301//kinase activity;GO:0016740//transferase activity;GO:0019900//kinase binding;GO:0042802//identical protein binding;GO:0046872//metal ion binding;GO:0048029//monosaccharide binding;GO:0070061//fructose binding;GO:0070095//fructose-6-pho…	GO:0005975//carbohydrate metabolic process;GO:0006002//fructose 6-phosphate metabolic process;GO:0006007//glucose catabolic process;GO:0006096//glycolytic process;GO:0008152//metabolic process;GO:0009749//response to glucose;GO:0016310//phosphorylation;GO:0030388//fructose 1,6-bisphosphate metabolic process;GO:0046676//negative regulation of insulin secretion;GO:0051289//protein homotetramerizati…
0	ENSMUSG00000046865	Fbl	1.41851	1.08302	0.389311	8.81243e-78	1.92543e-73	fibrillarin [Source:MGI Symbol;Acc:MGI:95486]	Genetic Information Processing	Translation	ko03008//Ribosome biogenesis in eukaryotes	K14563	GO:0001650//fibrillar center;GO:0001651//dense fibrillar component;GO:0001652//granular component;GO:0005634//nucleus;GO:0005654//nucleoplasm;GO:0005694//chromosome;GO:0005730//nucleolus;GO:0015030//Cajal body;GO:0031428//box C/D snoRNP complex;GO:0032040//small-subunit processome	GO:0001094//TFIID-class transcription factor binding;GO:0003723//RNA binding;GO:0008168//methyltransferase activity;GO:0008649//rRNA methyltransferase activity;GO:0016740//transferase activity;GO:0051117//ATPase binding;GO:1990259//histone-glutamine methyltransferase activity	GO:0000494//box C/D snoRNA 3'-end processing;GO:0006364//rRNA processing;GO:0016074//snoRNA metabolic process;GO:0031167//rRNA methylation;GO:0032259//methylation;GO:0048254//snoRNA localization;GO:1990258//histone glutamine methylation
0	ENSMUSG00000009090	Ap1b1	0.764807	0.52643	0.538854	9.3815e-77	2.04976e-72	adaptor protein complex AP-1, beta 1 subunit [Source:MGI Symbol;Acc:MGI:1096368]	Cellular Processes	Transport and catabolism	ko04142//Lysosome	K12392	GO:0005737//cytoplasm;GO:0005794//Golgi apparatus;GO:0005802//trans-Golgi network;GO:0005829//cytosol;GO:0016020//membrane;GO:0030117//membrane coat;GO:0030131//clathrin adaptor complex;GO:0030665//clathrin-coated vesicle membrane;GO:0031410//cytoplasmic vesicle;GO:0043231//intracellular membrane-bounded organelle	GO:0005515//protein binding;GO:0019901//protein kinase binding;GO:0030276//clathrin binding	GO:0006886//intracellular protein transport;GO:0007368//determination of left/right symmetry;GO:0007507//heart development;GO:0015031//protein transport;GO:0016192//vesicle-mediated transport;GO:0048268//clathrin coat assembly
0	ENSMUSG00000032046	Abhd12	1.1455	0.874889	0.388801	1.27838e-76	2.79312e-72	abhydrolase domain containing 12 [Source:MGI Symbol;Acc:MGI:1923442]	-	-	-	-	GO:0005737//cytoplasm;GO:0005739//mitochondrion;GO:0005783//endoplasmic reticulum;GO:0005789//endoplasmic reticulum membrane;GO:0016020//membrane;GO:0016021//integral component of membrane;GO:0032281//AMPA glutamate receptor complex;GO:0032839//dendrite cytoplasm	GO:0004620//phospholipase activity;GO:0004622//lysophospholipase activity;GO:0008474//palmitoyl-(protein) hydrolase activity;GO:0016787//hydrolase activity;GO:0047372//acylglycerol lipase activity	GO:0002084//protein depalmitoylation;GO:0006629//lipid metabolic process;GO:0006660//phosphatidylserine catabolic process;GO:0007628//adult walking behavior;GO:0009395//phospholipid catabolic process;GO:0010996//response to auditory stimulus;GO:0046464//acylglycerol catabolic process;GO:0046475//glycerophospholipid catabolic process;GO:0050727//regulation of inflammatory response;GO:0052651//mono…
0	ENSMUSG00000025025	Mxi1	0.50697	0.336158	0.592763	2.96846e-76	6.48578e-72	MAX interactor 1, dimerization protein [Source:MGI Symbol;Acc:MGI:97245]	-	-	-	-	GO:0005634//nucleus;GO:0005730//nucleolus;GO:0005737//cytoplasm;GO:0005829//cytosol;GO:0090575//RNA polymerase II transcription factor complex	GO:0000977//RNA polymerase II regulatory region sequence-specific DNA binding;GO:0003677//DNA binding;GO:0005515//protein binding;GO:0046983//protein dimerization activity	GO:0000122//negative regulation of transcription from RNA polymerase II promoter;GO:0001825//blastocyst formation;GO:0006355//regulation of transcription, DNA-templated
0	ENSMUSG00000048621	Gm6377	0.795357	0.579677	0.456354	6.25667e-76	1.36702e-71	predicted gene 6377 [Source:MGI Symbol;Acc:MGI:3647255]	-	-	-	-	GO:0005575//cellular_component	GO:0003674//molecular_function	GO:0008150//biological_process
0	ENSMUSG00000042129	Rassf4	1.28724	0.991272	0.376923	2.25974e-75	4.9373e-71	Ras association (RalGDS/AF-6) domain family member 4 [Source:MGI Symbol;Acc:MGI:2386853]	Environmental Information Processing	Signal transduction	ko04392//Hippo signaling pathway - multiple species	K09851	GO:0005575//cellular_component	GO:0003674//molecular_function	GO:0007049//cell cycle;GO:0007165//signal transduction
0	ENSMUSG00000026496	Parp1	0.889201	0.657675	0.435136	3.16231e-75	6.90934e-71	poly (ADP-ribose) polymerase family, member 1 [Source:MGI Symbol;Acc:MGI:1340806]	Cellular Processes;Cellular Processes;Environmental Information Processing;Genetic Information Processing	Cell growth and death;Cell growth and death;Signal transduction;Replication and repair	ko04217//Necroptosis;ko04210//Apoptosis;ko04064//NF-kappa B signaling pathway;ko03410//Base excision repair	K10798;K10798;K10798;K10798	GO:0005634//nucleus;GO:0005635//nuclear envelope;GO:0005667//transcription factor complex;GO:0005730//nucleolus;GO:0005737//cytoplasm;GO:0005739//mitochondrion;GO:0032991//macromolecular complex;GO:0032993//protein-DNA complex;GO:0035861//site of double-strand break	GO:0000977//RNA polymerase II regulatory region sequence-specific DNA binding;GO:0001228//transcriptional activator activity, RNA polymerase II transcription regulatory region sequence-specific binding;GO:0003677//DNA binding;GO:0003950//NAD+ ADP-ribosyltransferase activity;GO:0008134//transcription factor binding;GO:0008270//zinc ion binding;GO:0016740//transferase activity;GO:0016757//transfera…	GO:0006302//double-strand break repair;GO:0006471//protein ADP-ribosylation;GO:0006915//apoptotic process;GO:0006974//cellular response to DNA damage stimulus;GO:0007005//mitochondrion organization;GO:0007179//transforming growth factor beta receptor signaling pathway;GO:0010332//response to gamma radiation;GO:0010613//positive regulation of cardiac muscle hypertrophy;GO:0010990//regulation of SM…
0	ENSMUSG00000039208	Metrnl	0.915557	0.707507	0.371905	1.05194e-74	2.29839e-70	meteorin, glial cell differentiation regulator-like [Source:MGI Symbol;Acc:MGI:2384806]	-	-	-	-	GO:0005576//extracellular region;GO:0005615//extracellular space	GO:0005179//hormone activity	GO:0007165//signal transduction;GO:0009409//response to cold;GO:0014850//response to muscle activity;GO:0045444//fat cell differentiation;GO:0050728//negative regulation of inflammatory response;GO:0050873//brown fat cell differentiation;GO:0090336//positive regulation of brown fat cell differentiation;GO:0097009//energy homeostasis
0	ENSMUSG00000001542	Ell2	0.538837	0.390292	0.465295	1.20331e-74	2.62912e-70	elongation factor RNA polymerase II 2 [Source:MGI Symbol;Acc:MGI:2183438]	-	-	-	-	GO:0005634//nucleus;GO:0005654//nucleoplasm;GO:0008023//transcription elongation factor complex	-	GO:0006368//transcription elongation from RNA polymerase II promoter;GO:0032968//positive regulation of transcription elongation from RNA polymerase II promoter;GO:0042795//snRNA transcription from RNA polymerase II promoter
0	ENSMUSG00000040883	Tmem205	0.601793	0.397301	0.599033	1.60295e-74	3.50228e-70	transmembrane protein 205 [Source:MGI Symbol;Acc:MGI:3045495]	-	-	-	-	GO:0016020//membrane;GO:0016021//integral component of membrane	GO:0003674//molecular_function	GO:0008150//biological_process
0	ENSMUSG00000041268	Dmxl2	0.404567	0.296098	0.450304	2.60126e-74	5.68349e-70	Dmx-like 2 [Source:MGI Symbol;Acc:MGI:2444630]	-	-	-	-	GO:0008021//synaptic vesicle;GO:0016020//membrane;GO:0030054//cell junction;GO:0030672//synaptic vesicle membrane;GO:0031410//cytoplasmic vesicle;GO:0043291//RAVE complex;GO:0045202//synapse	GO:0005515//protein binding;GO:0017137//Rab GTPase binding	GO:0007035//vacuolar acidification
0	ENSMUSG00000002103	Acp2	0.786562	0.553453	0.507098	7.81103e-74	1.70663e-69	acid phosphatase 2, lysosomal [Source:MGI Symbol;Acc:MGI:87882]	Metabolism;Cellular Processes;Metabolism	Global and overview maps;Transport and catabolism;Metabolism of cofactors and vitamins	ko01100//Metabolic pathways;ko04142//Lysosome;ko00740//Riboflavin metabolism	K14410;K14410;K14410	GO:0005764//lysosome;GO:0005765//lysosomal membrane;GO:0016020//membrane;GO:0016021//integral component of membrane;GO:0031410//cytoplasmic vesicle;GO:0043005//neuron projection;GO:0043202//lysosomal lumen	GO:0001784//phosphotyrosine binding;GO:0003993//acid phosphatase activity;GO:0004721//phosphoprotein phosphatase activity;GO:0016787//hydrolase activity	GO:0001501//skeletal system development;GO:0006470//protein dephosphorylation;GO:0007040//lysosome organization;GO:0010033//response to organic substance;GO:0016311//dephosphorylation;GO:0048102//autophagic cell death
0	ENSMUSG00000052102	Gnpda1	0.957516	0.721876	0.407546	1.49197e-72	3.2598e-68	glucosamine-6-phosphate deaminase 1 [Source:MGI Symbol;Acc:MGI:1347054]	Metabolism;Metabolism	Global and overview maps;Carbohydrate metabolism	ko01100//Metabolic pathways;ko00520//Amino sugar and nucleotide sugar metabolism	K02564;K02564	GO:0005737//cytoplasm	GO:0004342//glucosamine-6-phosphate deaminase activity;GO:0016787//hydrolase activity;GO:0042802//identical protein binding	GO:0005975//carbohydrate metabolic process;GO:0006002//fructose 6-phosphate metabolic process;GO:0006041//glucosamine metabolic process;GO:0006043//glucosamine catabolic process;GO:0006044//N-acetylglucosamine metabolic process;GO:0006046//N-acetylglucosamine catabolic process;GO:0006048//UDP-N-acetylglucosamine biosynthetic process;GO:0006091//generation of precursor metabolites and energy;GO:00…
0	ENSMUSG00000005803	Sqor	0.516561	0.360234	0.520007	6.64109e-72	1.45101e-67	sulfide quinone oxidoreductase [Source:MGI Symbol;Acc:MGI:1929899]	Metabolism	Energy metabolism	ko00920//Sulfur metabolism	K22470	GO:0005739//mitochondrion;GO:0005743//mitochondrial inner membrane	GO:0016491//oxidoreductase activity;GO:0048038//quinone binding;GO:0070224//sulfide:quinone oxidoreductase activity;GO:0071949//FAD binding	GO:0055114//oxidation-reduction process;GO:0070221//sulfide oxidation, using sulfide:quinone oxidoreductase;GO:0070813//hydrogen sulfide metabolic process
0	ENSMUSG00000036820	Amdhd2	0.9655	0.749682	0.364999	1.48242e-71	3.23894e-67	amidohydrolase domain containing 2 [Source:MGI Symbol;Acc:MGI:2443978]	Metabolism	Carbohydrate metabolism	ko00520//Amino sugar and nucleotide sugar metabolism	K01443	-	GO:0008448//N-acetylglucosamine-6-phosphate deacetylase activity;GO:0016787//hydrolase activity;GO:0016810//hydrolase activity, acting on carbon-nitrogen (but not peptide) bonds;GO:0046872//metal ion binding;GO:0047419//N-acetylgalactosamine-6-phosphate deacetylase activity	GO:0005975//carbohydrate metabolic process;GO:0006044//N-acetylglucosamine metabolic process;GO:0006046//N-acetylglucosamine catabolic process;GO:0019262//N-acetylneuraminate catabolic process
0	ENSMUSG00000020778	Ten1	0.969655	0.754251	0.362427	1.70315e-71	3.7212e-67	TEN1 telomerase capping complex subunit [Source:MGI Symbol;Acc:MGI:1916785]	-	-	-	-	GO:0000781//chromosome, telomeric region;GO:0000784//nuclear chromosome, telomeric region;GO:0005634//nucleus;GO:0005694//chromosome;GO:1990879//CST complex	GO:0003677//DNA binding;GO:0003697//single-stranded DNA binding;GO:0010521//telomerase inhibitor activity;GO:0042162//telomeric DNA binding	GO:0032211//negative regulation of telomere maintenance via telomerase;GO:0051974//negative regulation of telomerase activity
0	ENSMUSG00000024158	Hagh	0.605577	0.439404	0.462762	2.77818e-71	6.07005e-67	hydroxyacyl glutathione hydrolase [Source:MGI Symbol;Acc:MGI:95745]	Metabolism	Carbohydrate metabolism	ko00620//Pyruvate metabolism	K01069	-	GO:0004416//hydroxyacylglutathione hydrolase activity;GO:0016787//hydrolase activity	GO:0006750//glutathione biosynthetic process;GO:0019243//methylglyoxal catabolic process to D-lactate via S-lactoyl-glutathione
0	ENSMUSG00000015247	Nipsnap3b	0.875537	0.657917	0.412261	3.86602e-71	8.44687e-67	nipsnap homolog 3B [Source:MGI Symbol;Acc:MGI:1913786]	-	-	-	-	GO:0005737//cytoplasm;GO:0005739//mitochondrion;GO:0005829//cytosol	GO:0003674//molecular_function	GO:0008150//biological_process
0	ENSMUSG00000029598	Plbd2	0.664696	0.458843	0.534694	2.12497e-70	4.64285e-66	phospholipase B domain containing 2 [Source:MGI Symbol;Acc:MGI:1919022]	-	-	-	-	GO:0005764//lysosome;GO:0043202//lysosomal lumen	GO:0003674//molecular_function;GO:0004620//phospholipase activity;GO:0016787//hydrolase activity	GO:0006629//lipid metabolic process;GO:0008150//biological_process;GO:0016042//lipid catabolic process
0	ENSMUSG00000002326	Gmpr2	0.594857	0.411961	0.530034	2.24256e-70	4.89977e-66	guanosine monophosphate reductase 2 [Source:MGI Symbol;Acc:MGI:1917903]	Metabolism	Nucleotide metabolism	ko00230//Purine metabolism	K00364	GO:1902560//GMP reductase complex	GO:0003824//catalytic activity;GO:0003920//GMP reductase activity;GO:0016491//oxidoreductase activity;GO:0046872//metal ion binding	GO:0006144//purine nucleobase metabolic process;GO:0006163//purine nucleotide metabolic process;GO:0009117//nucleotide metabolic process;GO:0015951//purine ribonucleotide interconversion;GO:0030224//monocyte differentiation;GO:0046037//GMP metabolic process;GO:0046038//GMP catabolic process;GO:0055114//oxidation-reduction process
0	ENSMUSG00000022180	Slc7a8	0.698496	0.541016	0.368582	5.49399e-70	1.20038e-65	solute carrier family 7 (cationic amino acid transporter, y+ system), member 8 [Source:MGI Symbol;Acc:MGI:1355323]	Organismal Systems	Digestive system	ko04974//Protein digestion and absorption	K13781	GO:0005737//cytoplasm;GO:0005886//plasma membrane;GO:0016020//membrane;GO:0016021//integral component of membrane;GO:0016323//basolateral plasma membrane	GO:0005275//amine transmembrane transporter activity;GO:0015101//organic cation transmembrane transporter activity;GO:0015171//amino acid transmembrane transporter activity;GO:0015175//neutral amino acid transmembrane transporter activity;GO:0015179//L-amino acid transmembrane transporter activity;GO:0019534//toxin transporter activity;GO:0022857//transmembrane transporter activity	GO:0003333//amino acid transmembrane transport;GO:0006865//amino acid transport;GO:0015695//organic cation transport;GO:0015804//neutral amino acid transport;GO:0015807//L-amino acid transport;GO:0015837//amine transport;GO:0055085//transmembrane transport;GO:1901998//toxin transport;GO:1902475//L-alpha-amino acid transmembrane transport
0	ENSMUSG00000001999	Blvra	0.930292	0.698461	0.413504	2.25326e-69	4.92315e-65	biliverdin reductase A [Source:MGI Symbol;Acc:MGI:88170]	Metabolism;Metabolism	Global and overview maps;Metabolism of cofactors and vitamins	ko01100//Metabolic pathways;ko00860//Porphyrin and chlorophyll metabolism	K00214;K00214	GO:0005737//cytoplasm;GO:0005829//cytosol	GO:0000166//nucleotide binding;GO:0004074//biliverdin reductase activity;GO:0008270//zinc ion binding;GO:0016491//oxidoreductase activity;GO:0046872//metal ion binding	GO:0042167//heme catabolic process;GO:0055114//oxidation-reduction process
0	ENSMUSG00000015396	Cd83	1.82217	1.40898	0.371004	7.84079e-69	1.71314e-64	CD83 antigen [Source:MGI Symbol;Acc:MGI:1328316]	-	-	-	-	GO:0009897//external side of plasma membrane;GO:0016020//membrane;GO:0016021//integral component of membrane	-	GO:0014070//response to organic cyclic compound;GO:0032713//negative regulation of interleukin-4 production;GO:0032733//positive regulation of interleukin-10 production;GO:0032743//positive regulation of interleukin-2 production;GO:0043372//positive regulation of CD4-positive, alpha-beta T cell differentiation
0	ENSMUSG00000025511	Tspan4	0.759893	0.552984	0.458557	4.65155e-68	1.01632e-63	tetraspanin 4 [Source:MGI Symbol;Acc:MGI:1928097]	-	-	-	-	GO:0005886//plasma membrane;GO:0005887//integral component of plasma membrane;GO:0016020//membrane;GO:0016021//integral component of membrane;GO:0031982//vesicle	GO:0003823//antigen binding;GO:0005178//integrin binding;GO:0005515//protein binding	GO:0065003//macromolecular complex assembly
0	ENSMUSG00000003032	Klf4	1.0235	0.746328	0.45563	5.73451e-68	1.25293e-63	Kruppel-like factor 4 (gut) [Source:MGI Symbol;Acc:MGI:1342287]	Cellular Processes	Cellular community - eukaryotes	ko04550//Signaling pathways regulating pluripotency of stem cells	K17846	GO:0000785//chromatin;GO:0000790//nuclear chromatin;GO:0005634//nucleus;GO:0005654//nucleoplasm;GO:0005667//transcription factor complex;GO:0005719//nuclear euchromatin;GO:0005737//cytoplasm;GO:0044798//nuclear transcription factor complex	GO:0000978//RNA polymerase II core promoter proximal region sequence-specific DNA binding;GO:0000981//RNA polymerase II transcription factor activity, sequence-specific DNA binding;GO:0000987//core promoter proximal region sequence-specific DNA binding;GO:0001010//transcription factor activity, sequence-specific DNA binding transcription factor recruiting;GO:0001085//RNA polymerase II transcripti…	GO:0000122//negative regulation of transcription from RNA polymerase II promoter;GO:0006351//transcription, DNA-templated;GO:0006357//regulation of transcription from RNA polymerase II promoter;GO:0006366//transcription from RNA polymerase II promoter;GO:0008285//negative regulation of cell proliferation;GO:0009913//epidermal cell differentiation;GO:0010033//response to organic substance;GO:00106…
0	ENSMUSG00000046671	Mtfr1l	0.734872	0.561483	0.388251	7.14836e-68	1.56185e-63	mitochondrial fission regulator 1-like [Source:MGI Symbol;Acc:MGI:1924074]	-	-	-	-	GO:0005739//mitochondrion	GO:0003674//molecular_function	GO:0000266//mitochondrial fission;GO:0009060//aerobic respiration
0	ENSMUSG00000025212	Sfxn3	0.735012	0.560998	0.389773	9.25633e-68	2.02242e-63	sideroflexin 3 [Source:MGI Symbol;Acc:MGI:2137679]	-	-	-	-	GO:0005739//mitochondrion;GO:0016020//membrane;GO:0016021//integral component of membrane;GO:0031966//mitochondrial membrane	GO:0015075//ion transmembrane transporter activity;GO:0022889//serine transmembrane transporter activity	GO:0006730//one-carbon metabolic process;GO:0006811//ion transport;GO:0006865//amino acid transport;GO:0034220//ion transmembrane transport;GO:0055085//transmembrane transport;GO:1990542//mitochondrial transmembrane transport
0	ENSMUSG00000026826	Nr4a2	1.33453	1.00569	0.408143	1.30214e-67	2.84505e-63	nuclear receptor subfamily 4, group A, member 2 [Source:MGI Symbol;Acc:MGI:1352456]	Organismal Systems;Organismal Systems	Endocrine system;Endocrine system	ko04928//Parathyroid hormone synthesis, secretion and action;ko04925//Aldosterone synthesis and secretion	K08558;K08558	GO:0005634//nucleus;GO:0005654//nucleoplasm;GO:0005667//transcription factor complex;GO:0005737//cytoplasm;GO:0016607//nuclear speck	GO:0000977//RNA polymerase II regulatory region sequence-specific DNA binding;GO:0000978//RNA polymerase II core promoter proximal region sequence-specific DNA binding;GO:0001228//transcriptional activator activity, RNA polymerase II transcription regulatory region sequence-specific binding;GO:0003677//DNA binding;GO:0003700//transcription factor activity, sequence-specific DNA binding;GO:0003707…	GO:0000122//negative regulation of transcription from RNA polymerase II promoter;GO:0001666//response to hypoxia;GO:0001764//neuron migration;GO:0001975//response to amphetamine;GO:0006351//transcription, DNA-templated;GO:0006355//regulation of transcription, DNA-templated;GO:0007399//nervous system development;GO:0008344//adult locomotory behavior;GO:0009791//post-embryonic development;GO:001003…
0	ENSMUSG00000039316	Rftn1	0.528682	0.3759	0.492052	2.44141e-67	5.33424e-63	raftlin lipid raft linker 1 [Source:MGI Symbol;Acc:MGI:1923688]	-	-	-	-	GO:0005737//cytoplasm;GO:0005768//endosome;GO:0005769//early endosome;GO:0005886//plasma membrane;GO:0016020//membrane;GO:0032991//macromolecular complex;GO:0045121//membrane raft	GO:0003725//double-stranded RNA binding	GO:0001765//membrane raft assembly;GO:0002457//T cell antigen processing and presentation;GO:0032596//protein transport into membrane raft;GO:0032620//interleukin-17 production;GO:0033227//dsRNA transport;GO:0034138//toll-like receptor 3 signaling pathway;GO:0040010//positive regulation of growth rate;GO:0043330//response to exogenous dsRNA;GO:0050852//T cell receptor signaling pathway;GO:0050853…
0	ENSMUSG00000034424	Gcsh	0.743792	0.523583	0.50648	3.93414e-67	8.5957e-63	glycine cleavage system protein H (aminomethyl carrier) [Source:MGI Symbol;Acc:MGI:1915383]	Metabolism;Metabolism;Metabolism;Metabolism	Global and overview maps;Global and overview maps;Amino acid metabolism;Carbohydrate metabolism	ko01100//Metabolic pathways;ko01200//Carbon metabolism;ko00260//Glycine, serine and threonine metabolism;ko00630//Glyoxylate and dicarboxylate metabolism	K02437;K02437;K02437;K02437	GO:0005739//mitochondrion;GO:0005960//glycine cleavage complex	GO:0004047//aminomethyltransferase activity;GO:0019899//enzyme binding	GO:0009249//protein lipoylation;GO:0019464//glycine decarboxylation via glycine cleavage system;GO:0032259//methylation
0	ENSMUSG00000021116	Eif2s1	1.2823	0.996811	0.363343	1.60622e-66	3.50943e-62	eukaryotic translation initiation factor 2, subunit 1 alpha [Source:MGI Symbol;Acc:MGI:95299]	Human Diseases;Genetic Information Processing;Human Diseases;Genetic Information Processing;Human Diseases;Cellular Processes;Human Diseases;Human Diseases;Cellular Processes	Infectious diseases;Translation;Infectious diseases;Folding, sorting and degradation;Endocrine and metabolic diseases;Cell growth and death;Infectious diseases;Infectious diseases;Transport and catabolism	ko05168//Herpes simplex infection;ko03013//RNA transport;ko05164//Influenza A;ko04141//Protein processing in endoplasmic reticulum;ko04932//Non-alcoholic fatty liver disease (NAFLD);ko04210//Apoptosis;ko05160//Hepatitis C;ko05162//Measles;ko04140//Autophagy - animal	K03237;K03237;K03237;K03237;K03237;K03237;K03237;K03237;K03237	GO:0005634//nucleus;GO:0005737//cytoplasm;GO:0005850//eukaryotic translation initiation factor 2 complex;GO:0005851//eukaryotic translation initiation factor 2B complex;GO:0010494//cytoplasmic stress granule;GO:0033290//eukaryotic 48S preinitiation complex;GO:0043614//multi-eIF complex;GO:0044207//translation initiation ternary complex;GO:0045202//synapse;GO:0097451//glial limiting end-foot	GO:0003676//nucleic acid binding;GO:0003723//RNA binding;GO:0003743//translation initiation factor activity;GO:0005515//protein binding;GO:0043022//ribosome binding	GO:0006412//translation;GO:0006413//translational initiation;GO:0006417//regulation of translation;GO:0007568//aging;GO:0032057//negative regulation of translational initiation in response to stress;GO:0034063//stress granule assembly;GO:0034198//cellular response to amino acid starvation;GO:0034599//cellular response to oxidative stress;GO:0034605//cellular response to heat;GO:0034644//cellular …
0	ENSMUSG00000002984	Tomm40	0.725506	0.526012	0.463893	4.22931e-66	9.24062e-62	translocase of outer mitochondrial membrane 40 [Source:MGI Symbol;Acc:MGI:1858259]	Human Diseases	Neurodegenerative diseases	ko05014//Amyotrophic lateral sclerosis (ALS)	K11518	GO:0005739//mitochondrion;GO:0005741//mitochondrial outer membrane;GO:0005742//mitochondrial outer membrane translocase complex;GO:0005743//mitochondrial inner membrane;GO:0005829//cytosol;GO:0016020//membrane;GO:0016021//integral component of membrane;GO:0031307//integral component of mitochondrial outer membrane;GO:0032592//integral component of mitochondrial membrane;GO:0046930//pore complex	GO:0005261//cation channel activity;GO:0008320//protein transmembrane transporter activity;GO:0015288//porin activity;GO:0070678//preprotein binding	GO:0006626//protein targeting to mitochondrion;GO:0006811//ion transport;GO:0015031//protein transport;GO:0030150//protein import into mitochondrial matrix;GO:0034220//ion transmembrane transport;GO:0043065//positive regulation of apoptotic process;GO:0051204//protein insertion into mitochondrial membrane;GO:0055085//transmembrane transport;GO:0098655//cation transmembrane transport
0	ENSMUSG00000042705	Commd10	0.717013	0.519911	0.463733	6.1305e-66	1.33945e-61	COMM domain containing 10 [Source:MGI Symbol;Acc:MGI:1916706]	-	-	-	-	GO:0005575//cellular_component;GO:0005634//nucleus;GO:0005737//cytoplasm	GO:0003674//molecular_function	GO:0008150//biological_process
0	ENSMUSG00000026956	Uap1l1	0.818593	0.594376	0.46177	8.3168e-66	1.81714e-61	UDP-N-acteylglucosamine pyrophosphorylase 1-like 1 [Source:MGI Symbol;Acc:MGI:2443318]	Metabolism;Metabolism	Global and overview maps;Carbohydrate metabolism	ko01100//Metabolic pathways;ko00520//Amino sugar and nucleotide sugar metabolism	K00972;K00972	-	GO:0003977//UDP-N-acetylglucosamine diphosphorylase activity;GO:0016740//transferase activity;GO:0016779//nucleotidyltransferase activity;GO:0070569//uridylyltransferase activity	GO:0006048//UDP-N-acetylglucosamine biosynthetic process
0	ENSMUSG00000051319	Mtln	0.642783	0.459444	0.484444	1.87077e-65	4.08745e-61	mitoregulin [Source:MGI Symbol;Acc:MGI:1915135]	-	-	-	-	GO:0005739//mitochondrion;GO:0005743//mitochondrial inner membrane;GO:0016020//membrane;GO:0016021//integral component of membrane;GO:0031305//integral component of mitochondrial inner membrane	-	GO:0010918//positive regulation of mitochondrial membrane potential;GO:0031334//positive regulation of protein complex assembly;GO:0051284//positive regulation of sequestering of calcium ion
0	ENSMUSG00000020650	Bcap29	0.578332	0.392909	0.557702	2.08302e-65	4.55118e-61	B cell receptor associated protein 29 [Source:MGI Symbol;Acc:MGI:101917]	-	-	-	-	GO:0005783//endoplasmic reticulum;GO:0005789//endoplasmic reticulum membrane;GO:0005887//integral component of plasma membrane;GO:0016020//membrane;GO:0016021//integral component of membrane	-	GO:0006886//intracellular protein transport;GO:0006888//ER to Golgi vesicle-mediated transport;GO:0006915//apoptotic process;GO:0015031//protein transport;GO:0016192//vesicle-mediated transport;GO:0070973//protein localization to endoplasmic reticulum exit site
0	ENSMUSG00000031387	Renbp	0.702502	0.501128	0.487322	3.04527e-65	6.6536e-61	renin binding protein [Source:MGI Symbol;Acc:MGI:105940]	Metabolism	Carbohydrate metabolism	ko00520//Amino sugar and nucleotide sugar metabolism	K01787	-	GO:0003824//catalytic activity;GO:0004857//enzyme inhibitor activity;GO:0005524//ATP binding;GO:0016853//isomerase activity;GO:0017076//purine nucleotide binding;GO:0030414//peptidase inhibitor activity;GO:0042803//protein homodimerization activity;GO:0050121//N-acylglucosamine 2-epimerase activity	GO:0006044//N-acetylglucosamine metabolic process;GO:0006051//N-acetylmannosamine metabolic process;GO:0010951//negative regulation of endopeptidase activity;GO:0019262//N-acetylneuraminate catabolic process;GO:0043086//negative regulation of catalytic activity
0	ENSMUSG00000032846	Zswim6	0.392464	0.27141	0.532087	1.63051e-64	3.56249e-60	zinc finger SWIM-type containing 6 [Source:MGI Symbol;Acc:MGI:1914513]	-	-	-	-	GO:0031462//Cul2-RING ubiquitin ligase complex;GO:0032420//stereocilium	GO:0003674//molecular_function;GO:0008270//zinc ion binding;GO:0046872//metal ion binding	GO:0007399//nervous system development;GO:0021773//striatal medium spiny neuron differentiation;GO:0048812//neuron projection morphogenesis;GO:1902667//regulation of axon guidance;GO:2001222//regulation of neuron migration
0	ENSMUSG00000026456	Cyb5r1	0.530915	0.367594	0.530369	2.38099e-64	5.20224e-60	cytochrome b5 reductase 1 [Source:MGI Symbol;Acc:MGI:1919267]	Metabolism	Carbohydrate metabolism	ko00520//Amino sugar and nucleotide sugar metabolism	K00326	GO:0005739//mitochondrion;GO:0016020//membrane;GO:0016021//integral component of membrane	GO:0004128//cytochrome-b5 reductase activity, acting on NAD(P)H;GO:0016491//oxidoreductase activity;GO:0071949//FAD binding	GO:0006629//lipid metabolic process;GO:0006694//steroid biosynthetic process;GO:0008202//steroid metabolic process;GO:0016126//sterol biosynthetic process;GO:0055114//oxidation-reduction process
0	ENSMUSG00000091337	Eid1	0.999408	0.776989	0.363181	1.17613e-63	2.56973e-59	EP300 interacting inhibitor of differentiation 1 [Source:MGI Symbol;Acc:MGI:1889651]	-	-	-	-	GO:0005634//nucleus;GO:0005654//nucleoplasm;GO:0005737//cytoplasm;GO:0036464//cytoplasmic ribonucleoprotein granule	GO:0003714//transcription corepressor activity;GO:0005515//protein binding;GO:0035034//histone acetyltransferase regulator activity;GO:0035035//histone acetyltransferase binding	GO:0000122//negative regulation of transcription from RNA polymerase II promoter;GO:0007049//cell cycle;GO:0030154//cell differentiation;GO:0035065//regulation of histone acetylation;GO:0045595//regulation of cell differentiation;GO:0045892//negative regulation of transcription, DNA-templated
0	ENSMUSG00000013622	Atraid	0.892613	0.671709	0.4102	1.43237e-63	3.12958e-59	all-trans retinoic acid induced differentiation factor [Source:MGI Symbol;Acc:MGI:1918918]	-	-	-	-	GO:0005634//nucleus;GO:0005635//nuclear envelope;GO:0005765//lysosomal membrane;GO:0005886//plasma membrane;GO:0016020//membrane;GO:0016021//integral component of membrane;GO:0048471//perinuclear region of cytoplasm	GO:0003674//molecular_function	GO:0008150//biological_process;GO:0010468//regulation of gene expression;GO:0030154//cell differentiation;GO:0030501//positive regulation of bone mineralization;GO:0033689//negative regulation of osteoblast proliferation;GO:0045669//positive regulation of osteoblast differentiation;GO:1903363//negative regulation of cellular protein catabolic process
0	ENSMUSG00000001707	Eef1e1	0.610175	0.407454	0.582585	1.96695e-63	4.29759e-59	eukaryotic translation elongation factor 1 epsilon 1 [Source:MGI Symbol;Acc:MGI:1913393]	-	-	-	-	GO:0005634//nucleus;GO:0005654//nucleoplasm;GO:0005730//nucleolus;GO:0005737//cytoplasm;GO:0005829//cytosol;GO:0017101//aminoacyl-tRNA synthetase multienzyme complex	GO:0005515//protein binding	GO:0006412//translation;GO:0008285//negative regulation of cell proliferation;GO:0043065//positive regulation of apoptotic process;GO:0043517//positive regulation of DNA damage response, signal transduction by p53 class mediator;GO:1990830//cellular response to leukemia inhibitory factor;GO:2000774//positive regulation of cellular senescence;GO:2001235//positive regulation of apoptotic signaling …
0	ENSMUSG00000028398	Dmac1	0.853417	0.657344	0.376603	2.39409e-63	5.23084e-59	distal membrane arm assembly complex 1 [Source:MGI Symbol;Acc:MGI:1914178]	-	-	-	-	GO:0005739//mitochondrion;GO:0005743//mitochondrial inner membrane;GO:0005747//mitochondrial respiratory chain complex I;GO:0016020//membrane;GO:0016021//integral component of membrane	GO:0003674//molecular_function	GO:0032981//mitochondrial respiratory chain complex I assembly
0	ENSMUSG00000038845	Phb	0.929874	0.71671	0.375646	1.65241e-61	3.61035e-57	prohibitin [Source:MGI Symbol;Acc:MGI:97572]	-	-	-	-	GO:0005634//nucleus;GO:0005654//nucleoplasm;GO:0005737//cytoplasm;GO:0005739//mitochondrion;GO:0005743//mitochondrial inner membrane;GO:0005769//early endosome;GO:0005886//plasma membrane;GO:0005887//integral component of plasma membrane;GO:0009986//cell surface;GO:0014069//postsynaptic density;GO:0016020//membrane;GO:0030061//mitochondrial crista;GO:0031315//extrinsic component of mitochondrial …	GO:0000981//RNA polymerase II transcription factor activity, sequence-specific DNA binding;GO:0001850//complement component C3a binding;GO:0001851//complement component C3b binding;GO:0005515//protein binding;GO:0008022//protein C-terminus binding;GO:0019899//enzyme binding;GO:0031871//proteinase activated receptor binding;GO:0042826//histone deacetylase binding;GO:0044212//transcription regulato…	GO:0000122//negative regulation of transcription from RNA polymerase II promoter;GO:0001541//ovarian follicle development;GO:0001552//ovarian follicle atresia;GO:0006355//regulation of transcription, DNA-templated;GO:0007005//mitochondrion organization;GO:0008285//negative regulation of cell proliferation;GO:0010628//positive regulation of gene expression;GO:0010942//positive regulation of cell d…
0	ENSMUSG00000063849	Ppcdc	0.488925	0.360048	0.441425	1.92092e-60	4.19702e-56	phosphopantothenoylcysteine decarboxylase [Source:MGI Symbol;Acc:MGI:1914062]	Metabolism;Metabolism	Global and overview maps;Metabolism of cofactors and vitamins	ko01100//Metabolic pathways;ko00770//Pantothenate and CoA biosynthesis	K01598;K01598	GO:0005575//cellular_component	GO:0003824//catalytic activity;GO:0004633//phosphopantothenoylcysteine decarboxylase activity;GO:0016829//lyase activity;GO:0016831//carboxy-lyase activity;GO:0042802//identical protein binding	GO:0015937//coenzyme A biosynthetic process
0	ENSMUSG00000057406	Nsd2	0.778937	0.606298	0.361481	3.79235e-60	8.28591e-56	nuclear receptor binding SET domain protein 2 [Source:MGI Symbol;Acc:MGI:1276574]	Human Diseases;Metabolism	Cancers;Amino acid metabolism	ko05202//Transcriptional misregulation in cancers;ko00310//Lysine degradation	K11424;K11424	GO:0000785//chromatin;GO:0005634//nucleus;GO:0005694//chromosome	GO:0003677//DNA binding;GO:0003682//chromatin binding;GO:0005515//protein binding;GO:0008168//methyltransferase activity;GO:0016740//transferase activity;GO:0018024//histone-lysine N-methyltransferase activity;GO:0043565//sequence-specific DNA binding;GO:0046872//metal ion binding;GO:0046975//histone methyltransferase activity (H3-K36 specific)	GO:0000122//negative regulation of transcription from RNA polymerase II promoter;GO:0003149//membranous septum morphogenesis;GO:0003289//atrial septum primum morphogenesis;GO:0003290//atrial septum secundum morphogenesis;GO:0006325//chromatin organization;GO:0006355//regulation of transcription, DNA-templated;GO:0010452//histone H3-K36 methylation;GO:0032259//methylation;GO:0034770//histone H4-K2…
0	ENSMUSG00000050244	Heatr1	0.415893	0.286381	0.538274	4.292e-60	9.37759e-56	HEAT repeat containing 1 [Source:MGI Symbol;Acc:MGI:2442524]	Genetic Information Processing	Translation	ko03008//Ribosome biogenesis in eukaryotes	K14550	GO:0001650//fibrillar center;GO:0005730//nucleolus;GO:0005739//mitochondrion;GO:0016020//membrane;GO:0016021//integral component of membrane;GO:0030686//90S preribosome;GO:0032040//small-subunit processome;GO:0034455//t-UTP complex	-	GO:0000462//maturation of SSU-rRNA from tricistronic rRNA transcript (SSU-rRNA, 5.8S rRNA, LSU-rRNA);GO:0045943//positive regulation of transcription from RNA polymerase I promoter;GO:2000234//positive regulation of rRNA processing
0	ENSMUSG00000036632	Alg5	0.739738	0.556541	0.410526	5.4831e-60	1.198e-55	asparagine-linked glycosylation 5 (dolichyl-phosphate beta-glucosyltransferase) [Source:MGI Symbol;Acc:MGI:1913498]	Metabolism;Metabolism	Global and overview maps;Glycan biosynthesis and metabolism	ko01100//Metabolic pathways;ko00510//N-Glycan biosynthesis	K00729;K00729	GO:0005783//endoplasmic reticulum;GO:0005789//endoplasmic reticulum membrane;GO:0016020//membrane;GO:0016021//integral component of membrane	GO:0004581//dolichyl-phosphate beta-glucosyltransferase activity;GO:0016740//transferase activity;GO:0016757//transferase activity, transferring glycosyl groups	GO:0006486//protein glycosylation;GO:0006487//protein N-linked glycosylation;GO:0007368//determination of left/right symmetry
0	ENSMUSG00000031388	Naa10	0.859134	0.661018	0.378194	1.15263e-59	2.51839e-55	N(alpha)-acetyltransferase 10, NatA catalytic subunit [Source:MGI Symbol;Acc:MGI:1915255]	-	-	-	-	GO:0005634//nucleus;GO:0005730//nucleolus;GO:0005737//cytoplasm;GO:0005829//cytosol;GO:0031415//NatA complex	GO:0004596//peptide alpha-N-acetyltransferase activity;GO:0005515//protein binding;GO:0008080//N-acetyltransferase activity;GO:0016407//acetyltransferase activity;GO:0016740//transferase activity;GO:0016746//transferase activity, transferring acyl groups;GO:0043022//ribosome binding;GO:1990189//peptide-serine-N-acetyltransferase activity;GO:1990190//peptide-glutamate-N-acetyltransferase activity	GO:0006473//protein acetylation;GO:0006474//N-terminal protein amino acid acetylation;GO:0017198//N-terminal peptidyl-serine acetylation;GO:0018002//N-terminal peptidyl-glutamic acid acetylation;GO:2000719//negative regulation of maintenance of mitotic sister chromatid cohesion, centromeric
0	ENSMUSG00000042770	Hebp1	0.943231	0.700744	0.428723	3.77944e-58	8.2577e-54	heme binding protein 1 [Source:MGI Symbol;Acc:MGI:1333880]	-	-	-	-	-	-	-
0	ENSMUSG00000000530	Acvrl1	0.43368	0.311855	0.475755	1.56507e-57	3.41951e-53	activin A receptor, type II-like 1 [Source:MGI Symbol;Acc:MGI:1338946]	Environmental Information Processing	Signaling molecules and interaction	ko04060//Cytokine-cytokine receptor interaction	K13594	GO:0005886//plasma membrane;GO:0005887//integral component of plasma membrane;GO:0009986//cell surface;GO:0016020//membrane;GO:0016021//integral component of membrane;GO:0030425//dendrite;GO:0043025//neuronal cell body;GO:0043235//receptor complex;GO:0070724//BMP receptor complex	GO:0000166//nucleotide binding;GO:0004672//protein kinase activity;GO:0004674//protein serine/threonine kinase activity;GO:0004675//transmembrane receptor protein serine/threonine kinase activity;GO:0005024//transforming growth factor beta-activated receptor activity;GO:0005025//transforming growth factor beta receptor activity, type I;GO:0005515//protein binding;GO:0005524//ATP binding;GO:001630…	GO:0001525//angiogenesis;GO:0001666//response to hypoxia;GO:0001701//in utero embryonic development;GO:0001937//negative regulation of endothelial cell proliferation;GO:0001938//positive regulation of endothelial cell proliferation;GO:0001946//lymphangiogenesis;GO:0001974//blood vessel remodeling;GO:0003203//endocardial cushion morphogenesis;GO:0006355//regulation of transcription, DNA-templated;…
0	ENSMUSG00000042111	Ccdc115	0.691388	0.520112	0.410673	2.36232e-57	5.16143e-53	coiled-coil domain containing 115 [Source:MGI Symbol;Acc:MGI:1916918]	-	-	-	-	GO:0005764//lysosome;GO:0005768//endosome;GO:0005783//endoplasmic reticulum;GO:0005793//endoplasmic reticulum-Golgi intermediate compartment;GO:0016471//vacuolar proton-transporting V-type ATPase complex;GO:0030137//COPI-coated vesicle;GO:0031410//cytoplasmic vesicle;GO:0042406//extrinsic component of endoplasmic reticulum membrane	GO:0051082//unfolded protein binding	GO:0006879//cellular iron ion homeostasis;GO:0007042//lysosomal lumen acidification;GO:0036295//cellular response to increased oxygen levels;GO:0070072//vacuolar proton-transporting V-type ATPase complex assembly
0	ENSMUSG00000041920	Slc16a6	0.422916	0.305874	0.467434	3.28833e-57	7.18466e-53	solute carrier family 16 (monocarboxylic acid transporters), member 6 [Source:MGI Symbol;Acc:MGI:2144585]	-	-	-	-	GO:0005886//plasma membrane;GO:0005887//integral component of plasma membrane;GO:0016020//membrane;GO:0016021//integral component of membrane	GO:0008028//monocarboxylic acid transmembrane transporter activity;GO:0015293//symporter activity	GO:0015718//monocarboxylic acid transport;GO:0055085//transmembrane transport
0	ENSMUSG00000039745	Htatip2	0.515369	0.380306	0.438445	5.58734e-57	1.22078e-52	HIV-1 Tat interactive protein 2 [Source:MGI Symbol;Acc:MGI:1859271]	-	-	-	-	GO:0005634//nucleus;GO:0005635//nuclear envelope;GO:0005737//cytoplasm;GO:0005829//cytosol	GO:0004674//protein serine/threonine kinase activity;GO:0016491//oxidoreductase activity;GO:0016620//oxidoreductase activity, acting on the aldehyde or oxo group of donors, NAD or NADP as acceptor;GO:0051287//NAD binding	GO:0001525//angiogenesis;GO:0006915//apoptotic process;GO:0007275//multicellular organism development;GO:0030154//cell differentiation;GO:0043068//positive regulation of programmed cell death;GO:0045765//regulation of angiogenesis;GO:0045944//positive regulation of transcription from RNA polymerase II promoter;GO:0046777//protein autophosphorylation;GO:0051170//nuclear import;GO:0055114//oxidatio…
0	ENSMUSG00000041958	Pigs	0.653012	0.495794	0.397368	5.76135e-57	1.2588e-52	phosphatidylinositol glycan anchor biosynthesis, class S [Source:MGI Symbol;Acc:MGI:2687325]	Metabolism;Metabolism	Global and overview maps;Glycan biosynthesis and metabolism	ko01100//Metabolic pathways;ko00563//Glycosylphosphatidylinositol(GPI)-anchor biosynthesis	K05291;K05291	GO:0005783//endoplasmic reticulum;GO:0005789//endoplasmic reticulum membrane;GO:0016020//membrane;GO:0016021//integral component of membrane;GO:0042765//GPI-anchor transamidase complex	GO:0003923//GPI-anchor transamidase activity	GO:0006506//GPI anchor biosynthetic process;GO:0016255//attachment of GPI anchor to protein
0	ENSMUSG00000022337	Emc2	0.887415	0.68281	0.378126	2.28483e-56	4.99212e-52	ER membrane protein complex subunit 2 [Source:MGI Symbol;Acc:MGI:1913986]	-	-	-	-	GO:0005634//nucleus;GO:0005737//cytoplasm;GO:0005739//mitochondrion;GO:0005783//endoplasmic reticulum;GO:0072546//ER membrane protein complex	GO:0003674//molecular_function;GO:0005515//protein binding	-
0	ENSMUSG00000031808	Slc27a1	0.60833	0.406334	0.582188	6.46273e-56	1.41204e-51	solute carrier family 27 (fatty acid transporter), member 1 [Source:MGI Symbol;Acc:MGI:1347098]	Human Diseases;Organismal Systems	Endocrine and metabolic diseases;Endocrine system	ko04931//Insulin resistance;ko03320//PPAR signaling pathway	K08745;K08745	GO:0005737//cytoplasm;GO:0005739//mitochondrion;GO:0005743//mitochondrial inner membrane;GO:0005783//endoplasmic reticulum;GO:0005829//cytosol;GO:0005886//plasma membrane;GO:0005887//integral component of plasma membrane;GO:0005901//caveola;GO:0012505//endomembrane system;GO:0016020//membrane;GO:0016021//integral component of membrane;GO:0031410//cytoplasmic vesicle;GO:0043231//intracellular memb…	GO:0000166//nucleotide binding;GO:0003824//catalytic activity;GO:0004467//long-chain fatty acid-CoA ligase activity;GO:0005324//long-chain fatty acid transporter activity;GO:0005515//protein binding;GO:0015245//fatty acid transporter activity;GO:0016874//ligase activity;GO:0031957//very long-chain fatty acid-CoA ligase activity;GO:0042803//protein homodimerization activity	GO:0001579//medium-chain fatty acid transport;GO:0001676//long-chain fatty acid metabolic process;GO:0006629//lipid metabolic process;GO:0006631//fatty acid metabolic process;GO:0006646//phosphatidylethanolamine biosynthetic process;GO:0006654//phosphatidic acid biosynthetic process;GO:0006655//phosphatidylglycerol biosynthetic process;GO:0006656//phosphatidylcholine biosynthetic process;GO:00066…
0	ENSMUSG00000031467	Agpat5	0.467688	0.325905	0.521094	1.03914e-54	2.27043e-50	1-acylglycerol-3-phosphate O-acyltransferase 5 (lysophosphatidic acid acyltransferase, epsilon) [Source:MGI Symbol;Acc:MGI:1196345]	Metabolism;Environmental Information Processing;Metabolism;Metabolism	Global and overview maps;Signal transduction;Lipid metabolism;Lipid metabolism	ko01100//Metabolic pathways;ko04072//Phospholipase D signaling pathway;ko00564//Glycerophospholipid metabolism;ko00561//Glycerolipid metabolism	K19007;K19007;K19007;K19007	GO:0005634//nucleus;GO:0005635//nuclear envelope;GO:0005739//mitochondrion;GO:0005783//endoplasmic reticulum;GO:0005789//endoplasmic reticulum membrane;GO:0016020//membrane;GO:0016021//integral component of membrane	GO:0003841//1-acylglycerol-3-phosphate O-acyltransferase activity;GO:0016740//transferase activity;GO:0016746//transferase activity, transferring acyl groups	GO:0002244//hematopoietic progenitor cell differentiation;GO:0006629//lipid metabolic process;GO:0006639//acylglycerol metabolic process;GO:0008654//phospholipid biosynthetic process;GO:0016024//CDP-diacylglycerol biosynthetic process;GO:0036149//phosphatidylinositol acyl-chain remodeling
0	ENSMUSG00000028937	Acot7	0.700914	0.517964	0.436385	3.30983e-54	7.23166e-50	acyl-CoA thioesterase 7 [Source:MGI Symbol;Acc:MGI:1917275]	Metabolism;Metabolism	Lipid metabolism;Lipid metabolism	ko00062//Fatty acid elongation;ko01040//Biosynthesis of unsaturated fatty acids	K17360;K17360	GO:0005654//nucleoplasm;GO:0005737//cytoplasm;GO:0005829//cytosol;GO:0043005//neuron projection;GO:0044297//cell body	GO:0000062//fatty-acyl-CoA binding;GO:0016290//palmitoyl-CoA hydrolase activity;GO:0016787//hydrolase activity;GO:0016790//thiolester hydrolase activity;GO:0036042//long-chain fatty acyl-CoA binding;GO:0042803//protein homodimerization activity;GO:0047617//acyl-CoA hydrolase activity;GO:0052689//carboxylic ester hydrolase activity	GO:0006629//lipid metabolic process;GO:0006631//fatty acid metabolic process;GO:0006637//acyl-CoA metabolic process;GO:0009062//fatty acid catabolic process;GO:0015937//coenzyme A biosynthetic process;GO:0036114//medium-chain fatty-acyl-CoA catabolic process;GO:0036116//long-chain fatty-acyl-CoA catabolic process;GO:0051792//medium-chain fatty acid biosynthetic process;GO:1900535//palmitic acid b…
0	ENSMUSG00000025372	Baiap2	0.728331	0.524113	0.474716	3.74658e-54	8.1859e-50	brain-specific angiogenesis inhibitor 1-associated protein 2 [Source:MGI Symbol;Acc:MGI:2137336]	Cellular Processes;Cellular Processes	Cell motility;Cellular community - eukaryotes	ko04810//Regulation of actin cytoskeleton;ko04520//Adherens junction	K05627;K05627	GO:0001726//ruffle;GO:0005654//nucleoplasm;GO:0005737//cytoplasm;GO:0005791//rough endoplasmic reticulum;GO:0005794//Golgi apparatus;GO:0005829//cytosol;GO:0005856//cytoskeleton;GO:0005874//microtubule;GO:0005886//plasma membrane;GO:0014069//postsynaptic density;GO:0015629//actin cytoskeleton;GO:0016020//membrane;GO:0030141//secretory granule;GO:0030175//filopodium;GO:0042995//cell projection;GO:…	GO:0001221//transcription cofactor binding;GO:0005515//protein binding;GO:0008093//cytoskeletal adaptor activity;GO:0030165//PDZ domain binding;GO:0042802//identical protein binding;GO:0070064//proline-rich region binding;GO:0097110//scaffold protein binding	GO:0007009//plasma membrane organization;GO:0007266//Rho protein signal transduction;GO:0007420//brain development;GO:0008360//regulation of cell shape;GO:0009617//response to bacterium;GO:0010976//positive regulation of neuron projection development;GO:0016358//dendrite development;GO:0030182//neuron differentiation;GO:0030838//positive regulation of actin filament polymerization;GO:0032956//reg…
0	ENSMUSG00000034993	Vat1	0.426838	0.311389	0.454972	4.08829e-54	8.9325e-50	vesicle amine transport 1 [Source:MGI Symbol;Acc:MGI:1349450]	-	-	-	-	GO:0005737//cytoplasm;GO:0005739//mitochondrion;GO:0005741//mitochondrial outer membrane;GO:0016020//membrane	GO:0008270//zinc ion binding;GO:0016491//oxidoreductase activity	GO:0010637//negative regulation of mitochondrial fusion;GO:0055114//oxidation-reduction process
0	ENSMUSG00000002767	Mrpl2	0.70594	0.539382	0.388237	7.41968e-54	1.62113e-49	mitochondrial ribosomal protein L2 [Source:MGI Symbol;Acc:MGI:1351622]	Genetic Information Processing	Translation	ko03010//Ribosome	K02886	GO:0005739//mitochondrion;GO:0005762//mitochondrial large ribosomal subunit;GO:0005840//ribosome	GO:0003735//structural constituent of ribosome	GO:0006412//translation;GO:0032543//mitochondrial translation
0	ENSMUSG00000072115	Ang	0.451921	0.298633	0.597698	1.4175e-53	3.0971e-49	angiogenin, ribonuclease, RNase A family, 5 [Source:MGI Symbol;Acc:MGI:88022]	-	-	-	-	GO:0005576//extracellular region;GO:0005604//basement membrane;GO:0005615//extracellular space;GO:0005634//nucleus;GO:0005730//nucleolus;GO:0030426//growth cone;GO:0031410//cytoplasmic vesicle;GO:0032311//angiogenin-PRI complex;GO:0043025//neuronal cell body	GO:0003676//nucleic acid binding;GO:0003677//DNA binding;GO:0003723//RNA binding;GO:0003779//actin binding;GO:0004518//nuclease activity;GO:0004519//endonuclease activity;GO:0004540//ribonuclease activity;GO:0005102//receptor binding;GO:0005507//copper ion binding;GO:0008201//heparin binding;GO:0016787//hydrolase activity;GO:0042277//peptide binding;GO:0042803//protein homodimerization activity	GO:0001525//angiogenesis;GO:0001666//response to hypoxia;GO:0001878//response to yeast;GO:0001938//positive regulation of endothelial cell proliferation;GO:0006651//diacylglycerol biosynthetic process;GO:0007202//activation of phospholipase C activity;GO:0007275//multicellular organism development;GO:0007417//central nervous system development;GO:0009303//rRNA transcription;GO:0009725//response t…
0	ENSMUSG00000023186	Vwa5a	0.604424	0.431775	0.485281	3.34973e-53	7.31882e-49	von Willebrand factor A domain containing 5A [Source:MGI Symbol;Acc:MGI:1915026]	-	-	-	-	GO:0005634//nucleus;GO:0005654//nucleoplasm	GO:0005201//extracellular matrix structural constituent	GO:0008150//biological_process
0	ENSMUSG00000025969	Nrp2	0.441444	0.329622	0.421417	4.59591e-53	1.00416e-48	neuropilin 2 [Source:MGI Symbol;Acc:MGI:1100492]	-	-	-	-	GO:0005886//plasma membrane;GO:0016020//membrane;GO:0016021//integral component of membrane;GO:0030424//axon	GO:0005021//vascular endothelial growth factor-activated receptor activity;GO:0005515//protein binding;GO:0008201//heparin binding;GO:0017154//semaphorin receptor activity;GO:0042802//identical protein binding;GO:0046872//metal ion binding	GO:0001525//angiogenesis;GO:0001755//neural crest cell migration;GO:0001764//neuron migration;GO:0003148//outflow tract septum morphogenesis;GO:0007275//multicellular organism development;GO:0007399//nervous system development;GO:0007411//axon guidance;GO:0007507//heart development;GO:0021612//facial nerve structural organization;GO:0021649//vestibulocochlear nerve structural organization;GO:0021…
0	ENSMUSG00000023143	Nagpa	0.622714	0.464153	0.423967	9.04783e-53	1.97686e-48	N-acetylglucosamine-1-phosphodiester alpha-N-acetylglucosaminidase [Source:MGI Symbol;Acc:MGI:1351598]	Cellular Processes	Transport and catabolism	ko04142//Lysosome	K01125	GO:0005794//Golgi apparatus;GO:0016020//membrane;GO:0016021//integral component of membrane;GO:0032580//Golgi cisterna membrane	GO:0003944//N-acetylglucosamine-1-phosphodiester alpha-N-acetylglucosaminidase activity;GO:0016787//hydrolase activity	GO:0006486//protein glycosylation;GO:0033299//secretion of lysosomal enzymes
0	ENSMUSG00000025510	Cd151	0.544105	0.391676	0.474225	1.32144e-52	2.88721e-48	CD151 antigen [Source:MGI Symbol;Acc:MGI:1096360]	-	-	-	-	GO:0005604//basement membrane;GO:0005887//integral component of plasma membrane;GO:0009986//cell surface;GO:0016020//membrane;GO:0016021//integral component of membrane	GO:0005178//integrin binding;GO:0005515//protein binding	GO:0016477//cell migration;GO:0030335//positive regulation of cell migration;GO:0042098//T cell proliferation;GO:0044319//wound healing, spreading of cells;GO:0045807//positive regulation of endocytosis
0	ENSMUSG00000020116	Pno1	0.557517	0.395195	0.496449	1.32567e-52	2.89645e-48	partner of NOB1 homolog [Source:MGI Symbol;Acc:MGI:1913499]	-	-	-	-	GO:0005634//nucleus;GO:0005730//nucleolus	GO:0003676//nucleic acid binding;GO:0003723//RNA binding	GO:0008150//biological_process
0	ENSMUSG00000021639	Gtf2h2	0.602333	0.428587	0.490973	2.41498e-52	5.27648e-48	general transcription factor II H, polypeptide 2 [Source:MGI Symbol;Acc:MGI:1345669]	Human Diseases;Genetic Information Processing;Genetic Information Processing	Cancers;Transcription;Replication and repair	ko05203//Viral carcinogenesis;ko03022//Basal transcription factors;ko03420//Nucleotide excision repair	K03142;K03142;K03142	GO:0000438//core TFIIH complex portion of holo TFIIH complex;GO:0000439//core TFIIH complex;GO:0005634//nucleus;GO:0005669//transcription factor TFIID complex;GO:0005675//holo TFIIH complex;GO:0016607//nuclear speck	GO:0003676//nucleic acid binding;GO:0004672//protein kinase activity;GO:0008094//DNA-dependent ATPase activity;GO:0008270//zinc ion binding;GO:0008353//RNA polymerase II carboxy-terminal domain kinase activity;GO:0046872//metal ion binding;GO:0047485//protein N-terminus binding	GO:0002031//G-protein coupled receptor internalization;GO:0006281//DNA repair;GO:0006289//nucleotide-excision repair;GO:0006351//transcription, DNA-templated;GO:0006357//regulation of transcription from RNA polymerase II promoter;GO:0006366//transcription from RNA polymerase II promoter;GO:0006468//protein phosphorylation;GO:0006974//cellular response to DNA damage stimulus
0	ENSMUSG00000024525	Impa2	0.78332	0.599556	0.385707	5.05687e-52	1.10487e-47	inositol (myo)-1(or 4)-monophosphatase 2 [Source:MGI Symbol;Acc:MGI:2149728]	Metabolism;Environmental Information Processing;Metabolism	Global and overview maps;Signal transduction;Carbohydrate metabolism	ko01100//Metabolic pathways;ko04070//Phosphatidylinositol signaling system;ko00562//Inositol phosphate metabolism	K01092;K01092;K01092	GO:0005737//cytoplasm	GO:0008934//inositol monophosphate 1-phosphatase activity;GO:0016787//hydrolase activity;GO:0042803//protein homodimerization activity;GO:0046872//metal ion binding;GO:0052832//inositol monophosphate 3-phosphatase activity;GO:0052833//inositol monophosphate 4-phosphatase activity;GO:0052834//inositol monophosphate phosphatase activity	GO:0006020//inositol metabolic process;GO:0006021//inositol biosynthetic process;GO:0007165//signal transduction;GO:0046854//phosphatidylinositol phosphorylation;GO:0046855//inositol phosphate dephosphorylation
0	ENSMUSG00000003546	Klc4	0.417353	0.288241	0.533994	6.88913e-52	1.50521e-47	kinesin light chain 4 [Source:MGI Symbol;Acc:MGI:1922014]	Human Diseases	Infectious diseases	ko05132//Salmonella infection	K10407	GO:0005575//cellular_component;GO:0005737//cytoplasm;GO:0005856//cytoskeleton;GO:0005871//kinesin complex;GO:0005874//microtubule	GO:0003674//molecular_function;GO:0003777//microtubule motor activity;GO:0005515//protein binding	GO:0008150//biological_process
0	ENSMUSG00000020430	Pes1	0.67135	0.510689	0.39462	2.36858e-51	5.17511e-47	pescadillo ribosomal biogenesis factor 1 [Source:MGI Symbol;Acc:MGI:1890613]	-	-	-	-	GO:0000793//condensed chromosome;GO:0005634//nucleus;GO:0005654//nucleoplasm;GO:0005694//chromosome;GO:0005730//nucleolus;GO:0005829//cytosol;GO:0030687//preribosome, large subunit precursor;GO:0070545//PeBoW complex	GO:0005515//protein binding;GO:0043021//ribonucleoprotein complex binding	GO:0000463//maturation of LSU-rRNA from tricistronic rRNA transcript (SSU-rRNA, 5.8S rRNA, LSU-rRNA);GO:0000466//maturation of 5.8S rRNA from tricistronic rRNA transcript (SSU-rRNA, 5.8S rRNA, LSU-rRNA);GO:0006364//rRNA processing;GO:0007000//nucleolus organization;GO:0008283//cell proliferation;GO:0033365//protein localization to organelle;GO:0042254//ribosome biogenesis;GO:0042273//ribosomal la…
0	ENSMUSG00000043336	Filip1l	0.451196	0.336978	0.421101	1.07629e-50	2.3516e-46	filamin A interacting protein 1-like [Source:MGI Symbol;Acc:MGI:1925999]	-	-	-	-	GO:0005575//cellular_component;GO:0005634//nucleus;GO:0005737//cytoplasm;GO:0016020//membrane	GO:0003674//molecular_function	GO:0008150//biological_process
0	ENSMUSG00000081534	Slc48a1	0.613554	0.470269	0.383702	1.7259e-50	3.77092e-46	solute carrier family 48 (heme transporter), member 1 [Source:MGI Symbol;Acc:MGI:1914989]	-	-	-	-	GO:0005764//lysosome;GO:0005765//lysosomal membrane;GO:0005768//endosome;GO:0005886//plasma membrane;GO:0010008//endosome membrane;GO:0016020//membrane;GO:0016021//integral component of membrane	GO:0015232//heme transporter activity;GO:0020037//heme binding	GO:0015886//heme transport
0	ENSMUSG00000035637	Grhpr	0.387409	0.267773	0.532846	2.39692e-50	5.23703e-46	glyoxylate reductase/hydroxypyruvate reductase [Source:MGI Symbol;Acc:MGI:1923488]	Metabolism;Metabolism;Metabolism;Metabolism	Global and overview maps;Amino acid metabolism;Carbohydrate metabolism;Carbohydrate metabolism	ko01100//Metabolic pathways;ko00260//Glycine, serine and threonine metabolism;ko00620//Pyruvate metabolism;ko00630//Glyoxylate and dicarboxylate metabolism	K00049;K00049;K00049;K00049	GO:0005737//cytoplasm;GO:0005829//cytosol	GO:0008465//glycerate dehydrogenase activity;GO:0016491//oxidoreductase activity;GO:0016616//oxidoreductase activity, acting on the CH-OH group of donors, NAD or NADP as acceptor;GO:0016618//hydroxypyruvate reductase activity;GO:0030267//glyoxylate reductase (NADP) activity;GO:0031406//carboxylic acid binding;GO:0042803//protein homodimerization activity;GO:0050661//NADP binding;GO:0051287//NAD b…	GO:0007588//excretion;GO:0043648//dicarboxylic acid metabolic process;GO:0046487//glyoxylate metabolic process;GO:0051259//protein oligomerization;GO:0055114//oxidation-reduction process
0	ENSMUSG00000078452	Raet1d	0.472666	0.362007	0.384802	1.59521e-49	3.48537e-45	retinoic acid early transcript delta [Source:MGI Symbol;Acc:MGI:1861032]	Organismal Systems	Immune system	ko04650//Natural killer cell mediated cytotoxicity	K07987	GO:0005615//extracellular space;GO:0005886//plasma membrane;GO:0009897//external side of plasma membrane;GO:0016020//membrane;GO:0031225//anchored component of membrane;GO:0044214//spanning component of plasma membrane;GO:0046658//anchored component of plasma membrane	GO:0005515//protein binding;GO:0046703//natural killer cell lectin-like receptor binding	GO:0006955//immune response;GO:0042267//natural killer cell mediated cytotoxicity
0	ENSMUSG00000062054	Iah1	0.668705	0.513221	0.38179	9.58832e-49	2.09495e-44	isoamyl acetate-hydrolyzing esterase 1 homolog [Source:MGI Symbol;Acc:MGI:1914982]	-	-	-	-	-	GO:0016787//hydrolase activity;GO:0016788//hydrolase activity, acting on ester bonds	GO:0006629//lipid metabolic process;GO:0008150//biological_process;GO:0016042//lipid catabolic process
0	ENSMUSG00000034744	Nagk	0.535865	0.399637	0.42318	1.31721e-48	2.87797e-44	N-acetylglucosamine kinase [Source:MGI Symbol;Acc:MGI:1860418]	Metabolism;Metabolism	Global and overview maps;Carbohydrate metabolism	ko01100//Metabolic pathways;ko00520//Amino sugar and nucleotide sugar metabolism	K00884;K00884	-	GO:0000166//nucleotide binding;GO:0005524//ATP binding;GO:0009384//N-acylmannosamine kinase activity;GO:0016301//kinase activity;GO:0016740//transferase activity;GO:0045127//N-acetylglucosamine kinase activity	GO:0006044//N-acetylglucosamine metabolic process;GO:0016310//phosphorylation;GO:0019262//N-acetylneuraminate catabolic process;GO:0046835//carbohydrate phosphorylation
0	ENSMUSG00000033429	Mcee	0.512339	0.366049	0.485061	1.56177e-48	3.41231e-44	methylmalonyl CoA epimerase [Source:MGI Symbol;Acc:MGI:1920974]	Metabolism;Metabolism;Metabolism;Metabolism;Metabolism	Global and overview maps;Global and overview maps;Amino acid metabolism;Carbohydrate metabolism;Carbohydrate metabolism	ko01100//Metabolic pathways;ko01200//Carbon metabolism;ko00280//Valine, leucine and isoleucine degradation;ko00640//Propanoate metabolism;ko00630//Glyoxylate and dicarboxylate metabolism	K05606;K05606;K05606;K05606;K05606	GO:0005739//mitochondrion	GO:0004493//methylmalonyl-CoA epimerase activity;GO:0016853//isomerase activity;GO:0046872//metal ion binding	GO:0046491//L-methylmalonyl-CoA metabolic process
0	ENSMUSG00000078681	Tm2d3	0.496418	0.3817	0.379117	1.60579e-48	3.50849e-44	TM2 domain containing 3 [Source:MGI Symbol;Acc:MGI:1915884]	-	-	-	-	GO:0005575//cellular_component;GO:0016020//membrane;GO:0016021//integral component of membrane	GO:0003674//molecular_function	GO:0008150//biological_process
0	ENSMUSG00000003518	Dusp3	0.589128	0.456813	0.366977	2.75143e-47	6.0116e-43	dual specificity phosphatase 3 (vaccinia virus phosphatase VH1-related) [Source:MGI Symbol;Acc:MGI:1919599]	Environmental Information Processing	Signal transduction	ko04010//MAPK signaling pathway	K17614	GO:0001772//immunological synapse;GO:0005634//nucleus;GO:0005654//nucleoplasm;GO:0005829//cytosol	GO:0004721//phosphoprotein phosphatase activity;GO:0004725//protein tyrosine phosphatase activity;GO:0008092//cytoskeletal protein binding;GO:0008138//protein tyrosine/serine/threonine phosphatase activity;GO:0016787//hydrolase activity;GO:0016791//phosphatase activity;GO:0019901//protein kinase binding;GO:0030971//receptor tyrosine kinase binding;GO:0033549//MAP kinase phosphatase activity;GO:19…	GO:0000188//inactivation of MAPK activity;GO:0001701//in utero embryonic development;GO:0006470//protein dephosphorylation;GO:0016311//dephosphorylation;GO:0030336//negative regulation of cell migration;GO:0035335//peptidyl-tyrosine dephosphorylation;GO:0042059//negative regulation of epidermal growth factor receptor signaling pathway;GO:0043409//negative regulation of MAPK cascade;GO:0045931//po…
0	ENSMUSG00000030521	Mphosph10	0.491732	0.373602	0.396373	2.99962e-47	6.55387e-43	M-phase phosphoprotein 10 (U3 small nucleolar ribonucleoprotein) [Source:MGI Symbol;Acc:MGI:1915223]	Genetic Information Processing	Translation	ko03008//Ribosome biogenesis in eukaryotes	K14559	GO:0005634//nucleus;GO:0005694//chromosome;GO:0005730//nucleolus;GO:0005732//small nucleolar ribonucleoprotein complex;GO:0032040//small-subunit processome;GO:0034457//Mpp10 complex	-	GO:0006364//rRNA processing;GO:0010923//negative regulation of phosphatase activity;GO:0042254//ribosome biogenesis
0	ENSMUSG00000040829	Zmynd15	2.01664	1.49871	0.428239	8.82203e-47	1.92753e-42	zinc finger, MYND-type containing 15 [Source:MGI Symbol;Acc:MGI:3603821]	-	-	-	-	GO:0005634//nucleus;GO:0005737//cytoplasm	GO:0042826//histone deacetylase binding;GO:0046872//metal ion binding	GO:0007283//spermatogenesis;GO:0007286//spermatid development;GO:0030154//cell differentiation;GO:0045892//negative regulation of transcription, DNA-templated
0	ENSMUSG00000031143	Ccdc22	0.462807	0.323898	0.51487	1.02927e-46	2.24884e-42	coiled-coil domain containing 22 [Source:MGI Symbol;Acc:MGI:1859608]	-	-	-	-	GO:0005575//cellular_component;GO:0005768//endosome	GO:0003674//molecular_function;GO:0005515//protein binding;GO:0097602//cullin family protein binding	GO:0006878//cellular copper ion homeostasis;GO:0006893//Golgi to plasma membrane transport;GO:0007253//cytoplasmic sequestering of NF-kappaB;GO:0008150//biological_process;GO:0015031//protein transport;GO:0032456//endocytic recycling;GO:0042632//cholesterol homeostasis;GO:0043123//positive regulation of I-kappaB kinase/NF-kappaB signaling;GO:0043124//negative regulation of I-kappaB kinase/NF-kapp…
0	ENSMUSG00000028741	Mrto4	0.709625	0.534979	0.407575	1.39472e-46	3.04732e-42	mRNA turnover 4, ribosome maturation factor [Source:MGI Symbol;Acc:MGI:1917152]	-	-	-	-	GO:0005622//intracellular;GO:0005634//nucleus;GO:0005730//nucleolus;GO:0005737//cytoplasm;GO:0030687//preribosome, large subunit precursor	-	GO:0000027//ribosomal large subunit assembly;GO:0000956//nuclear-transcribed mRNA catabolic process;GO:0006364//rRNA processing;GO:0042254//ribosome biogenesis;GO:0042273//ribosomal large subunit biogenesis
0	ENSMUSG00000039450	Dcxr	0.739265	0.561559	0.396653	3.05344e-45	6.67146e-41	dicarbonyl L-xylulose reductase [Source:MGI Symbol;Acc:MGI:1915130]	Metabolism;Metabolism	Global and overview maps;Carbohydrate metabolism	ko01100//Metabolic pathways;ko00040//Pentose and glucuronate interconversions	K03331;K03331	GO:0005881//cytoplasmic microtubule;GO:0005886//plasma membrane;GO:0005902//microvillus;GO:0005903//brush border;GO:0016020//membrane;GO:0016324//apical plasma membrane	GO:0004090//carbonyl reductase (NADPH) activity;GO:0016491//oxidoreductase activity;GO:0016614//oxidoreductase activity, acting on CH-OH group of donors;GO:0016655//oxidoreductase activity, acting on NAD(P)H, quinone or similar compound as acceptor;GO:0042802//identical protein binding;GO:0044105//L-xylulose reductase (NAD+) activity;GO:0050038//L-xylulose reductase (NADP+) activity	GO:0005975//carbohydrate metabolic process;GO:0005997//xylulose metabolic process;GO:0006006//glucose metabolic process;GO:0006739//NADP metabolic process;GO:0042732//D-xylose metabolic process;GO:0051289//protein homotetramerization;GO:0055114//oxidation-reduction process
0	ENSMUSG00000040269	Mrps28	0.592716	0.448352	0.40271	4.55589e-45	9.95417e-41	mitochondrial ribosomal protein S28 [Source:MGI Symbol;Acc:MGI:1913480]	-	-	-	-	GO:0005739//mitochondrion;GO:0005763//mitochondrial small ribosomal subunit;GO:0005840//ribosome	-	GO:0008150//biological_process
0	ENSMUSG00000062127	Cttnbp2nl	0.657459	0.498988	0.397897	6.83415e-45	1.49319e-40	CTTNBP2 N-terminal like [Source:MGI Symbol;Acc:MGI:1933137]	-	-	-	-	GO:0005737//cytoplasm;GO:0005856//cytoskeleton;GO:0015629//actin cytoskeleton	GO:0051721//protein phosphatase 2A binding	GO:0006470//protein dephosphorylation;GO:0032410//negative regulation of transporter activity;GO:0034763//negative regulation of transmembrane transport
0	ENSMUSG00000024875	Yif1a	0.469308	0.345105	0.443497	1.15766e-44	2.52938e-40	Yip1 interacting factor homolog A (S. cerevisiae) [Source:MGI Symbol;Acc:MGI:1915340]	-	-	-	-	GO:0000139//Golgi membrane;GO:0005783//endoplasmic reticulum;GO:0005789//endoplasmic reticulum membrane;GO:0005793//endoplasmic reticulum-Golgi intermediate compartment;GO:0005794//Golgi apparatus;GO:0016020//membrane;GO:0016021//integral component of membrane;GO:0030134//ER to Golgi transport vesicle;GO:0030173//integral component of Golgi membrane;GO:0033116//endoplasmic reticulum-Golgi interme…	GO:0003674//molecular_function	GO:0006888//ER to Golgi vesicle-mediated transport;GO:0015031//protein transport;GO:0016192//vesicle-mediated transport
0	ENSMUSG00000042190	Cmklr1	0.435803	0.332688	0.389505	1.40462e-44	3.06895e-40	chemokine-like receptor 1 [Source:MGI Symbol;Acc:MGI:109603]	-	-	-	-	GO:0005886//plasma membrane;GO:0016020//membrane;GO:0016021//integral component of membrane	GO:0004930//G-protein coupled receptor activity	GO:0002430//complement receptor mediated signaling pathway;GO:0006935//chemotaxis;GO:0006954//inflammatory response;GO:0007165//signal transduction;GO:0007186//G-protein coupled receptor signaling pathway;GO:0007200//phospholipase C-activating G-protein coupled receptor signaling pathway;GO:0007204//positive regulation of cytosolic calcium ion concentration;GO:0010759//positive regulation of macr…
0	ENSMUSG00000047879	Usp14	0.621953	0.477269	0.382002	3.10445e-44	6.78292e-40	ubiquitin specific peptidase 14 [Source:MGI Symbol;Acc:MGI:1928898]	-	-	-	-	GO:0000502//proteasome complex;GO:0005737//cytoplasm;GO:0005829//cytosol;GO:0005886//plasma membrane;GO:0009986//cell surface;GO:0016020//membrane;GO:0031410//cytoplasmic vesicle;GO:0045202//synapse	GO:0004843//thiol-dependent ubiquitin-specific protease activity;GO:0004866//endopeptidase inhibitor activity;GO:0005515//protein binding;GO:0008233//peptidase activity;GO:0008234//cysteine-type peptidase activity;GO:0016787//hydrolase activity;GO:0036459//thiol-dependent ubiquitinyl hydrolase activity;GO:0070628//proteasome binding	GO:0002376//immune system process;GO:0006508//proteolysis;GO:0006511//ubiquitin-dependent protein catabolic process;GO:0007268//synaptic transmission;GO:0010951//negative regulation of endopeptidase activity;GO:0016579//protein deubiquitination;GO:0045087//innate immune response;GO:0050920//regulation of chemotaxis;GO:0061136//regulation of proteasomal protein catabolic process;GO:1903070//negati…
0	ENSMUSG00000026939	Tmem141	0.461551	0.333393	0.469267	3.12607e-43	6.83014e-39	transmembrane protein 141 [Source:MGI Symbol;Acc:MGI:1098773]	-	-	-	-	GO:0016020//membrane;GO:0016021//integral component of membrane	GO:0003674//molecular_function	-
0	ENSMUSG00000015027	Galns	0.347775	0.245594	0.501883	1.07836e-42	2.35612e-38	galactosamine (N-acetyl)-6-sulfate sulfatase [Source:MGI Symbol;Acc:MGI:1355303]	Metabolism;Cellular Processes;Metabolism	Global and overview maps;Transport and catabolism;Glycan biosynthesis and metabolism	ko01100//Metabolic pathways;ko04142//Lysosome;ko00531//Glycosaminoglycan degradation	K01132;K01132;K01132	GO:0005764//lysosome	GO:0003824//catalytic activity;GO:0004065//arylsulfatase activity;GO:0008484//sulfuric ester hydrolase activity;GO:0016787//hydrolase activity;GO:0043890//N-acetylgalactosamine-6-sulfatase activity;GO:0046872//metal ion binding	-
0	ENSMUSG00000040532	Abhd11	0.365779	0.261922	0.481832	1.22039e-42	2.66643e-38	abhydrolase domain containing 11 [Source:MGI Symbol;Acc:MGI:1916008]	-	-	-	-	GO:0005739//mitochondrion	GO:0003824//catalytic activity;GO:0016787//hydrolase activity	-
0	ENSMUSG00000047592	Nxpe5	0.585451	0.437421	0.420527	4.04606e-42	8.84023e-38	neurexophilin and PC-esterase domain family, member 5 [Source:MGI Symbol;Acc:MGI:3584036]	-	-	-	-	GO:0005575//cellular_component;GO:0016020//membrane;GO:0016021//integral component of membrane	GO:0003674//molecular_function	GO:0008150//biological_process
0	ENSMUSG00000019461	Plscr3	0.440007	0.326332	0.431186	3.54108e-41	7.7369e-37	phospholipid scramblase 3 [Source:MGI Symbol;Acc:MGI:1917560]	-	-	-	-	GO:0005739//mitochondrion;GO:0005886//plasma membrane;GO:0016020//membrane;GO:0016021//integral component of membrane;GO:0031966//mitochondrial membrane	GO:0017124//SH3 domain binding;GO:0017128//phospholipid scramblase activity;GO:0048306//calcium-dependent protein binding	GO:0006915//apoptotic process;GO:0017121//phospholipid scrambling;GO:0042593//glucose homeostasis;GO:0042632//cholesterol homeostasis;GO:0071222//cellular response to lipopolysaccharide
0	ENSMUSG00000021595	Nsun2	0.534452	0.407767	0.390317	1.45019e-40	3.16852e-36	NOL1/NOP2/Sun domain family member 2 [Source:MGI Symbol;Acc:MGI:107252]	-	-	-	-	GO:0005634//nucleus;GO:0005730//nucleolus;GO:0005737//cytoplasm;GO:0005819//spindle;GO:0005856//cytoskeleton;GO:0033391//chromatoid body	GO:0000049//tRNA binding;GO:0003723//RNA binding;GO:0008168//methyltransferase activity;GO:0016428//tRNA (cytosine-5-)-methyltransferase activity;GO:0016740//transferase activity	GO:0001701//in utero embryonic development;GO:0007049//cell cycle;GO:0007286//spermatid development;GO:0008033//tRNA processing;GO:0030488//tRNA methylation;GO:0032259//methylation;GO:0033313//meiotic cell cycle checkpoint;GO:0048820//hair follicle maturation;GO:0051301//cell division
0	ENSMUSG00000018040	Rrp7a	0.521101	0.404885	0.364052	6.41654e-40	1.40195e-35	ribosomal RNA processing 7 homolog A (S. cerevisiae) [Source:MGI Symbol;Acc:MGI:1922028]	Genetic Information Processing	Translation	ko03008//Ribosome biogenesis in eukaryotes	K14545	GO:0005737//cytoplasm;GO:0032545//CURI complex;GO:0034456//UTP-C complex	GO:0003676//nucleic acid binding;GO:0003723//RNA binding	GO:0000028//ribosomal small subunit assembly;GO:0001825//blastocyst formation;GO:0006364//rRNA processing
0	ENSMUSG00000026245	Farsb	0.423225	0.31626	0.420312	8.89839e-40	1.94421e-35	phenylalanyl-tRNA synthetase, beta subunit [Source:MGI Symbol;Acc:MGI:1346035]	Genetic Information Processing	Translation	ko00970//Aminoacyl-tRNA biosynthesis	K01890	GO:0005737//cytoplasm;GO:0009328//phenylalanine-tRNA ligase complex	GO:0000166//nucleotide binding;GO:0000287//magnesium ion binding;GO:0003723//RNA binding;GO:0004812//aminoacyl-tRNA ligase activity;GO:0004826//phenylalanine-tRNA ligase activity;GO:0005524//ATP binding;GO:0016874//ligase activity	GO:0006412//translation;GO:0006432//phenylalanyl-tRNA aminoacylation;GO:0051290//protein heterotetramerization
0	ENSMUSG00000042289	Hsd3b7	0.475955	0.359532	0.404705	5.08651e-39	1.11135e-34	hydroxy-delta-5-steroid dehydrogenase, 3 beta- and steroid delta-isomerase 7 [Source:MGI Symbol;Acc:MGI:2141879]	Metabolism;Metabolism	Global and overview maps;Lipid metabolism	ko01100//Metabolic pathways;ko00120//Primary bile acid biosynthesis	K12408;K12408	GO:0005783//endoplasmic reticulum;GO:0005789//endoplasmic reticulum membrane;GO:0005811//lipid particle;GO:0016020//membrane;GO:0016021//integral component of membrane;GO:0043231//intracellular membrane-bounded organelle	GO:0003854//3-beta-hydroxy-delta5-steroid dehydrogenase activity;GO:0016491//oxidoreductase activity;GO:0016616//oxidoreductase activity, acting on the CH-OH group of donors, NAD or NADP as acceptor;GO:0047016//cholest-5-ene-3-beta,7-alpha-diol 3-beta-dehydrogenase activity	GO:0001558//regulation of cell growth;GO:0006694//steroid biosynthetic process;GO:0006707//cholesterol catabolic process;GO:0035754//B cell chemotaxis;GO:0055114//oxidation-reduction process
0	ENSMUSG00000006442	Srm	0.531047	0.381229	0.478181	1.26245e-38	2.75833e-34	spermidine synthase [Source:MGI Symbol;Acc:MGI:102690]	Metabolism;Metabolism;Metabolism;Metabolism;Metabolism	Global and overview maps;Metabolism of other amino acids;Amino acid metabolism;Amino acid metabolism;Metabolism of other amino acids	ko01100//Metabolic pathways;ko00480//Glutathione metabolism;ko00330//Arginine and proline metabolism;ko00270//Cysteine and methionine metabolism;ko00410//beta-Alanine metabolism	K00797;K00797;K00797;K00797;K00797	-	GO:0003824//catalytic activity;GO:0004766//spermidine synthase activity;GO:0016740//transferase activity;GO:0042802//identical protein binding;GO:0042803//protein homodimerization activity	GO:0006595//polyamine metabolic process;GO:0006596//polyamine biosynthetic process;GO:0008295//spermidine biosynthetic process;GO:1990830//cellular response to leukemia inhibitory factor
0	ENSMUSG00000015305	Sash1	0.549246	0.417374	0.396111	1.20925e-37	2.64208e-33	SAM and SH3 domain containing 1 [Source:MGI Symbol;Acc:MGI:1917347]	-	-	-	-	GO:0005737//cytoplasm;GO:0032991//macromolecular complex	GO:0001965//G-protein alpha-subunit binding;GO:0005515//protein binding;GO:0008022//protein C-terminus binding;GO:0019901//protein kinase binding;GO:0031435//mitogen-activated protein kinase kinase kinase binding;GO:0060090//binding, bridging	GO:0000209//protein polyubiquitination;GO:0010595//positive regulation of endothelial cell migration;GO:0010632//regulation of epithelial cell migration;GO:0031666//positive regulation of lipopolysaccharide-mediated signaling pathway;GO:0043507//positive regulation of JUN kinase activity;GO:0045766//positive regulation of angiogenesis;GO:1900044//regulation of protein K63-linked ubiquitination;GO…
0	ENSMUSG00000024889	Rce1	0.41341	0.314074	0.396468	1.78406e-37	3.898e-33	Ras converting CAAX endopeptidase 1 [Source:MGI Symbol;Acc:MGI:1336895]	Metabolism	Metabolism of terpenoids and polyketides	ko00900//Terpenoid backbone biosynthesis	K08658	GO:0005783//endoplasmic reticulum;GO:0005789//endoplasmic reticulum membrane;GO:0016020//membrane;GO:0016021//integral component of membrane;GO:0030176//integral component of endoplasmic reticulum membrane	GO:0004175//endopeptidase activity;GO:0004197//cysteine-type endopeptidase activity;GO:0004222//metalloendopeptidase activity;GO:0008233//peptidase activity;GO:0016787//hydrolase activity	GO:0006508//proteolysis;GO:0071586//CAAX-box protein processing
0	ENSMUSG00000024527	Afg3l2	0.370285	0.283412	0.385735	3.32746e-37	7.27016e-33	AFG3-like AAA ATPase 2 [Source:MGI Symbol;Acc:MGI:1916847]	-	-	-	-	GO:0005739//mitochondrion;GO:0005743//mitochondrial inner membrane;GO:0005745//m-AAA complex;GO:0016020//membrane;GO:0016021//integral component of membrane	GO:0000166//nucleotide binding;GO:0004222//metalloendopeptidase activity;GO:0005515//protein binding;GO:0005524//ATP binding;GO:0008233//peptidase activity;GO:0008237//metallopeptidase activity;GO:0008270//zinc ion binding;GO:0016787//hydrolase activity;GO:0046872//metal ion binding	GO:0006508//proteolysis;GO:0007005//mitochondrion organization;GO:0007409//axonogenesis;GO:0007528//neuromuscular junction development;GO:0008053//mitochondrial fusion;GO:0016485//protein processing;GO:0016540//protein autoprocessing;GO:0021675//nerve development;GO:0034982//mitochondrial protein processing;GO:0036444//calcium ion transmembrane import into mitochondrion;GO:0040014//regulation of …
0	ENSMUSG00000001018	Snapin	0.492423	0.381101	0.369724	6.95527e-37	1.51966e-32	SNAP-associated protein [Source:MGI Symbol;Acc:MGI:1333745]	-	-	-	-	GO:0000139//Golgi membrane;GO:0005737//cytoplasm;GO:0005764//lysosome;GO:0005765//lysosomal membrane;GO:0005794//Golgi apparatus;GO:0005829//cytosol;GO:0008021//synaptic vesicle;GO:0016020//membrane;GO:0030054//cell junction;GO:0030141//secretory granule;GO:0030672//synaptic vesicle membrane;GO:0031083//BLOC-1 complex;GO:0031410//cytoplasmic vesicle;GO:0045202//synapse;GO:0048471//perinuclear reg…	GO:0000149//SNARE binding;GO:0005515//protein binding	GO:0006886//intracellular protein transport;GO:0006887//exocytosis;GO:0007040//lysosome organization;GO:0007042//lysosomal lumen acidification;GO:0007268//synaptic transmission;GO:0008089//anterograde axonal transport;GO:0008090//retrograde axonal transport;GO:0008333//endosome to lysosome transport;GO:0010977//negative regulation of neuron projection development;GO:0016079//synaptic vesicle exoc…
0	ENSMUSG00000079677	Fdx2	0.443732	0.328871	0.432167	6.70468e-36	1.46491e-31	ferredoxin 2 [Source:MGI Symbol;Acc:MGI:1915415]	-	-	-	-	GO:0005739//mitochondrion;GO:0005759//mitochondrial matrix	GO:0009055//electron carrier activity;GO:0046872//metal ion binding;GO:0051536//iron-sulfur cluster binding;GO:0051537//2 iron, 2 sulfur cluster binding	GO:0008150//biological_process;GO:0022900//electron transport chain;GO:0055114//oxidation-reduction process
0	ENSMUSG00000025869	Nop16	0.548487	0.418276	0.391004	2.13967e-35	4.67497e-31	NOP16 nucleolar protein [Source:MGI Symbol;Acc:MGI:107862]	-	-	-	-	GO:0005634//nucleus;GO:0005730//nucleolus;GO:0043231//intracellular membrane-bounded organelle	-	GO:0042273//ribosomal large subunit biogenesis
0	ENSMUSG00000039427	Alg1	0.350982	0.250908	0.484238	5.98912e-35	1.30856e-30	asparagine-linked glycosylation 1 (beta-1,4-mannosyltransferase) [Source:MGI Symbol;Acc:MGI:2384774]	Metabolism;Metabolism	Global and overview maps;Glycan biosynthesis and metabolism	ko01100//Metabolic pathways;ko00510//N-Glycan biosynthesis	K03842;K03842	GO:0005783//endoplasmic reticulum;GO:0005789//endoplasmic reticulum membrane;GO:0016020//membrane;GO:0016021//integral component of membrane	GO:0000030//mannosyltransferase activity;GO:0004578//chitobiosyldiphosphodolichol beta-mannosyltransferase activity;GO:0016740//transferase activity;GO:0016757//transferase activity, transferring glycosyl groups	GO:0006486//protein glycosylation;GO:0097502//mannosylation
0	ENSMUSG00000095567	Noc2l	0.384459	0.281195	0.45126	7.10345e-35	1.55203e-30	NOC2 like nucleolar associated transcriptional repressor [Source:MGI Symbol;Acc:MGI:1931051]	-	-	-	-	GO:0005634//nucleus;GO:0005654//nucleoplasm;GO:0005730//nucleolus;GO:0005829//cytosol	GO:0003682//chromatin binding;GO:0003714//transcription corepressor activity;GO:0031491//nucleosome binding;GO:0042393//histone binding;GO:0070491//repressing transcription factor binding	GO:0000122//negative regulation of transcription from RNA polymerase II promoter;GO:0002903//negative regulation of B cell apoptotic process;GO:0031497//chromatin assembly;GO:0034644//cellular response to UV;GO:0035067//negative regulation of histone acetylation;GO:2001243//negative regulation of intrinsic apoptotic signaling pathway
0	ENSMUSG00000056612	Ppp1r14b	0.411008	0.312712	0.394328	1.5543e-33	3.396e-29	protein phosphatase 1, regulatory inhibitor subunit 14B [Source:MGI Symbol;Acc:MGI:107682]	-	-	-	-	GO:0005737//cytoplasm	GO:0004864//protein phosphatase inhibitor activity;GO:0004865//protein serine/threonine phosphatase inhibitor activity;GO:0019212//phosphatase inhibitor activity;GO:0019888//protein phosphatase regulator activity	GO:0032515//negative regulation of phosphoprotein phosphatase activity;GO:0042325//regulation of phosphorylation;GO:0043086//negative regulation of catalytic activity;GO:0043666//regulation of phosphoprotein phosphatase activity;GO:0045087//innate immune response
0	ENSMUSG00000034729	Mrps10	0.423117	0.315533	0.423267	3.19659e-33	6.98422e-29	mitochondrial ribosomal protein S10 [Source:MGI Symbol;Acc:MGI:1928139]	Genetic Information Processing	Translation	ko03010//Ribosome	K02946	GO:0005763//mitochondrial small ribosomal subunit;GO:0005840//ribosome	GO:0003735//structural constituent of ribosome	GO:0006412//translation
0	ENSMUSG00000021930	Spryd7	0.385725	0.295757	0.383163	3.37591e-33	7.37604e-29	SPRY domain containing 7 [Source:MGI Symbol;Acc:MGI:1913924]	-	-	-	-	GO:0005575//cellular_component;GO:0016020//membrane;GO:0016021//integral component of membrane	GO:0003674//molecular_function;GO:0005515//protein binding	GO:0008150//biological_process
[truncated: 17,830 more rows]

## Sheet: Gene exp in all cluster
Gene_ID	Gene_name	Cluster 0	Cluster 1	Cluster 2	Cluster 3	Cluster 4	Cluster 5	Cluster 6	Cluster 7	Cluster 8	Cluster 9	Cluster 10	Cluster 11	Cluster 12	Cluster 13	Cluster 14	Cluster 15	Cluster 16	Cluster 17	Cluster 18	Cluster 19	Cluster 20	Cluster 21	Cluster 22	Description	KEGG_A_class	KEGG_B_class	Pathway	K_ID	GO Component	GO Function	GO Process
[truncated: 21,849 more rows]
