# Supplementary material for: Topical Application of Temperature-Sensitive Gel Containing Caerin 1.1 and 1.9 Peptides on TC-1 Tumour-Bearing Mice Induced High-Level Immune Response in the Tumour Microenvironment
Source: Front Oncol. 2021 Nov 11;11:754770. doi: 10.3389/fonc.2021.754770 (PMC8632150; doi:10.3389/fonc.2021.754770)
Supplement: Supplementary file 4 [file Table_3.xlsx]

## Sheet: Sheet1
GO ID	Description	Cluster_0 (295)	All (20485)	pvalue	p.adjust	Genes
GO:0002376	immune system process	82	2282	1.81238e-15	9.15798e-12	ENSMUSG00000000957(Mmp14);ENSMUSG00000001128(Cfp);ENSMUSG00000002326(Gmpr2);ENSMUSG00000002985(Apoe);ENSMUSG00000003032(Klf4);ENSMUSG00000003518(Dusp3);ENSMUSG00000003873(Bax);ENSMUSG00000004730(Adgre1);ENSMUSG00000006519(Cyba);ENSMUSG00000014361(Mertk);ENSMUSG00000015396(Cd83);ENSMUSG00000015950(Ncf1);ENSMUSG00000017009(Sdc4);ENSMUSG00000018774(Cd68);ENSMUSG00000018920(Cxcl16);ENSMUSG00000019087…
GO:0044712	single-organism catabolic process	46	904	7.6774e-14	1.93969e-10	ENSMUSG00000000957(Mmp14);ENSMUSG00000001999(Blvra);ENSMUSG00000002326(Gmpr2);ENSMUSG00000002985(Apoe);ENSMUSG00000007038(Neu1);ENSMUSG00000011752(Pgam1);ENSMUSG00000015950(Ncf1);ENSMUSG00000017390(Aldoc);ENSMUSG00000018965(Ywhah);ENSMUSG00000019987(Arg1);ENSMUSG00000020108(Ddit4);ENSMUSG00000020277(Pfkl);ENSMUSG00000021069(Pygl);ENSMUSG00000021665(Hexb);ENSMUSG00000021699(Pde4d);ENSMUSG000000234…
GO:0044710	single-organism metabolic process	126	4873	4.34181e-13	7.31305e-10	ENSMUSG00000000957(Mmp14);ENSMUSG00000000958(Slc7a7);ENSMUSG00000001056(Nhp2);ENSMUSG00000001128(Cfp);ENSMUSG00000001999(Blvra);ENSMUSG00000002326(Gmpr2);ENSMUSG00000002767(Mrpl2);ENSMUSG00000002985(Apoe);ENSMUSG00000003032(Klf4);ENSMUSG00000003518(Dusp3);ENSMUSG00000003873(Bax);ENSMUSG00000005803(Sqor);ENSMUSG00000006519(Cyba);ENSMUSG00000006589(Aprt);ENSMUSG00000007038(Neu1);ENSMUSG00000011148(…
GO:0070887	cellular response to chemical stimulus	88	2830	5.841e-13	7.37864e-10	ENSMUSG00000000530(Acvrl1);ENSMUSG00000001707(Eef1e1);ENSMUSG00000003032(Klf4);ENSMUSG00000003518(Dusp3);ENSMUSG00000003545(Fosb);ENSMUSG00000003873(Bax);ENSMUSG00000004451(Ralb);ENSMUSG00000005656(Snx6);ENSMUSG00000006442(Srm);ENSMUSG00000006519(Cyba);ENSMUSG00000006589(Aprt);ENSMUSG00000011148(Adssl1);ENSMUSG00000015243(Abca1);ENSMUSG00000015305(Sash1);ENSMUSG00000015950(Ncf1);ENSMUSG0000001877…
GO:0006955	immune response	55	1352	1.97671e-12	1.99766e-09	ENSMUSG00000001128(Cfp);ENSMUSG00000002985(Apoe);ENSMUSG00000003518(Dusp3);ENSMUSG00000003873(Bax);ENSMUSG00000004730(Adgre1);ENSMUSG00000006519(Cyba);ENSMUSG00000018774(Cd68);ENSMUSG00000018920(Cxcl16);ENSMUSG00000019987(Arg1);ENSMUSG00000020101(Vsir);ENSMUSG00000021699(Pde4d);ENSMUSG00000022971(Ifnar2);ENSMUSG00000023349(Clec4n);ENSMUSG00000023951(Vegfa);ENSMUSG00000023992(Trem2);ENSMUSG0000002…
GO:0009605	response to external stimulus	78	2406	2.503e-12	2.10794e-09	ENSMUSG00000000957(Mmp14);ENSMUSG00000002985(Apoe);ENSMUSG00000003032(Klf4);ENSMUSG00000003518(Dusp3);ENSMUSG00000003545(Fosb);ENSMUSG00000004451(Ralb);ENSMUSG00000006519(Cyba);ENSMUSG00000011148(Adssl1);ENSMUSG00000015243(Abca1);ENSMUSG00000015305(Sash1);ENSMUSG00000015714(Cers2);ENSMUSG00000015950(Ncf1);ENSMUSG00000018774(Cd68);ENSMUSG00000018920(Cxcl16);ENSMUSG00000019461(Plscr3);ENSMUSG000000…
GO:0016477	cell migration	55	1370	3.32814e-12	2.40244e-09	ENSMUSG00000000530(Acvrl1);ENSMUSG00000000957(Mmp14);ENSMUSG00000002985(Apoe);ENSMUSG00000003032(Klf4);ENSMUSG00000003518(Dusp3);ENSMUSG00000003873(Bax);ENSMUSG00000014361(Mertk);ENSMUSG00000015305(Sash1);ENSMUSG00000015714(Cers2);ENSMUSG00000017009(Sdc4);ENSMUSG00000018920(Cxcl16);ENSMUSG00000020101(Vsir);ENSMUSG00000020108(Ddit4);ENSMUSG00000021190(Lgmn);ENSMUSG00000021665(Hexb);ENSMUSG00000021…
GO:1901575	organic substance catabolic process	65	1842	7.6727e-12	4.84627e-09	ENSMUSG00000001999(Blvra);ENSMUSG00000002326(Gmpr2);ENSMUSG00000002985(Apoe);ENSMUSG00000003873(Bax);ENSMUSG00000007038(Neu1);ENSMUSG00000011752(Pgam1);ENSMUSG00000013622(Atraid);ENSMUSG00000015950(Ncf1);ENSMUSG00000017390(Aldoc);ENSMUSG00000017760(Ctsa);ENSMUSG00000018965(Ywhah);ENSMUSG00000019088(Dnase1l1);ENSMUSG00000019987(Arg1);ENSMUSG00000020108(Ddit4);ENSMUSG00000020277(Pfkl);ENSMUSG000000…
GO:0040011	locomotion	62	1744	1.93927e-11	1.08879e-08	ENSMUSG00000000530(Acvrl1);ENSMUSG00000000957(Mmp14);ENSMUSG00000002985(Apoe);ENSMUSG00000003032(Klf4);ENSMUSG00000003518(Dusp3);ENSMUSG00000003873(Bax);ENSMUSG00000014361(Mertk);ENSMUSG00000015305(Sash1);ENSMUSG00000015714(Cers2);ENSMUSG00000017009(Sdc4);ENSMUSG00000018920(Cxcl16);ENSMUSG00000020101(Vsir);ENSMUSG00000020108(Ddit4);ENSMUSG00000021190(Lgmn);ENSMUSG00000021665(Hexb);ENSMUSG00000021…
GO:0048870	cell motility	56	1503	3.8114e-11	1.67858e-08	ENSMUSG00000000530(Acvrl1);ENSMUSG00000000957(Mmp14);ENSMUSG00000002985(Apoe);ENSMUSG00000003032(Klf4);ENSMUSG00000003518(Dusp3);ENSMUSG00000003873(Bax);ENSMUSG00000014361(Mertk);ENSMUSG00000015305(Sash1);ENSMUSG00000015714(Cers2);ENSMUSG00000017009(Sdc4);ENSMUSG00000018920(Cxcl16);ENSMUSG00000020101(Vsir);ENSMUSG00000020108(Ddit4);ENSMUSG00000021190(Lgmn);ENSMUSG00000021665(Hexb);ENSMUSG00000021…
GO:0051674	localization of cell	56	1503	3.8114e-11	1.67858e-08	ENSMUSG00000000530(Acvrl1);ENSMUSG00000000957(Mmp14);ENSMUSG00000002985(Apoe);ENSMUSG00000003032(Klf4);ENSMUSG00000003518(Dusp3);ENSMUSG00000003873(Bax);ENSMUSG00000014361(Mertk);ENSMUSG00000015305(Sash1);ENSMUSG00000015714(Cers2);ENSMUSG00000017009(Sdc4);ENSMUSG00000018920(Cxcl16);ENSMUSG00000020101(Vsir);ENSMUSG00000020108(Ddit4);ENSMUSG00000021190(Lgmn);ENSMUSG00000021665(Hexb);ENSMUSG00000021…
GO:0002682	regulation of immune system process	51	1289	3.98633e-11	1.67858e-08	ENSMUSG00000000957(Mmp14);ENSMUSG00000001128(Cfp);ENSMUSG00000002985(Apoe);ENSMUSG00000003518(Dusp3);ENSMUSG00000003873(Bax);ENSMUSG00000006519(Cyba);ENSMUSG00000014361(Mertk);ENSMUSG00000015396(Cd83);ENSMUSG00000017009(Sdc4);ENSMUSG00000018774(Cd68);ENSMUSG00000019087(Atp6ap1);ENSMUSG00000019987(Arg1);ENSMUSG00000020101(Vsir);ENSMUSG00000021127(Zfp36l1);ENSMUSG00000021190(Lgmn);ENSMUSG0000002125…
GO:0032879	regulation of localization	82	2762	5.41901e-11	2.10633e-08	ENSMUSG00000000530(Acvrl1);ENSMUSG00000000957(Mmp14);ENSMUSG00000001018(Snapin);ENSMUSG00000002985(Apoe);ENSMUSG00000003032(Klf4);ENSMUSG00000003518(Dusp3);ENSMUSG00000003873(Bax);ENSMUSG00000004451(Ralb);ENSMUSG00000006519(Cyba);ENSMUSG00000014361(Mertk);ENSMUSG00000015243(Abca1);ENSMUSG00000015305(Sash1);ENSMUSG00000015714(Cers2);ENSMUSG00000017009(Sdc4);ENSMUSG00000018920(Cxcl16);ENSMUSG000000…
GO:0071310	cellular response to organic substance	73	2323	6.88441e-11	2.41559e-08	ENSMUSG00000000530(Acvrl1);ENSMUSG00000001707(Eef1e1);ENSMUSG00000003032(Klf4);ENSMUSG00000003518(Dusp3);ENSMUSG00000003545(Fosb);ENSMUSG00000003873(Bax);ENSMUSG00000004451(Ralb);ENSMUSG00000005656(Snx6);ENSMUSG00000006442(Srm);ENSMUSG00000006519(Cyba);ENSMUSG00000006589(Aprt);ENSMUSG00000015243(Abca1);ENSMUSG00000015305(Sash1);ENSMUSG00000018774(Cd68);ENSMUSG00000018920(Cxcl16);ENSMUSG0000001896…
GO:0002684	positive regulation of immune system process	41	903	7.17077e-11	2.41559e-08	ENSMUSG00000000957(Mmp14);ENSMUSG00000001128(Cfp);ENSMUSG00000003518(Dusp3);ENSMUSG00000003873(Bax);ENSMUSG00000006519(Cyba);ENSMUSG00000015396(Cd83);ENSMUSG00000019087(Atp6ap1);ENSMUSG00000019987(Arg1);ENSMUSG00000020101(Vsir);ENSMUSG00000021127(Zfp36l1);ENSMUSG00000021190(Lgmn);ENSMUSG00000021250(Fos);ENSMUSG00000021699(Pde4d);ENSMUSG00000023951(Vegfa);ENSMUSG00000023992(Trem2);ENSMUSG000000246…
GO:0051240	positive regulation of multicellular organismal process	61	1762	8.6637e-11	2.61671e-08	ENSMUSG00000000530(Acvrl1);ENSMUSG00000000957(Mmp14);ENSMUSG00000002985(Apoe);ENSMUSG00000003032(Klf4);ENSMUSG00000003873(Bax);ENSMUSG00000006519(Cyba);ENSMUSG00000007038(Neu1);ENSMUSG00000013622(Atraid);ENSMUSG00000015243(Abca1);ENSMUSG00000015305(Sash1);ENSMUSG00000015396(Cd83);ENSMUSG00000019087(Atp6ap1);ENSMUSG00000019970(Sgk1);ENSMUSG00000020101(Vsir);ENSMUSG00000021127(Zfp36l1);ENSMUSG00000…
GO:0040012	regulation of locomotion	43	989	9.22172e-11	2.61671e-08	ENSMUSG00000000530(Acvrl1);ENSMUSG00000000957(Mmp14);ENSMUSG00000002985(Apoe);ENSMUSG00000003032(Klf4);ENSMUSG00000003518(Dusp3);ENSMUSG00000015305(Sash1);ENSMUSG00000015714(Cers2);ENSMUSG00000017009(Sdc4);ENSMUSG00000018920(Cxcl16);ENSMUSG00000020101(Vsir);ENSMUSG00000021190(Lgmn);ENSMUSG00000022150(Dab2);ENSMUSG00000023951(Vegfa);ENSMUSG00000023992(Trem2);ENSMUSG00000024621(Csf1r);ENSMUSG000000…
GO:0009056	catabolic process	69	2143	9.32136e-11	2.61671e-08	ENSMUSG00000000957(Mmp14);ENSMUSG00000001999(Blvra);ENSMUSG00000002326(Gmpr2);ENSMUSG00000002985(Apoe);ENSMUSG00000003873(Bax);ENSMUSG00000004451(Ralb);ENSMUSG00000007038(Neu1);ENSMUSG00000011752(Pgam1);ENSMUSG00000013622(Atraid);ENSMUSG00000015950(Ncf1);ENSMUSG00000017390(Aldoc);ENSMUSG00000017760(Ctsa);ENSMUSG00000018965(Ywhah);ENSMUSG00000019088(Dnase1l1);ENSMUSG00000019987(Arg1);ENSMUSG000000…
GO:0030334	regulation of cell migration	39	858	2.12668e-10	5.65584e-08	ENSMUSG00000000530(Acvrl1);ENSMUSG00000000957(Mmp14);ENSMUSG00000002985(Apoe);ENSMUSG00000003032(Klf4);ENSMUSG00000003518(Dusp3);ENSMUSG00000015305(Sash1);ENSMUSG00000015714(Cers2);ENSMUSG00000017009(Sdc4);ENSMUSG00000018920(Cxcl16);ENSMUSG00000020101(Vsir);ENSMUSG00000021190(Lgmn);ENSMUSG00000022150(Dab2);ENSMUSG00000023951(Vegfa);ENSMUSG00000023992(Trem2);ENSMUSG00000024621(Csf1r);ENSMUSG000000…
GO:2000145	regulation of cell motility	40	909	3.17121e-10	8.01206e-08	ENSMUSG00000000530(Acvrl1);ENSMUSG00000000957(Mmp14);ENSMUSG00000002985(Apoe);ENSMUSG00000003032(Klf4);ENSMUSG00000003518(Dusp3);ENSMUSG00000015305(Sash1);ENSMUSG00000015714(Cers2);ENSMUSG00000017009(Sdc4);ENSMUSG00000018920(Cxcl16);ENSMUSG00000020101(Vsir);ENSMUSG00000021190(Lgmn);ENSMUSG00000022150(Dab2);ENSMUSG00000023951(Vegfa);ENSMUSG00000023992(Trem2);ENSMUSG00000024621(Csf1r);ENSMUSG000000…
GO:0051179	localization	133	5776	3.68565e-10	8.86838e-08	ENSMUSG00000000530(Acvrl1);ENSMUSG00000000957(Mmp14);ENSMUSG00000000958(Slc7a7);ENSMUSG00000001018(Snapin);ENSMUSG00000002984(Tomm40);ENSMUSG00000002985(Apoe);ENSMUSG00000003032(Klf4);ENSMUSG00000003518(Dusp3);ENSMUSG00000003873(Bax);ENSMUSG00000004451(Ralb);ENSMUSG00000005656(Snx6);ENSMUSG00000006519(Cyba);ENSMUSG00000006589(Aprt);ENSMUSG00000007458(M6pr);ENSMUSG00000008036(Ap2s1);ENSMUSG0000000…
GO:0030335	positive regulation of cell migration	29	517	4.78331e-10	1.09864e-07	ENSMUSG00000000957(Mmp14);ENSMUSG00000015305(Sash1);ENSMUSG00000018920(Cxcl16);ENSMUSG00000020101(Vsir);ENSMUSG00000021190(Lgmn);ENSMUSG00000022150(Dab2);ENSMUSG00000023951(Vegfa);ENSMUSG00000023992(Trem2);ENSMUSG00000024621(Csf1r);ENSMUSG00000025473(Adam8);ENSMUSG00000025510(Cd151);ENSMUSG00000025856(Pdgfa);ENSMUSG00000026193(Fn1);ENSMUSG00000027111(Itga6);ENSMUSG00000028583(Pdpn);ENSMUSG0000002…
GO:0012501	programmed cell death	62	1898	6.12411e-10	1.34544e-07	ENSMUSG00000001707(Eef1e1);ENSMUSG00000002103(Acp2);ENSMUSG00000002984(Tomm40);ENSMUSG00000002985(Apoe);ENSMUSG00000003032(Klf4);ENSMUSG00000003873(Bax);ENSMUSG00000004451(Ralb);ENSMUSG00000005656(Snx6);ENSMUSG00000014361(Mertk);ENSMUSG00000015950(Ncf1);ENSMUSG00000017390(Aldoc);ENSMUSG00000018965(Ywhah);ENSMUSG00000019461(Plscr3);ENSMUSG00000019970(Sgk1);ENSMUSG00000020108(Ddit4);ENSMUSG00000020…
GO:0006950	response to stress	94	3550	6.67343e-10	1.40503e-07	ENSMUSG00000000530(Acvrl1);ENSMUSG00000000957(Mmp14);ENSMUSG00000001128(Cfp);ENSMUSG00000001707(Eef1e1);ENSMUSG00000002985(Apoe);ENSMUSG00000003032(Klf4);ENSMUSG00000003518(Dusp3);ENSMUSG00000003873(Bax);ENSMUSG00000004451(Ralb);ENSMUSG00000006519(Cyba);ENSMUSG00000011148(Adssl1);ENSMUSG00000014361(Mertk);ENSMUSG00000015243(Abca1);ENSMUSG00000015305(Sash1);ENSMUSG00000015714(Cers2);ENSMUSG0000001…
GO:0008219	cell death	65	2052	7.48662e-10	1.455e-07	ENSMUSG00000001707(Eef1e1);ENSMUSG00000002103(Acp2);ENSMUSG00000002984(Tomm40);ENSMUSG00000002985(Apoe);ENSMUSG00000003032(Klf4);ENSMUSG00000003873(Bax);ENSMUSG00000004451(Ralb);ENSMUSG00000005656(Snx6);ENSMUSG00000014361(Mertk);ENSMUSG00000015950(Ncf1);ENSMUSG00000017390(Aldoc);ENSMUSG00000018965(Ywhah);ENSMUSG00000019087(Atp6ap1);ENSMUSG00000019461(Plscr3);ENSMUSG00000019970(Sgk1);ENSMUSG000000…
GO:0016265	death	65	2052	7.48662e-10	1.455e-07	ENSMUSG00000001707(Eef1e1);ENSMUSG00000002103(Acp2);ENSMUSG00000002984(Tomm40);ENSMUSG00000002985(Apoe);ENSMUSG00000003032(Klf4);ENSMUSG00000003873(Bax);ENSMUSG00000004451(Ralb);ENSMUSG00000005656(Snx6);ENSMUSG00000014361(Mertk);ENSMUSG00000015950(Ncf1);ENSMUSG00000017390(Aldoc);ENSMUSG00000018965(Ywhah);ENSMUSG00000019087(Atp6ap1);ENSMUSG00000019461(Plscr3);ENSMUSG00000019970(Sgk1);ENSMUSG000000…
GO:0040017	positive regulation of locomotion	30	564	8.32825e-10	1.55862e-07	ENSMUSG00000000957(Mmp14);ENSMUSG00000015305(Sash1);ENSMUSG00000018920(Cxcl16);ENSMUSG00000020101(Vsir);ENSMUSG00000021190(Lgmn);ENSMUSG00000022150(Dab2);ENSMUSG00000023951(Vegfa);ENSMUSG00000023992(Trem2);ENSMUSG00000024621(Csf1r);ENSMUSG00000025473(Adam8);ENSMUSG00000025510(Cd151);ENSMUSG00000025856(Pdgfa);ENSMUSG00000026193(Fn1);ENSMUSG00000027111(Itga6);ENSMUSG00000028583(Pdpn);ENSMUSG0000002…
GO:0044724	single-organism carbohydrate catabolic process	15	134	9.79319e-10	1.76732e-07	ENSMUSG00000007038(Neu1);ENSMUSG00000011752(Pgam1);ENSMUSG00000017390(Aldoc);ENSMUSG00000020108(Ddit4);ENSMUSG00000020277(Pfkl);ENSMUSG00000021069(Pygl);ENSMUSG00000021665(Hexb);ENSMUSG00000023456(Tpi1);ENSMUSG00000025534(Gusb);ENSMUSG00000027207(Galk2);ENSMUSG00000030695(Aldoa);ENSMUSG00000033307(Mif);ENSMUSG00000036427(Gpi1);ENSMUSG00000057666(Gapdh);ENSMUSG00000063524(Eno1)
GO:0051270	regulation of cellular component movement	41	992	1.19457e-09	2.01698e-07	ENSMUSG00000000530(Acvrl1);ENSMUSG00000000957(Mmp14);ENSMUSG00000002985(Apoe);ENSMUSG00000003032(Klf4);ENSMUSG00000003518(Dusp3);ENSMUSG00000015305(Sash1);ENSMUSG00000015714(Cers2);ENSMUSG00000017009(Sdc4);ENSMUSG00000018920(Cxcl16);ENSMUSG00000020101(Vsir);ENSMUSG00000021190(Lgmn);ENSMUSG00000021699(Pde4d);ENSMUSG00000022150(Dab2);ENSMUSG00000023951(Vegfa);ENSMUSG00000023992(Trem2);ENSMUSG000000…
GO:0051094	positive regulation of developmental process	52	1465	1.19749e-09	2.01698e-07	ENSMUSG00000000530(Acvrl1);ENSMUSG00000000957(Mmp14);ENSMUSG00000001707(Eef1e1);ENSMUSG00000002985(Apoe);ENSMUSG00000003032(Klf4);ENSMUSG00000003873(Bax);ENSMUSG00000007038(Neu1);ENSMUSG00000013622(Atraid);ENSMUSG00000015305(Sash1);ENSMUSG00000015396(Cd83);ENSMUSG00000019087(Atp6ap1);ENSMUSG00000019970(Sgk1);ENSMUSG00000020101(Vsir);ENSMUSG00000021127(Zfp36l1);ENSMUSG00000021250(Fos);ENSMUSG00000…
GO:2000147	positive regulation of cell motility	29	540	1.30244e-09	2.12297e-07	ENSMUSG00000000957(Mmp14);ENSMUSG00000015305(Sash1);ENSMUSG00000018920(Cxcl16);ENSMUSG00000020101(Vsir);ENSMUSG00000021190(Lgmn);ENSMUSG00000022150(Dab2);ENSMUSG00000023951(Vegfa);ENSMUSG00000023992(Trem2);ENSMUSG00000024621(Csf1r);ENSMUSG00000025473(Adam8);ENSMUSG00000025510(Cd151);ENSMUSG00000025856(Pdgfa);ENSMUSG00000026193(Fn1);ENSMUSG00000027111(Itga6);ENSMUSG00000028583(Pdpn);ENSMUSG0000002…
GO:0033993	response to lipid	41	1001	1.55546e-09	2.45617e-07	ENSMUSG00000000957(Mmp14);ENSMUSG00000003032(Klf4);ENSMUSG00000003545(Fosb);ENSMUSG00000006519(Cyba);ENSMUSG00000015243(Abca1);ENSMUSG00000015305(Sash1);ENSMUSG00000018774(Cd68);ENSMUSG00000018920(Cxcl16);ENSMUSG00000018965(Ywhah);ENSMUSG00000019461(Plscr3);ENSMUSG00000019970(Sgk1);ENSMUSG00000019987(Arg1);ENSMUSG00000020108(Ddit4);ENSMUSG00000021127(Zfp36l1);ENSMUSG00000021250(Fos);ENSMUSG000000…
GO:0051239	regulation of multicellular organismal process	82	2970	1.92067e-09	2.94095e-07	ENSMUSG00000000530(Acvrl1);ENSMUSG00000000957(Mmp14);ENSMUSG00000001018(Snapin);ENSMUSG00000002985(Apoe);ENSMUSG00000003032(Klf4);ENSMUSG00000003873(Bax);ENSMUSG00000006519(Cyba);ENSMUSG00000007038(Neu1);ENSMUSG00000013622(Atraid);ENSMUSG00000014361(Mertk);ENSMUSG00000015243(Abca1);ENSMUSG00000015305(Sash1);ENSMUSG00000015396(Cd83);ENSMUSG00000015714(Cers2);ENSMUSG00000018965(Ywhah);ENSMUSG000000…
GO:0051272	positive regulation of cellular component movement	29	555	2.42832e-09	3.60892e-07	ENSMUSG00000000957(Mmp14);ENSMUSG00000015305(Sash1);ENSMUSG00000018920(Cxcl16);ENSMUSG00000020101(Vsir);ENSMUSG00000021190(Lgmn);ENSMUSG00000022150(Dab2);ENSMUSG00000023951(Vegfa);ENSMUSG00000023992(Trem2);ENSMUSG00000024621(Csf1r);ENSMUSG00000025473(Adam8);ENSMUSG00000025510(Cd151);ENSMUSG00000025856(Pdgfa);ENSMUSG00000026193(Fn1);ENSMUSG00000027111(Itga6);ENSMUSG00000028583(Pdpn);ENSMUSG0000002…
GO:0016052	carbohydrate catabolic process	15	146	3.2549e-09	4.69914e-07	ENSMUSG00000007038(Neu1);ENSMUSG00000011752(Pgam1);ENSMUSG00000017390(Aldoc);ENSMUSG00000020108(Ddit4);ENSMUSG00000020277(Pfkl);ENSMUSG00000021069(Pygl);ENSMUSG00000021665(Hexb);ENSMUSG00000023456(Tpi1);ENSMUSG00000025534(Gusb);ENSMUSG00000027207(Galk2);ENSMUSG00000030695(Aldoa);ENSMUSG00000033307(Mif);ENSMUSG00000036427(Gpi1);ENSMUSG00000057666(Gapdh);ENSMUSG00000063524(Eno1)
GO:1901135	carbohydrate derivative metabolic process	42	1071	3.46953e-09	4.86987e-07	ENSMUSG00000002326(Gmpr2);ENSMUSG00000003873(Bax);ENSMUSG00000006589(Aprt);ENSMUSG00000007038(Neu1);ENSMUSG00000011148(Adssl1);ENSMUSG00000011752(Pgam1);ENSMUSG00000017390(Aldoc);ENSMUSG00000020108(Ddit4);ENSMUSG00000020150(Gamt);ENSMUSG00000020205(Phlda1);ENSMUSG00000020277(Pfkl);ENSMUSG00000021069(Pygl);ENSMUSG00000021665(Hexb);ENSMUSG00000021699(Pde4d);ENSMUSG00000023143(Nagpa);ENSMUSG00000023…
GO:0010033	response to organic substance	86	3226	3.66019e-09	4.89348e-07	ENSMUSG00000000530(Acvrl1);ENSMUSG00000000957(Mmp14);ENSMUSG00000001707(Eef1e1);ENSMUSG00000002103(Acp2);ENSMUSG00000003032(Klf4);ENSMUSG00000003518(Dusp3);ENSMUSG00000003545(Fosb);ENSMUSG00000003873(Bax);ENSMUSG00000004451(Ralb);ENSMUSG00000005656(Snx6);ENSMUSG00000006442(Srm);ENSMUSG00000006519(Cyba);ENSMUSG00000006589(Aprt);ENSMUSG00000015243(Abca1);ENSMUSG00000015305(Sash1);ENSMUSG00000015396…
GO:0001775	cell activation	38	908	3.68004e-09	4.89348e-07	ENSMUSG00000000530(Acvrl1);ENSMUSG00000000957(Mmp14);ENSMUSG00000002985(Apoe);ENSMUSG00000003518(Dusp3);ENSMUSG00000003873(Bax);ENSMUSG00000014361(Mertk);ENSMUSG00000015396(Cd83);ENSMUSG00000017009(Sdc4);ENSMUSG00000019987(Arg1);ENSMUSG00000020101(Vsir);ENSMUSG00000021127(Zfp36l1);ENSMUSG00000022965(Ifngr2);ENSMUSG00000023992(Trem2);ENSMUSG00000025473(Adam8);ENSMUSG00000025510(Cd151);ENSMUSG00000…
GO:0001816	cytokine production	33	716	4.19941e-09	5.44093e-07	ENSMUSG00000003032(Klf4);ENSMUSG00000006519(Cyba);ENSMUSG00000014361(Mertk);ENSMUSG00000015243(Abca1);ENSMUSG00000015396(Cd83);ENSMUSG00000019987(Arg1);ENSMUSG00000020101(Vsir);ENSMUSG00000021699(Pde4d);ENSMUSG00000023349(Clec4n);ENSMUSG00000023992(Trem2);ENSMUSG00000024621(Csf1r);ENSMUSG00000025473(Adam8);ENSMUSG00000026193(Fn1);ENSMUSG00000027995(Tlr2);ENSMUSG00000029373(Pf4);ENSMUSG00000029915…
GO:0006915	apoptotic process	59	1860	5.27521e-09	6.66391e-07	ENSMUSG00000001707(Eef1e1);ENSMUSG00000002984(Tomm40);ENSMUSG00000002985(Apoe);ENSMUSG00000003032(Klf4);ENSMUSG00000003873(Bax);ENSMUSG00000004451(Ralb);ENSMUSG00000005656(Snx6);ENSMUSG00000014361(Mertk);ENSMUSG00000015950(Ncf1);ENSMUSG00000017390(Aldoc);ENSMUSG00000018965(Ywhah);ENSMUSG00000019461(Plscr3);ENSMUSG00000019970(Sgk1);ENSMUSG00000020108(Ddit4);ENSMUSG00000020205(Phlda1);ENSMUSG000000…
GO:0071396	cellular response to lipid	30	621	7.74503e-09	9.54528e-07	ENSMUSG00000003032(Klf4);ENSMUSG00000015243(Abca1);ENSMUSG00000015305(Sash1);ENSMUSG00000018774(Cd68);ENSMUSG00000018920(Cxcl16);ENSMUSG00000018965(Ywhah);ENSMUSG00000019461(Plscr3);ENSMUSG00000019970(Sgk1);ENSMUSG00000019987(Arg1);ENSMUSG00000020108(Ddit4);ENSMUSG00000021127(Zfp36l1);ENSMUSG00000021699(Pde4d);ENSMUSG00000022150(Dab2);ENSMUSG00000023992(Trem2);ENSMUSG00000026496(Parp1);ENSMUSG000…
GO:0006952	defense response	49	1420	9.75649e-09	1.1738e-06	ENSMUSG00000001128(Cfp);ENSMUSG00000002985(Apoe);ENSMUSG00000006519(Cyba);ENSMUSG00000015950(Ncf1);ENSMUSG00000018774(Cd68);ENSMUSG00000018920(Cxcl16);ENSMUSG00000019987(Arg1);ENSMUSG00000020108(Ddit4);ENSMUSG00000022965(Ifngr2);ENSMUSG00000022971(Ifnar2);ENSMUSG00000023349(Clec4n);ENSMUSG00000023992(Trem2);ENSMUSG00000024621(Csf1r);ENSMUSG00000025473(Adam8);ENSMUSG00000026193(Fn1);ENSMUSG0000002…
GO:0048519	negative regulation of biological process	117	5089	1.16315e-08	1.36684e-06	ENSMUSG00000000530(Acvrl1);ENSMUSG00000000957(Mmp14);ENSMUSG00000001018(Snapin);ENSMUSG00000001707(Eef1e1);ENSMUSG00000002985(Apoe);ENSMUSG00000003032(Klf4);ENSMUSG00000003518(Dusp3);ENSMUSG00000003873(Bax);ENSMUSG00000005656(Snx6);ENSMUSG00000006519(Cyba);ENSMUSG00000013622(Atraid);ENSMUSG00000014361(Mertk);ENSMUSG00000015396(Cd83);ENSMUSG00000015714(Cers2);ENSMUSG00000017009(Sdc4);ENSMUSG000000…
GO:0009438	methylglyoxal metabolic process	5	7	1.22816e-08	1.41043e-06	ENSMUSG00000023456(Tpi1);ENSMUSG00000024158(Hagh);ENSMUSG00000030695(Aldoa);ENSMUSG00000036427(Gpi1);ENSMUSG00000061046(Haghl)
GO:0046128	purine ribonucleoside metabolic process	21	328	1.36651e-08	1.53444e-06	ENSMUSG00000002326(Gmpr2);ENSMUSG00000006589(Aprt);ENSMUSG00000011148(Adssl1);ENSMUSG00000011752(Pgam1);ENSMUSG00000017390(Aldoc);ENSMUSG00000020108(Ddit4);ENSMUSG00000020150(Gamt);ENSMUSG00000020277(Pfkl);ENSMUSG00000023456(Tpi1);ENSMUSG00000023992(Trem2);ENSMUSG00000026496(Parp1);ENSMUSG00000028937(Acot7);ENSMUSG00000030695(Aldoa);ENSMUSG00000032420(Nt5e);ENSMUSG00000033307(Mif);ENSMUSG00000033…
GO:1901657	glycosyl compound metabolic process	23	394	1.55472e-08	1.70783e-06	ENSMUSG00000002326(Gmpr2);ENSMUSG00000006589(Aprt);ENSMUSG00000011148(Adssl1);ENSMUSG00000011752(Pgam1);ENSMUSG00000017390(Aldoc);ENSMUSG00000020108(Ddit4);ENSMUSG00000020150(Gamt);ENSMUSG00000020277(Pfkl);ENSMUSG00000023456(Tpi1);ENSMUSG00000023992(Trem2);ENSMUSG00000025534(Gusb);ENSMUSG00000026496(Parp1);ENSMUSG00000028743(Akr7a5);ENSMUSG00000028937(Acot7);ENSMUSG00000030695(Aldoa);ENSMUSG00000…
GO:0042278	purine nucleoside metabolic process	21	332	1.68738e-08	1.81036e-06	ENSMUSG00000002326(Gmpr2);ENSMUSG00000006589(Aprt);ENSMUSG00000011148(Adssl1);ENSMUSG00000011752(Pgam1);ENSMUSG00000017390(Aldoc);ENSMUSG00000020108(Ddit4);ENSMUSG00000020150(Gamt);ENSMUSG00000020277(Pfkl);ENSMUSG00000023456(Tpi1);ENSMUSG00000023992(Trem2);ENSMUSG00000026496(Parp1);ENSMUSG00000028937(Acot7);ENSMUSG00000030695(Aldoa);ENSMUSG00000032420(Nt5e);ENSMUSG00000033307(Mif);ENSMUSG00000033…
GO:0006897	endocytosis	29	606	1.71972e-08	1.81036e-06	ENSMUSG00000002985(Apoe);ENSMUSG00000006519(Cyba);ENSMUSG00000008036(Ap2s1);ENSMUSG00000014361(Mertk);ENSMUSG00000015243(Abca1);ENSMUSG00000018920(Cxcl16);ENSMUSG00000021639(Gtf2h2);ENSMUSG00000022150(Dab2);ENSMUSG00000023951(Vegfa);ENSMUSG00000023992(Trem2);ENSMUSG00000024772(Ehd1);ENSMUSG00000025044(Msr1);ENSMUSG00000025510(Cd151);ENSMUSG00000026712(Mrc1);ENSMUSG00000026879(Gsn);ENSMUSG00000027…
GO:0001817	regulation of cytokine production	30	644	1.76091e-08	1.8159e-06	ENSMUSG00000003032(Klf4);ENSMUSG00000006519(Cyba);ENSMUSG00000014361(Mertk);ENSMUSG00000015396(Cd83);ENSMUSG00000019987(Arg1);ENSMUSG00000020101(Vsir);ENSMUSG00000021699(Pde4d);ENSMUSG00000023349(Clec4n);ENSMUSG00000023992(Trem2);ENSMUSG00000024621(Csf1r);ENSMUSG00000025473(Adam8);ENSMUSG00000026193(Fn1);ENSMUSG00000027995(Tlr2);ENSMUSG00000029373(Pf4);ENSMUSG00000029915(Clec5a);ENSMUSG0000003014…
GO:0042592	homeostatic process	56	1780	1.88127e-08	1.90121e-06	ENSMUSG00000001018(Snapin);ENSMUSG00000001056(Nhp2);ENSMUSG00000002985(Apoe);ENSMUSG00000003873(Bax);ENSMUSG00000006519(Cyba);ENSMUSG00000014361(Mertk);ENSMUSG00000015243(Abca1);ENSMUSG00000019087(Atp6ap1);ENSMUSG00000019461(Plscr3);ENSMUSG00000019970(Sgk1);ENSMUSG00000020778(Ten1);ENSMUSG00000021069(Pygl);ENSMUSG00000021127(Zfp36l1);ENSMUSG00000021665(Hexb);ENSMUSG00000021699(Pde4d);ENSMUSG00000…
Cluster 2
GO ID	Description	Cluster_2 (680)	All (20485)	pvalue	p.adjust	Genes
GO:0016192	vesicle-mediated transport	129	1313	1.20448e-29	8.00257e-26	ENSMUSG00000000194(Gpr107);ENSMUSG00000001018(Snapin);ENSMUSG00000001768(Rin2);ENSMUSG00000002365(Snx9);ENSMUSG00000002395(Use1);ENSMUSG00000002741(Ykt6);ENSMUSG00000002957(Ap2a2);ENSMUSG00000002985(Apoe);ENSMUSG00000003814(Calr);ENSMUSG00000004530(Coro1c);ENSMUSG00000004771(Rab11a);ENSMUSG00000004849(Ap1s1);ENSMUSG00000005413(Hmox1);ENSMUSG00000005656(Snx6);ENSMUSG00000006611(Hfe);ENSMUSG0000000…
GO:0006897	endocytosis	81	606	3.28426e-27	1.09103e-23	ENSMUSG00000000194(Gpr107);ENSMUSG00000001768(Rin2);ENSMUSG00000002365(Snx9);ENSMUSG00000002957(Ap2a2);ENSMUSG00000002985(Apoe);ENSMUSG00000003814(Calr);ENSMUSG00000004530(Coro1c);ENSMUSG00000006611(Hfe);ENSMUSG00000007659(Bcl2l1);ENSMUSG00000008036(Ap2s1);ENSMUSG00000014361(Mertk);ENSMUSG00000015243(Abca1);ENSMUSG00000015852(Fcrls);ENSMUSG00000016528(Mapkapk2);ENSMUSG00000016664(Pacsin2);ENSMUSG…
GO:0051179	localization	317	5776	2.54276e-25	5.63137e-22	ENSMUSG00000000149(Gna12);ENSMUSG00000000194(Gpr107);ENSMUSG00000000326(Comt);ENSMUSG00000000552(Zfp385a);ENSMUSG00000000957(Mmp14);ENSMUSG00000000958(Slc7a7);ENSMUSG00000001018(Snapin);ENSMUSG00000001768(Rin2);ENSMUSG00000002104(Rapsn);ENSMUSG00000002365(Snx9);ENSMUSG00000002395(Use1);ENSMUSG00000002741(Ykt6);ENSMUSG00000002957(Ap2a2);ENSMUSG00000002985(Apoe);ENSMUSG00000003518(Dusp3);ENSMUSG000…
GO:0051234	establishment of localization	255	4440	9.13474e-22	1.51728e-18	ENSMUSG00000000194(Gpr107);ENSMUSG00000000326(Comt);ENSMUSG00000000958(Slc7a7);ENSMUSG00000001018(Snapin);ENSMUSG00000001768(Rin2);ENSMUSG00000002104(Rapsn);ENSMUSG00000002365(Snx9);ENSMUSG00000002395(Use1);ENSMUSG00000002741(Ykt6);ENSMUSG00000002957(Ap2a2);ENSMUSG00000002985(Apoe);ENSMUSG00000003528(Slc25a1);ENSMUSG00000003814(Calr);ENSMUSG00000004530(Coro1c);ENSMUSG00000004771(Rab11a);ENSMUSG00…
GO:0006810	transport	249	4302	1.31992e-21	1.75391e-18	ENSMUSG00000000194(Gpr107);ENSMUSG00000000326(Comt);ENSMUSG00000000958(Slc7a7);ENSMUSG00000001018(Snapin);ENSMUSG00000001768(Rin2);ENSMUSG00000002365(Snx9);ENSMUSG00000002395(Use1);ENSMUSG00000002741(Ykt6);ENSMUSG00000002957(Ap2a2);ENSMUSG00000002985(Apoe);ENSMUSG00000003528(Slc25a1);ENSMUSG00000003814(Calr);ENSMUSG00000004530(Coro1c);ENSMUSG00000004771(Rab11a);ENSMUSG00000004849(Ap1s1);ENSMUSG00…
GO:0006898	receptor-mediated endocytosis	42	245	1.51809e-18	1.68103e-15	ENSMUSG00000000194(Gpr107);ENSMUSG00000002365(Snx9);ENSMUSG00000002957(Ap2a2);ENSMUSG00000002985(Apoe);ENSMUSG00000006611(Hfe);ENSMUSG00000007659(Bcl2l1);ENSMUSG00000008036(Ap2s1);ENSMUSG00000016664(Pacsin2);ENSMUSG00000018920(Cxcl16);ENSMUSG00000020368(Canx);ENSMUSG00000022150(Dab2);ENSMUSG00000022841(Ap2m1);ENSMUSG00000022892(App);ENSMUSG00000022957(Itsn1);ENSMUSG00000024381(Bin1);ENSMUSG000000…
GO:1902578	single-organism localization	231	4087	2.07307e-18	1.96764e-15	ENSMUSG00000000326(Comt);ENSMUSG00000000957(Mmp14);ENSMUSG00000000958(Slc7a7);ENSMUSG00000001018(Snapin);ENSMUSG00000002104(Rapsn);ENSMUSG00000002365(Snx9);ENSMUSG00000002395(Use1);ENSMUSG00000002741(Ykt6);ENSMUSG00000002985(Apoe);ENSMUSG00000003528(Slc25a1);ENSMUSG00000003814(Calr);ENSMUSG00000004530(Coro1c);ENSMUSG00000004771(Rab11a);ENSMUSG00000004849(Ap1s1);ENSMUSG00000005413(Hmox1);ENSMUSG00…
GO:0044710	single-organism metabolic process	261	4873	4.45085e-18	3.44671e-15	ENSMUSG00000000278(Scpep1);ENSMUSG00000000326(Comt);ENSMUSG00000000957(Mmp14);ENSMUSG00000000958(Slc7a7);ENSMUSG00000001642(Akr1b3);ENSMUSG00000001999(Blvra);ENSMUSG00000002326(Gmpr2);ENSMUSG00000002416(Ndufb2);ENSMUSG00000002731(Prkra);ENSMUSG00000002804(Nudt14);ENSMUSG00000002985(Apoe);ENSMUSG00000003363(Pld3);ENSMUSG00000003518(Dusp3);ENSMUSG00000003746(Man1a);ENSMUSG00000005142(Man2b1);ENSMUS…
GO:0016197	endosomal transport	44	277	4.66894e-18	3.44671e-15	ENSMUSG00000001018(Snapin);ENSMUSG00000002365(Snx9);ENSMUSG00000002741(Ykt6);ENSMUSG00000004530(Coro1c);ENSMUSG00000004849(Ap1s1);ENSMUSG00000005656(Snx6);ENSMUSG00000007659(Bcl2l1);ENSMUSG00000014353(Tmem87b);ENSMUSG00000015243(Abca1);ENSMUSG00000019804(Snx3);ENSMUSG00000019832(Rab32);ENSMUSG00000020198(Ap3d1);ENSMUSG00000021038(Vipas39);ENSMUSG00000022125(Cln5);ENSMUSG00000022150(Dab2);ENSMUSG0…
GO:0044765	single-organism transport	219	3838	8.94622e-18	5.94387e-15	ENSMUSG00000000326(Comt);ENSMUSG00000000958(Slc7a7);ENSMUSG00000001018(Snapin);ENSMUSG00000002365(Snx9);ENSMUSG00000002395(Use1);ENSMUSG00000002741(Ykt6);ENSMUSG00000002985(Apoe);ENSMUSG00000003528(Slc25a1);ENSMUSG00000003814(Calr);ENSMUSG00000004530(Coro1c);ENSMUSG00000004771(Rab11a);ENSMUSG00000004849(Ap1s1);ENSMUSG00000005413(Hmox1);ENSMUSG00000005583(Mef2c);ENSMUSG00000005656(Snx6);ENSMUSG000…
GO:0051641	cellular localization	189	3121	1.05979e-17	6.40111e-15	ENSMUSG00000000552(Zfp385a);ENSMUSG00000000957(Mmp14);ENSMUSG00000001018(Snapin);ENSMUSG00000002104(Rapsn);ENSMUSG00000002365(Snx9);ENSMUSG00000002395(Use1);ENSMUSG00000002741(Ykt6);ENSMUSG00000002957(Ap2a2);ENSMUSG00000002985(Apoe);ENSMUSG00000003528(Slc25a1);ENSMUSG00000003814(Calr);ENSMUSG00000004530(Coro1c);ENSMUSG00000004771(Rab11a);ENSMUSG00000004849(Ap1s1);ENSMUSG00000005413(Hmox1);ENSMUSG…
GO:0071702	organic substance transport	161	2506	3.20317e-17	1.71707e-14	ENSMUSG00000000958(Slc7a7);ENSMUSG00000001018(Snapin);ENSMUSG00000002365(Snx9);ENSMUSG00000002395(Use1);ENSMUSG00000002741(Ykt6);ENSMUSG00000002957(Ap2a2);ENSMUSG00000002985(Apoe);ENSMUSG00000003528(Slc25a1);ENSMUSG00000003814(Calr);ENSMUSG00000004771(Rab11a);ENSMUSG00000004849(Ap1s1);ENSMUSG00000005656(Snx6);ENSMUSG00000006611(Hfe);ENSMUSG00000007613(Tgfbr1);ENSMUSG00000008036(Ap2s1);ENSMUSG0000…
GO:0061024	membrane organization	87	978	3.35971e-17	1.71707e-14	ENSMUSG00000000957(Mmp14);ENSMUSG00000001018(Snapin);ENSMUSG00000002104(Rapsn);ENSMUSG00000002365(Snx9);ENSMUSG00000002741(Ykt6);ENSMUSG00000002985(Apoe);ENSMUSG00000004530(Coro1c);ENSMUSG00000004771(Rab11a);ENSMUSG00000007659(Bcl2l1);ENSMUSG00000009090(Ap1b1);ENSMUSG00000015243(Abca1);ENSMUSG00000015950(Ncf1);ENSMUSG00000015994(Fnta);ENSMUSG00000016534(Lamp2);ENSMUSG00000016664(Pacsin2);ENSMUSG0…
GO:0044281	small molecule metabolic process	131	1857	4.4822e-17	2.12712e-14	ENSMUSG00000000278(Scpep1);ENSMUSG00000000326(Comt);ENSMUSG00000000958(Slc7a7);ENSMUSG00000001642(Akr1b3);ENSMUSG00000002326(Gmpr2);ENSMUSG00000002804(Nudt14);ENSMUSG00000002985(Apoe);ENSMUSG00000005142(Man2b1);ENSMUSG00000006800(Sulf2);ENSMUSG00000006932(Ctnnb1);ENSMUSG00000007659(Bcl2l1);ENSMUSG00000008035(Mid1ip1);ENSMUSG00000010663(Fads1);ENSMUSG00000015243(Abca1);ENSMUSG00000015806(Qdpr);ENS…
GO:0033036	macromolecule localization	175	2851	7.65794e-17	3.22893e-14	ENSMUSG00000000552(Zfp385a);ENSMUSG00000000957(Mmp14);ENSMUSG00000001018(Snapin);ENSMUSG00000002104(Rapsn);ENSMUSG00000002365(Snx9);ENSMUSG00000002395(Use1);ENSMUSG00000002741(Ykt6);ENSMUSG00000002957(Ap2a2);ENSMUSG00000002985(Apoe);ENSMUSG00000003814(Calr);ENSMUSG00000004530(Coro1c);ENSMUSG00000004771(Rab11a);ENSMUSG00000004849(Ap1s1);ENSMUSG00000005656(Snx6);ENSMUSG00000006611(Hfe);ENSMUSG00000…
GO:0046907	intracellular transport	127	1785	7.77587e-17	3.22893e-14	ENSMUSG00000001018(Snapin);ENSMUSG00000002365(Snx9);ENSMUSG00000002395(Use1);ENSMUSG00000002741(Ykt6);ENSMUSG00000002957(Ap2a2);ENSMUSG00000003528(Slc25a1);ENSMUSG00000003814(Calr);ENSMUSG00000004530(Coro1c);ENSMUSG00000004771(Rab11a);ENSMUSG00000004849(Ap1s1);ENSMUSG00000005413(Hmox1);ENSMUSG00000005656(Snx6);ENSMUSG00000006932(Ctnnb1);ENSMUSG00000007613(Tgfbr1);ENSMUSG00000007659(Bcl2l1);ENSMUS…
GO:1902582	single-organism intracellular transport	117	1579	8.51294e-17	3.32706e-14	ENSMUSG00000001018(Snapin);ENSMUSG00000002365(Snx9);ENSMUSG00000002395(Use1);ENSMUSG00000002741(Ykt6);ENSMUSG00000003528(Slc25a1);ENSMUSG00000003814(Calr);ENSMUSG00000004530(Coro1c);ENSMUSG00000004849(Ap1s1);ENSMUSG00000005413(Hmox1);ENSMUSG00000005656(Snx6);ENSMUSG00000006932(Ctnnb1);ENSMUSG00000007613(Tgfbr1);ENSMUSG00000007659(Bcl2l1);ENSMUSG00000014353(Tmem87b);ENSMUSG00000015243(Abca1);ENSMU…
GO:0008104	protein localization	158	2478	1.40451e-16	5.18419e-14	ENSMUSG00000000957(Mmp14);ENSMUSG00000001018(Snapin);ENSMUSG00000002104(Rapsn);ENSMUSG00000002365(Snx9);ENSMUSG00000002395(Use1);ENSMUSG00000002741(Ykt6);ENSMUSG00000002957(Ap2a2);ENSMUSG00000002985(Apoe);ENSMUSG00000003814(Calr);ENSMUSG00000004530(Coro1c);ENSMUSG00000004771(Rab11a);ENSMUSG00000004849(Ap1s1);ENSMUSG00000005656(Snx6);ENSMUSG00000006611(Hfe);ENSMUSG00000006932(Ctnnb1);ENSMUSG000000…
GO:0051649	establishment of localization in cell	160	2549	3.54837e-16	1.24081e-13	ENSMUSG00000001018(Snapin);ENSMUSG00000002365(Snx9);ENSMUSG00000002395(Use1);ENSMUSG00000002741(Ykt6);ENSMUSG00000002957(Ap2a2);ENSMUSG00000002985(Apoe);ENSMUSG00000003528(Slc25a1);ENSMUSG00000003814(Calr);ENSMUSG00000004530(Coro1c);ENSMUSG00000004771(Rab11a);ENSMUSG00000004849(Ap1s1);ENSMUSG00000005413(Hmox1);ENSMUSG00000005583(Mef2c);ENSMUSG00000005656(Snx6);ENSMUSG00000006611(Hfe);ENSMUSG00000…
GO:0045184	establishment of protein localization	125	1789	5.81982e-16	1.93335e-13	ENSMUSG00000001018(Snapin);ENSMUSG00000002104(Rapsn);ENSMUSG00000002365(Snx9);ENSMUSG00000002395(Use1);ENSMUSG00000002741(Ykt6);ENSMUSG00000002957(Ap2a2);ENSMUSG00000002985(Apoe);ENSMUSG00000003814(Calr);ENSMUSG00000004530(Coro1c);ENSMUSG00000004771(Rab11a);ENSMUSG00000004849(Ap1s1);ENSMUSG00000005656(Snx6);ENSMUSG00000007613(Tgfbr1);ENSMUSG00000007891(Ctsd);ENSMUSG00000008036(Ap2s1);ENSMUSG00000…
GO:0070727	cellular macromolecule localization	116	1612	1.00393e-15	3.17623e-13	ENSMUSG00000000552(Zfp385a);ENSMUSG00000000957(Mmp14);ENSMUSG00000001018(Snapin);ENSMUSG00000002104(Rapsn);ENSMUSG00000002365(Snx9);ENSMUSG00000002957(Ap2a2);ENSMUSG00000002985(Apoe);ENSMUSG00000003814(Calr);ENSMUSG00000004771(Rab11a);ENSMUSG00000004849(Ap1s1);ENSMUSG00000005656(Snx6);ENSMUSG00000006611(Hfe);ENSMUSG00000006932(Ctnnb1);ENSMUSG00000007613(Tgfbr1);ENSMUSG00000007659(Bcl2l1);ENSMUSG0…
GO:0006796	phosphate-containing compound metabolic process	179	3042	1.9157e-15	5.78542e-13	ENSMUSG00000001270(Ckb);ENSMUSG00000002103(Acp2);ENSMUSG00000002326(Gmpr2);ENSMUSG00000002365(Snx9);ENSMUSG00000002731(Prkra);ENSMUSG00000002804(Nudt14);ENSMUSG00000002985(Apoe);ENSMUSG00000003518(Dusp3);ENSMUSG00000003644(Rps6ka1);ENSMUSG00000004530(Coro1c);ENSMUSG00000005034(Prkacb);ENSMUSG00000005583(Mef2c);ENSMUSG00000006611(Hfe);ENSMUSG00000006932(Ctnnb1);ENSMUSG00000007613(Tgfbr1);ENSMUSG00…
GO:0006793	phosphorus metabolic process	181	3097	2.417e-15	6.98197e-13	ENSMUSG00000001270(Ckb);ENSMUSG00000002103(Acp2);ENSMUSG00000002326(Gmpr2);ENSMUSG00000002365(Snx9);ENSMUSG00000002731(Prkra);ENSMUSG00000002804(Nudt14);ENSMUSG00000002985(Apoe);ENSMUSG00000003518(Dusp3);ENSMUSG00000003644(Rps6ka1);ENSMUSG00000004530(Coro1c);ENSMUSG00000005034(Prkacb);ENSMUSG00000005583(Mef2c);ENSMUSG00000006611(Hfe);ENSMUSG00000006932(Ctnnb1);ENSMUSG00000007613(Tgfbr1);ENSMUSG00…
GO:0034613	cellular protein localization	114	1600	3.76135e-15	1.04127e-12	ENSMUSG00000000957(Mmp14);ENSMUSG00000001018(Snapin);ENSMUSG00000002104(Rapsn);ENSMUSG00000002365(Snx9);ENSMUSG00000002957(Ap2a2);ENSMUSG00000002985(Apoe);ENSMUSG00000003814(Calr);ENSMUSG00000004771(Rab11a);ENSMUSG00000004849(Ap1s1);ENSMUSG00000005656(Snx6);ENSMUSG00000006611(Hfe);ENSMUSG00000006932(Ctnnb1);ENSMUSG00000007613(Tgfbr1);ENSMUSG00000007659(Bcl2l1);ENSMUSG00000008036(Ap2s1);ENSMUSG000…
GO:0007033	vacuole organization	31	169	7.31275e-15	1.94344e-12	ENSMUSG00000001018(Snapin);ENSMUSG00000001751(Naglu);ENSMUSG00000002103(Acp2);ENSMUSG00000007891(Ctsd);ENSMUSG00000015243(Abca1);ENSMUSG00000016534(Lamp2);ENSMUSG00000020149(Rab1a);ENSMUSG00000021665(Hexb);ENSMUSG00000022125(Cln5);ENSMUSG00000024085(Man2a1);ENSMUSG00000024121(Atp6v0c);ENSMUSG00000025232(Hexa);ENSMUSG00000026317(Cln8);ENSMUSG00000026878(Rab14);ENSMUSG00000028657(Ppt1);ENSMUSG00000…
GO:0032879	regulation of localization	165	2762	9.76555e-15	2.49547e-12	ENSMUSG00000000149(Gna12);ENSMUSG00000000326(Comt);ENSMUSG00000000957(Mmp14);ENSMUSG00000001018(Snapin);ENSMUSG00000002395(Use1);ENSMUSG00000002985(Apoe);ENSMUSG00000003518(Dusp3);ENSMUSG00000003814(Calr);ENSMUSG00000004530(Coro1c);ENSMUSG00000004771(Rab11a);ENSMUSG00000005413(Hmox1);ENSMUSG00000005583(Mef2c);ENSMUSG00000006611(Hfe);ENSMUSG00000006932(Ctnnb1);ENSMUSG00000007613(Tgfbr1);ENSMUSG000…
GO:0007040	lysosome organization	19	58	1.74915e-14	4.15049e-12	ENSMUSG00000001018(Snapin);ENSMUSG00000001751(Naglu);ENSMUSG00000002103(Acp2);ENSMUSG00000015243(Abca1);ENSMUSG00000021665(Hexb);ENSMUSG00000022125(Cln5);ENSMUSG00000024121(Atp6v0c);ENSMUSG00000025232(Hexa);ENSMUSG00000026317(Cln8);ENSMUSG00000026878(Rab14);ENSMUSG00000028657(Ppt1);ENSMUSG00000030842(Lamtor1);ENSMUSG00000030894(Tpp1);ENSMUSG00000031696(Vps35);ENSMUSG00000034708(Grn);ENSMUSG000000…
GO:0080171	lytic vacuole organization	19	58	1.74915e-14	4.15049e-12	ENSMUSG00000001018(Snapin);ENSMUSG00000001751(Naglu);ENSMUSG00000002103(Acp2);ENSMUSG00000015243(Abca1);ENSMUSG00000021665(Hexb);ENSMUSG00000022125(Cln5);ENSMUSG00000024121(Atp6v0c);ENSMUSG00000025232(Hexa);ENSMUSG00000026317(Cln8);ENSMUSG00000026878(Rab14);ENSMUSG00000028657(Ppt1);ENSMUSG00000030842(Lamtor1);ENSMUSG00000030894(Tpp1);ENSMUSG00000031696(Vps35);ENSMUSG00000034708(Grn);ENSMUSG000000…
GO:0048583	regulation of response to stimulus	203	3714	2.5785e-14	5.90744e-12	ENSMUSG00000000149(Gna12);ENSMUSG00000000244(Tspan32);ENSMUSG00000000552(Zfp385a);ENSMUSG00000000957(Mmp14);ENSMUSG00000001642(Akr1b3);ENSMUSG00000002731(Prkra);ENSMUSG00000002985(Apoe);ENSMUSG00000003420(Fcgrt);ENSMUSG00000003518(Dusp3);ENSMUSG00000003812(Dnase2a);ENSMUSG00000003814(Calr);ENSMUSG00000005034(Prkacb);ENSMUSG00000005413(Hmox1);ENSMUSG00000005583(Mef2c);ENSMUSG00000005656(Snx6);ENSM…
GO:0009056	catabolic process	136	2143	4.9026e-14	1.08576e-11	ENSMUSG00000000149(Gna12);ENSMUSG00000000278(Scpep1);ENSMUSG00000000326(Comt);ENSMUSG00000000957(Mmp14);ENSMUSG00000001999(Blvra);ENSMUSG00000002326(Gmpr2);ENSMUSG00000002365(Snx9);ENSMUSG00000002985(Apoe);ENSMUSG00000003363(Pld3);ENSMUSG00000003812(Dnase2a);ENSMUSG00000005413(Hmox1);ENSMUSG00000006611(Hfe);ENSMUSG00000006932(Ctnnb1);ENSMUSG00000007891(Ctsd);ENSMUSG00000013622(Atraid);ENSMUSG0000…
GO:0015031	protein transport	115	1689	6.56122e-14	1.40622e-11	ENSMUSG00000001018(Snapin);ENSMUSG00000002365(Snx9);ENSMUSG00000002395(Use1);ENSMUSG00000002741(Ykt6);ENSMUSG00000002957(Ap2a2);ENSMUSG00000002985(Apoe);ENSMUSG00000003814(Calr);ENSMUSG00000004771(Rab11a);ENSMUSG00000004849(Ap1s1);ENSMUSG00000005656(Snx6);ENSMUSG00000007613(Tgfbr1);ENSMUSG00000008036(Ap2s1);ENSMUSG00000009090(Ap1b1);ENSMUSG00000015243(Abca1);ENSMUSG00000015950(Ncf1);ENSMUSG000000…
GO:0040017	positive regulation of locomotion	57	564	7.32778e-14	1.52143e-11	ENSMUSG00000000957(Mmp14);ENSMUSG00000003814(Calr);ENSMUSG00000004771(Rab11a);ENSMUSG00000005413(Hmox1);ENSMUSG00000007613(Tgfbr1);ENSMUSG00000015305(Sash1);ENSMUSG00000018920(Cxcl16);ENSMUSG00000021190(Lgmn);ENSMUSG00000021822(Plau);ENSMUSG00000022150(Dab2);ENSMUSG00000022488(Nckap1l);ENSMUSG00000022892(App);ENSMUSG00000023068(Nus1);ENSMUSG00000023075(Akirin1);ENSMUSG00000023992(Trem2);ENSMUSG00…
GO:2000145	regulation of cell motility	76	909	1.06438e-13	2.14296e-11	ENSMUSG00000000149(Gna12);ENSMUSG00000000957(Mmp14);ENSMUSG00000002985(Apoe);ENSMUSG00000003518(Dusp3);ENSMUSG00000003814(Calr);ENSMUSG00000004530(Coro1c);ENSMUSG00000004771(Rab11a);ENSMUSG00000005413(Hmox1);ENSMUSG00000005583(Mef2c);ENSMUSG00000007613(Tgfbr1);ENSMUSG00000015305(Sash1);ENSMUSG00000018920(Cxcl16);ENSMUSG00000020189(Osbpl8);ENSMUSG00000021190(Lgmn);ENSMUSG00000021822(Plau);ENSMUSG0…
GO:0040012	regulation of locomotion	80	989	1.3137e-13	2.56712e-11	ENSMUSG00000000149(Gna12);ENSMUSG00000000957(Mmp14);ENSMUSG00000002985(Apoe);ENSMUSG00000003518(Dusp3);ENSMUSG00000003814(Calr);ENSMUSG00000004530(Coro1c);ENSMUSG00000004771(Rab11a);ENSMUSG00000005413(Hmox1);ENSMUSG00000005583(Mef2c);ENSMUSG00000007613(Tgfbr1);ENSMUSG00000015305(Sash1);ENSMUSG00000018920(Cxcl16);ENSMUSG00000019804(Snx3);ENSMUSG00000020189(Osbpl8);ENSMUSG00000021190(Lgmn);ENSMUSG0…
GO:2000147	positive regulation of cell motility	55	540	1.493e-13	2.83415e-11	ENSMUSG00000000957(Mmp14);ENSMUSG00000003814(Calr);ENSMUSG00000004771(Rab11a);ENSMUSG00000005413(Hmox1);ENSMUSG00000007613(Tgfbr1);ENSMUSG00000015305(Sash1);ENSMUSG00000018920(Cxcl16);ENSMUSG00000021190(Lgmn);ENSMUSG00000021822(Plau);ENSMUSG00000022150(Dab2);ENSMUSG00000022488(Nckap1l);ENSMUSG00000022892(App);ENSMUSG00000023068(Nus1);ENSMUSG00000023075(Akirin1);ENSMUSG00000023992(Trem2);ENSMUSG00…
GO:0051270	regulation of cellular component movement	80	992	1.54257e-13	2.8469e-11	ENSMUSG00000000149(Gna12);ENSMUSG00000000957(Mmp14);ENSMUSG00000002985(Apoe);ENSMUSG00000003518(Dusp3);ENSMUSG00000003814(Calr);ENSMUSG00000004530(Coro1c);ENSMUSG00000004771(Rab11a);ENSMUSG00000005413(Hmox1);ENSMUSG00000005583(Mef2c);ENSMUSG00000007613(Tgfbr1);ENSMUSG00000015305(Sash1);ENSMUSG00000018920(Cxcl16);ENSMUSG00000020189(Osbpl8);ENSMUSG00000021190(Lgmn);ENSMUSG00000021822(Plau);ENSMUSG0…
GO:0044802	single-organism membrane organization	74	891	3.2322e-13	5.80398e-11	ENSMUSG00000000957(Mmp14);ENSMUSG00000001018(Snapin);ENSMUSG00000002104(Rapsn);ENSMUSG00000002365(Snx9);ENSMUSG00000002985(Apoe);ENSMUSG00000004530(Coro1c);ENSMUSG00000004771(Rab11a);ENSMUSG00000007659(Bcl2l1);ENSMUSG00000015243(Abca1);ENSMUSG00000015950(Ncf1);ENSMUSG00000015994(Fnta);ENSMUSG00000016534(Lamp2);ENSMUSG00000016664(Pacsin2);ENSMUSG00000019461(Plscr3);ENSMUSG00000019804(Snx3);ENSMUSG…
GO:0030334	regulation of cell migration	72	858	4.20847e-13	7.35819e-11	ENSMUSG00000000149(Gna12);ENSMUSG00000000957(Mmp14);ENSMUSG00000002985(Apoe);ENSMUSG00000003518(Dusp3);ENSMUSG00000003814(Calr);ENSMUSG00000004530(Coro1c);ENSMUSG00000004771(Rab11a);ENSMUSG00000005413(Hmox1);ENSMUSG00000005583(Mef2c);ENSMUSG00000007613(Tgfbr1);ENSMUSG00000015305(Sash1);ENSMUSG00000018920(Cxcl16);ENSMUSG00000020189(Osbpl8);ENSMUSG00000021190(Lgmn);ENSMUSG00000021822(Plau);ENSMUSG0…
GO:0051272	positive regulation of cellular component movement	55	555	4.58053e-13	7.80335e-11	ENSMUSG00000000957(Mmp14);ENSMUSG00000003814(Calr);ENSMUSG00000004771(Rab11a);ENSMUSG00000005413(Hmox1);ENSMUSG00000007613(Tgfbr1);ENSMUSG00000015305(Sash1);ENSMUSG00000018920(Cxcl16);ENSMUSG00000021190(Lgmn);ENSMUSG00000021822(Plau);ENSMUSG00000022150(Dab2);ENSMUSG00000022488(Nckap1l);ENSMUSG00000022892(App);ENSMUSG00000023068(Nus1);ENSMUSG00000023075(Akirin1);ENSMUSG00000023992(Trem2);ENSMUSG00…
GO:0006950	response to stress	192	3550	5.11196e-13	8.49096e-11	ENSMUSG00000000244(Tspan32);ENSMUSG00000000326(Comt);ENSMUSG00000000552(Zfp385a);ENSMUSG00000000957(Mmp14);ENSMUSG00000001642(Akr1b3);ENSMUSG00000002731(Prkra);ENSMUSG00000002985(Apoe);ENSMUSG00000003518(Dusp3);ENSMUSG00000003814(Calr);ENSMUSG00000005413(Hmox1);ENSMUSG00000005583(Mef2c);ENSMUSG00000006611(Hfe);ENSMUSG00000006800(Sulf2);ENSMUSG00000006932(Ctnnb1);ENSMUSG00000007659(Bcl2l1);ENSMUSG…
GO:0060627	regulation of vesicle-mediated transport	54	541	5.66272e-13	9.17638e-11	ENSMUSG00000001018(Snapin);ENSMUSG00000002395(Use1);ENSMUSG00000002985(Apoe);ENSMUSG00000003814(Calr);ENSMUSG00000004771(Rab11a);ENSMUSG00000005413(Hmox1);ENSMUSG00000006611(Hfe);ENSMUSG00000007659(Bcl2l1);ENSMUSG00000014361(Mertk);ENSMUSG00000016664(Pacsin2);ENSMUSG00000019804(Snx3);ENSMUSG00000022150(Dab2);ENSMUSG00000022488(Nckap1l);ENSMUSG00000022841(Ap2m1);ENSMUSG00000022892(App);ENSMUSG0000…
GO:0048584	positive regulation of response to stimulus	134	2172	6.52673e-13	1.02411e-10	ENSMUSG00000000552(Zfp385a);ENSMUSG00000001642(Akr1b3);ENSMUSG00000002731(Prkra);ENSMUSG00000002985(Apoe);ENSMUSG00000003420(Fcgrt);ENSMUSG00000003518(Dusp3);ENSMUSG00000003814(Calr);ENSMUSG00000005413(Hmox1);ENSMUSG00000005583(Mef2c);ENSMUSG00000006611(Hfe);ENSMUSG00000006800(Sulf2);ENSMUSG00000006932(Ctnnb1);ENSMUSG00000007613(Tgfbr1);ENSMUSG00000013698(Pea15a);ENSMUSG00000015305(Sash1);ENSMUSG…
GO:0044712	single-organism catabolic process	74	904	6.62807e-13	1.02411e-10	ENSMUSG00000000957(Mmp14);ENSMUSG00000001999(Blvra);ENSMUSG00000002326(Gmpr2);ENSMUSG00000002985(Apoe);ENSMUSG00000003363(Pld3);ENSMUSG00000005413(Hmox1);ENSMUSG00000015149(Sirt2);ENSMUSG00000015806(Qdpr);ENSMUSG00000015950(Ncf1);ENSMUSG00000020048(Hsp90b1);ENSMUSG00000020097(Sgpl1);ENSMUSG00000020573(Pik3cg);ENSMUSG00000020766(Galk1);ENSMUSG00000021322(Aoah);ENSMUSG00000021665(Hexb);ENSMUSG00000…
GO:0065008	regulation of biological quality	196	3670	8.67732e-13	1.31028e-10	ENSMUSG00000000149(Gna12);ENSMUSG00000000244(Tspan32);ENSMUSG00000000278(Scpep1);ENSMUSG00000000326(Comt);ENSMUSG00000000552(Zfp385a);ENSMUSG00000001018(Snapin);ENSMUSG00000001270(Ckb);ENSMUSG00000001642(Akr1b3);ENSMUSG00000002104(Rapsn);ENSMUSG00000002365(Snx9);ENSMUSG00000002731(Prkra);ENSMUSG00000002985(Apoe);ENSMUSG00000003812(Dnase2a);ENSMUSG00000003814(Calr);ENSMUSG00000004771(Rab11a);ENSMU…
GO:0030335	positive regulation of cell migration	52	517	1.15618e-12	1.70703e-10	ENSMUSG00000000957(Mmp14);ENSMUSG00000003814(Calr);ENSMUSG00000004771(Rab11a);ENSMUSG00000005413(Hmox1);ENSMUSG00000007613(Tgfbr1);ENSMUSG00000015305(Sash1);ENSMUSG00000018920(Cxcl16);ENSMUSG00000021190(Lgmn);ENSMUSG00000021822(Plau);ENSMUSG00000022150(Dab2);ENSMUSG00000022488(Nckap1l);ENSMUSG00000022892(App);ENSMUSG00000023068(Nus1);ENSMUSG00000023075(Akirin1);ENSMUSG00000023992(Trem2);ENSMUSG00…
GO:0044699	single-organism process	570	14861	1.24944e-12	1.77235e-10	ENSMUSG00000000134(Tfe3);ENSMUSG00000000149(Gna12);ENSMUSG00000000244(Tspan32);ENSMUSG00000000278(Scpep1);ENSMUSG00000000326(Comt);ENSMUSG00000000552(Zfp385a);ENSMUSG00000000957(Mmp14);ENSMUSG00000000958(Slc7a7);ENSMUSG00000001018(Snapin);ENSMUSG00000001089(Luzp1);ENSMUSG00000001270(Ckb);ENSMUSG00000001642(Akr1b3);ENSMUSG00000001751(Naglu);ENSMUSG00000001768(Rin2);ENSMUSG00000001783(Rtcb);ENSMUSG…
GO:0044248	cellular catabolic process	115	1765	1.25377e-12	1.77235e-10	ENSMUSG00000000149(Gna12);ENSMUSG00000000278(Scpep1);ENSMUSG00000000326(Comt);ENSMUSG00000001999(Blvra);ENSMUSG00000002326(Gmpr2);ENSMUSG00000002365(Snx9);ENSMUSG00000002985(Apoe);ENSMUSG00000003812(Dnase2a);ENSMUSG00000005413(Hmox1);ENSMUSG00000006611(Hfe);ENSMUSG00000006932(Ctnnb1);ENSMUSG00000013622(Atraid);ENSMUSG00000015149(Sirt2);ENSMUSG00000015806(Qdpr);ENSMUSG00000015950(Ncf1);ENSMUSG0000…
GO:0016477	cell migration	96	1370	2.12505e-12	2.94142e-10	ENSMUSG00000000149(Gna12);ENSMUSG00000000957(Mmp14);ENSMUSG00000002985(Apoe);ENSMUSG00000003518(Dusp3);ENSMUSG00000003814(Calr);ENSMUSG00000004530(Coro1c);ENSMUSG00000004771(Rab11a);ENSMUSG00000005413(Hmox1);ENSMUSG00000005583(Mef2c);ENSMUSG00000006932(Ctnnb1);ENSMUSG00000007613(Tgfbr1);ENSMUSG00000014361(Mertk);ENSMUSG00000015305(Sash1);ENSMUSG00000015745(Plekho1);ENSMUSG00000018920(Cxcl16);ENSM…
GO:0030100	regulation of endocytosis	35	265	3.34654e-12	4.53764e-10	ENSMUSG00000002985(Apoe);ENSMUSG00000003814(Calr);ENSMUSG00000006611(Hfe);ENSMUSG00000007659(Bcl2l1);ENSMUSG00000014361(Mertk);ENSMUSG00000016664(Pacsin2);ENSMUSG00000019804(Snx3);ENSMUSG00000022150(Dab2);ENSMUSG00000022488(Nckap1l);ENSMUSG00000022841(Ap2m1);ENSMUSG00000022892(App);ENSMUSG00000022957(Itsn1);ENSMUSG00000023992(Trem2);ENSMUSG00000024381(Bin1);ENSMUSG00000025351(Cd63);ENSMUSG0000002…
GO:0016310	phosphorylation	134	2236	5.34668e-12	7.10467e-10	ENSMUSG00000001270(Ckb);ENSMUSG00000002365(Snx9);ENSMUSG00000002731(Prkra);ENSMUSG00000002985(Apoe);ENSMUSG00000003518(Dusp3);ENSMUSG00000003644(Rps6ka1);ENSMUSG00000004530(Coro1c);ENSMUSG00000005034(Prkacb);ENSMUSG00000005583(Mef2c);ENSMUSG00000006611(Hfe);ENSMUSG00000006932(Ctnnb1);ENSMUSG00000007613(Tgfbr1);ENSMUSG00000009555(Cdk9);ENSMUSG00000014361(Mertk);ENSMUSG00000014547(Wdfy2);ENSMUSG000…
Cluster 3
GO ID	Description	Cluster_3 (522)	All (20485)	pvalue	p.adjust	Genes
GO:0070887	cellular response to chemical stimulus	185	2830	1.34581e-36	9.00615e-33	ENSMUSG00000000058(Cav2);ENSMUSG00000000275(Trim25);ENSMUSG00000001964(Emd);ENSMUSG00000002603(Tgfb1);ENSMUSG00000002897(Il17ra);ENSMUSG00000003032(Klf4);ENSMUSG00000004207(Psap);ENSMUSG00000004451(Ralb);ENSMUSG00000004846(Plod3);ENSMUSG00000004936(Map2k1);ENSMUSG00000005087(Cd44);ENSMUSG00000005514(Por);ENSMUSG00000006050(Sra1);ENSMUSG00000006304(Arpc2);ENSMUSG00000006360(Crip1);ENSMUSG000000065…
GO:0002376	immune system process	162	2282	1.15889e-35	3.87764e-32	ENSMUSG00000000275(Trim25);ENSMUSG00000000290(Itgb2);ENSMUSG00000000957(Mmp14);ENSMUSG00000001128(Cfp);ENSMUSG00000002603(Tgfb1);ENSMUSG00000002897(Il17ra);ENSMUSG00000003032(Klf4);ENSMUSG00000004709(Cd244a);ENSMUSG00000004936(Map2k1);ENSMUSG00000005087(Cd44);ENSMUSG00000005103(Wdr1);ENSMUSG00000006519(Cyba);ENSMUSG00000006699(Cdc42);ENSMUSG00000007815(Rhoa);ENSMUSG00000007817(Zmiz1);ENSMUSG00000…
GO:0048518	positive regulation of biological process	284	6087	9.95903e-33	2.22153e-29	ENSMUSG00000000058(Cav2);ENSMUSG00000000275(Trim25);ENSMUSG00000000290(Itgb2);ENSMUSG00000000555(Itga5);ENSMUSG00000000594(Gm2a);ENSMUSG00000000957(Mmp14);ENSMUSG00000001020(S100a4);ENSMUSG00000001128(Cfp);ENSMUSG00000001175(Calm1);ENSMUSG00000001542(Ell2);ENSMUSG00000001627(Ifrd1);ENSMUSG00000001964(Emd);ENSMUSG00000002603(Tgfb1);ENSMUSG00000002844(Adprh);ENSMUSG00000002897(Il17ra);ENSMUSG000000…
GO:0048522	positive regulation of cellular process	261	5356	3.80492e-32	6.36563e-29	ENSMUSG00000000058(Cav2);ENSMUSG00000000275(Trim25);ENSMUSG00000000290(Itgb2);ENSMUSG00000000555(Itga5);ENSMUSG00000000957(Mmp14);ENSMUSG00000001020(S100a4);ENSMUSG00000001175(Calm1);ENSMUSG00000001542(Ell2);ENSMUSG00000001627(Ifrd1);ENSMUSG00000002603(Tgfb1);ENSMUSG00000002897(Il17ra);ENSMUSG00000003032(Klf4);ENSMUSG00000004207(Psap);ENSMUSG00000004451(Ralb);ENSMUSG00000004709(Cd244a);ENSMUSG000…
GO:0010033	response to organic substance	184	3226	1.40812e-28	1.88462e-25	ENSMUSG00000000058(Cav2);ENSMUSG00000000275(Trim25);ENSMUSG00000000957(Mmp14);ENSMUSG00000001964(Emd);ENSMUSG00000002603(Tgfb1);ENSMUSG00000002897(Il17ra);ENSMUSG00000003032(Klf4);ENSMUSG00000004207(Psap);ENSMUSG00000004451(Ralb);ENSMUSG00000004846(Plod3);ENSMUSG00000004936(Map2k1);ENSMUSG00000005087(Cd44);ENSMUSG00000005514(Por);ENSMUSG00000006050(Sra1);ENSMUSG00000006304(Arpc2);ENSMUSG000000065…
GO:0006950	response to stress	195	3550	1.80752e-28	2.01599e-25	ENSMUSG00000000275(Trim25);ENSMUSG00000000290(Itgb2);ENSMUSG00000000555(Itga5);ENSMUSG00000000957(Mmp14);ENSMUSG00000001128(Cfp);ENSMUSG00000001627(Ifrd1);ENSMUSG00000002603(Tgfb1);ENSMUSG00000002897(Il17ra);ENSMUSG00000003032(Klf4);ENSMUSG00000003541(Ier3);ENSMUSG00000004207(Psap);ENSMUSG00000004451(Ralb);ENSMUSG00000004709(Cd244a);ENSMUSG00000004936(Map2k1);ENSMUSG00000005087(Cd44);ENSMUSG00000…
GO:0051179	localization	265	5776	2.76926e-28	2.64741e-25	ENSMUSG00000000058(Cav2);ENSMUSG00000000290(Itgb2);ENSMUSG00000000555(Itga5);ENSMUSG00000000594(Gm2a);ENSMUSG00000000957(Mmp14);ENSMUSG00000001025(S100a6);ENSMUSG00000001175(Calm1);ENSMUSG00000001247(Lsr);ENSMUSG00000001964(Emd);ENSMUSG00000002603(Tgfb1);ENSMUSG00000002844(Adprh);ENSMUSG00000002897(Il17ra);ENSMUSG00000003032(Klf4);ENSMUSG00000003484(Cyp4f18);ENSMUSG00000004207(Psap);ENSMUSG000000…
GO:0071310	cellular response to organic substance	150	2323	3.68599e-28	3.08333e-25	ENSMUSG00000000058(Cav2);ENSMUSG00000000275(Trim25);ENSMUSG00000001964(Emd);ENSMUSG00000002603(Tgfb1);ENSMUSG00000002897(Il17ra);ENSMUSG00000003032(Klf4);ENSMUSG00000004207(Psap);ENSMUSG00000004451(Ralb);ENSMUSG00000004846(Plod3);ENSMUSG00000004936(Map2k1);ENSMUSG00000005087(Cd44);ENSMUSG00000005514(Por);ENSMUSG00000006050(Sra1);ENSMUSG00000006304(Arpc2);ENSMUSG00000006519(Cyba);ENSMUSG0000000658…
GO:0032879	regulation of localization	165	2762	2.03109e-27	1.51023e-24	ENSMUSG00000000058(Cav2);ENSMUSG00000000555(Itga5);ENSMUSG00000000957(Mmp14);ENSMUSG00000001175(Calm1);ENSMUSG00000001964(Emd);ENSMUSG00000002603(Tgfb1);ENSMUSG00000002897(Il17ra);ENSMUSG00000003032(Klf4);ENSMUSG00000003484(Cyp4f18);ENSMUSG00000004451(Ralb);ENSMUSG00000004709(Cd244a);ENSMUSG00000004936(Map2k1);ENSMUSG00000005103(Wdr1);ENSMUSG00000006301(Tmbim1);ENSMUSG00000006304(Arpc2);ENSMUSG00…
GO:1902578	single-organism localization	210	4087	4.02891e-27	2.69615e-24	ENSMUSG00000000594(Gm2a);ENSMUSG00000000957(Mmp14);ENSMUSG00000001025(S100a6);ENSMUSG00000001175(Calm1);ENSMUSG00000001247(Lsr);ENSMUSG00000001964(Emd);ENSMUSG00000002603(Tgfb1);ENSMUSG00000002897(Il17ra);ENSMUSG00000003484(Cyp4f18);ENSMUSG00000004207(Psap);ENSMUSG00000004451(Ralb);ENSMUSG00000004709(Cd244a);ENSMUSG00000004936(Map2k1);ENSMUSG00000005103(Wdr1);ENSMUSG00000006301(Tmbim1);ENSMUSG000…
GO:0006810	transport	216	4302	1.08083e-26	6.57539e-24	ENSMUSG00000000058(Cav2);ENSMUSG00000000594(Gm2a);ENSMUSG00000001025(S100a6);ENSMUSG00000001175(Calm1);ENSMUSG00000001247(Lsr);ENSMUSG00000001964(Emd);ENSMUSG00000002603(Tgfb1);ENSMUSG00000002844(Adprh);ENSMUSG00000002897(Il17ra);ENSMUSG00000003484(Cyp4f18);ENSMUSG00000004207(Psap);ENSMUSG00000004451(Ralb);ENSMUSG00000004709(Cd244a);ENSMUSG00000004936(Map2k1);ENSMUSG00000005103(Wdr1);ENSMUSG00000…
GO:0044765	single-organism transport	199	3838	7.24813e-26	4.04204e-23	ENSMUSG00000000594(Gm2a);ENSMUSG00000001025(S100a6);ENSMUSG00000001175(Calm1);ENSMUSG00000001247(Lsr);ENSMUSG00000001964(Emd);ENSMUSG00000002603(Tgfb1);ENSMUSG00000002897(Il17ra);ENSMUSG00000003484(Cyp4f18);ENSMUSG00000004207(Psap);ENSMUSG00000004451(Ralb);ENSMUSG00000004709(Cd244a);ENSMUSG00000004936(Map2k1);ENSMUSG00000005103(Wdr1);ENSMUSG00000006304(Arpc2);ENSMUSG00000006519(Cyba);ENSMUSG00000…
GO:0051234	establishment of localization	217	4440	3.22431e-25	1.65978e-22	ENSMUSG00000000058(Cav2);ENSMUSG00000000594(Gm2a);ENSMUSG00000001025(S100a6);ENSMUSG00000001175(Calm1);ENSMUSG00000001247(Lsr);ENSMUSG00000001964(Emd);ENSMUSG00000002603(Tgfb1);ENSMUSG00000002844(Adprh);ENSMUSG00000002897(Il17ra);ENSMUSG00000003484(Cyp4f18);ENSMUSG00000004207(Psap);ENSMUSG00000004451(Ralb);ENSMUSG00000004709(Cd244a);ENSMUSG00000004936(Map2k1);ENSMUSG00000005103(Wdr1);ENSMUSG00000…
GO:0034097	response to cytokine	83	903	1.08343e-24	5.17878e-22	ENSMUSG00000000275(Trim25);ENSMUSG00000002897(Il17ra);ENSMUSG00000003032(Klf4);ENSMUSG00000005087(Cd44);ENSMUSG00000006519(Cyba);ENSMUSG00000006699(Cdc42);ENSMUSG00000007815(Rhoa);ENSMUSG00000015766(Eps8);ENSMUSG00000017057(Il13ra1);ENSMUSG00000018927(Ccl6);ENSMUSG00000019122(Ccl9);ENSMUSG00000019987(Arg1);ENSMUSG00000020152(Actr2);ENSMUSG00000020484(Xbp1);ENSMUSG00000021025(Nfkbia);ENSMUSG000000…
GO:0044699	single-organism process	472	14861	1.42335e-24	6.14796e-22	ENSMUSG00000000058(Cav2);ENSMUSG00000000275(Trim25);ENSMUSG00000000290(Itgb2);ENSMUSG00000000555(Itga5);ENSMUSG00000000594(Gm2a);ENSMUSG00000000957(Mmp14);ENSMUSG00000001020(S100a4);ENSMUSG00000001025(S100a6);ENSMUSG00000001128(Cfp);ENSMUSG00000001175(Calm1);ENSMUSG00000001247(Lsr);ENSMUSG00000001473(Tubb6);ENSMUSG00000001627(Ifrd1);ENSMUSG00000001891(Ugp2);ENSMUSG00000001964(Emd);ENSMUSG00000002…
GO:0009605	response to external stimulus	146	2406	1.46992e-24	6.14796e-22	ENSMUSG00000000275(Trim25);ENSMUSG00000000957(Mmp14);ENSMUSG00000002603(Tgfb1);ENSMUSG00000002897(Il17ra);ENSMUSG00000003032(Klf4);ENSMUSG00000004451(Ralb);ENSMUSG00000004936(Map2k1);ENSMUSG00000005514(Por);ENSMUSG00000006519(Cyba);ENSMUSG00000007815(Rhoa);ENSMUSG00000008540(Mgst1);ENSMUSG00000011148(Adssl1);ENSMUSG00000015714(Cers2);ENSMUSG00000015947(Fcgr1);ENSMUSG00000017002(Slpi);ENSMUSG00000…
GO:0001775	cell activation	83	908	1.56672e-24	6.16734e-22	ENSMUSG00000000290(Itgb2);ENSMUSG00000000957(Mmp14);ENSMUSG00000002603(Tgfb1);ENSMUSG00000002897(Il17ra);ENSMUSG00000004709(Cd244a);ENSMUSG00000005087(Cd44);ENSMUSG00000007815(Rhoa);ENSMUSG00000007817(Zmiz1);ENSMUSG00000017009(Sdc4);ENSMUSG00000018500(Adora2b);ENSMUSG00000019987(Arg1);ENSMUSG00000020101(Vsir);ENSMUSG00000020120(Plek);ENSMUSG00000020399(Havcr2);ENSMUSG00000020484(Xbp1);ENSMUSG0000…
GO:0044707	single-multicellular organism process	264	6054	1.77434e-24	6.59661e-22	ENSMUSG00000000058(Cav2);ENSMUSG00000000290(Itgb2);ENSMUSG00000000555(Itga5);ENSMUSG00000000594(Gm2a);ENSMUSG00000000957(Mmp14);ENSMUSG00000001247(Lsr);ENSMUSG00000001627(Ifrd1);ENSMUSG00000001964(Emd);ENSMUSG00000002603(Tgfb1);ENSMUSG00000002897(Il17ra);ENSMUSG00000003032(Klf4);ENSMUSG00000004207(Psap);ENSMUSG00000004460(Dnajb11);ENSMUSG00000004709(Cd244a);ENSMUSG00000004846(Plod3);ENSMUSG000000…
GO:0051641	cellular localization	169	3121	2.53979e-23	8.94541e-21	ENSMUSG00000000058(Cav2);ENSMUSG00000000957(Mmp14);ENSMUSG00000001175(Calm1);ENSMUSG00000001964(Emd);ENSMUSG00000002603(Tgfb1);ENSMUSG00000002844(Adprh);ENSMUSG00000002897(Il17ra);ENSMUSG00000004207(Psap);ENSMUSG00000004451(Ralb);ENSMUSG00000004709(Cd244a);ENSMUSG00000004936(Map2k1);ENSMUSG00000006301(Tmbim1);ENSMUSG00000006304(Arpc2);ENSMUSG00000006519(Cyba);ENSMUSG00000006699(Cdc42);ENSMUSG0000…
GO:0009893	positive regulation of metabolic process	191	3834	1.73912e-22	5.76259e-20	ENSMUSG00000000058(Cav2);ENSMUSG00000000275(Trim25);ENSMUSG00000000290(Itgb2);ENSMUSG00000000555(Itga5);ENSMUSG00000000594(Gm2a);ENSMUSG00000000957(Mmp14);ENSMUSG00000001542(Ell2);ENSMUSG00000001627(Ifrd1);ENSMUSG00000002603(Tgfb1);ENSMUSG00000002844(Adprh);ENSMUSG00000003032(Klf4);ENSMUSG00000004207(Psap);ENSMUSG00000004451(Ralb);ENSMUSG00000004460(Dnajb11);ENSMUSG00000004709(Cd244a);ENSMUSG0000…
GO:0051049	regulation of transport	122	1890	1.80834e-22	5.76259e-20	ENSMUSG00000001175(Calm1);ENSMUSG00000001964(Emd);ENSMUSG00000002603(Tgfb1);ENSMUSG00000002897(Il17ra);ENSMUSG00000003484(Cyp4f18);ENSMUSG00000004451(Ralb);ENSMUSG00000004709(Cd244a);ENSMUSG00000004936(Map2k1);ENSMUSG00000005103(Wdr1);ENSMUSG00000006304(Arpc2);ENSMUSG00000006519(Cyba);ENSMUSG00000006699(Cdc42);ENSMUSG00000007815(Rhoa);ENSMUSG00000008859(Rala);ENSMUSG00000009013(Dynll1);ENSMUSG000…
GO:0048519	negative regulation of biological process	230	5089	2.5377e-22	7.71923e-20	ENSMUSG00000000058(Cav2);ENSMUSG00000000275(Trim25);ENSMUSG00000000555(Itga5);ENSMUSG00000000957(Mmp14);ENSMUSG00000001175(Calm1);ENSMUSG00000001627(Ifrd1);ENSMUSG00000001964(Emd);ENSMUSG00000002603(Tgfb1);ENSMUSG00000003032(Klf4);ENSMUSG00000003484(Cyp4f18);ENSMUSG00000003541(Ier3);ENSMUSG00000004207(Psap);ENSMUSG00000004460(Dnajb11);ENSMUSG00000004936(Map2k1);ENSMUSG00000005054(Cstb);ENSMUSG000…
GO:0050793	regulation of developmental process	149	2625	3.37108e-22	9.80838e-20	ENSMUSG00000000290(Itgb2);ENSMUSG00000000555(Itga5);ENSMUSG00000000957(Mmp14);ENSMUSG00000001627(Ifrd1);ENSMUSG00000002603(Tgfb1);ENSMUSG00000003032(Klf4);ENSMUSG00000004460(Dnajb11);ENSMUSG00000004936(Map2k1);ENSMUSG00000005087(Cd44);ENSMUSG00000005103(Wdr1);ENSMUSG00000005514(Por);ENSMUSG00000006050(Sra1);ENSMUSG00000006304(Arpc2);ENSMUSG00000006699(Cdc42);ENSMUSG00000007815(Rhoa);ENSMUSG000000…
GO:0045321	leukocyte activation	74	801	3.71503e-22	1.03587e-19	ENSMUSG00000000290(Itgb2);ENSMUSG00000000957(Mmp14);ENSMUSG00000002603(Tgfb1);ENSMUSG00000004709(Cd244a);ENSMUSG00000005087(Cd44);ENSMUSG00000007815(Rhoa);ENSMUSG00000007817(Zmiz1);ENSMUSG00000017009(Sdc4);ENSMUSG00000018500(Adora2b);ENSMUSG00000019987(Arg1);ENSMUSG00000020101(Vsir);ENSMUSG00000020399(Havcr2);ENSMUSG00000020484(Xbp1);ENSMUSG00000020612(Prkar1a);ENSMUSG00000020644(Id2);ENSMUSG0000…
GO:0051239	regulation of multicellular organismal process	161	2970	4.17229e-22	1.11684e-19	ENSMUSG00000000290(Itgb2);ENSMUSG00000000555(Itga5);ENSMUSG00000000957(Mmp14);ENSMUSG00000001627(Ifrd1);ENSMUSG00000002603(Tgfb1);ENSMUSG00000002897(Il17ra);ENSMUSG00000003032(Klf4);ENSMUSG00000004460(Dnajb11);ENSMUSG00000004709(Cd244a);ENSMUSG00000004936(Map2k1);ENSMUSG00000005103(Wdr1);ENSMUSG00000005514(Por);ENSMUSG00000006519(Cyba);ENSMUSG00000006699(Cdc42);ENSMUSG00000007815(Rhoa);ENSMUSG000…
GO:0006955	immune response	99	1352	5.84469e-22	1.50433e-19	ENSMUSG00000000275(Trim25);ENSMUSG00000001128(Cfp);ENSMUSG00000002603(Tgfb1);ENSMUSG00000004709(Cd244a);ENSMUSG00000006519(Cyba);ENSMUSG00000006699(Cdc42);ENSMUSG00000015947(Fcgr1);ENSMUSG00000017002(Slpi);ENSMUSG00000018500(Adora2b);ENSMUSG00000018927(Ccl6);ENSMUSG00000019122(Ccl9);ENSMUSG00000019987(Arg1);ENSMUSG00000019998(Stx7);ENSMUSG00000020101(Vsir);ENSMUSG00000020152(Actr2);ENSMUSG0000002…
GO:0098602	single organism cell adhesion	72	770	7.18655e-22	1.77421e-19	ENSMUSG00000000290(Itgb2);ENSMUSG00000000555(Itga5);ENSMUSG00000002603(Tgfb1);ENSMUSG00000003032(Klf4);ENSMUSG00000004709(Cd244a);ENSMUSG00000004936(Map2k1);ENSMUSG00000005087(Cd44);ENSMUSG00000006304(Arpc2);ENSMUSG00000006699(Cdc42);ENSMUSG00000007815(Rhoa);ENSMUSG00000007817(Zmiz1);ENSMUSG00000014444(Piezo1);ENSMUSG00000017009(Sdc4);ENSMUSG00000019987(Arg1);ENSMUSG00000020101(Vsir);ENSMUSG00000…
GO:0008219	cell death	127	2052	7.68862e-22	1.77421e-19	ENSMUSG00000000555(Itga5);ENSMUSG00000002603(Tgfb1);ENSMUSG00000003032(Klf4);ENSMUSG00000003541(Ier3);ENSMUSG00000004207(Psap);ENSMUSG00000004451(Ralb);ENSMUSG00000004936(Map2k1);ENSMUSG00000005087(Cd44);ENSMUSG00000005514(Por);ENSMUSG00000006050(Sra1);ENSMUSG00000006301(Tmbim1);ENSMUSG00000006360(Crip1);ENSMUSG00000006699(Cdc42);ENSMUSG00000007815(Rhoa);ENSMUSG00000009013(Dynll1);ENSMUSG00000011…
GO:0016265	death	127	2052	7.68862e-22	1.77421e-19	ENSMUSG00000000555(Itga5);ENSMUSG00000002603(Tgfb1);ENSMUSG00000003032(Klf4);ENSMUSG00000003541(Ier3);ENSMUSG00000004207(Psap);ENSMUSG00000004451(Ralb);ENSMUSG00000004936(Map2k1);ENSMUSG00000005087(Cd44);ENSMUSG00000005514(Por);ENSMUSG00000006050(Sra1);ENSMUSG00000006301(Tmbim1);ENSMUSG00000006360(Crip1);ENSMUSG00000006699(Cdc42);ENSMUSG00000007815(Rhoa);ENSMUSG00000009013(Dynll1);ENSMUSG00000011…
GO:0016192	vesicle-mediated transport	97	1313	8.79368e-22	1.90819e-19	ENSMUSG00000000058(Cav2);ENSMUSG00000001247(Lsr);ENSMUSG00000002603(Tgfb1);ENSMUSG00000004451(Ralb);ENSMUSG00000004936(Map2k1);ENSMUSG00000006519(Cyba);ENSMUSG00000006699(Cdc42);ENSMUSG00000008859(Rala);ENSMUSG00000014077(Chp1);ENSMUSG00000015341(Golga7);ENSMUSG00000015947(Fcgr1);ENSMUSG00000016664(Pacsin2);ENSMUSG00000017009(Sdc4);ENSMUSG00000018500(Adora2b);ENSMUSG00000019173(Rab5c);ENSMUSG0000…
GO:0044767	single-organism developmental process	260	6156	8.83948e-22	1.90819e-19	ENSMUSG00000000058(Cav2);ENSMUSG00000000290(Itgb2);ENSMUSG00000000555(Itga5);ENSMUSG00000000957(Mmp14);ENSMUSG00000001247(Lsr);ENSMUSG00000001627(Ifrd1);ENSMUSG00000001964(Emd);ENSMUSG00000002603(Tgfb1);ENSMUSG00000003032(Klf4);ENSMUSG00000004207(Psap);ENSMUSG00000004460(Dnajb11);ENSMUSG00000004846(Plod3);ENSMUSG00000004936(Map2k1);ENSMUSG00000005087(Cd44);ENSMUSG00000005103(Wdr1);ENSMUSG00000005…
GO:0051128	regulation of cellular component organization	145	2549	1.25419e-21	2.62283e-19	ENSMUSG00000000058(Cav2);ENSMUSG00000000957(Mmp14);ENSMUSG00000001627(Ifrd1);ENSMUSG00000002603(Tgfb1);ENSMUSG00000003032(Klf4);ENSMUSG00000004451(Ralb);ENSMUSG00000004936(Map2k1);ENSMUSG00000005087(Cd44);ENSMUSG00000005103(Wdr1);ENSMUSG00000006301(Tmbim1);ENSMUSG00000006304(Arpc2);ENSMUSG00000006519(Cyba);ENSMUSG00000006699(Cdc42);ENSMUSG00000007815(Rhoa);ENSMUSG00000008384(Sertad1);ENSMUSG00000…
GO:0044763	single-organism cellular process	441	13567	1.46675e-21	2.9744e-19	ENSMUSG00000000058(Cav2);ENSMUSG00000000275(Trim25);ENSMUSG00000000290(Itgb2);ENSMUSG00000000555(Itga5);ENSMUSG00000000594(Gm2a);ENSMUSG00000000957(Mmp14);ENSMUSG00000001020(S100a4);ENSMUSG00000001025(S100a6);ENSMUSG00000001175(Calm1);ENSMUSG00000001247(Lsr);ENSMUSG00000001473(Tubb6);ENSMUSG00000001627(Ifrd1);ENSMUSG00000001891(Ugp2);ENSMUSG00000001964(Emd);ENSMUSG00000002603(Tgfb1);ENSMUSG000000…
GO:0040011	locomotion	114	1744	2.35727e-21	4.63966e-19	ENSMUSG00000000058(Cav2);ENSMUSG00000000275(Trim25);ENSMUSG00000000290(Itgb2);ENSMUSG00000000555(Itga5);ENSMUSG00000000957(Mmp14);ENSMUSG00000002603(Tgfb1);ENSMUSG00000002897(Il17ra);ENSMUSG00000003032(Klf4);ENSMUSG00000004936(Map2k1);ENSMUSG00000005087(Cd44);ENSMUSG00000005103(Wdr1);ENSMUSG00000006304(Arpc2);ENSMUSG00000006699(Cdc42);ENSMUSG00000007815(Rhoa);ENSMUSG00000008475(Arpc5);ENSMUSG0000…
GO:0048856	anatomical structure development	242	5581	2.72226e-21	5.20496e-19	ENSMUSG00000000058(Cav2);ENSMUSG00000000290(Itgb2);ENSMUSG00000000555(Itga5);ENSMUSG00000000957(Mmp14);ENSMUSG00000001247(Lsr);ENSMUSG00000001627(Ifrd1);ENSMUSG00000001964(Emd);ENSMUSG00000002603(Tgfb1);ENSMUSG00000003032(Klf4);ENSMUSG00000004207(Psap);ENSMUSG00000004460(Dnajb11);ENSMUSG00000004846(Plod3);ENSMUSG00000004936(Map2k1);ENSMUSG00000005087(Cd44);ENSMUSG00000005103(Wdr1);ENSMUSG00000005…
GO:0065009	regulation of molecular function	153	2804	3.78815e-21	7.04175e-19	ENSMUSG00000000058(Cav2);ENSMUSG00000000275(Trim25);ENSMUSG00000000290(Itgb2);ENSMUSG00000000594(Gm2a);ENSMUSG00000001175(Calm1);ENSMUSG00000001627(Ifrd1);ENSMUSG00000002603(Tgfb1);ENSMUSG00000002844(Adprh);ENSMUSG00000003032(Klf4);ENSMUSG00000004207(Psap);ENSMUSG00000004451(Ralb);ENSMUSG00000004460(Dnajb11);ENSMUSG00000004936(Map2k1);ENSMUSG00000005054(Cstb);ENSMUSG00000005087(Cd44);ENSMUSG00000…
GO:0032502	developmental process	260	6218	4.06483e-21	7.35186e-19	ENSMUSG00000000058(Cav2);ENSMUSG00000000290(Itgb2);ENSMUSG00000000555(Itga5);ENSMUSG00000000957(Mmp14);ENSMUSG00000001247(Lsr);ENSMUSG00000001627(Ifrd1);ENSMUSG00000001964(Emd);ENSMUSG00000002603(Tgfb1);ENSMUSG00000003032(Klf4);ENSMUSG00000004207(Psap);ENSMUSG00000004460(Dnajb11);ENSMUSG00000004846(Plod3);ENSMUSG00000004936(Map2k1);ENSMUSG00000005087(Cd44);ENSMUSG00000005103(Wdr1);ENSMUSG00000005…
GO:0051240	positive regulation of multicellular organismal process	114	1762	5.34745e-21	9.41713e-19	ENSMUSG00000000290(Itgb2);ENSMUSG00000000555(Itga5);ENSMUSG00000000957(Mmp14);ENSMUSG00000002603(Tgfb1);ENSMUSG00000002897(Il17ra);ENSMUSG00000003032(Klf4);ENSMUSG00000004709(Cd244a);ENSMUSG00000004936(Map2k1);ENSMUSG00000005514(Por);ENSMUSG00000006519(Cyba);ENSMUSG00000006699(Cdc42);ENSMUSG00000007815(Rhoa);ENSMUSG00000007817(Zmiz1);ENSMUSG00000011958(Bnip2);ENSMUSG00000018500(Adora2b);ENSMUSG00…
GO:0051649	establishment of localization in cell	143	2549	9.84623e-21	1.68951e-18	ENSMUSG00000001175(Calm1);ENSMUSG00000001964(Emd);ENSMUSG00000002603(Tgfb1);ENSMUSG00000002844(Adprh);ENSMUSG00000002897(Il17ra);ENSMUSG00000004207(Psap);ENSMUSG00000004451(Ralb);ENSMUSG00000004709(Cd244a);ENSMUSG00000004936(Map2k1);ENSMUSG00000006304(Arpc2);ENSMUSG00000006519(Cyba);ENSMUSG00000006699(Cdc42);ENSMUSG00000008859(Rala);ENSMUSG00000009013(Dynll1);ENSMUSG00000012422(Tmem167);ENSMUSG00…
GO:0030155	regulation of cell adhesion	66	687	1.03393e-20	1.72977e-18	ENSMUSG00000000555(Itga5);ENSMUSG00000000957(Mmp14);ENSMUSG00000002603(Tgfb1);ENSMUSG00000003032(Klf4);ENSMUSG00000004709(Cd244a);ENSMUSG00000004936(Map2k1);ENSMUSG00000005087(Cd44);ENSMUSG00000006304(Arpc2);ENSMUSG00000006699(Cdc42);ENSMUSG00000007815(Rhoa);ENSMUSG00000007817(Zmiz1);ENSMUSG00000014444(Piezo1);ENSMUSG00000017009(Sdc4);ENSMUSG00000019987(Arg1);ENSMUSG00000020101(Vsir);ENSMUSG00000…
GO:0010941	regulation of cell death	110	1684	1.50207e-20	2.44525e-18	ENSMUSG00000000555(Itga5);ENSMUSG00000002603(Tgfb1);ENSMUSG00000003032(Klf4);ENSMUSG00000003541(Ier3);ENSMUSG00000004207(Psap);ENSMUSG00000004936(Map2k1);ENSMUSG00000005087(Cd44);ENSMUSG00000005514(Por);ENSMUSG00000006050(Sra1);ENSMUSG00000006301(Tmbim1);ENSMUSG00000006699(Cdc42);ENSMUSG00000007815(Rhoa);ENSMUSG00000014077(Chp1);ENSMUSG00000018965(Ywhah);ENSMUSG00000019054(Fis1);ENSMUSG0000001996…
GO:0035556	intracellular signal transduction	137	2395	1.53468e-20	2.44525e-18	ENSMUSG00000000058(Cav2);ENSMUSG00000000275(Trim25);ENSMUSG00000001020(S100a4);ENSMUSG00000001175(Calm1);ENSMUSG00000002603(Tgfb1);ENSMUSG00000003032(Klf4);ENSMUSG00000004207(Psap);ENSMUSG00000004451(Ralb);ENSMUSG00000004936(Map2k1);ENSMUSG00000005087(Cd44);ENSMUSG00000006304(Arpc2);ENSMUSG00000006360(Crip1);ENSMUSG00000006699(Cdc42);ENSMUSG00000007815(Rhoa);ENSMUSG00000008859(Rala);ENSMUSG000000…
GO:0006952	defense response	99	1420	2.01149e-20	3.13043e-18	ENSMUSG00000000275(Trim25);ENSMUSG00000000290(Itgb2);ENSMUSG00000001128(Cfp);ENSMUSG00000002603(Tgfb1);ENSMUSG00000002897(Il17ra);ENSMUSG00000004709(Cd244a);ENSMUSG00000006519(Cyba);ENSMUSG00000006699(Cdc42);ENSMUSG00000015947(Fcgr1);ENSMUSG00000017002(Slpi);ENSMUSG00000018476(Kdm6b);ENSMUSG00000018500(Adora2b);ENSMUSG00000018927(Ccl6);ENSMUSG00000018932(Map2k3);ENSMUSG00000019122(Ccl9);ENSMUSG00…
GO:1901700	response to oxygen-containing compound	108	1645	2.49472e-20	3.79424e-18	ENSMUSG00000000058(Cav2);ENSMUSG00000000275(Trim25);ENSMUSG00000002603(Tgfb1);ENSMUSG00000003032(Klf4);ENSMUSG00000004207(Psap);ENSMUSG00000005514(Por);ENSMUSG00000006304(Arpc2);ENSMUSG00000006519(Cyba);ENSMUSG00000006589(Aprt);ENSMUSG00000007815(Rhoa);ENSMUSG00000008540(Mgst1);ENSMUSG00000009013(Dynll1);ENSMUSG00000015766(Eps8);ENSMUSG00000017002(Slpi);ENSMUSG00000018476(Kdm6b);ENSMUSG0000001873…
GO:0060341	regulation of cellular localization	98	1409	3.85794e-20	5.73718e-18	ENSMUSG00000000058(Cav2);ENSMUSG00000000957(Mmp14);ENSMUSG00000001175(Calm1);ENSMUSG00000001964(Emd);ENSMUSG00000002603(Tgfb1);ENSMUSG00000002897(Il17ra);ENSMUSG00000004451(Ralb);ENSMUSG00000004709(Cd244a);ENSMUSG00000004936(Map2k1);ENSMUSG00000006301(Tmbim1);ENSMUSG00000006304(Arpc2);ENSMUSG00000006519(Cyba);ENSMUSG00000006699(Cdc42);ENSMUSG00000008859(Rala);ENSMUSG00000009013(Dynll1);ENSMUSG000…
GO:0044093	positive regulation of molecular function	107	1638	5.69093e-20	8.27906e-18	ENSMUSG00000000058(Cav2);ENSMUSG00000000275(Trim25);ENSMUSG00000000290(Itgb2);ENSMUSG00000000594(Gm2a);ENSMUSG00000001175(Calm1);ENSMUSG00000001627(Ifrd1);ENSMUSG00000002603(Tgfb1);ENSMUSG00000002844(Adprh);ENSMUSG00000003032(Klf4);ENSMUSG00000004207(Psap);ENSMUSG00000004451(Ralb);ENSMUSG00000004460(Dnajb11);ENSMUSG00000004936(Map2k1);ENSMUSG00000005514(Por);ENSMUSG00000006519(Cyba);ENSMUSG000000…
GO:0016477	cell migration	96	1370	6.03475e-20	8.59245e-18	ENSMUSG00000000290(Itgb2);ENSMUSG00000000555(Itga5);ENSMUSG00000000957(Mmp14);ENSMUSG00000002603(Tgfb1);ENSMUSG00000002897(Il17ra);ENSMUSG00000003032(Klf4);ENSMUSG00000004936(Map2k1);ENSMUSG00000005087(Cd44);ENSMUSG00000005103(Wdr1);ENSMUSG00000006304(Arpc2);ENSMUSG00000006699(Cdc42);ENSMUSG00000007815(Rhoa);ENSMUSG00000008475(Arpc5);ENSMUSG00000015714(Cers2);ENSMUSG00000015766(Eps8);ENSMUSG00000…
GO:0065008	regulation of biological quality	179	3670	8.53715e-20	1.19022e-17	ENSMUSG00000000058(Cav2);ENSMUSG00000000594(Gm2a);ENSMUSG00000001175(Calm1);ENSMUSG00000001247(Lsr);ENSMUSG00000001627(Ifrd1);ENSMUSG00000002603(Tgfb1);ENSMUSG00000003484(Cyp4f18);ENSMUSG00000004846(Plod3);ENSMUSG00000004936(Map2k1);ENSMUSG00000005103(Wdr1);ENSMUSG00000005514(Por);ENSMUSG00000006304(Arpc2);ENSMUSG00000006519(Cyba);ENSMUSG00000006589(Aprt);ENSMUSG00000006699(Cdc42);ENSMUSG00000007…
GO:0001816	cytokine production	66	716	9.33994e-20	1.27557e-17	ENSMUSG00000002603(Tgfb1);ENSMUSG00000002897(Il17ra);ENSMUSG00000003032(Klf4);ENSMUSG00000004709(Cd244a);ENSMUSG00000006519(Cyba);ENSMUSG00000018500(Adora2b);ENSMUSG00000018932(Map2k3);ENSMUSG00000019987(Arg1);ENSMUSG00000020077(Srgn);ENSMUSG00000020101(Vsir);ENSMUSG00000020399(Havcr2);ENSMUSG00000021109(Hif1a);ENSMUSG00000021457(Syk);ENSMUSG00000021699(Pde4d);ENSMUSG00000021948(Prkcd);ENSMUSG000…
GO:0008104	protein localization	138	2478	1.17728e-19	1.57567e-17	ENSMUSG00000000058(Cav2);ENSMUSG00000000957(Mmp14);ENSMUSG00000001247(Lsr);ENSMUSG00000001964(Emd);ENSMUSG00000002603(Tgfb1);ENSMUSG00000002844(Adprh);ENSMUSG00000002897(Il17ra);ENSMUSG00000004451(Ralb);ENSMUSG00000004709(Cd244a);ENSMUSG00000004846(Plod3);ENSMUSG00000006301(Tmbim1);ENSMUSG00000006304(Arpc2);ENSMUSG00000006699(Cdc42);ENSMUSG00000009013(Dynll1);ENSMUSG00000012422(Tmem167);ENSMUSG00…
cluster 4
GO ID	Description	Cluster_4 (217)	All (20485)	pvalue	p.adjust	Genes
GO:0002376	immune system process	57	2282	3.86688e-10	7.8306e-07	ENSMUSG00000000552(Zfp385a);ENSMUSG00000002602(Axl);ENSMUSG00000003032(Klf4);ENSMUSG00000003206(Ebi3);ENSMUSG00000004508(Gab2);ENSMUSG00000006611(Hfe);ENSMUSG00000007613(Tgfbr1);ENSMUSG00000018920(Cxcl16);ENSMUSG00000020635(Fkbp1b);ENSMUSG00000021423(Ly86);ENSMUSG00000021559(Dapk1);ENSMUSG00000022504(Ciita);ENSMUSG00000022540(Rogdi);ENSMUSG00000022901(Cd86);ENSMUSG00000023349(Clec4n);ENSMUSG00000…
GO:0002504	antigen processing and presentation of peptide or polysaccharide antigen via MHC class II	7	18	3.91628e-10	7.8306e-07	ENSMUSG00000024610(Cd74);ENSMUSG00000036469(March1);ENSMUSG00000036594(H2-Aa);ENSMUSG00000037649(H2-DMa);ENSMUSG00000060586(H2-Eb1);ENSMUSG00000073421(H2-Ab1);ENSMUSG00000079547(H2-DMb1)
GO:0006629	lipid metabolic process	38	1264	4.9572e-09	5.40089e-06	ENSMUSG00000000326(Comt);ENSMUSG00000000594(Gm2a);ENSMUSG00000001247(Lsr);ENSMUSG00000003032(Klf4);ENSMUSG00000004270(Lpcat3);ENSMUSG00000018965(Ywhah);ENSMUSG00000019139(Isyna1);ENSMUSG00000020377(Ltc4s);ENSMUSG00000021665(Hexb);ENSMUSG00000022453(Naga);ENSMUSG00000023452(Pisd);ENSMUSG00000023827(Agpat4);ENSMUSG00000024507(Hsd17b4);ENSMUSG00000024525(Impa2);ENSMUSG00000024610(Cd74);ENSMUSG000000…
GO:0044710	single-organism metabolic process	90	4873	5.40224e-09	5.40089e-06	ENSMUSG00000000326(Comt);ENSMUSG00000000594(Gm2a);ENSMUSG00000000673(Haao);ENSMUSG00000001247(Lsr);ENSMUSG00000002731(Prkra);ENSMUSG00000002804(Nudt14);ENSMUSG00000003032(Klf4);ENSMUSG00000004270(Lpcat3);ENSMUSG00000005142(Man2b1);ENSMUSG00000006281(Tep1);ENSMUSG00000007613(Tgfbr1);ENSMUSG00000017390(Aldoc);ENSMUSG00000017664(Slc35c2);ENSMUSG00000018965(Ywhah);ENSMUSG00000019139(Isyna1);ENSMUSG00…
GO:0044712	single-organism catabolic process	31	904	7.91109e-09	6.32729e-06	ENSMUSG00000000594(Gm2a);ENSMUSG00000000673(Haao);ENSMUSG00000017390(Aldoc);ENSMUSG00000018965(Ywhah);ENSMUSG00000019188(H13);ENSMUSG00000021069(Pygl);ENSMUSG00000021665(Hexb);ENSMUSG00000022453(Naga);ENSMUSG00000022769(Sdf2l1);ENSMUSG00000024507(Hsd17b4);ENSMUSG00000024525(Impa2);ENSMUSG00000024997(Prdx3);ENSMUSG00000025534(Gusb);ENSMUSG00000027398(Il1b);ENSMUSG00000027698(Nceh1);ENSMUSG00000028…
GO:0002250	adaptive immune response	19	407	7.52657e-08	5.01646e-05	ENSMUSG00000006611(Hfe);ENSMUSG00000022901(Cd86);ENSMUSG00000023349(Clec4n);ENSMUSG00000024610(Cd74);ENSMUSG00000027398(Il1b);ENSMUSG00000032359(Ctsh);ENSMUSG00000032688(Malt1);ENSMUSG00000036594(H2-Aa);ENSMUSG00000036887(C1qa);ENSMUSG00000036896(C1qc);ENSMUSG00000036905(C1qb);ENSMUSG00000037649(H2-DMa);ENSMUSG00000038642(Ctss);ENSMUSG00000040751(Lat2);ENSMUSG00000049103(Ccr2);ENSMUSG00000060586(…
GO:0002495	antigen processing and presentation of peptide antigen via MHC class II	5	14	2.35943e-07	0.000134791	ENSMUSG00000024610(Cd74);ENSMUSG00000036469(March1);ENSMUSG00000036594(H2-Aa);ENSMUSG00000037649(H2-DMa);ENSMUSG00000073421(H2-Ab1)
GO:0002520	immune system development	29	953	3.19053e-07	0.000145115	ENSMUSG00000000552(Zfp385a);ENSMUSG00000002602(Axl);ENSMUSG00000003032(Klf4);ENSMUSG00000004508(Gab2);ENSMUSG00000007613(Tgfbr1);ENSMUSG00000022540(Rogdi);ENSMUSG00000022901(Cd86);ENSMUSG00000023367(Tmem176a);ENSMUSG00000024610(Cd74);ENSMUSG00000024997(Prdx3);ENSMUSG00000027398(Il1b);ENSMUSG00000028988(Ctnnbip1);ENSMUSG00000029254(Stap1);ENSMUSG00000029810(Tmem176b);ENSMUSG00000032020(Ubash3b);EN…
GO:0048534	hematopoietic or lymphoid organ development	28	899	3.2659e-07	0.000145115	ENSMUSG00000000552(Zfp385a);ENSMUSG00000002602(Axl);ENSMUSG00000003032(Klf4);ENSMUSG00000004508(Gab2);ENSMUSG00000007613(Tgfbr1);ENSMUSG00000022540(Rogdi);ENSMUSG00000023367(Tmem176a);ENSMUSG00000024610(Cd74);ENSMUSG00000024997(Prdx3);ENSMUSG00000027398(Il1b);ENSMUSG00000028988(Ctnnbip1);ENSMUSG00000029254(Stap1);ENSMUSG00000029810(Tmem176b);ENSMUSG00000032020(Ubash3b);ENSMUSG00000032220(Myo1e);E…
GO:0030097	hemopoiesis	27	853	3.94716e-07	0.000157847	ENSMUSG00000000552(Zfp385a);ENSMUSG00000002602(Axl);ENSMUSG00000003032(Klf4);ENSMUSG00000004508(Gab2);ENSMUSG00000022540(Rogdi);ENSMUSG00000023367(Tmem176a);ENSMUSG00000024610(Cd74);ENSMUSG00000024997(Prdx3);ENSMUSG00000027398(Il1b);ENSMUSG00000028988(Ctnnbip1);ENSMUSG00000029254(Stap1);ENSMUSG00000029810(Tmem176b);ENSMUSG00000032020(Ubash3b);ENSMUSG00000032220(Myo1e);ENSMUSG00000032369(Plscr1);E…
GO:0008152	metabolic process	154	11192	5.28696e-07	0.000192205	ENSMUSG00000000303(Cdh1);ENSMUSG00000000326(Comt);ENSMUSG00000000552(Zfp385a);ENSMUSG00000000594(Gm2a);ENSMUSG00000000673(Haao);ENSMUSG00000001247(Lsr);ENSMUSG00000001630(Stk38l);ENSMUSG00000001783(Rtcb);ENSMUSG00000002043(Trappc6a);ENSMUSG00000002204(Napsa);ENSMUSG00000002602(Axl);ENSMUSG00000002731(Prkra);ENSMUSG00000002804(Nudt14);ENSMUSG00000003032(Klf4);ENSMUSG00000003545(Fosb);ENSMUSG000000…
GO:0010033	response to organic substance	62	3226	1.12431e-06	0.000361525	ENSMUSG00000000303(Cdh1);ENSMUSG00000000326(Comt);ENSMUSG00000002602(Axl);ENSMUSG00000002731(Prkra);ENSMUSG00000003032(Klf4);ENSMUSG00000003206(Ebi3);ENSMUSG00000003545(Fosb);ENSMUSG00000006611(Hfe);ENSMUSG00000007613(Tgfbr1);ENSMUSG00000018920(Cxcl16);ENSMUSG00000018965(Ywhah);ENSMUSG00000019188(H13);ENSMUSG00000019970(Sgk1);ENSMUSG00000020635(Fkbp1b);ENSMUSG00000021423(Ly86);ENSMUSG00000021559(…
GO:0019882	antigen processing and presentation	9	100	1.17525e-06	0.000361525	ENSMUSG00000006611(Hfe);ENSMUSG00000024610(Cd74);ENSMUSG00000036469(March1);ENSMUSG00000036594(H2-Aa);ENSMUSG00000037649(H2-DMa);ENSMUSG00000038642(Ctss);ENSMUSG00000060586(H2-Eb1);ENSMUSG00000073421(H2-Ab1);ENSMUSG00000079547(H2-DMb1)
GO:0006793	phosphorus metabolic process	60	3097	1.38115e-06	0.000394515	ENSMUSG00000000673(Haao);ENSMUSG00000001630(Stk38l);ENSMUSG00000002602(Axl);ENSMUSG00000002731(Prkra);ENSMUSG00000002804(Nudt14);ENSMUSG00000003032(Klf4);ENSMUSG00000004270(Lpcat3);ENSMUSG00000006611(Hfe);ENSMUSG00000007613(Tgfbr1);ENSMUSG00000017390(Aldoc);ENSMUSG00000017734(Dbndd2);ENSMUSG00000019139(Isyna1);ENSMUSG00000019876(Pkib);ENSMUSG00000019970(Sgk1);ENSMUSG00000020635(Fkbp1b);ENSMUSG000…
GO:0071310	cellular response to organic substance	49	2323	1.66058e-06	0.00042267	ENSMUSG00000000303(Cdh1);ENSMUSG00000002602(Axl);ENSMUSG00000002731(Prkra);ENSMUSG00000003032(Klf4);ENSMUSG00000003206(Ebi3);ENSMUSG00000003545(Fosb);ENSMUSG00000006611(Hfe);ENSMUSG00000007613(Tgfbr1);ENSMUSG00000018920(Cxcl16);ENSMUSG00000018965(Ywhah);ENSMUSG00000019970(Sgk1);ENSMUSG00000020635(Fkbp1b);ENSMUSG00000021423(Ly86);ENSMUSG00000021559(Dapk1);ENSMUSG00000022504(Ciita);ENSMUSG000000227…
GO:0006796	phosphate-containing compound metabolic process	59	3042	1.6911e-06	0.00042267	ENSMUSG00000000673(Haao);ENSMUSG00000001630(Stk38l);ENSMUSG00000002602(Axl);ENSMUSG00000002731(Prkra);ENSMUSG00000002804(Nudt14);ENSMUSG00000003032(Klf4);ENSMUSG00000004270(Lpcat3);ENSMUSG00000006611(Hfe);ENSMUSG00000007613(Tgfbr1);ENSMUSG00000017390(Aldoc);ENSMUSG00000017734(Dbndd2);ENSMUSG00000019139(Isyna1);ENSMUSG00000019876(Pkib);ENSMUSG00000019970(Sgk1);ENSMUSG00000020635(Fkbp1b);ENSMUSG000…
GO:0070887	cellular response to chemical stimulus	56	2830	1.83666e-06	0.000432047	ENSMUSG00000000303(Cdh1);ENSMUSG00000002602(Axl);ENSMUSG00000002731(Prkra);ENSMUSG00000003032(Klf4);ENSMUSG00000003206(Ebi3);ENSMUSG00000003545(Fosb);ENSMUSG00000006611(Hfe);ENSMUSG00000007613(Tgfbr1);ENSMUSG00000018920(Cxcl16);ENSMUSG00000018965(Ywhah);ENSMUSG00000019970(Sgk1);ENSMUSG00000020635(Fkbp1b);ENSMUSG00000021423(Ly86);ENSMUSG00000021559(Dapk1);ENSMUSG00000022504(Ciita);ENSMUSG000000227…
GO:0044255	cellular lipid metabolic process	27	949	3.01856e-06	0.000642417	ENSMUSG00000000594(Gm2a);ENSMUSG00000003032(Klf4);ENSMUSG00000004270(Lpcat3);ENSMUSG00000019139(Isyna1);ENSMUSG00000020377(Ltc4s);ENSMUSG00000021665(Hexb);ENSMUSG00000022453(Naga);ENSMUSG00000023452(Pisd);ENSMUSG00000023827(Agpat4);ENSMUSG00000024507(Hsd17b4);ENSMUSG00000024525(Impa2);ENSMUSG00000024610(Cd74);ENSMUSG00000025486(Sirt3);ENSMUSG00000026688(Mgst3);ENSMUSG00000027398(Il1b);ENSMUSG0000…
GO:0006950	response to stress	65	3550	3.05224e-06	0.000642417	ENSMUSG00000000326(Comt);ENSMUSG00000000552(Zfp385a);ENSMUSG00000002602(Axl);ENSMUSG00000002731(Prkra);ENSMUSG00000003032(Klf4);ENSMUSG00000006611(Hfe);ENSMUSG00000010609(Psen2);ENSMUSG00000018920(Cxcl16);ENSMUSG00000019188(H13);ENSMUSG00000019970(Sgk1);ENSMUSG00000020635(Fkbp1b);ENSMUSG00000021423(Ly86);ENSMUSG00000021559(Dapk1);ENSMUSG00000021639(Gtf2h2);ENSMUSG00000022504(Ciita);ENSMUSG0000002…
GO:0048002	antigen processing and presentation of peptide antigen	7	60	3.25893e-06	0.000651622	ENSMUSG00000006611(Hfe);ENSMUSG00000024610(Cd74);ENSMUSG00000036469(March1);ENSMUSG00000036594(H2-Aa);ENSMUSG00000037649(H2-DMa);ENSMUSG00000038642(Ctss);ENSMUSG00000073421(H2-Ab1)
GO:0044093	positive regulation of molecular function	38	1638	3.59931e-06	0.000680809	ENSMUSG00000000594(Gm2a);ENSMUSG00000002731(Prkra);ENSMUSG00000003032(Klf4);ENSMUSG00000006611(Hfe);ENSMUSG00000007613(Tgfbr1);ENSMUSG00000010609(Psen2);ENSMUSG00000019876(Pkib);ENSMUSG00000020377(Ltc4s);ENSMUSG00000021218(Gdi2);ENSMUSG00000021559(Dapk1);ENSMUSG00000024610(Cd74);ENSMUSG00000024997(Prdx3);ENSMUSG00000025068(Gsto1);ENSMUSG00000026358(Rgs1);ENSMUSG00000026826(Nr4a2);ENSMUSG000000268…
GO:0048518	positive regulation of biological process	96	6087	3.74539e-06	0.000680809	ENSMUSG00000000303(Cdh1);ENSMUSG00000000326(Comt);ENSMUSG00000000552(Zfp385a);ENSMUSG00000000594(Gm2a);ENSMUSG00000002602(Axl);ENSMUSG00000002731(Prkra);ENSMUSG00000003032(Klf4);ENSMUSG00000003545(Fosb);ENSMUSG00000004508(Gab2);ENSMUSG00000006611(Hfe);ENSMUSG00000007613(Tgfbr1);ENSMUSG00000010609(Psen2);ENSMUSG00000017664(Slc35c2);ENSMUSG00000018920(Cxcl16);ENSMUSG00000018965(Ywhah);ENSMUSG000000…
GO:0001775	cell activation	26	908	4.16579e-06	0.000724304	ENSMUSG00000002602(Axl);ENSMUSG00000003206(Ebi3);ENSMUSG00000006611(Hfe);ENSMUSG00000007613(Tgfbr1);ENSMUSG00000020635(Fkbp1b);ENSMUSG00000022901(Cd86);ENSMUSG00000024610(Cd74);ENSMUSG00000026879(Gsn);ENSMUSG00000027398(Il1b);ENSMUSG00000027447(Cst3);ENSMUSG00000027995(Tlr2);ENSMUSG00000029254(Stap1);ENSMUSG00000030527(Crtc3);ENSMUSG00000032020(Ubash3b);ENSMUSG00000032369(Plscr1);ENSMUSG000000326…
GO:0016042	lipid catabolic process	14	309	5.81295e-06	0.000968583	ENSMUSG00000000594(Gm2a);ENSMUSG00000018965(Ywhah);ENSMUSG00000021665(Hexb);ENSMUSG00000022453(Naga);ENSMUSG00000024507(Hsd17b4);ENSMUSG00000027398(Il1b);ENSMUSG00000027698(Nceh1);ENSMUSG00000029413(Naaa);ENSMUSG00000030214(Plbd1);ENSMUSG00000030527(Crtc3);ENSMUSG00000031903(Pla2g15);ENSMUSG00000034330(Plcg2);ENSMUSG00000042289(Hsd3b7);ENSMUSG00000052160(Pld4)
GO:0006955	immune response	33	1352	6.08028e-06	0.000972601	ENSMUSG00000002602(Axl);ENSMUSG00000006611(Hfe);ENSMUSG00000018920(Cxcl16);ENSMUSG00000021423(Ly86);ENSMUSG00000021559(Dapk1);ENSMUSG00000022504(Ciita);ENSMUSG00000022901(Cd86);ENSMUSG00000023349(Clec4n);ENSMUSG00000024610(Cd74);ENSMUSG00000026879(Gsn);ENSMUSG00000026928(Card9);ENSMUSG00000027398(Il1b);ENSMUSG00000027995(Tlr2);ENSMUSG00000029254(Stap1);ENSMUSG00000032359(Ctsh);ENSMUSG00000032369(…
GO:1901575	organic substance catabolic process	40	1842	9.40237e-06	0.00144616	ENSMUSG00000000303(Cdh1);ENSMUSG00000000326(Comt);ENSMUSG00000000594(Gm2a);ENSMUSG00000000673(Haao);ENSMUSG00000002204(Napsa);ENSMUSG00000006611(Hfe);ENSMUSG00000017390(Aldoc);ENSMUSG00000017760(Ctsa);ENSMUSG00000018965(Ywhah);ENSMUSG00000019188(H13);ENSMUSG00000021069(Pygl);ENSMUSG00000021665(Hexb);ENSMUSG00000022453(Naga);ENSMUSG00000022769(Sdf2l1);ENSMUSG00000024507(Hsd17b4);ENSMUSG00000024525…
GO:0044281	small molecule metabolic process	40	1857	1.1381e-05	0.00168566	ENSMUSG00000000326(Comt);ENSMUSG00000000673(Haao);ENSMUSG00000002804(Nudt14);ENSMUSG00000005142(Man2b1);ENSMUSG00000017390(Aldoc);ENSMUSG00000019139(Isyna1);ENSMUSG00000020150(Gamt);ENSMUSG00000020377(Ltc4s);ENSMUSG00000023861(Mpc1);ENSMUSG00000024248(Cox7a2l);ENSMUSG00000024507(Hsd17b4);ENSMUSG00000024525(Impa2);ENSMUSG00000024610(Cd74);ENSMUSG00000025068(Gsto1);ENSMUSG00000025534(Gusb);ENSMUSG0…
GO:0009056	catabolic process	44	2143	1.27441e-05	0.00177778	ENSMUSG00000000303(Cdh1);ENSMUSG00000000326(Comt);ENSMUSG00000000594(Gm2a);ENSMUSG00000000673(Haao);ENSMUSG00000002204(Napsa);ENSMUSG00000006611(Hfe);ENSMUSG00000017390(Aldoc);ENSMUSG00000017760(Ctsa);ENSMUSG00000018965(Ywhah);ENSMUSG00000019188(H13);ENSMUSG00000021069(Pygl);ENSMUSG00000021559(Dapk1);ENSMUSG00000021665(Hexb);ENSMUSG00000022453(Naga);ENSMUSG00000022769(Sdf2l1);ENSMUSG00000024507(H…
GO:0019637	organophosphate metabolic process	26	968	1.28921e-05	0.00177778	ENSMUSG00000000673(Haao);ENSMUSG00000002804(Nudt14);ENSMUSG00000003032(Klf4);ENSMUSG00000004270(Lpcat3);ENSMUSG00000017390(Aldoc);ENSMUSG00000019139(Isyna1);ENSMUSG00000021069(Pygl);ENSMUSG00000021665(Hexb);ENSMUSG00000023452(Pisd);ENSMUSG00000023827(Agpat4);ENSMUSG00000023861(Mpc1);ENSMUSG00000024248(Cox7a2l);ENSMUSG00000024525(Impa2);ENSMUSG00000026558(Uck2);ENSMUSG00000027952(Pmvk);ENSMUSG0000…
GO:1903513	endoplasmic reticulum to cytosol transport	6	51	1.59548e-05	0.00210376	ENSMUSG00000019188(H13);ENSMUSG00000020635(Fkbp1b);ENSMUSG00000025068(Gsto1);ENSMUSG00000028277(Ube2j1);ENSMUSG00000031770(Herpud1);ENSMUSG00000038312(Edem2)
GO:0006952	defense response	33	1420	1.67283e-05	0.00210376	ENSMUSG00000002602(Axl);ENSMUSG00000006611(Hfe);ENSMUSG00000018920(Cxcl16);ENSMUSG00000021423(Ly86);ENSMUSG00000021559(Dapk1);ENSMUSG00000022504(Ciita);ENSMUSG00000022901(Cd86);ENSMUSG00000023349(Clec4n);ENSMUSG00000024610(Cd74);ENSMUSG00000026073(Il1r2);ENSMUSG00000026879(Gsn);ENSMUSG00000026928(Card9);ENSMUSG00000027398(Il1b);ENSMUSG00000027447(Cst3);ENSMUSG00000027995(Tlr2);ENSMUSG00000027997(…
GO:0043085	positive regulation of catalytic activity	31	1292	1.68343e-05	0.00210376	ENSMUSG00000000594(Gm2a);ENSMUSG00000002731(Prkra);ENSMUSG00000003032(Klf4);ENSMUSG00000007613(Tgfbr1);ENSMUSG00000010609(Psen2);ENSMUSG00000019876(Pkib);ENSMUSG00000020377(Ltc4s);ENSMUSG00000021218(Gdi2);ENSMUSG00000021559(Dapk1);ENSMUSG00000024610(Cd74);ENSMUSG00000026358(Rgs1);ENSMUSG00000026826(Nr4a2);ENSMUSG00000026879(Gsn);ENSMUSG00000026928(Card9);ENSMUSG00000027398(Il1b);ENSMUSG0000002875…
GO:0002521	leukocyte differentiation	18	537	1.78965e-05	0.0021544	ENSMUSG00000002602(Axl);ENSMUSG00000004508(Gab2);ENSMUSG00000023367(Tmem176a);ENSMUSG00000024610(Cd74);ENSMUSG00000027398(Il1b);ENSMUSG00000028988(Ctnnbip1);ENSMUSG00000029810(Tmem176b);ENSMUSG00000032020(Ubash3b);ENSMUSG00000032554(Trf);ENSMUSG00000032688(Malt1);ENSMUSG00000034330(Plcg2);ENSMUSG00000034957(Cebpa);ENSMUSG00000036594(H2-Aa);ENSMUSG00000036896(C1qc);ENSMUSG00000049103(Ccr2);ENSMUSG…
GO:0044238	primary metabolic process	137	10044	1.8317e-05	0.0021544	ENSMUSG00000000303(Cdh1);ENSMUSG00000000326(Comt);ENSMUSG00000000552(Zfp385a);ENSMUSG00000000594(Gm2a);ENSMUSG00000000673(Haao);ENSMUSG00000001247(Lsr);ENSMUSG00000001630(Stk38l);ENSMUSG00000001783(Rtcb);ENSMUSG00000002204(Napsa);ENSMUSG00000002602(Axl);ENSMUSG00000002731(Prkra);ENSMUSG00000002804(Nudt14);ENSMUSG00000003032(Klf4);ENSMUSG00000003545(Fosb);ENSMUSG00000004270(Lpcat3);ENSMUSG00000005…
GO:0071704	organic substance metabolic process	141	10461	2.20733e-05	0.00252203	ENSMUSG00000000303(Cdh1);ENSMUSG00000000326(Comt);ENSMUSG00000000552(Zfp385a);ENSMUSG00000000594(Gm2a);ENSMUSG00000000673(Haao);ENSMUSG00000001247(Lsr);ENSMUSG00000001630(Stk38l);ENSMUSG00000001783(Rtcb);ENSMUSG00000002204(Napsa);ENSMUSG00000002602(Axl);ENSMUSG00000002731(Prkra);ENSMUSG00000002804(Nudt14);ENSMUSG00000003032(Klf4);ENSMUSG00000003545(Fosb);ENSMUSG00000004270(Lpcat3);ENSMUSG00000005…
GO:0006644	phospholipid metabolic process	14	352	2.50773e-05	0.00278567	ENSMUSG00000003032(Klf4);ENSMUSG00000004270(Lpcat3);ENSMUSG00000019139(Isyna1);ENSMUSG00000021665(Hexb);ENSMUSG00000023452(Pisd);ENSMUSG00000023827(Agpat4);ENSMUSG00000024525(Impa2);ENSMUSG00000027952(Pmvk);ENSMUSG00000031570(Plpp5);ENSMUSG00000031903(Pla2g15);ENSMUSG00000032369(Plscr1);ENSMUSG00000034330(Plcg2);ENSMUSG00000041958(Pigs);ENSMUSG00000053113(Socs3)
GO:0006897	endocytosis	19	606	2.61974e-05	0.00283144	ENSMUSG00000001247(Lsr);ENSMUSG00000002602(Axl);ENSMUSG00000006611(Hfe);ENSMUSG00000018920(Cxcl16);ENSMUSG00000021639(Gtf2h2);ENSMUSG00000026879(Gsn);ENSMUSG00000027398(Il1b);ENSMUSG00000029254(Stap1);ENSMUSG00000030474(Siglece);ENSMUSG00000030605(Mfge8);ENSMUSG00000032220(Myo1e);ENSMUSG00000032382(Snx1);ENSMUSG00000032554(Trf);ENSMUSG00000034330(Plcg2);ENSMUSG00000034353(Ramp1);ENSMUSG0000004910…
GO:0006909	phagocytosis	10	191	3.82926e-05	0.00402979	ENSMUSG00000002602(Axl);ENSMUSG00000026879(Gsn);ENSMUSG00000027398(Il1b);ENSMUSG00000029254(Stap1);ENSMUSG00000030474(Siglece);ENSMUSG00000030605(Mfge8);ENSMUSG00000049103(Ccr2);ENSMUSG00000052160(Pld4);ENSMUSG00000060703(Cd302);ENSMUSG00000071715(Ncf4)
GO:0050790	regulation of catalytic activity	43	2176	4.0945e-05	0.00419844	ENSMUSG00000000594(Gm2a);ENSMUSG00000002043(Trappc6a);ENSMUSG00000002731(Prkra);ENSMUSG00000003032(Klf4);ENSMUSG00000007613(Tgfbr1);ENSMUSG00000010609(Psen2);ENSMUSG00000017734(Dbndd2);ENSMUSG00000019876(Pkib);ENSMUSG00000020377(Ltc4s);ENSMUSG00000020635(Fkbp1b);ENSMUSG00000021218(Gdi2);ENSMUSG00000021559(Dapk1);ENSMUSG00000024610(Cd74);ENSMUSG00000024997(Prdx3);ENSMUSG00000026358(Rgs1);ENSMUSG00…
GO:0045321	leukocyte activation	22	801	4.48434e-05	0.00448322	ENSMUSG00000002602(Axl);ENSMUSG00000003206(Ebi3);ENSMUSG00000006611(Hfe);ENSMUSG00000020635(Fkbp1b);ENSMUSG00000022901(Cd86);ENSMUSG00000024610(Cd74);ENSMUSG00000026879(Gsn);ENSMUSG00000027398(Il1b);ENSMUSG00000027995(Tlr2);ENSMUSG00000029254(Stap1);ENSMUSG00000030527(Crtc3);ENSMUSG00000032369(Plscr1);ENSMUSG00000032688(Malt1);ENSMUSG00000034330(Plcg2);ENSMUSG00000034957(Cebpa);ENSMUSG00000036594…
GO:0002237	response to molecule of bacterial origin	14	373	4.71491e-05	0.00455893	ENSMUSG00000000326(Comt);ENSMUSG00000002602(Axl);ENSMUSG00000018920(Cxcl16);ENSMUSG00000021423(Ly86);ENSMUSG00000022901(Cd86);ENSMUSG00000024997(Prdx3);ENSMUSG00000026928(Card9);ENSMUSG00000027398(Il1b);ENSMUSG00000027995(Tlr2);ENSMUSG00000029254(Stap1);ENSMUSG00000031613(Hpgd);ENSMUSG00000032369(Plscr1);ENSMUSG00000032688(Malt1);ENSMUSG00000034330(Plcg2)
GO:1902105	regulation of leukocyte differentiation	12	281	4.84889e-05	0.00455893	ENSMUSG00000002602(Axl);ENSMUSG00000023367(Tmem176a);ENSMUSG00000024610(Cd74);ENSMUSG00000027398(Il1b);ENSMUSG00000028988(Ctnnbip1);ENSMUSG00000029810(Tmem176b);ENSMUSG00000032020(Ubash3b);ENSMUSG00000032688(Malt1);ENSMUSG00000036594(H2-Aa);ENSMUSG00000036896(C1qc);ENSMUSG00000049103(Ccr2);ENSMUSG00000086564(Cd101)
GO:0010035	response to inorganic substance	18	580	4.90207e-05	0.00455893	ENSMUSG00000000303(Cdh1);ENSMUSG00000000673(Haao);ENSMUSG00000002602(Axl);ENSMUSG00000003032(Klf4);ENSMUSG00000003545(Fosb);ENSMUSG00000006611(Hfe);ENSMUSG00000020635(Fkbp1b);ENSMUSG00000024997(Prdx3);ENSMUSG00000026826(Nr4a2);ENSMUSG00000026879(Gsn);ENSMUSG00000027447(Cst3);ENSMUSG00000027997(Casp6);ENSMUSG00000028756(Pink1);ENSMUSG00000032554(Trf);ENSMUSG00000033685(Ucp2);ENSMUSG00000034330(Plc…
GO:0048583	regulation of response to stimulus	63	3714	5.36648e-05	0.0048774	ENSMUSG00000000552(Zfp385a);ENSMUSG00000002602(Axl);ENSMUSG00000002731(Prkra);ENSMUSG00000003032(Klf4);ENSMUSG00000006611(Hfe);ENSMUSG00000007613(Tgfbr1);ENSMUSG00000017664(Slc35c2);ENSMUSG00000020635(Fkbp1b);ENSMUSG00000021423(Ly86);ENSMUSG00000021559(Dapk1);ENSMUSG00000021639(Gtf2h2);ENSMUSG00000022901(Cd86);ENSMUSG00000023349(Clec4n);ENSMUSG00000024610(Cd74);ENSMUSG00000025068(Gsto1);ENSMUSG00…
GO:0050778	positive regulation of immune response	18	588	5.84386e-05	0.00504906	ENSMUSG00000006611(Hfe);ENSMUSG00000022901(Cd86);ENSMUSG00000024610(Cd74);ENSMUSG00000026928(Card9);ENSMUSG00000027398(Il1b);ENSMUSG00000027995(Tlr2);ENSMUSG00000029254(Stap1);ENSMUSG00000032369(Plscr1);ENSMUSG00000032688(Malt1);ENSMUSG00000034330(Plcg2);ENSMUSG00000036887(C1qa);ENSMUSG00000036896(C1qc);ENSMUSG00000036905(C1qb);ENSMUSG00000040751(Lat2);ENSMUSG00000049103(Ccr2);ENSMUSG00000069255(…
GO:0008654	phospholipid biosynthetic process	9	162	5.92871e-05	0.00504906	ENSMUSG00000004270(Lpcat3);ENSMUSG00000019139(Isyna1);ENSMUSG00000021665(Hexb);ENSMUSG00000023452(Pisd);ENSMUSG00000023827(Agpat4);ENSMUSG00000027952(Pmvk);ENSMUSG00000032369(Plscr1);ENSMUSG00000034330(Plcg2);ENSMUSG00000041958(Pigs)
GO:0065009	regulation of molecular function	51	2804	6.14856e-05	0.00504906	ENSMUSG00000000594(Gm2a);ENSMUSG00000002043(Trappc6a);ENSMUSG00000002731(Prkra);ENSMUSG00000003032(Klf4);ENSMUSG00000006611(Hfe);ENSMUSG00000007613(Tgfbr1);ENSMUSG00000010609(Psen2);ENSMUSG00000017734(Dbndd2);ENSMUSG00000018965(Ywhah);ENSMUSG00000019876(Pkib);ENSMUSG00000020377(Ltc4s);ENSMUSG00000020635(Fkbp1b);ENSMUSG00000021218(Gdi2);ENSMUSG00000021559(Dapk1);ENSMUSG00000024610(Cd74);ENSMUSG000…
GO:0046456	icosanoid biosynthetic process	5	40	6.19719e-05	0.00504906	ENSMUSG00000020377(Ltc4s);ENSMUSG00000024610(Cd74);ENSMUSG00000026688(Mgst3);ENSMUSG00000027398(Il1b);ENSMUSG00000029919(Hpgds)
GO:1901570	fatty acid derivative biosynthetic process	5	40	6.19719e-05	0.00504906	ENSMUSG00000020377(Ltc4s);ENSMUSG00000024610(Cd74);ENSMUSG00000026688(Mgst3);ENSMUSG00000027398(Il1b);ENSMUSG00000029919(Hpgds)
GO:0019886	antigen processing and presentation of exogenous peptide antigen via MHC class II	3	8	6.31291e-05	0.00504906	ENSMUSG00000024610(Cd74);ENSMUSG00000036594(H2-Aa);ENSMUSG00000073421(H2-Ab1)
cluster 8
GO ID	Description	Cluster_8 (1376)	All (20485)	pvalue	p.adjust	Genes
GO:0006807	nitrogen compound metabolic process	768	6300	8.87721e-89	6.51854e-85	ENSMUSG00000000028(Cdc45);ENSMUSG00000000088(Cox5a);ENSMUSG00000000326(Comt);ENSMUSG00000000339(Rtca);ENSMUSG00000000384(Tbrg4);ENSMUSG00000000561(Wdr77);ENSMUSG00000000568(Hnrnpd);ENSMUSG00000000751(Rpa1);ENSMUSG00000000902(Smarcb1);ENSMUSG00000001016(Ilf2);ENSMUSG00000001056(Nhp2);ENSMUSG00000001228(Uhrf1);ENSMUSG00000001270(Ckb);ENSMUSG00000001305(Rrp15);ENSMUSG00000001380(Hars);ENSMUSG0000000…
GO:0034641	cellular nitrogen compound metabolic process	745	6010	2.00218e-88	7.351e-85	ENSMUSG00000000028(Cdc45);ENSMUSG00000000088(Cox5a);ENSMUSG00000000326(Comt);ENSMUSG00000000339(Rtca);ENSMUSG00000000384(Tbrg4);ENSMUSG00000000561(Wdr77);ENSMUSG00000000568(Hnrnpd);ENSMUSG00000000751(Rpa1);ENSMUSG00000000902(Smarcb1);ENSMUSG00000001016(Ilf2);ENSMUSG00000001056(Nhp2);ENSMUSG00000001228(Uhrf1);ENSMUSG00000001305(Rrp15);ENSMUSG00000001380(Hars);ENSMUSG00000001416(Cct3);ENSMUSG000000…
GO:0044237	cellular metabolic process	1003	9893	4.27899e-82	1.04735e-78	ENSMUSG00000000028(Cdc45);ENSMUSG00000000088(Cox5a);ENSMUSG00000000149(Gna12);ENSMUSG00000000326(Comt);ENSMUSG00000000339(Rtca);ENSMUSG00000000384(Tbrg4);ENSMUSG00000000399(Ndufa9);ENSMUSG00000000420(Galnt1);ENSMUSG00000000561(Wdr77);ENSMUSG00000000568(Hnrnpd);ENSMUSG00000000751(Rpa1);ENSMUSG00000000902(Smarcb1);ENSMUSG00000001016(Ilf2);ENSMUSG00000001056(Nhp2);ENSMUSG00000001100(Poldip2);ENSMUSG…
GO:0008152	metabolic process	1074	11192	4.94659e-78	9.08071e-75	ENSMUSG00000000028(Cdc45);ENSMUSG00000000088(Cox5a);ENSMUSG00000000149(Gna12);ENSMUSG00000000326(Comt);ENSMUSG00000000339(Rtca);ENSMUSG00000000384(Tbrg4);ENSMUSG00000000399(Ndufa9);ENSMUSG00000000420(Galnt1);ENSMUSG00000000561(Wdr77);ENSMUSG00000000568(Hnrnpd);ENSMUSG00000000751(Rpa1);ENSMUSG00000000902(Smarcb1);ENSMUSG00000001016(Ilf2);ENSMUSG00000001056(Nhp2);ENSMUSG00000001100(Poldip2);ENSMUSG…
GO:0044238	primary metabolic process	984	10044	9.60021e-69	1.40989e-65	ENSMUSG00000000028(Cdc45);ENSMUSG00000000088(Cox5a);ENSMUSG00000000149(Gna12);ENSMUSG00000000326(Comt);ENSMUSG00000000339(Rtca);ENSMUSG00000000384(Tbrg4);ENSMUSG00000000420(Galnt1);ENSMUSG00000000561(Wdr77);ENSMUSG00000000568(Hnrnpd);ENSMUSG00000000751(Rpa1);ENSMUSG00000000902(Smarcb1);ENSMUSG00000001016(Ilf2);ENSMUSG00000001056(Nhp2);ENSMUSG00000001228(Uhrf1);ENSMUSG00000001305(Rrp15);ENSMUSG000…
GO:0071704	organic substance metabolic process	1009	10461	3.17085e-68	3.88059e-65	ENSMUSG00000000028(Cdc45);ENSMUSG00000000088(Cox5a);ENSMUSG00000000149(Gna12);ENSMUSG00000000326(Comt);ENSMUSG00000000339(Rtca);ENSMUSG00000000384(Tbrg4);ENSMUSG00000000399(Ndufa9);ENSMUSG00000000420(Galnt1);ENSMUSG00000000561(Wdr77);ENSMUSG00000000568(Hnrnpd);ENSMUSG00000000751(Rpa1);ENSMUSG00000000902(Smarcb1);ENSMUSG00000001016(Ilf2);ENSMUSG00000001056(Nhp2);ENSMUSG00000001228(Uhrf1);ENSMUSG00…
GO:0046483	heterocycle metabolic process	642	5391	1.71307e-63	1.79701e-60	ENSMUSG00000000028(Cdc45);ENSMUSG00000000088(Cox5a);ENSMUSG00000000339(Rtca);ENSMUSG00000000384(Tbrg4);ENSMUSG00000000561(Wdr77);ENSMUSG00000000568(Hnrnpd);ENSMUSG00000000751(Rpa1);ENSMUSG00000000902(Smarcb1);ENSMUSG00000001016(Ilf2);ENSMUSG00000001056(Nhp2);ENSMUSG00000001228(Uhrf1);ENSMUSG00000001305(Rrp15);ENSMUSG00000001380(Hars);ENSMUSG00000001416(Cct3);ENSMUSG00000001424(Snd1);ENSMUSG000000…
GO:1901360	organic cyclic compound metabolic process	662	5649	2.23009e-63	2.04694e-60	ENSMUSG00000000028(Cdc45);ENSMUSG00000000088(Cox5a);ENSMUSG00000000326(Comt);ENSMUSG00000000339(Rtca);ENSMUSG00000000384(Tbrg4);ENSMUSG00000000561(Wdr77);ENSMUSG00000000568(Hnrnpd);ENSMUSG00000000751(Rpa1);ENSMUSG00000000902(Smarcb1);ENSMUSG00000001016(Ilf2);ENSMUSG00000001056(Nhp2);ENSMUSG00000001228(Uhrf1);ENSMUSG00000001305(Rrp15);ENSMUSG00000001380(Hars);ENSMUSG00000001416(Cct3);ENSMUSG000000…
GO:0022613	ribonucleoprotein complex biogenesis	142	418	7.14637e-63	5.83064e-60	ENSMUSG00000001056(Nhp2);ENSMUSG00000001305(Rrp15);ENSMUSG00000001674(Ddx18);ENSMUSG00000001785(Pwp1);ENSMUSG00000002129(Sf3a1);ENSMUSG00000002477(Snrpd1);ENSMUSG00000003848(Nob1);ENSMUSG00000003868(Ruvbl2);ENSMUSG00000004100(Ppan);ENSMUSG00000004393(Ddx56);ENSMUSG00000004865(Srpk1);ENSMUSG00000005378(Bud23);ENSMUSG00000005846(Rsl1d1);ENSMUSG00000007050(Lsm2);ENSMUSG00000008373(Prpf31);ENSMUSG000…
GO:0006725	cellular aromatic compound metabolic process	643	5436	2.04043e-62	1.49829e-59	ENSMUSG00000000028(Cdc45);ENSMUSG00000000088(Cox5a);ENSMUSG00000000326(Comt);ENSMUSG00000000339(Rtca);ENSMUSG00000000384(Tbrg4);ENSMUSG00000000561(Wdr77);ENSMUSG00000000568(Hnrnpd);ENSMUSG00000000751(Rpa1);ENSMUSG00000000902(Smarcb1);ENSMUSG00000001016(Ilf2);ENSMUSG00000001056(Nhp2);ENSMUSG00000001228(Uhrf1);ENSMUSG00000001305(Rrp15);ENSMUSG00000001380(Hars);ENSMUSG00000001416(Cct3);ENSMUSG000000…
GO:0006139	nucleobase-containing compound metabolic process	627	5249	6.3955e-62	4.26929e-59	ENSMUSG00000000028(Cdc45);ENSMUSG00000000088(Cox5a);ENSMUSG00000000339(Rtca);ENSMUSG00000000384(Tbrg4);ENSMUSG00000000561(Wdr77);ENSMUSG00000000568(Hnrnpd);ENSMUSG00000000751(Rpa1);ENSMUSG00000000902(Smarcb1);ENSMUSG00000001016(Ilf2);ENSMUSG00000001056(Nhp2);ENSMUSG00000001228(Uhrf1);ENSMUSG00000001305(Rrp15);ENSMUSG00000001380(Hars);ENSMUSG00000001416(Cct3);ENSMUSG00000001424(Snd1);ENSMUSG000000…
GO:0006396	RNA processing	193	834	2.89349e-55	1.77058e-52	ENSMUSG00000000339(Rtca);ENSMUSG00000000384(Tbrg4);ENSMUSG00000001056(Nhp2);ENSMUSG00000001305(Rrp15);ENSMUSG00000001674(Ddx18);ENSMUSG00000001783(Rtcb);ENSMUSG00000001909(Trmt1);ENSMUSG00000002129(Sf3a1);ENSMUSG00000002477(Snrpd1);ENSMUSG00000003848(Nob1);ENSMUSG00000004393(Ddx56);ENSMUSG00000004642(Slbp);ENSMUSG00000004865(Srpk1);ENSMUSG00000004980(Hnrnpa2b1);ENSMUSG00000005378(Bud23);ENSMUSG00…
GO:0044260	cellular macromolecule metabolic process	817	8154	5.21643e-52	2.94648e-49	ENSMUSG00000000028(Cdc45);ENSMUSG00000000149(Gna12);ENSMUSG00000000339(Rtca);ENSMUSG00000000384(Tbrg4);ENSMUSG00000000420(Galnt1);ENSMUSG00000000561(Wdr77);ENSMUSG00000000568(Hnrnpd);ENSMUSG00000000751(Rpa1);ENSMUSG00000000902(Smarcb1);ENSMUSG00000001016(Ilf2);ENSMUSG00000001056(Nhp2);ENSMUSG00000001228(Uhrf1);ENSMUSG00000001305(Rrp15);ENSMUSG00000001380(Hars);ENSMUSG00000001416(Cct3);ENSMUSG0000…
GO:1901566	organonitrogen compound biosynthetic process	229	1221	1.03895e-48	5.4493e-46	ENSMUSG00000000568(Hnrnpd);ENSMUSG00000001270(Ckb);ENSMUSG00000001380(Hars);ENSMUSG00000001707(Eef1e1);ENSMUSG00000001755(Coasy);ENSMUSG00000002767(Mrpl2);ENSMUSG00000003235(Eif2b5);ENSMUSG00000003808(Farsa);ENSMUSG00000003814(Calr);ENSMUSG00000004980(Hnrnpa2b1);ENSMUSG00000004996(Mri1);ENSMUSG00000005981(Trap1);ENSMUSG00000006057(Atp5g1);ENSMUSG00000006442(Srm);ENSMUSG00000006589(Aprt);ENSMUSG00…
GO:0009058	biosynthetic process	618	5607	2.11734e-47	1.03651e-44	ENSMUSG00000000028(Cdc45);ENSMUSG00000000399(Ndufa9);ENSMUSG00000000420(Galnt1);ENSMUSG00000000561(Wdr77);ENSMUSG00000000568(Hnrnpd);ENSMUSG00000000751(Rpa1);ENSMUSG00000000902(Smarcb1);ENSMUSG00000001016(Ilf2);ENSMUSG00000001056(Nhp2);ENSMUSG00000001228(Uhrf1);ENSMUSG00000001270(Ckb);ENSMUSG00000001380(Hars);ENSMUSG00000001416(Cct3);ENSMUSG00000001642(Akr1b3);ENSMUSG00000001707(Eef1e1);ENSMUSG00…
GO:0042254	ribosome biogenesis	99	271	3.82425e-47	1.75509e-44	ENSMUSG00000001056(Nhp2);ENSMUSG00000001305(Rrp15);ENSMUSG00000001674(Ddx18);ENSMUSG00000001785(Pwp1);ENSMUSG00000003848(Nob1);ENSMUSG00000004100(Ppan);ENSMUSG00000004393(Ddx56);ENSMUSG00000005378(Bud23);ENSMUSG00000005846(Rsl1d1);ENSMUSG00000009927(Rps25);ENSMUSG00000016503(Gtf3a);ENSMUSG00000017999(Ddx27);ENSMUSG00000018040(Rrp7a);ENSMUSG00000018433(Nol11);ENSMUSG00000018446(C1qbp);ENSMUSG00000…
GO:1901564	organonitrogen compound metabolic process	304	1963	4.70996e-47	2.03443e-44	ENSMUSG00000000088(Cox5a);ENSMUSG00000000326(Comt);ENSMUSG00000000568(Hnrnpd);ENSMUSG00000001270(Ckb);ENSMUSG00000001380(Hars);ENSMUSG00000001642(Akr1b3);ENSMUSG00000001707(Eef1e1);ENSMUSG00000001755(Coasy);ENSMUSG00000001999(Blvra);ENSMUSG00000002326(Gmpr2);ENSMUSG00000002767(Mrpl2);ENSMUSG00000003235(Eif2b5);ENSMUSG00000003808(Farsa);ENSMUSG00000003814(Calr);ENSMUSG00000004099(Dnmt1);ENSMUSG000…
GO:0071840	cellular component organization or biogenesis	659	6191	3.63651e-46	1.48349e-43	ENSMUSG00000000028(Cdc45);ENSMUSG00000000149(Gna12);ENSMUSG00000000244(Tspan32);ENSMUSG00000000384(Tbrg4);ENSMUSG00000000399(Ndufa9);ENSMUSG00000000568(Hnrnpd);ENSMUSG00000000751(Rpa1);ENSMUSG00000000902(Smarcb1);ENSMUSG00000001056(Nhp2);ENSMUSG00000001100(Poldip2);ENSMUSG00000001228(Uhrf1);ENSMUSG00000001305(Rrp15);ENSMUSG00000001380(Hars);ENSMUSG00000001416(Cct3);ENSMUSG00000001440(Kpnb1);ENSMU…
GO:0044249	cellular biosynthetic process	597	5390	7.01249e-46	2.71014e-43	ENSMUSG00000000028(Cdc45);ENSMUSG00000000399(Ndufa9);ENSMUSG00000000420(Galnt1);ENSMUSG00000000561(Wdr77);ENSMUSG00000000568(Hnrnpd);ENSMUSG00000000751(Rpa1);ENSMUSG00000000902(Smarcb1);ENSMUSG00000001016(Ilf2);ENSMUSG00000001056(Nhp2);ENSMUSG00000001228(Uhrf1);ENSMUSG00000001380(Hars);ENSMUSG00000001416(Cct3);ENSMUSG00000001642(Akr1b3);ENSMUSG00000001707(Eef1e1);ENSMUSG00000001755(Coasy);ENSMUSG…
GO:1901576	organic substance biosynthetic process	604	5503	3.00854e-45	1.10459e-42	ENSMUSG00000000028(Cdc45);ENSMUSG00000000399(Ndufa9);ENSMUSG00000000420(Galnt1);ENSMUSG00000000561(Wdr77);ENSMUSG00000000568(Hnrnpd);ENSMUSG00000000751(Rpa1);ENSMUSG00000000902(Smarcb1);ENSMUSG00000001016(Ilf2);ENSMUSG00000001056(Nhp2);ENSMUSG00000001228(Uhrf1);ENSMUSG00000001270(Ckb);ENSMUSG00000001380(Hars);ENSMUSG00000001416(Cct3);ENSMUSG00000001642(Akr1b3);ENSMUSG00000001707(Eef1e1);ENSMUSG00…
GO:0043170	macromolecule metabolic process	850	8926	6.75416e-45	2.3617e-42	ENSMUSG00000000028(Cdc45);ENSMUSG00000000149(Gna12);ENSMUSG00000000339(Rtca);ENSMUSG00000000384(Tbrg4);ENSMUSG00000000420(Galnt1);ENSMUSG00000000561(Wdr77);ENSMUSG00000000568(Hnrnpd);ENSMUSG00000000751(Rpa1);ENSMUSG00000000902(Smarcb1);ENSMUSG00000001016(Ilf2);ENSMUSG00000001056(Nhp2);ENSMUSG00000001228(Uhrf1);ENSMUSG00000001305(Rrp15);ENSMUSG00000001380(Hars);ENSMUSG00000001416(Cct3);ENSMUSG0000…
GO:0006412	translation	150	644	4.21532e-43	1.40696e-40	ENSMUSG00000000568(Hnrnpd);ENSMUSG00000001380(Hars);ENSMUSG00000001707(Eef1e1);ENSMUSG00000002767(Mrpl2);ENSMUSG00000003235(Eif2b5);ENSMUSG00000003808(Farsa);ENSMUSG00000003814(Calr);ENSMUSG00000004980(Hnrnpa2b1);ENSMUSG00000005981(Trap1);ENSMUSG00000006728(Cdk4);ENSMUSG00000007029(Vars);ENSMUSG00000007338(Mrpl49);ENSMUSG00000007670(Khsrp);ENSMUSG00000008668(Rps18);ENSMUSG00000013822(Elof1);ENSMU…
GO:0006259	DNA metabolic process	182	909	1.8639e-42	5.9507e-40	ENSMUSG00000000028(Cdc45);ENSMUSG00000000568(Hnrnpd);ENSMUSG00000000751(Rpa1);ENSMUSG00000000902(Smarcb1);ENSMUSG00000001056(Nhp2);ENSMUSG00000001228(Uhrf1);ENSMUSG00000001416(Cct3);ENSMUSG00000002068(Ccne1);ENSMUSG00000002835(Chaf1a);ENSMUSG00000002870(Mcm2);ENSMUSG00000003812(Dnase2a);ENSMUSG00000003868(Ruvbl2);ENSMUSG00000004099(Dnmt1);ENSMUSG00000004980(Hnrnpa2b1);ENSMUSG00000005370(Msh6);ENS…
GO:0043043	peptide biosynthetic process	151	663	3.99947e-42	1.22367e-39	ENSMUSG00000000568(Hnrnpd);ENSMUSG00000001380(Hars);ENSMUSG00000001707(Eef1e1);ENSMUSG00000002767(Mrpl2);ENSMUSG00000003235(Eif2b5);ENSMUSG00000003808(Farsa);ENSMUSG00000003814(Calr);ENSMUSG00000004980(Hnrnpa2b1);ENSMUSG00000005981(Trap1);ENSMUSG00000006728(Cdk4);ENSMUSG00000007029(Vars);ENSMUSG00000007338(Mrpl49);ENSMUSG00000007670(Khsrp);ENSMUSG00000008668(Rps18);ENSMUSG00000013822(Elof1);ENSMU…
GO:0090304	nucleic acid metabolic process	533	4720	7.04709e-42	2.06987e-39	ENSMUSG00000000028(Cdc45);ENSMUSG00000000339(Rtca);ENSMUSG00000000384(Tbrg4);ENSMUSG00000000561(Wdr77);ENSMUSG00000000568(Hnrnpd);ENSMUSG00000000751(Rpa1);ENSMUSG00000000902(Smarcb1);ENSMUSG00000001016(Ilf2);ENSMUSG00000001056(Nhp2);ENSMUSG00000001228(Uhrf1);ENSMUSG00000001305(Rrp15);ENSMUSG00000001380(Hars);ENSMUSG00000001416(Cct3);ENSMUSG00000001424(Snd1);ENSMUSG00000001674(Ddx18);ENSMUSG000000…
GO:0034660	ncRNA metabolic process	121	457	8.88979e-41	2.51068e-38	ENSMUSG00000000902(Smarcb1);ENSMUSG00000001056(Nhp2);ENSMUSG00000001305(Rrp15);ENSMUSG00000001380(Hars);ENSMUSG00000001424(Snd1);ENSMUSG00000001674(Ddx18);ENSMUSG00000001783(Rtcb);ENSMUSG00000001785(Pwp1);ENSMUSG00000001909(Trmt1);ENSMUSG00000003808(Farsa);ENSMUSG00000003848(Nob1);ENSMUSG00000004393(Ddx56);ENSMUSG00000004980(Hnrnpa2b1);ENSMUSG00000005378(Bud23);ENSMUSG00000005846(Rsl1d1);ENSMUSG0…
GO:0044085	cellular component biogenesis	367	2814	9.37812e-40	2.5505e-37	ENSMUSG00000000028(Cdc45);ENSMUSG00000000399(Ndufa9);ENSMUSG00000000902(Smarcb1);ENSMUSG00000001056(Nhp2);ENSMUSG00000001305(Rrp15);ENSMUSG00000001416(Cct3);ENSMUSG00000001440(Kpnb1);ENSMUSG00000001525(Tubb5);ENSMUSG00000001674(Ddx18);ENSMUSG00000001785(Pwp1);ENSMUSG00000001918(Slc1a5);ENSMUSG00000002102(Psmc3);ENSMUSG00000002129(Sf3a1);ENSMUSG00000002416(Ndufb2);ENSMUSG00000002477(Snrpd1);ENSMUS…
GO:0006260	DNA replication	95	301	4.67001e-39	1.22471e-36	ENSMUSG00000000028(Cdc45);ENSMUSG00000000751(Rpa1);ENSMUSG00000001056(Nhp2);ENSMUSG00000001416(Cct3);ENSMUSG00000002068(Ccne1);ENSMUSG00000002835(Chaf1a);ENSMUSG00000002870(Mcm2);ENSMUSG00000005410(Mcm5);ENSMUSG00000006281(Tep1);ENSMUSG00000006585(Cdt1);ENSMUSG00000006678(Pola1);ENSMUSG00000006715(Gmnn);ENSMUSG00000012483(Rpa3);ENSMUSG00000014226(Cacybp);ENSMUSG00000017499(Cdc6);ENSMUSG0000001755…
GO:0044710	single-organism metabolic process	536	4873	1.02996e-38	2.60794e-36	ENSMUSG00000000028(Cdc45);ENSMUSG00000000088(Cox5a);ENSMUSG00000000326(Comt);ENSMUSG00000000384(Tbrg4);ENSMUSG00000000399(Ndufa9);ENSMUSG00000000420(Galnt1);ENSMUSG00000000568(Hnrnpd);ENSMUSG00000000751(Rpa1);ENSMUSG00000000902(Smarcb1);ENSMUSG00000001056(Nhp2);ENSMUSG00000001228(Uhrf1);ENSMUSG00000001380(Hars);ENSMUSG00000001416(Cct3);ENSMUSG00000001642(Akr1b3);ENSMUSG00000001755(Coasy);ENSMUSG0…
GO:0043604	amide biosynthetic process	155	744	3.13799e-38	7.68076e-36	ENSMUSG00000000568(Hnrnpd);ENSMUSG00000001380(Hars);ENSMUSG00000001707(Eef1e1);ENSMUSG00000002767(Mrpl2);ENSMUSG00000003235(Eif2b5);ENSMUSG00000003808(Farsa);ENSMUSG00000003814(Calr);ENSMUSG00000004980(Hnrnpa2b1);ENSMUSG00000005981(Trap1);ENSMUSG00000006728(Cdk4);ENSMUSG00000007029(Vars);ENSMUSG00000007338(Mrpl49);ENSMUSG00000007670(Khsrp);ENSMUSG00000008668(Rps18);ENSMUSG00000013822(Elof1);ENSMU…
GO:0010467	gene expression	548	5051	4.73543e-38	1.12169e-35	ENSMUSG00000000028(Cdc45);ENSMUSG00000000339(Rtca);ENSMUSG00000000384(Tbrg4);ENSMUSG00000000561(Wdr77);ENSMUSG00000000568(Hnrnpd);ENSMUSG00000000902(Smarcb1);ENSMUSG00000001016(Ilf2);ENSMUSG00000001056(Nhp2);ENSMUSG00000001228(Uhrf1);ENSMUSG00000001305(Rrp15);ENSMUSG00000001380(Hars);ENSMUSG00000001424(Snd1);ENSMUSG00000001674(Ddx18);ENSMUSG00000001707(Eef1e1);ENSMUSG00000001783(Rtcb);ENSMUSG0000…
GO:0006996	organelle organization	425	3541	7.4689e-38	1.71388e-35	ENSMUSG00000000028(Cdc45);ENSMUSG00000000244(Tspan32);ENSMUSG00000000384(Tbrg4);ENSMUSG00000000399(Ndufa9);ENSMUSG00000000568(Hnrnpd);ENSMUSG00000000751(Rpa1);ENSMUSG00000000902(Smarcb1);ENSMUSG00000001056(Nhp2);ENSMUSG00000001100(Poldip2);ENSMUSG00000001228(Uhrf1);ENSMUSG00000001380(Hars);ENSMUSG00000001416(Cct3);ENSMUSG00000001440(Kpnb1);ENSMUSG00000001525(Tubb5);ENSMUSG00000001751(Naglu);ENSMU…
GO:0006518	peptide metabolic process	160	799	2.98632e-37	6.64501e-35	ENSMUSG00000000568(Hnrnpd);ENSMUSG00000001380(Hars);ENSMUSG00000001707(Eef1e1);ENSMUSG00000002767(Mrpl2);ENSMUSG00000003235(Eif2b5);ENSMUSG00000003808(Farsa);ENSMUSG00000003814(Calr);ENSMUSG00000004980(Hnrnpa2b1);ENSMUSG00000005981(Trap1);ENSMUSG00000006728(Cdk4);ENSMUSG00000007029(Vars);ENSMUSG00000007338(Mrpl49);ENSMUSG00000007670(Khsrp);ENSMUSG00000008668(Rps18);ENSMUSG00000013822(Elof1);ENSMU…
GO:0043933	macromolecular complex subunit organization	348	2696	1.89869e-36	4.10062e-34	ENSMUSG00000000028(Cdc45);ENSMUSG00000000399(Ndufa9);ENSMUSG00000000902(Smarcb1);ENSMUSG00000001228(Uhrf1);ENSMUSG00000001416(Cct3);ENSMUSG00000001440(Kpnb1);ENSMUSG00000001525(Tubb5);ENSMUSG00000001785(Pwp1);ENSMUSG00000001918(Slc1a5);ENSMUSG00000002102(Psmc3);ENSMUSG00000002129(Sf3a1);ENSMUSG00000002416(Ndufb2);ENSMUSG00000002477(Snrpd1);ENSMUSG00000002660(Clpp);ENSMUSG00000002748(Baz1b);ENSMUS…
GO:0051276	chromosome organization	192	1135	4.27935e-34	8.97807e-32	ENSMUSG00000000028(Cdc45);ENSMUSG00000000568(Hnrnpd);ENSMUSG00000000751(Rpa1);ENSMUSG00000000902(Smarcb1);ENSMUSG00000001056(Nhp2);ENSMUSG00000001228(Uhrf1);ENSMUSG00000001416(Cct3);ENSMUSG00000001440(Kpnb1);ENSMUSG00000001785(Pwp1);ENSMUSG00000002068(Ccne1);ENSMUSG00000002748(Baz1b);ENSMUSG00000002835(Chaf1a);ENSMUSG00000002870(Mcm2);ENSMUSG00000003099(Ppp5c);ENSMUSG00000003824(Syce2);ENSMUSG000…
GO:0034622	cellular macromolecular complex assembly	176	989	4.79438e-34	9.77919e-32	ENSMUSG00000000028(Cdc45);ENSMUSG00000000399(Ndufa9);ENSMUSG00000000902(Smarcb1);ENSMUSG00000002102(Psmc3);ENSMUSG00000002129(Sf3a1);ENSMUSG00000002416(Ndufb2);ENSMUSG00000002477(Snrpd1);ENSMUSG00000002835(Chaf1a);ENSMUSG00000002870(Mcm2);ENSMUSG00000003814(Calr);ENSMUSG00000003868(Ruvbl2);ENSMUSG00000004100(Ppan);ENSMUSG00000004865(Srpk1);ENSMUSG00000005410(Mcm5);ENSMUSG00000005470(Asf1b);ENSMUS…
GO:0043603	cellular amide metabolic process	169	942	4.05724e-33	8.05198e-31	ENSMUSG00000000568(Hnrnpd);ENSMUSG00000001380(Hars);ENSMUSG00000001707(Eef1e1);ENSMUSG00000002767(Mrpl2);ENSMUSG00000003235(Eif2b5);ENSMUSG00000003808(Farsa);ENSMUSG00000003814(Calr);ENSMUSG00000004980(Hnrnpa2b1);ENSMUSG00000005667(Mthfd2);ENSMUSG00000005981(Trap1);ENSMUSG00000006728(Cdk4);ENSMUSG00000007029(Vars);ENSMUSG00000007338(Mrpl49);ENSMUSG00000007670(Khsrp);ENSMUSG00000008668(Rps18);ENSM…
GO:0006364	rRNA processing	69	190	6.08564e-33	1.17597e-30	ENSMUSG00000001056(Nhp2);ENSMUSG00000001305(Rrp15);ENSMUSG00000001674(Ddx18);ENSMUSG00000003848(Nob1);ENSMUSG00000004393(Ddx56);ENSMUSG00000005378(Bud23);ENSMUSG00000005846(Rsl1d1);ENSMUSG00000017999(Ddx27);ENSMUSG00000018040(Rrp7a);ENSMUSG00000018433(Nol11);ENSMUSG00000020075(Ddx21);ENSMUSG00000020430(Pes1);ENSMUSG00000020526(Znhit3);ENSMUSG00000020706(Ftsj3);ENSMUSG00000021149(Gtpbp4);ENSMUSG00…
GO:0065003	macromolecular complex assembly	253	1765	7.39827e-33	1.39296e-30	ENSMUSG00000000028(Cdc45);ENSMUSG00000000399(Ndufa9);ENSMUSG00000000902(Smarcb1);ENSMUSG00000001416(Cct3);ENSMUSG00000001440(Kpnb1);ENSMUSG00000001525(Tubb5);ENSMUSG00000001918(Slc1a5);ENSMUSG00000002102(Psmc3);ENSMUSG00000002129(Sf3a1);ENSMUSG00000002416(Ndufb2);ENSMUSG00000002477(Snrpd1);ENSMUSG00000002660(Clpp);ENSMUSG00000002835(Chaf1a);ENSMUSG00000002870(Mcm2);ENSMUSG00000003099(Ppp5c);ENSMU…
GO:0034470	ncRNA processing	92	337	2.79187e-32	5.12517e-30	ENSMUSG00000001056(Nhp2);ENSMUSG00000001305(Rrp15);ENSMUSG00000001674(Ddx18);ENSMUSG00000001783(Rtcb);ENSMUSG00000001909(Trmt1);ENSMUSG00000003848(Nob1);ENSMUSG00000004393(Ddx56);ENSMUSG00000004980(Hnrnpa2b1);ENSMUSG00000005378(Bud23);ENSMUSG00000005846(Rsl1d1);ENSMUSG00000006289(Osgep);ENSMUSG00000006732(Mettl1);ENSMUSG00000015289(Lage3);ENSMUSG00000017999(Ddx27);ENSMUSG00000018040(Rrp7a);ENSMUS…
GO:0016072	rRNA metabolic process	69	199	1.7215e-31	3.08317e-29	ENSMUSG00000001056(Nhp2);ENSMUSG00000001305(Rrp15);ENSMUSG00000001674(Ddx18);ENSMUSG00000003848(Nob1);ENSMUSG00000004393(Ddx56);ENSMUSG00000005378(Bud23);ENSMUSG00000005846(Rsl1d1);ENSMUSG00000017999(Ddx27);ENSMUSG00000018040(Rrp7a);ENSMUSG00000018433(Nol11);ENSMUSG00000020075(Ddx21);ENSMUSG00000020430(Pes1);ENSMUSG00000020526(Znhit3);ENSMUSG00000020706(Ftsj3);ENSMUSG00000021149(Gtpbp4);ENSMUSG00…
GO:0016043	cellular component organization	601	6027	2.28836e-31	4.00081e-29	ENSMUSG00000000028(Cdc45);ENSMUSG00000000149(Gna12);ENSMUSG00000000244(Tspan32);ENSMUSG00000000384(Tbrg4);ENSMUSG00000000399(Ndufa9);ENSMUSG00000000568(Hnrnpd);ENSMUSG00000000751(Rpa1);ENSMUSG00000000902(Smarcb1);ENSMUSG00000001056(Nhp2);ENSMUSG00000001100(Poldip2);ENSMUSG00000001228(Uhrf1);ENSMUSG00000001380(Hars);ENSMUSG00000001416(Cct3);ENSMUSG00000001440(Kpnb1);ENSMUSG00000001525(Tubb5);ENSMU…
GO:0034645	cellular macromolecule biosynthetic process	478	4458	1.44514e-30	2.46783e-28	ENSMUSG00000000028(Cdc45);ENSMUSG00000000420(Galnt1);ENSMUSG00000000561(Wdr77);ENSMUSG00000000568(Hnrnpd);ENSMUSG00000000751(Rpa1);ENSMUSG00000000902(Smarcb1);ENSMUSG00000001016(Ilf2);ENSMUSG00000001056(Nhp2);ENSMUSG00000001228(Uhrf1);ENSMUSG00000001380(Hars);ENSMUSG00000001416(Cct3);ENSMUSG00000001707(Eef1e1);ENSMUSG00000001785(Pwp1);ENSMUSG00000002068(Ccne1);ENSMUSG00000002102(Psmc3);ENSMUSG000…
GO:0008380	RNA splicing	95	375	1.70786e-30	2.85018e-28	ENSMUSG00000001783(Rtcb);ENSMUSG00000002129(Sf3a1);ENSMUSG00000002477(Snrpd1);ENSMUSG00000004865(Srpk1);ENSMUSG00000004980(Hnrnpa2b1);ENSMUSG00000005481(Ddx39);ENSMUSG00000007050(Lsm2);ENSMUSG00000007670(Khsrp);ENSMUSG00000008373(Prpf31);ENSMUSG00000015165(Hnrnpl);ENSMUSG00000015656(Hspa8);ENSMUSG00000016921(Srsf6);ENSMUSG00000018379(Srsf1);ENSMUSG00000018446(C1qbp);ENSMUSG00000018974(Sart3);ENSM…
GO:0009059	macromolecule biosynthetic process	489	4614	3.58819e-30	5.85513e-28	ENSMUSG00000000028(Cdc45);ENSMUSG00000000420(Galnt1);ENSMUSG00000000561(Wdr77);ENSMUSG00000000568(Hnrnpd);ENSMUSG00000000751(Rpa1);ENSMUSG00000000902(Smarcb1);ENSMUSG00000001016(Ilf2);ENSMUSG00000001056(Nhp2);ENSMUSG00000001228(Uhrf1);ENSMUSG00000001380(Hars);ENSMUSG00000001416(Cct3);ENSMUSG00000001707(Eef1e1);ENSMUSG00000001785(Pwp1);ENSMUSG00000002068(Ccne1);ENSMUSG00000002102(Psmc3);ENSMUSG000…
GO:0016071	mRNA metabolic process	116	566	5.29809e-28	8.45737e-26	ENSMUSG00000000384(Tbrg4);ENSMUSG00000002129(Sf3a1);ENSMUSG00000002477(Snrpd1);ENSMUSG00000004460(Dnajb11);ENSMUSG00000004642(Slbp);ENSMUSG00000004865(Srpk1);ENSMUSG00000004980(Hnrnpa2b1);ENSMUSG00000005481(Ddx39);ENSMUSG00000006498(Ptbp1);ENSMUSG00000007050(Lsm2);ENSMUSG00000007670(Khsrp);ENSMUSG00000007836(Hnrnpa0);ENSMUSG00000008373(Prpf31);ENSMUSG00000015165(Hnrnpl);ENSMUSG00000015656(Hspa8);…
GO:0044271	cellular nitrogen compound biosynthetic process	460	4357	1.49791e-27	2.34025e-25	ENSMUSG00000000028(Cdc45);ENSMUSG00000000561(Wdr77);ENSMUSG00000000568(Hnrnpd);ENSMUSG00000000902(Smarcb1);ENSMUSG00000001016(Ilf2);ENSMUSG00000001228(Uhrf1);ENSMUSG00000001380(Hars);ENSMUSG00000001707(Eef1e1);ENSMUSG00000001755(Coasy);ENSMUSG00000001785(Pwp1);ENSMUSG00000002068(Ccne1);ENSMUSG00000002102(Psmc3);ENSMUSG00000002767(Mrpl2);ENSMUSG00000003038(Hmgn2);ENSMUSG00000003190(Bcl2l12);ENSMUS…
GO:0022618	ribonucleoprotein complex assembly	65	214	5.54919e-26	8.4891e-24	ENSMUSG00000002129(Sf3a1);ENSMUSG00000002477(Snrpd1);ENSMUSG00000003868(Ruvbl2);ENSMUSG00000004100(Ppan);ENSMUSG00000004865(Srpk1);ENSMUSG00000007050(Lsm2);ENSMUSG00000008373(Prpf31);ENSMUSG00000009927(Rps25);ENSMUSG00000016921(Srsf6);ENSMUSG00000018040(Rrp7a);ENSMUSG00000018379(Srsf1);ENSMUSG00000018446(C1qbp);ENSMUSG00000018583(G3bp1);ENSMUSG00000018974(Sart3);ENSMUSG00000019432(Ddx39b);ENSMUSG…
GO:0006397	mRNA processing	99	466	2.91181e-25	4.36355e-23	ENSMUSG00000000384(Tbrg4);ENSMUSG00000002129(Sf3a1);ENSMUSG00000002477(Snrpd1);ENSMUSG00000004642(Slbp);ENSMUSG00000004865(Srpk1);ENSMUSG00000004980(Hnrnpa2b1);ENSMUSG00000005481(Ddx39);ENSMUSG00000006498(Ptbp1);ENSMUSG00000007050(Lsm2);ENSMUSG00000007670(Khsrp);ENSMUSG00000007836(Hnrnpa0);ENSMUSG00000008373(Prpf31);ENSMUSG00000015165(Hnrnpl);ENSMUSG00000015656(Hspa8);ENSMUSG00000016921(Srsf6);EN…
GO:0071826	ribonucleoprotein complex subunit organization	66	227	3.70761e-25	5.445e-23	ENSMUSG00000002129(Sf3a1);ENSMUSG00000002477(Snrpd1);ENSMUSG00000003868(Ruvbl2);ENSMUSG00000004100(Ppan);ENSMUSG00000004865(Srpk1);ENSMUSG00000007050(Lsm2);ENSMUSG00000008373(Prpf31);ENSMUSG00000009927(Rps25);ENSMUSG00000016921(Srsf6);ENSMUSG00000018040(Rrp7a);ENSMUSG00000018379(Srsf1);ENSMUSG00000018446(C1qbp);ENSMUSG00000018583(G3bp1);ENSMUSG00000018974(Sart3);ENSMUSG00000019432(Ddx39b);ENSMUSG…
cluster 10
GO ID	Description	Cluster_10 (420)	All (20485)	pvalue	p.adjust	Genes
GO:0070887	cellular response to chemical stimulus	145	2830	1.66506e-27	9.48752e-24	ENSMUSG00000000058(Cav2);ENSMUSG00000000275(Trim25);ENSMUSG00000000628(Hk2);ENSMUSG00000000982(Ccl3);ENSMUSG00000001441(Npepps);ENSMUSG00000003032(Klf4);ENSMUSG00000003518(Dusp3);ENSMUSG00000003882(Il7r);ENSMUSG00000003955(Fam162a);ENSMUSG00000004207(Psap);ENSMUSG00000005125(Ndrg1);ENSMUSG00000005413(Hmox1);ENSMUSG00000014905(Dnajb9);ENSMUSG00000015149(Sirt2);ENSMUSG00000015243(Abca1);ENSMUSG0000…
GO:0006950	response to stress	152	3550	7.23935e-21	2.06249e-17	ENSMUSG00000000275(Trim25);ENSMUSG00000000628(Hk2);ENSMUSG00000000982(Ccl3);ENSMUSG00000001441(Npepps);ENSMUSG00000001627(Ifrd1);ENSMUSG00000002985(Apoe);ENSMUSG00000003032(Klf4);ENSMUSG00000003518(Dusp3);ENSMUSG00000003955(Fam162a);ENSMUSG00000004207(Psap);ENSMUSG00000005125(Ndrg1);ENSMUSG00000005413(Hmox1);ENSMUSG00000005483(Dnajb1);ENSMUSG00000009291(Pttg1ip);ENSMUSG00000013698(Pea15a);ENSMUSG…
GO:0048518	positive regulation of biological process	213	6087	7.41031e-20	1.40747e-16	ENSMUSG00000000058(Cav2);ENSMUSG00000000078(Klf6);ENSMUSG00000000275(Trim25);ENSMUSG00000000628(Hk2);ENSMUSG00000000982(Ccl3);ENSMUSG00000001419(Mef2d);ENSMUSG00000001627(Ifrd1);ENSMUSG00000001768(Rin2);ENSMUSG00000002985(Apoe);ENSMUSG00000003032(Klf4);ENSMUSG00000003518(Dusp3);ENSMUSG00000003882(Il7r);ENSMUSG00000003955(Fam162a);ENSMUSG00000004207(Psap);ENSMUSG00000004508(Gab2);ENSMUSG0000000484…
GO:0048522	positive regulation of cellular process	195	5356	1.42255e-19	2.02642e-16	ENSMUSG00000000058(Cav2);ENSMUSG00000000078(Klf6);ENSMUSG00000000275(Trim25);ENSMUSG00000000628(Hk2);ENSMUSG00000000982(Ccl3);ENSMUSG00000001419(Mef2d);ENSMUSG00000001627(Ifrd1);ENSMUSG00000002985(Apoe);ENSMUSG00000003032(Klf4);ENSMUSG00000003518(Dusp3);ENSMUSG00000003882(Il7r);ENSMUSG00000003955(Fam162a);ENSMUSG00000004207(Psap);ENSMUSG00000004508(Gab2);ENSMUSG00000004843(Chmp2b);ENSMUSG00000005…
GO:0048519	negative regulation of biological process	187	5089	5.78288e-19	6.59017e-16	ENSMUSG00000000058(Cav2);ENSMUSG00000000275(Trim25);ENSMUSG00000000628(Hk2);ENSMUSG00000000826(Dnajc5);ENSMUSG00000000982(Ccl3);ENSMUSG00000001472(Tcf25);ENSMUSG00000001627(Ifrd1);ENSMUSG00000002985(Apoe);ENSMUSG00000003032(Klf4);ENSMUSG00000003269(Cyth2);ENSMUSG00000003518(Dusp3);ENSMUSG00000003882(Il7r);ENSMUSG00000004207(Psap);ENSMUSG00000005054(Cstb);ENSMUSG00000005125(Ndrg1);ENSMUSG000000054…
GO:0044710	single-organism metabolic process	179	4873	6.71693e-18	6.37884e-15	ENSMUSG00000000058(Cav2);ENSMUSG00000000275(Trim25);ENSMUSG00000000278(Scpep1);ENSMUSG00000000628(Hk2);ENSMUSG00000000982(Ccl3);ENSMUSG00000002985(Apoe);ENSMUSG00000003032(Klf4);ENSMUSG00000003363(Pld3);ENSMUSG00000003518(Dusp3);ENSMUSG00000004207(Psap);ENSMUSG00000005413(Hmox1);ENSMUSG00000005615(Pcyt1a);ENSMUSG00000006273(Atp6v1b2);ENSMUSG00000008035(Mid1ip1);ENSMUSG00000011752(Pgam1);ENSMUSG00…
GO:0071310	cellular response to organic substance	110	2323	1.28505e-17	1.04603e-14	ENSMUSG00000000058(Cav2);ENSMUSG00000000275(Trim25);ENSMUSG00000000628(Hk2);ENSMUSG00000000982(Ccl3);ENSMUSG00000003032(Klf4);ENSMUSG00000003518(Dusp3);ENSMUSG00000003882(Il7r);ENSMUSG00000004207(Psap);ENSMUSG00000014905(Dnajb9);ENSMUSG00000015149(Sirt2);ENSMUSG00000015243(Abca1);ENSMUSG00000015656(Hspa8);ENSMUSG00000015766(Eps8);ENSMUSG00000016496(Cd274);ENSMUSG00000018774(Cd68);ENSMUSG000000189…
GO:0065008	regulation of biological quality	147	3670	2.32835e-17	1.5933e-14	ENSMUSG00000000058(Cav2);ENSMUSG00000000278(Scpep1);ENSMUSG00000000628(Hk2);ENSMUSG00000000982(Ccl3);ENSMUSG00000001627(Ifrd1);ENSMUSG00000002985(Apoe);ENSMUSG00000003882(Il7r);ENSMUSG00000004843(Chmp2b);ENSMUSG00000005413(Hmox1);ENSMUSG00000014361(Mertk);ENSMUSG00000015243(Abca1);ENSMUSG00000015656(Hspa8);ENSMUSG00000015766(Eps8);ENSMUSG00000015837(Sqstm1);ENSMUSG00000015932(Dstn);ENSMUSG0000001…
GO:0010033	response to organic substance	135	3226	2.51663e-17	1.5933e-14	ENSMUSG00000000058(Cav2);ENSMUSG00000000275(Trim25);ENSMUSG00000000628(Hk2);ENSMUSG00000000982(Ccl3);ENSMUSG00000003032(Klf4);ENSMUSG00000003518(Dusp3);ENSMUSG00000003882(Il7r);ENSMUSG00000004207(Psap);ENSMUSG00000005413(Hmox1);ENSMUSG00000010095(Slc3a2);ENSMUSG00000013698(Pea15a);ENSMUSG00000014905(Dnajb9);ENSMUSG00000015149(Sirt2);ENSMUSG00000015243(Abca1);ENSMUSG00000015396(Cd83);ENSMUSG000000…
GO:0002376	immune system process	108	2282	2.93481e-17	1.67226e-14	ENSMUSG00000000275(Trim25);ENSMUSG00000000982(Ccl3);ENSMUSG00000002985(Apoe);ENSMUSG00000003032(Klf4);ENSMUSG00000003518(Dusp3);ENSMUSG00000003882(Il7r);ENSMUSG00000004508(Gab2);ENSMUSG00000004730(Adgre1);ENSMUSG00000005125(Ndrg1);ENSMUSG00000005413(Hmox1);ENSMUSG00000007817(Zmiz1);ENSMUSG00000014361(Mertk);ENSMUSG00000014905(Dnajb9);ENSMUSG00000015396(Cd83);ENSMUSG00000015656(Hspa8);ENSMUSG00000…
GO:0008152	metabolic process	311	11192	9.19287e-17	4.76191e-14	ENSMUSG00000000058(Cav2);ENSMUSG00000000078(Klf6);ENSMUSG00000000275(Trim25);ENSMUSG00000000278(Scpep1);ENSMUSG00000000628(Hk2);ENSMUSG00000000982(Ccl3);ENSMUSG00000001419(Mef2d);ENSMUSG00000001441(Npepps);ENSMUSG00000001472(Tcf25);ENSMUSG00000001627(Ifrd1);ENSMUSG00000001768(Rin2);ENSMUSG00000002985(Apoe);ENSMUSG00000002996(Hbp1);ENSMUSG00000003032(Klf4);ENSMUSG00000003363(Pld3);ENSMUSG000000035…
GO:0048583	regulation of response to stimulus	145	3714	4.21677e-16	1.96694e-13	ENSMUSG00000000058(Cav2);ENSMUSG00000000275(Trim25);ENSMUSG00000000628(Hk2);ENSMUSG00000000982(Ccl3);ENSMUSG00000002985(Apoe);ENSMUSG00000003032(Klf4);ENSMUSG00000003269(Cyth2);ENSMUSG00000003518(Dusp3);ENSMUSG00000003882(Il7r);ENSMUSG00000003955(Fam162a);ENSMUSG00000004207(Psap);ENSMUSG00000005413(Hmox1);ENSMUSG00000007817(Zmiz1);ENSMUSG00000009291(Pttg1ip);ENSMUSG00000013698(Pea15a);ENSMUSG0000…
GO:0071453	cellular response to oxygen levels	26	163	4.48758e-16	1.96694e-13	ENSMUSG00000001441(Npepps);ENSMUSG00000003955(Fam162a);ENSMUSG00000005125(Ndrg1);ENSMUSG00000005413(Hmox1);ENSMUSG00000015149(Sirt2);ENSMUSG00000020184(Mdm2);ENSMUSG00000020572(Nampt);ENSMUSG00000021127(Zfp36l1);ENSMUSG00000021831(Ero1l);ENSMUSG00000022018(Rgcc);ENSMUSG00000022051(Bnip3l);ENSMUSG00000023951(Vegfa);ENSMUSG00000025130(P4hb);ENSMUSG00000025473(Adam8);ENSMUSG00000025612(Bach1);ENSMUS…
GO:0008219	cell death	98	2052	7.70935e-16	2.92156e-13	ENSMUSG00000000628(Hk2);ENSMUSG00000000826(Dnajc5);ENSMUSG00000000982(Ccl3);ENSMUSG00000001419(Mef2d);ENSMUSG00000002985(Apoe);ENSMUSG00000003032(Klf4);ENSMUSG00000003882(Il7r);ENSMUSG00000003955(Fam162a);ENSMUSG00000004207(Psap);ENSMUSG00000005413(Hmox1);ENSMUSG00000007891(Ctsd);ENSMUSG00000008682(Rpl10);ENSMUSG00000009291(Pttg1ip);ENSMUSG00000013698(Pea15a);ENSMUSG00000014361(Mertk);ENSMUSG0000…
GO:0016265	death	98	2052	7.70935e-16	2.92156e-13	ENSMUSG00000000628(Hk2);ENSMUSG00000000826(Dnajc5);ENSMUSG00000000982(Ccl3);ENSMUSG00000001419(Mef2d);ENSMUSG00000002985(Apoe);ENSMUSG00000003032(Klf4);ENSMUSG00000003882(Il7r);ENSMUSG00000003955(Fam162a);ENSMUSG00000004207(Psap);ENSMUSG00000005413(Hmox1);ENSMUSG00000007891(Ctsd);ENSMUSG00000008682(Rpl10);ENSMUSG00000009291(Pttg1ip);ENSMUSG00000013698(Pea15a);ENSMUSG00000014361(Mertk);ENSMUSG0000…
GO:0051179	localization	195	5776	8.34618e-16	2.92156e-13	ENSMUSG00000000058(Cav2);ENSMUSG00000000628(Hk2);ENSMUSG00000000982(Ccl3);ENSMUSG00000001768(Rin2);ENSMUSG00000002985(Apoe);ENSMUSG00000003032(Klf4);ENSMUSG00000003518(Dusp3);ENSMUSG00000004207(Psap);ENSMUSG00000004843(Chmp2b);ENSMUSG00000005413(Hmox1);ENSMUSG00000006273(Atp6v1b2);ENSMUSG00000007458(M6pr);ENSMUSG00000007891(Ctsd);ENSMUSG00000009291(Pttg1ip);ENSMUSG00000010095(Slc3a2);ENSMUSG00000…
GO:0048523	negative regulation of cellular process	171	4775	8.71649e-16	2.92156e-13	ENSMUSG00000000058(Cav2);ENSMUSG00000000275(Trim25);ENSMUSG00000000628(Hk2);ENSMUSG00000000826(Dnajc5);ENSMUSG00000000982(Ccl3);ENSMUSG00000001472(Tcf25);ENSMUSG00000001627(Ifrd1);ENSMUSG00000002985(Apoe);ENSMUSG00000003032(Klf4);ENSMUSG00000003269(Cyth2);ENSMUSG00000003518(Dusp3);ENSMUSG00000003882(Il7r);ENSMUSG00000004207(Psap);ENSMUSG00000005054(Cstb);ENSMUSG00000005125(Ndrg1);ENSMUSG000000054…
GO:0036294	cellular response to decreased oxygen levels	24	145	2.61144e-15	8.26667e-13	ENSMUSG00000001441(Npepps);ENSMUSG00000003955(Fam162a);ENSMUSG00000005125(Ndrg1);ENSMUSG00000005413(Hmox1);ENSMUSG00000015149(Sirt2);ENSMUSG00000020184(Mdm2);ENSMUSG00000020572(Nampt);ENSMUSG00000021127(Zfp36l1);ENSMUSG00000021831(Ero1l);ENSMUSG00000022018(Rgcc);ENSMUSG00000022051(Bnip3l);ENSMUSG00000023951(Vegfa);ENSMUSG00000025130(P4hb);ENSMUSG00000025473(Adam8);ENSMUSG00000025612(Bach1);ENSMUS…
GO:0009605	response to external stimulus	106	2406	8.73708e-15	2.49478e-12	ENSMUSG00000000275(Trim25);ENSMUSG00000000628(Hk2);ENSMUSG00000000982(Ccl3);ENSMUSG00000002985(Apoe);ENSMUSG00000003032(Klf4);ENSMUSG00000003518(Dusp3);ENSMUSG00000005413(Hmox1);ENSMUSG00000015149(Sirt2);ENSMUSG00000015243(Abca1);ENSMUSG00000016496(Cd274);ENSMUSG00000016534(Lamp2);ENSMUSG00000018567(Gabarap);ENSMUSG00000018774(Cd68);ENSMUSG00000018920(Cxcl16);ENSMUSG00000019122(Ccl9);ENSMUSG00000…
GO:0070482	response to oxygen levels	35	348	8.7567e-15	2.49478e-12	ENSMUSG00000000628(Hk2);ENSMUSG00000001441(Npepps);ENSMUSG00000003955(Fam162a);ENSMUSG00000005125(Ndrg1);ENSMUSG00000005413(Hmox1);ENSMUSG00000015149(Sirt2);ENSMUSG00000020108(Ddit4);ENSMUSG00000020184(Mdm2);ENSMUSG00000020572(Nampt);ENSMUSG00000021127(Zfp36l1);ENSMUSG00000021822(Plau);ENSMUSG00000021831(Ero1l);ENSMUSG00000022018(Rgcc);ENSMUSG00000022051(Bnip3l);ENSMUSG00000023951(Vegfa);ENSMUSG0…
GO:0001775	cell activation	58	908	1.28947e-14	3.49875e-12	ENSMUSG00000000982(Ccl3);ENSMUSG00000002985(Apoe);ENSMUSG00000003518(Dusp3);ENSMUSG00000003882(Il7r);ENSMUSG00000005125(Ndrg1);ENSMUSG00000005413(Hmox1);ENSMUSG00000007817(Zmiz1);ENSMUSG00000014361(Mertk);ENSMUSG00000014905(Dnajb9);ENSMUSG00000015396(Cd83);ENSMUSG00000016496(Cd274);ENSMUSG00000017009(Sdc4);ENSMUSG00000019987(Arg1);ENSMUSG00000020120(Plek);ENSMUSG00000020572(Nampt);ENSMUSG00000020…
GO:0071704	organic substance metabolic process	290	10461	3.23737e-14	8.38478e-12	ENSMUSG00000000058(Cav2);ENSMUSG00000000078(Klf6);ENSMUSG00000000275(Trim25);ENSMUSG00000000278(Scpep1);ENSMUSG00000000628(Hk2);ENSMUSG00000000982(Ccl3);ENSMUSG00000001419(Mef2d);ENSMUSG00000001441(Npepps);ENSMUSG00000001472(Tcf25);ENSMUSG00000001627(Ifrd1);ENSMUSG00000002985(Apoe);ENSMUSG00000002996(Hbp1);ENSMUSG00000003032(Klf4);ENSMUSG00000003363(Pld3);ENSMUSG00000003518(Dusp3);ENSMUSG00000003…
GO:0036293	response to decreased oxygen levels	33	325	4.00582e-14	9.92399e-12	ENSMUSG00000000628(Hk2);ENSMUSG00000001441(Npepps);ENSMUSG00000003955(Fam162a);ENSMUSG00000005125(Ndrg1);ENSMUSG00000005413(Hmox1);ENSMUSG00000015149(Sirt2);ENSMUSG00000020108(Ddit4);ENSMUSG00000020184(Mdm2);ENSMUSG00000020572(Nampt);ENSMUSG00000021127(Zfp36l1);ENSMUSG00000021822(Plau);ENSMUSG00000021831(Ero1l);ENSMUSG00000022018(Rgcc);ENSMUSG00000022051(Bnip3l);ENSMUSG00000023951(Vegfa);ENSMUSG0…
GO:0071456	cellular response to hypoxia	22	135	5.37306e-14	1.27565e-11	ENSMUSG00000001441(Npepps);ENSMUSG00000003955(Fam162a);ENSMUSG00000005125(Ndrg1);ENSMUSG00000005413(Hmox1);ENSMUSG00000015149(Sirt2);ENSMUSG00000020184(Mdm2);ENSMUSG00000021127(Zfp36l1);ENSMUSG00000021831(Ero1l);ENSMUSG00000022018(Rgcc);ENSMUSG00000022051(Bnip3l);ENSMUSG00000023951(Vegfa);ENSMUSG00000025130(P4hb);ENSMUSG00000025473(Adam8);ENSMUSG00000025612(Bach1);ENSMUSG00000028063(Lmna);ENSMUSG…
GO:0032879	regulation of localization	114	2762	5.76039e-14	1.31291e-11	ENSMUSG00000000058(Cav2);ENSMUSG00000000628(Hk2);ENSMUSG00000000982(Ccl3);ENSMUSG00000002985(Apoe);ENSMUSG00000003032(Klf4);ENSMUSG00000003518(Dusp3);ENSMUSG00000005413(Hmox1);ENSMUSG00000007891(Ctsd);ENSMUSG00000013698(Pea15a);ENSMUSG00000014361(Mertk);ENSMUSG00000015149(Sirt2);ENSMUSG00000015243(Abca1);ENSMUSG00000015656(Hspa8);ENSMUSG00000015837(Sqstm1);ENSMUSG00000016496(Cd274);ENSMUSG0000001…
GO:0009056	catabolic process	96	2143	8.84043e-14	1.93742e-11	ENSMUSG00000000275(Trim25);ENSMUSG00000000278(Scpep1);ENSMUSG00000000628(Hk2);ENSMUSG00000001441(Npepps);ENSMUSG00000002985(Apoe);ENSMUSG00000003363(Pld3);ENSMUSG00000004207(Psap);ENSMUSG00000005413(Hmox1);ENSMUSG00000007891(Ctsd);ENSMUSG00000009291(Pttg1ip);ENSMUSG00000011752(Pgam1);ENSMUSG00000014905(Dnajb9);ENSMUSG00000015149(Sirt2);ENSMUSG00000015837(Sqstm1);ENSMUSG00000016256(Ctsz);ENSMUSG00…
GO:1901575	organic substance catabolic process	87	1842	9.39508e-14	1.98271e-11	ENSMUSG00000000275(Trim25);ENSMUSG00000000278(Scpep1);ENSMUSG00000000628(Hk2);ENSMUSG00000001441(Npepps);ENSMUSG00000002985(Apoe);ENSMUSG00000003363(Pld3);ENSMUSG00000004207(Psap);ENSMUSG00000005413(Hmox1);ENSMUSG00000007891(Ctsd);ENSMUSG00000009291(Pttg1ip);ENSMUSG00000011752(Pgam1);ENSMUSG00000014905(Dnajb9);ENSMUSG00000015149(Sirt2);ENSMUSG00000016256(Ctsz);ENSMUSG00000017760(Ctsa);ENSMUSG0000…
GO:0044237	cellular metabolic process	277	9893	1.29937e-13	2.64421e-11	ENSMUSG00000000058(Cav2);ENSMUSG00000000078(Klf6);ENSMUSG00000000275(Trim25);ENSMUSG00000000278(Scpep1);ENSMUSG00000000628(Hk2);ENSMUSG00000000982(Ccl3);ENSMUSG00000001419(Mef2d);ENSMUSG00000001441(Npepps);ENSMUSG00000001472(Tcf25);ENSMUSG00000001627(Ifrd1);ENSMUSG00000002985(Apoe);ENSMUSG00000002996(Hbp1);ENSMUSG00000003032(Klf4);ENSMUSG00000003518(Dusp3);ENSMUSG00000003955(Fam162a);ENSMUSG00000…
GO:0033554	cellular response to stress	85	1789	1.40166e-13	2.75402e-11	ENSMUSG00000000275(Trim25);ENSMUSG00000000628(Hk2);ENSMUSG00000001441(Npepps);ENSMUSG00000003032(Klf4);ENSMUSG00000003518(Dusp3);ENSMUSG00000003955(Fam162a);ENSMUSG00000004207(Psap);ENSMUSG00000005125(Ndrg1);ENSMUSG00000005413(Hmox1);ENSMUSG00000005483(Dnajb1);ENSMUSG00000009291(Pttg1ip);ENSMUSG00000013698(Pea15a);ENSMUSG00000014905(Dnajb9);ENSMUSG00000015149(Sirt2);ENSMUSG00000015656(Hspa8);ENSM…
GO:0012501	programmed cell death	88	1898	1.86913e-13	3.55009e-11	ENSMUSG00000000628(Hk2);ENSMUSG00000000826(Dnajc5);ENSMUSG00000000982(Ccl3);ENSMUSG00000001419(Mef2d);ENSMUSG00000002985(Apoe);ENSMUSG00000003032(Klf4);ENSMUSG00000003882(Il7r);ENSMUSG00000003955(Fam162a);ENSMUSG00000005413(Hmox1);ENSMUSG00000007891(Ctsd);ENSMUSG00000008682(Rpl10);ENSMUSG00000009291(Pttg1ip);ENSMUSG00000013698(Pea15a);ENSMUSG00000014361(Mertk);ENSMUSG00000015149(Sirt2);ENSMUSG000…
GO:0042592	homeostatic process	84	1780	2.92845e-13	5.38269e-11	ENSMUSG00000000628(Hk2);ENSMUSG00000000982(Ccl3);ENSMUSG00000002985(Apoe);ENSMUSG00000003882(Il7r);ENSMUSG00000004843(Chmp2b);ENSMUSG00000005413(Hmox1);ENSMUSG00000014361(Mertk);ENSMUSG00000015243(Abca1);ENSMUSG00000016534(Lamp2);ENSMUSG00000019943(Atp2b1);ENSMUSG00000019970(Sgk1);ENSMUSG00000020263(Appl2);ENSMUSG00000020611(Gna13);ENSMUSG00000020644(Id2);ENSMUSG00000021069(Pygl);ENSMUSG000000211…
GO:0010941	regulation of cell death	81	1684	3.15587e-13	5.61942e-11	ENSMUSG00000000826(Dnajc5);ENSMUSG00000000982(Ccl3);ENSMUSG00000002985(Apoe);ENSMUSG00000003032(Klf4);ENSMUSG00000003882(Il7r);ENSMUSG00000003955(Fam162a);ENSMUSG00000004207(Psap);ENSMUSG00000005413(Hmox1);ENSMUSG00000007891(Ctsd);ENSMUSG00000008682(Rpl10);ENSMUSG00000009291(Pttg1ip);ENSMUSG00000013698(Pea15a);ENSMUSG00000014361(Mertk);ENSMUSG00000015149(Sirt2);ENSMUSG00000015656(Hspa8);ENSMUSG00…
GO:0006810	transport	152	4302	3.44015e-13	5.93999e-11	ENSMUSG00000000058(Cav2);ENSMUSG00000000628(Hk2);ENSMUSG00000000982(Ccl3);ENSMUSG00000001768(Rin2);ENSMUSG00000002985(Apoe);ENSMUSG00000004207(Psap);ENSMUSG00000004843(Chmp2b);ENSMUSG00000005413(Hmox1);ENSMUSG00000006273(Atp6v1b2);ENSMUSG00000007458(M6pr);ENSMUSG00000009291(Pttg1ip);ENSMUSG00000010095(Slc3a2);ENSMUSG00000013698(Pea15a);ENSMUSG00000014361(Mertk);ENSMUSG00000015243(Abca1);ENSMUSG00…
GO:0044712	single-organism catabolic process	55	904	4.87313e-13	8.16679e-11	ENSMUSG00000000275(Trim25);ENSMUSG00000000628(Hk2);ENSMUSG00000002985(Apoe);ENSMUSG00000003363(Pld3);ENSMUSG00000004207(Psap);ENSMUSG00000005413(Hmox1);ENSMUSG00000011752(Pgam1);ENSMUSG00000014905(Dnajb9);ENSMUSG00000015149(Sirt2);ENSMUSG00000015837(Sqstm1);ENSMUSG00000018567(Gabarap);ENSMUSG00000019578(Ubxn6);ENSMUSG00000019872(Smpdl3a);ENSMUSG00000019987(Arg1);ENSMUSG00000020108(Ddit4);ENSMUSG0…
GO:0001666	response to hypoxia	31	314	5.17217e-13	8.4203e-11	ENSMUSG00000000628(Hk2);ENSMUSG00000001441(Npepps);ENSMUSG00000003955(Fam162a);ENSMUSG00000005125(Ndrg1);ENSMUSG00000005413(Hmox1);ENSMUSG00000015149(Sirt2);ENSMUSG00000020108(Ddit4);ENSMUSG00000020184(Mdm2);ENSMUSG00000021127(Zfp36l1);ENSMUSG00000021822(Plau);ENSMUSG00000021831(Ero1l);ENSMUSG00000022018(Rgcc);ENSMUSG00000022051(Bnip3l);ENSMUSG00000023951(Vegfa);ENSMUSG00000025130(P4hb);ENSMUSG00…
GO:0051234	establishment of localization	154	4440	1.02492e-12	1.62222e-10	ENSMUSG00000000058(Cav2);ENSMUSG00000000628(Hk2);ENSMUSG00000000982(Ccl3);ENSMUSG00000001768(Rin2);ENSMUSG00000002985(Apoe);ENSMUSG00000004207(Psap);ENSMUSG00000004843(Chmp2b);ENSMUSG00000005413(Hmox1);ENSMUSG00000006273(Atp6v1b2);ENSMUSG00000007458(M6pr);ENSMUSG00000007891(Ctsd);ENSMUSG00000009291(Pttg1ip);ENSMUSG00000010095(Slc3a2);ENSMUSG00000013698(Pea15a);ENSMUSG00000014361(Mertk);ENSMUSG000…
GO:0009628	response to abiotic stimulus	62	1130	1.27457e-12	1.96283e-10	ENSMUSG00000000628(Hk2);ENSMUSG00000001441(Npepps);ENSMUSG00000003955(Fam162a);ENSMUSG00000005125(Ndrg1);ENSMUSG00000005413(Hmox1);ENSMUSG00000015149(Sirt2);ENSMUSG00000015656(Hspa8);ENSMUSG00000015961(Adss);ENSMUSG00000019943(Atp2b1);ENSMUSG00000019970(Sgk1);ENSMUSG00000020108(Ddit4);ENSMUSG00000020184(Mdm2);ENSMUSG00000020263(Appl2);ENSMUSG00000020572(Nampt);ENSMUSG00000020644(Id2);ENSMUSG00000…
GO:0009966	regulation of signal transduction	110	2754	1.62996e-12	2.44409e-10	ENSMUSG00000000058(Cav2);ENSMUSG00000000275(Trim25);ENSMUSG00000000982(Ccl3);ENSMUSG00000002985(Apoe);ENSMUSG00000003032(Klf4);ENSMUSG00000003269(Cyth2);ENSMUSG00000003518(Dusp3);ENSMUSG00000003882(Il7r);ENSMUSG00000003955(Fam162a);ENSMUSG00000004207(Psap);ENSMUSG00000005413(Hmox1);ENSMUSG00000007817(Zmiz1);ENSMUSG00000009291(Pttg1ip);ENSMUSG00000013698(Pea15a);ENSMUSG00000014905(Dnajb9);ENSMUSG0…
GO:0010646	regulation of cell communication	122	3220	2.37799e-12	3.47431e-10	ENSMUSG00000000058(Cav2);ENSMUSG00000000275(Trim25);ENSMUSG00000000628(Hk2);ENSMUSG00000000982(Ccl3);ENSMUSG00000002985(Apoe);ENSMUSG00000003032(Klf4);ENSMUSG00000003269(Cyth2);ENSMUSG00000003518(Dusp3);ENSMUSG00000003882(Il7r);ENSMUSG00000003955(Fam162a);ENSMUSG00000004207(Psap);ENSMUSG00000005413(Hmox1);ENSMUSG00000007817(Zmiz1);ENSMUSG00000009291(Pttg1ip);ENSMUSG00000013698(Pea15a);ENSMUSG0000…
GO:0045184	establishment of protein localization	82	1789	2.77759e-12	3.86368e-10	ENSMUSG00000000628(Hk2);ENSMUSG00000000982(Ccl3);ENSMUSG00000002985(Apoe);ENSMUSG00000004843(Chmp2b);ENSMUSG00000007458(M6pr);ENSMUSG00000007891(Ctsd);ENSMUSG00000009291(Pttg1ip);ENSMUSG00000015243(Abca1);ENSMUSG00000015656(Hspa8);ENSMUSG00000016496(Cd274);ENSMUSG00000016534(Lamp2);ENSMUSG00000018567(Gabarap);ENSMUSG00000018774(Cd68);ENSMUSG00000020120(Plek);ENSMUSG00000020130(Tbc1d15);ENSMUSG000…
GO:0033036	macromolecule localization	112	2851	2.78011e-12	3.86368e-10	ENSMUSG00000000058(Cav2);ENSMUSG00000000628(Hk2);ENSMUSG00000000982(Ccl3);ENSMUSG00000002985(Apoe);ENSMUSG00000004843(Chmp2b);ENSMUSG00000007458(M6pr);ENSMUSG00000007891(Ctsd);ENSMUSG00000009291(Pttg1ip);ENSMUSG00000015149(Sirt2);ENSMUSG00000015243(Abca1);ENSMUSG00000015656(Hspa8);ENSMUSG00000015837(Sqstm1);ENSMUSG00000016496(Cd274);ENSMUSG00000016534(Lamp2);ENSMUSG00000018567(Gabarap);ENSMUSG000…
GO:0006915	apoptotic process	84	1860	3.08905e-12	4.19082e-10	ENSMUSG00000000628(Hk2);ENSMUSG00000000826(Dnajc5);ENSMUSG00000000982(Ccl3);ENSMUSG00000001419(Mef2d);ENSMUSG00000002985(Apoe);ENSMUSG00000003032(Klf4);ENSMUSG00000003882(Il7r);ENSMUSG00000003955(Fam162a);ENSMUSG00000005413(Hmox1);ENSMUSG00000007891(Ctsd);ENSMUSG00000008682(Rpl10);ENSMUSG00000009291(Pttg1ip);ENSMUSG00000013698(Pea15a);ENSMUSG00000014361(Mertk);ENSMUSG00000015149(Sirt2);ENSMUSG000…
GO:0043067	regulation of programmed cell death	74	1536	3.82749e-12	5.07188e-10	ENSMUSG00000000826(Dnajc5);ENSMUSG00000000982(Ccl3);ENSMUSG00000002985(Apoe);ENSMUSG00000003032(Klf4);ENSMUSG00000003882(Il7r);ENSMUSG00000003955(Fam162a);ENSMUSG00000005413(Hmox1);ENSMUSG00000007891(Ctsd);ENSMUSG00000008682(Rpl10);ENSMUSG00000009291(Pttg1ip);ENSMUSG00000013698(Pea15a);ENSMUSG00000014361(Mertk);ENSMUSG00000015149(Sirt2);ENSMUSG00000015656(Hspa8);ENSMUSG00000016256(Ctsz);ENSMUSG00…
GO:0080134	regulation of response to stress	68	1349	4.44749e-12	5.75949e-10	ENSMUSG00000000628(Hk2);ENSMUSG00000000982(Ccl3);ENSMUSG00000002985(Apoe);ENSMUSG00000003032(Klf4);ENSMUSG00000003518(Dusp3);ENSMUSG00000004207(Psap);ENSMUSG00000005413(Hmox1);ENSMUSG00000009291(Pttg1ip);ENSMUSG00000014905(Dnajb9);ENSMUSG00000015149(Sirt2);ENSMUSG00000019987(Arg1);ENSMUSG00000020120(Plek);ENSMUSG00000020184(Mdm2);ENSMUSG00000020263(Appl2);ENSMUSG00000020402(Vdac1);ENSMUSG00000020…
GO:0044765	single-organism transport	137	3838	4.84695e-12	6.12085e-10	ENSMUSG00000000628(Hk2);ENSMUSG00000000982(Ccl3);ENSMUSG00000002985(Apoe);ENSMUSG00000004207(Psap);ENSMUSG00000004843(Chmp2b);ENSMUSG00000005413(Hmox1);ENSMUSG00000006273(Atp6v1b2);ENSMUSG00000007458(M6pr);ENSMUSG00000009291(Pttg1ip);ENSMUSG00000010095(Slc3a2);ENSMUSG00000013698(Pea15a);ENSMUSG00000014361(Mertk);ENSMUSG00000015243(Abca1);ENSMUSG00000015656(Hspa8);ENSMUSG00000016496(Cd274);ENSMUSG…
GO:0044238	primary metabolic process	275	10044	4.94137e-12	6.12085e-10	ENSMUSG00000000058(Cav2);ENSMUSG00000000078(Klf6);ENSMUSG00000000275(Trim25);ENSMUSG00000000278(Scpep1);ENSMUSG00000000628(Hk2);ENSMUSG00000000982(Ccl3);ENSMUSG00000001419(Mef2d);ENSMUSG00000001441(Npepps);ENSMUSG00000001472(Tcf25);ENSMUSG00000001627(Ifrd1);ENSMUSG00000002985(Apoe);ENSMUSG00000002996(Hbp1);ENSMUSG00000003032(Klf4);ENSMUSG00000003363(Pld3);ENSMUSG00000003518(Dusp3);ENSMUSG00000003…
GO:0065009	regulation of molecular function	110	2804	5.15608e-12	6.25093e-10	ENSMUSG00000000058(Cav2);ENSMUSG00000000275(Trim25);ENSMUSG00000000982(Ccl3);ENSMUSG00000001627(Ifrd1);ENSMUSG00000001768(Rin2);ENSMUSG00000002985(Apoe);ENSMUSG00000003032(Klf4);ENSMUSG00000003518(Dusp3);ENSMUSG00000003955(Fam162a);ENSMUSG00000004207(Psap);ENSMUSG00000005054(Cstb);ENSMUSG00000005413(Hmox1);ENSMUSG00000005483(Dnajb1);ENSMUSG00000007891(Ctsd);ENSMUSG00000008035(Mid1ip1);ENSMUSG0000…
GO:0008104	protein localization	101	2478	5.60225e-12	6.5224e-10	ENSMUSG00000000058(Cav2);ENSMUSG00000000628(Hk2);ENSMUSG00000000982(Ccl3);ENSMUSG00000002985(Apoe);ENSMUSG00000004843(Chmp2b);ENSMUSG00000007458(M6pr);ENSMUSG00000007891(Ctsd);ENSMUSG00000009291(Pttg1ip);ENSMUSG00000015149(Sirt2);ENSMUSG00000015243(Abca1);ENSMUSG00000015656(Hspa8);ENSMUSG00000015837(Sqstm1);ENSMUSG00000016496(Cd274);ENSMUSG00000016534(Lamp2);ENSMUSG00000018567(Gabarap);ENSMUSG000…
GO:0042981	regulation of apoptotic process	73	1516	5.64242e-12	6.5224e-10	ENSMUSG00000000826(Dnajc5);ENSMUSG00000000982(Ccl3);ENSMUSG00000002985(Apoe);ENSMUSG00000003032(Klf4);ENSMUSG00000003882(Il7r);ENSMUSG00000003955(Fam162a);ENSMUSG00000005413(Hmox1);ENSMUSG00000007891(Ctsd);ENSMUSG00000008682(Rpl10);ENSMUSG00000009291(Pttg1ip);ENSMUSG00000013698(Pea15a);ENSMUSG00000014361(Mertk);ENSMUSG00000015149(Sirt2);ENSMUSG00000015656(Hspa8);ENSMUSG00000016256(Ctsz);ENSMUSG00…
GO:0042221	response to chemical	172	5286	5.72341e-12	6.5224e-10	ENSMUSG00000000058(Cav2);ENSMUSG00000000275(Trim25);ENSMUSG00000000628(Hk2);ENSMUSG00000000982(Ccl3);ENSMUSG00000001441(Npepps);ENSMUSG00000002985(Apoe);ENSMUSG00000003032(Klf4);ENSMUSG00000003518(Dusp3);ENSMUSG00000003882(Il7r);ENSMUSG00000003955(Fam162a);ENSMUSG00000004207(Psap);ENSMUSG00000005125(Ndrg1);ENSMUSG00000005413(Hmox1);ENSMUSG00000010095(Slc3a2);ENSMUSG00000013698(Pea15a);ENSMUSG0000…
cluster 13
GO ID	Description	Cluster_13 (426)	All (20485)	pvalue	p.adjust	Genes
GO:0070887	cellular response to chemical stimulus	141	2830	1.02456e-24	5.95063e-21	ENSMUSG00000000058(Cav2);ENSMUSG00000000530(Acvrl1);ENSMUSG00000000628(Hk2);ENSMUSG00000001729(Akt1);ENSMUSG00000001750(Tcirg1);ENSMUSG00000003032(Klf4);ENSMUSG00000003518(Dusp3);ENSMUSG00000003545(Fosb);ENSMUSG00000003882(Il7r);ENSMUSG00000003955(Fam162a);ENSMUSG00000004207(Psap);ENSMUSG00000005161(Prdx2);ENSMUSG00000005413(Hmox1);ENSMUSG00000006360(Crip1);ENSMUSG00000006519(Cyba);ENSMUSG0000000…
GO:0006950	response to stress	159	3550	2.31995e-23	6.73713e-20	ENSMUSG00000000290(Itgb2);ENSMUSG00000000326(Comt);ENSMUSG00000000530(Acvrl1);ENSMUSG00000000628(Hk2);ENSMUSG00000001128(Cfp);ENSMUSG00000001729(Akt1);ENSMUSG00000001750(Tcirg1);ENSMUSG00000002233(Rhoc);ENSMUSG00000003032(Klf4);ENSMUSG00000003518(Dusp3);ENSMUSG00000003955(Fam162a);ENSMUSG00000004207(Psap);ENSMUSG00000005161(Prdx2);ENSMUSG00000005413(Hmox1);ENSMUSG00000006360(Crip1);ENSMUSG0000000…
GO:0002376	immune system process	120	2282	1.39905e-22	2.70857e-19	ENSMUSG00000000290(Itgb2);ENSMUSG00000001128(Cfp);ENSMUSG00000001729(Akt1);ENSMUSG00000001750(Tcirg1);ENSMUSG00000002957(Ap2a2);ENSMUSG00000003032(Klf4);ENSMUSG00000003500(Impdh1);ENSMUSG00000003518(Dusp3);ENSMUSG00000003882(Il7r);ENSMUSG00000005161(Prdx2);ENSMUSG00000005413(Hmox1);ENSMUSG00000006519(Cyba);ENSMUSG00000006818(Sod2);ENSMUSG00000015766(Eps8);ENSMUSG00000015950(Ncf1);ENSMUSG000000181…
GO:0044710	single-organism metabolic process	181	4873	6.40083e-18	9.29401e-15	ENSMUSG00000000058(Cav2);ENSMUSG00000000088(Cox5a);ENSMUSG00000000326(Comt);ENSMUSG00000000594(Gm2a);ENSMUSG00000000628(Hk2);ENSMUSG00000001128(Cfp);ENSMUSG00000001247(Lsr);ENSMUSG00000001729(Akt1);ENSMUSG00000002804(Nudt14);ENSMUSG00000003032(Klf4);ENSMUSG00000003363(Pld3);ENSMUSG00000003500(Impdh1);ENSMUSG00000003518(Dusp3);ENSMUSG00000004207(Psap);ENSMUSG00000004610(Etfb);ENSMUSG00000005161(Pr…
GO:0009605	response to external stimulus	113	2406	2.27661e-17	2.18177e-14	ENSMUSG00000000326(Comt);ENSMUSG00000000628(Hk2);ENSMUSG00000000682(Cd52);ENSMUSG00000001729(Akt1);ENSMUSG00000003032(Klf4);ENSMUSG00000003518(Dusp3);ENSMUSG00000003545(Fosb);ENSMUSG00000005161(Prdx2);ENSMUSG00000005413(Hmox1);ENSMUSG00000006519(Cyba);ENSMUSG00000006818(Sod2);ENSMUSG00000009772(Nuak2);ENSMUSG00000011148(Adssl1);ENSMUSG00000015950(Ncf1);ENSMUSG00000016495(Plgrkt);ENSMUSG0000001767…
GO:0044712	single-organism catabolic process	63	904	2.45988e-17	2.18177e-14	ENSMUSG00000000594(Gm2a);ENSMUSG00000000628(Hk2);ENSMUSG00000001729(Akt1);ENSMUSG00000003363(Pld3);ENSMUSG00000004207(Psap);ENSMUSG00000004610(Etfb);ENSMUSG00000005161(Prdx2);ENSMUSG00000005413(Hmox1);ENSMUSG00000005447(Pafah1b3);ENSMUSG00000007038(Neu1);ENSMUSG00000011752(Pgam1);ENSMUSG00000015950(Ncf1);ENSMUSG00000017390(Aldoc);ENSMUSG00000018965(Ywhah);ENSMUSG00000019872(Smpdl3a);ENSMUSG000000…
GO:0044281	small molecule metabolic process	96	1857	2.62954e-17	2.18177e-14	ENSMUSG00000000088(Cox5a);ENSMUSG00000000326(Comt);ENSMUSG00000000628(Hk2);ENSMUSG00000001729(Akt1);ENSMUSG00000002804(Nudt14);ENSMUSG00000003500(Impdh1);ENSMUSG00000004610(Etfb);ENSMUSG00000011148(Adssl1);ENSMUSG00000011752(Pgam1);ENSMUSG00000013846(St3gal1);ENSMUSG00000015889(Lta4h);ENSMUSG00000015950(Ncf1);ENSMUSG00000016252(Atp5e);ENSMUSG00000017390(Aldoc);ENSMUSG00000017754(Pltp);ENSMUSG0000…
GO:0032879	regulation of localization	123	2762	3.42542e-17	2.27287e-14	ENSMUSG00000000058(Cav2);ENSMUSG00000000326(Comt);ENSMUSG00000000530(Acvrl1);ENSMUSG00000000628(Hk2);ENSMUSG00000001175(Calm1);ENSMUSG00000001729(Akt1);ENSMUSG00000001750(Tcirg1);ENSMUSG00000002058(Unc119);ENSMUSG00000002233(Rhoc);ENSMUSG00000003032(Klf4);ENSMUSG00000003346(Abhd17a);ENSMUSG00000003518(Dusp3);ENSMUSG00000005413(Hmox1);ENSMUSG00000006519(Cyba);ENSMUSG00000006818(Sod2);ENSMUSG000000…
GO:0010033	response to organic substance	136	3226	3.61883e-17	2.27287e-14	ENSMUSG00000000058(Cav2);ENSMUSG00000000326(Comt);ENSMUSG00000000530(Acvrl1);ENSMUSG00000000628(Hk2);ENSMUSG00000001729(Akt1);ENSMUSG00000001750(Tcirg1);ENSMUSG00000003032(Klf4);ENSMUSG00000003518(Dusp3);ENSMUSG00000003545(Fosb);ENSMUSG00000003882(Il7r);ENSMUSG00000004207(Psap);ENSMUSG00000005161(Prdx2);ENSMUSG00000005413(Hmox1);ENSMUSG00000006519(Cyba);ENSMUSG00000006818(Sod2);ENSMUSG00000009555…
GO:0071310	cellular response to organic substance	110	2323	3.91334e-17	2.27287e-14	ENSMUSG00000000058(Cav2);ENSMUSG00000000530(Acvrl1);ENSMUSG00000000628(Hk2);ENSMUSG00000001729(Akt1);ENSMUSG00000001750(Tcirg1);ENSMUSG00000003032(Klf4);ENSMUSG00000003518(Dusp3);ENSMUSG00000003545(Fosb);ENSMUSG00000003882(Il7r);ENSMUSG00000004207(Psap);ENSMUSG00000005161(Prdx2);ENSMUSG00000006519(Cyba);ENSMUSG00000006818(Sod2);ENSMUSG00000009555(Cdk9);ENSMUSG00000015766(Eps8);ENSMUSG00000018819(…
GO:0065008	regulation of biological quality	145	3670	5.83041e-16	3.07845e-13	ENSMUSG00000000058(Cav2);ENSMUSG00000000326(Comt);ENSMUSG00000000530(Acvrl1);ENSMUSG00000000594(Gm2a);ENSMUSG00000000628(Hk2);ENSMUSG00000000682(Cd52);ENSMUSG00000001175(Calm1);ENSMUSG00000001247(Lsr);ENSMUSG00000001729(Akt1);ENSMUSG00000001750(Tcirg1);ENSMUSG00000002233(Rhoc);ENSMUSG00000003882(Il7r);ENSMUSG00000005161(Prdx2);ENSMUSG00000005413(Hmox1);ENSMUSG00000006519(Cyba);ENSMUSG00000006818(…
GO:0008219	cell death	99	2052	7.25055e-16	3.23932e-13	ENSMUSG00000000628(Hk2);ENSMUSG00000001729(Akt1);ENSMUSG00000001750(Tcirg1);ENSMUSG00000003032(Klf4);ENSMUSG00000003882(Il7r);ENSMUSG00000003955(Fam162a);ENSMUSG00000004207(Psap);ENSMUSG00000005161(Prdx2);ENSMUSG00000005413(Hmox1);ENSMUSG00000006360(Crip1);ENSMUSG00000006818(Sod2);ENSMUSG00000007891(Ctsd);ENSMUSG00000009291(Pttg1ip);ENSMUSG00000009772(Nuak2);ENSMUSG00000014077(Chp1);ENSMUSG000000…
GO:0016265	death	99	2052	7.25055e-16	3.23932e-13	ENSMUSG00000000628(Hk2);ENSMUSG00000001729(Akt1);ENSMUSG00000001750(Tcirg1);ENSMUSG00000003032(Klf4);ENSMUSG00000003882(Il7r);ENSMUSG00000003955(Fam162a);ENSMUSG00000004207(Psap);ENSMUSG00000005161(Prdx2);ENSMUSG00000005413(Hmox1);ENSMUSG00000006360(Crip1);ENSMUSG00000006818(Sod2);ENSMUSG00000007891(Ctsd);ENSMUSG00000009291(Pttg1ip);ENSMUSG00000009772(Nuak2);ENSMUSG00000014077(Chp1);ENSMUSG000000…
GO:0051179	localization	196	5776	2.20335e-15	9.14074e-13	ENSMUSG00000000058(Cav2);ENSMUSG00000000088(Cox5a);ENSMUSG00000000290(Itgb2);ENSMUSG00000000326(Comt);ENSMUSG00000000530(Acvrl1);ENSMUSG00000000594(Gm2a);ENSMUSG00000000628(Hk2);ENSMUSG00000001175(Calm1);ENSMUSG00000001247(Lsr);ENSMUSG00000001729(Akt1);ENSMUSG00000001750(Tcirg1);ENSMUSG00000002043(Trappc6a);ENSMUSG00000002058(Unc119);ENSMUSG00000002233(Rhoc);ENSMUSG00000002957(Ap2a2);ENSMUSG00000…
GO:0006952	defense response	77	1420	5.97362e-15	2.31299e-12	ENSMUSG00000000290(Itgb2);ENSMUSG00000001128(Cfp);ENSMUSG00000001729(Akt1);ENSMUSG00000001750(Tcirg1);ENSMUSG00000005161(Prdx2);ENSMUSG00000005413(Hmox1);ENSMUSG00000006519(Cyba);ENSMUSG00000015950(Ncf1);ENSMUSG00000016495(Plgrkt);ENSMUSG00000018102(Hist1h2bc);ENSMUSG00000018819(Lsp1);ENSMUSG00000018927(Ccl6);ENSMUSG00000019122(Ccl9);ENSMUSG00000019987(Arg1);ENSMUSG00000020009(Ifngr1);ENSMUSG0000…
GO:0006091	generation of precursor metabolites and energy	37	385	9.65901e-15	3.50622e-12	ENSMUSG00000000088(Cox5a);ENSMUSG00000000628(Hk2);ENSMUSG00000001729(Akt1);ENSMUSG00000004610(Etfb);ENSMUSG00000006519(Cyba);ENSMUSG00000006818(Sod2);ENSMUSG00000011752(Pgam1);ENSMUSG00000017390(Aldoc);ENSMUSG00000019528(Gyg);ENSMUSG00000020108(Ddit4);ENSMUSG00000020250(Txnrd1);ENSMUSG00000020277(Pfkl);ENSMUSG00000021069(Pygl);ENSMUSG00000021109(Hif1a);ENSMUSG00000021196(Pfkp);ENSMUSG00000021591(…
GO:0048518	positive regulation of biological process	201	6087	1.34624e-14	4.59939e-12	ENSMUSG00000000058(Cav2);ENSMUSG00000000290(Itgb2);ENSMUSG00000000326(Comt);ENSMUSG00000000530(Acvrl1);ENSMUSG00000000594(Gm2a);ENSMUSG00000000628(Hk2);ENSMUSG00000001128(Cfp);ENSMUSG00000001175(Calm1);ENSMUSG00000001729(Akt1);ENSMUSG00000002058(Unc119);ENSMUSG00000002233(Rhoc);ENSMUSG00000003032(Klf4);ENSMUSG00000003518(Dusp3);ENSMUSG00000003545(Fosb);ENSMUSG00000003882(Il7r);ENSMUSG00000003955(…
GO:0012501	programmed cell death	91	1898	2.16127e-14	6.9737e-12	ENSMUSG00000000628(Hk2);ENSMUSG00000001729(Akt1);ENSMUSG00000001750(Tcirg1);ENSMUSG00000003032(Klf4);ENSMUSG00000003882(Il7r);ENSMUSG00000003955(Fam162a);ENSMUSG00000005161(Prdx2);ENSMUSG00000005413(Hmox1);ENSMUSG00000006360(Crip1);ENSMUSG00000006818(Sod2);ENSMUSG00000007891(Ctsd);ENSMUSG00000009291(Pttg1ip);ENSMUSG00000009772(Nuak2);ENSMUSG00000015950(Ncf1);ENSMUSG00000017390(Aldoc);ENSMUSG00000…
GO:0065009	regulation of molecular function	117	2804	3.17581e-14	9.70794e-12	ENSMUSG00000000058(Cav2);ENSMUSG00000000290(Itgb2);ENSMUSG00000000594(Gm2a);ENSMUSG00000001175(Calm1);ENSMUSG00000001729(Akt1);ENSMUSG00000002043(Trappc6a);ENSMUSG00000002058(Unc119);ENSMUSG00000002233(Rhoc);ENSMUSG00000003032(Klf4);ENSMUSG00000003518(Dusp3);ENSMUSG00000003955(Fam162a);ENSMUSG00000004207(Psap);ENSMUSG00000005161(Prdx2);ENSMUSG00000005413(Hmox1);ENSMUSG00000006519(Cyba);ENSMUSG000…
GO:0019362	pyridine nucleotide metabolic process	24	161	4.01791e-14	1.11124e-11	ENSMUSG00000000628(Hk2);ENSMUSG00000011752(Pgam1);ENSMUSG00000015950(Ncf1);ENSMUSG00000017390(Aldoc);ENSMUSG00000020108(Ddit4);ENSMUSG00000020250(Txnrd1);ENSMUSG00000020277(Pfkl);ENSMUSG00000021109(Hif1a);ENSMUSG00000021196(Pfkp);ENSMUSG00000022892(App);ENSMUSG00000023456(Tpi1);ENSMUSG00000023861(Mpc1);ENSMUSG00000024953(Prdx5);ENSMUSG00000025950(Idh1);ENSMUSG00000028931(Kcnab2);ENSMUSG0000002896…
GO:0046496	nicotinamide nucleotide metabolic process	24	161	4.01791e-14	1.11124e-11	ENSMUSG00000000628(Hk2);ENSMUSG00000011752(Pgam1);ENSMUSG00000015950(Ncf1);ENSMUSG00000017390(Aldoc);ENSMUSG00000020108(Ddit4);ENSMUSG00000020250(Txnrd1);ENSMUSG00000020277(Pfkl);ENSMUSG00000021109(Hif1a);ENSMUSG00000021196(Pfkp);ENSMUSG00000022892(App);ENSMUSG00000023456(Tpi1);ENSMUSG00000023861(Mpc1);ENSMUSG00000024953(Prdx5);ENSMUSG00000025950(Idh1);ENSMUSG00000028931(Kcnab2);ENSMUSG0000002896…
GO:0006915	apoptotic process	89	1860	5.06276e-14	1.33657e-11	ENSMUSG00000000628(Hk2);ENSMUSG00000001729(Akt1);ENSMUSG00000001750(Tcirg1);ENSMUSG00000003032(Klf4);ENSMUSG00000003882(Il7r);ENSMUSG00000003955(Fam162a);ENSMUSG00000005161(Prdx2);ENSMUSG00000005413(Hmox1);ENSMUSG00000006360(Crip1);ENSMUSG00000006818(Sod2);ENSMUSG00000007891(Ctsd);ENSMUSG00000009291(Pttg1ip);ENSMUSG00000009772(Nuak2);ENSMUSG00000015950(Ncf1);ENSMUSG00000017390(Aldoc);ENSMUSG00000…
GO:0044093	positive regulation of molecular function	82	1638	5.60445e-14	1.41524e-11	ENSMUSG00000000058(Cav2);ENSMUSG00000000290(Itgb2);ENSMUSG00000000594(Gm2a);ENSMUSG00000001175(Calm1);ENSMUSG00000001729(Akt1);ENSMUSG00000002058(Unc119);ENSMUSG00000002233(Rhoc);ENSMUSG00000003032(Klf4);ENSMUSG00000003955(Fam162a);ENSMUSG00000004207(Psap);ENSMUSG00000005161(Prdx2);ENSMUSG00000006519(Cyba);ENSMUSG00000007891(Ctsd);ENSMUSG00000009555(Cdk9);ENSMUSG00000014077(Chp1);ENSMUSG000000159…
GO:0072524	pyridine-containing compound metabolic process	24	165	7.02511e-14	1.70008e-11	ENSMUSG00000000628(Hk2);ENSMUSG00000011752(Pgam1);ENSMUSG00000015950(Ncf1);ENSMUSG00000017390(Aldoc);ENSMUSG00000020108(Ddit4);ENSMUSG00000020250(Txnrd1);ENSMUSG00000020277(Pfkl);ENSMUSG00000021109(Hif1a);ENSMUSG00000021196(Pfkp);ENSMUSG00000022892(App);ENSMUSG00000023456(Tpi1);ENSMUSG00000023861(Mpc1);ENSMUSG00000024953(Prdx5);ENSMUSG00000025950(Idh1);ENSMUSG00000028931(Kcnab2);ENSMUSG0000002896…
GO:0042592	homeostatic process	86	1780	8.77274e-14	1.99517e-11	ENSMUSG00000000326(Comt);ENSMUSG00000000628(Hk2);ENSMUSG00000000682(Cd52);ENSMUSG00000001175(Calm1);ENSMUSG00000001247(Lsr);ENSMUSG00000001729(Akt1);ENSMUSG00000001750(Tcirg1);ENSMUSG00000003882(Il7r);ENSMUSG00000005161(Prdx2);ENSMUSG00000005413(Hmox1);ENSMUSG00000006519(Cyba);ENSMUSG00000006818(Sod2);ENSMUSG00000014077(Chp1);ENSMUSG00000018585(Atox1);ENSMUSG00000018909(Arrb1);ENSMUSG00000019066(…
GO:0010941	regulation of cell death	83	1684	8.93156e-14	1.99517e-11	ENSMUSG00000001729(Akt1);ENSMUSG00000003032(Klf4);ENSMUSG00000003882(Il7r);ENSMUSG00000003955(Fam162a);ENSMUSG00000004207(Psap);ENSMUSG00000005161(Prdx2);ENSMUSG00000005413(Hmox1);ENSMUSG00000006818(Sod2);ENSMUSG00000007891(Ctsd);ENSMUSG00000009291(Pttg1ip);ENSMUSG00000009772(Nuak2);ENSMUSG00000014077(Chp1);ENSMUSG00000018585(Atox1);ENSMUSG00000018909(Arrb1);ENSMUSG00000018965(Ywhah);ENSMUSG00000…
GO:0051239	regulation of multicellular organismal process	120	2970	1.30276e-13	2.80237e-11	ENSMUSG00000000290(Itgb2);ENSMUSG00000000326(Comt);ENSMUSG00000000530(Acvrl1);ENSMUSG00000000628(Hk2);ENSMUSG00000001729(Akt1);ENSMUSG00000001750(Tcirg1);ENSMUSG00000002957(Ap2a2);ENSMUSG00000003032(Klf4);ENSMUSG00000003882(Il7r);ENSMUSG00000005161(Prdx2);ENSMUSG00000005413(Hmox1);ENSMUSG00000006519(Cyba);ENSMUSG00000007038(Neu1);ENSMUSG00000009555(Cdk9);ENSMUSG00000018909(Arrb1);ENSMUSG000000189…
GO:0055086	nucleobase-containing small molecule metabolic process	45	610	1.8134e-13	3.76151e-11	ENSMUSG00000000088(Cox5a);ENSMUSG00000000628(Hk2);ENSMUSG00000002804(Nudt14);ENSMUSG00000003500(Impdh1);ENSMUSG00000011148(Adssl1);ENSMUSG00000011752(Pgam1);ENSMUSG00000015950(Ncf1);ENSMUSG00000016252(Atp5e);ENSMUSG00000017390(Aldoc);ENSMUSG00000019872(Smpdl3a);ENSMUSG00000020108(Ddit4);ENSMUSG00000020250(Txnrd1);ENSMUSG00000020277(Pfkl);ENSMUSG00000020444(Guk1);ENSMUSG00000020857(Nme2);ENSMUSG00…
GO:0006793	phosphorus metabolic process	123	3097	1.93698e-13	3.83996e-11	ENSMUSG00000000058(Cav2);ENSMUSG00000000088(Cox5a);ENSMUSG00000000530(Acvrl1);ENSMUSG00000000628(Hk2);ENSMUSG00000001729(Akt1);ENSMUSG00000002058(Unc119);ENSMUSG00000002804(Nudt14);ENSMUSG00000003032(Klf4);ENSMUSG00000003500(Impdh1);ENSMUSG00000003518(Dusp3);ENSMUSG00000004207(Psap);ENSMUSG00000005161(Prdx2);ENSMUSG00000009555(Cdk9);ENSMUSG00000009772(Nuak2);ENSMUSG00000011148(Adssl1);ENSMUSG0000…
GO:0009132	nucleoside diphosphate metabolic process	21	127	1.98345e-13	3.83996e-11	ENSMUSG00000000628(Hk2);ENSMUSG00000011752(Pgam1);ENSMUSG00000017390(Aldoc);ENSMUSG00000020108(Ddit4);ENSMUSG00000020277(Pfkl);ENSMUSG00000020444(Guk1);ENSMUSG00000020857(Nme2);ENSMUSG00000021109(Hif1a);ENSMUSG00000021196(Pfkp);ENSMUSG00000022892(App);ENSMUSG00000023456(Tpi1);ENSMUSG00000030695(Aldoa);ENSMUSG00000033307(Mif);ENSMUSG00000036427(Gpi1);ENSMUSG00000037601(Nme1);ENSMUSG00000038388(Mpp…
GO:0019752	carboxylic acid metabolic process	56	900	2.11039e-13	3.95391e-11	ENSMUSG00000000326(Comt);ENSMUSG00000000628(Hk2);ENSMUSG00000001729(Akt1);ENSMUSG00000004610(Etfb);ENSMUSG00000011148(Adssl1);ENSMUSG00000011752(Pgam1);ENSMUSG00000013846(St3gal1);ENSMUSG00000015889(Lta4h);ENSMUSG00000015950(Ncf1);ENSMUSG00000017390(Aldoc);ENSMUSG00000019987(Arg1);ENSMUSG00000020108(Ddit4);ENSMUSG00000020250(Txnrd1);ENSMUSG00000020277(Pfkl);ENSMUSG00000020917(Acly);ENSMUSG0000002…
GO:0034097	response to cytokine	56	903	2.41907e-13	4.39062e-11	ENSMUSG00000000628(Hk2);ENSMUSG00000001729(Akt1);ENSMUSG00000001750(Tcirg1);ENSMUSG00000003032(Klf4);ENSMUSG00000003882(Il7r);ENSMUSG00000006519(Cyba);ENSMUSG00000009555(Cdk9);ENSMUSG00000015766(Eps8);ENSMUSG00000018819(Lsp1);ENSMUSG00000018927(Ccl6);ENSMUSG00000019122(Ccl9);ENSMUSG00000019433(Gipc1);ENSMUSG00000019987(Arg1);ENSMUSG00000020009(Ifngr1);ENSMUSG00000021109(Hif1a);ENSMUSG00000021196(…
GO:0006810	transport	154	4302	2.66784e-13	4.69539e-11	ENSMUSG00000000058(Cav2);ENSMUSG00000000088(Cox5a);ENSMUSG00000000326(Comt);ENSMUSG00000000594(Gm2a);ENSMUSG00000000628(Hk2);ENSMUSG00000001175(Calm1);ENSMUSG00000001247(Lsr);ENSMUSG00000001729(Akt1);ENSMUSG00000001750(Tcirg1);ENSMUSG00000002043(Trappc6a);ENSMUSG00000002058(Unc119);ENSMUSG00000002957(Ap2a2);ENSMUSG00000004207(Psap);ENSMUSG00000005413(Hmox1);ENSMUSG00000006519(Cyba);ENSMUSG0000000…
GO:0042221	response to chemical	178	5286	2.99562e-13	5.11723e-11	ENSMUSG00000000058(Cav2);ENSMUSG00000000326(Comt);ENSMUSG00000000530(Acvrl1);ENSMUSG00000000628(Hk2);ENSMUSG00000001729(Akt1);ENSMUSG00000001750(Tcirg1);ENSMUSG00000003032(Klf4);ENSMUSG00000003518(Dusp3);ENSMUSG00000003545(Fosb);ENSMUSG00000003882(Il7r);ENSMUSG00000003955(Fam162a);ENSMUSG00000004207(Psap);ENSMUSG00000005161(Prdx2);ENSMUSG00000005413(Hmox1);ENSMUSG00000006360(Crip1);ENSMUSG0000000…
GO:0050896	response to stimulus	268	9348	3.35857e-13	5.50804e-11	ENSMUSG00000000058(Cav2);ENSMUSG00000000290(Itgb2);ENSMUSG00000000326(Comt);ENSMUSG00000000530(Acvrl1);ENSMUSG00000000628(Hk2);ENSMUSG00000000682(Cd52);ENSMUSG00000001128(Cfp);ENSMUSG00000001175(Calm1);ENSMUSG00000001729(Akt1);ENSMUSG00000001750(Tcirg1);ENSMUSG00000002058(Unc119);ENSMUSG00000002233(Rhoc);ENSMUSG00000003032(Klf4);ENSMUSG00000003518(Dusp3);ENSMUSG00000003545(Fosb);ENSMUSG0000000388…
GO:0006733	oxidoreduction coenzyme metabolic process	24	177	3.41408e-13	5.50804e-11	ENSMUSG00000000628(Hk2);ENSMUSG00000011752(Pgam1);ENSMUSG00000015950(Ncf1);ENSMUSG00000017390(Aldoc);ENSMUSG00000020108(Ddit4);ENSMUSG00000020250(Txnrd1);ENSMUSG00000020277(Pfkl);ENSMUSG00000021109(Hif1a);ENSMUSG00000021196(Pfkp);ENSMUSG00000022892(App);ENSMUSG00000023456(Tpi1);ENSMUSG00000023861(Mpc1);ENSMUSG00000024953(Prdx5);ENSMUSG00000025950(Idh1);ENSMUSG00000028931(Kcnab2);ENSMUSG0000002896…
GO:0009135	purine nucleoside diphosphate metabolic process	19	104	4.38695e-13	6.7051e-11	ENSMUSG00000000628(Hk2);ENSMUSG00000011752(Pgam1);ENSMUSG00000017390(Aldoc);ENSMUSG00000020108(Ddit4);ENSMUSG00000020277(Pfkl);ENSMUSG00000020444(Guk1);ENSMUSG00000021109(Hif1a);ENSMUSG00000021196(Pfkp);ENSMUSG00000022892(App);ENSMUSG00000023456(Tpi1);ENSMUSG00000030695(Aldoa);ENSMUSG00000033307(Mif);ENSMUSG00000036427(Gpi1);ENSMUSG00000038388(Mpp6);ENSMUSG00000045211(Nudt18);ENSMUSG00000057666(G…
GO:0009179	purine ribonucleoside diphosphate metabolic process	19	104	4.38695e-13	6.7051e-11	ENSMUSG00000000628(Hk2);ENSMUSG00000011752(Pgam1);ENSMUSG00000017390(Aldoc);ENSMUSG00000020108(Ddit4);ENSMUSG00000020277(Pfkl);ENSMUSG00000020444(Guk1);ENSMUSG00000021109(Hif1a);ENSMUSG00000021196(Pfkp);ENSMUSG00000022892(App);ENSMUSG00000023456(Tpi1);ENSMUSG00000030695(Aldoa);ENSMUSG00000033307(Mif);ENSMUSG00000036427(Gpi1);ENSMUSG00000038388(Mpp6);ENSMUSG00000045211(Nudt18);ENSMUSG00000057666(G…
GO:0048522	positive regulation of cellular process	179	5356	4.96376e-13	7.39218e-11	ENSMUSG00000000058(Cav2);ENSMUSG00000000290(Itgb2);ENSMUSG00000000326(Comt);ENSMUSG00000000530(Acvrl1);ENSMUSG00000000628(Hk2);ENSMUSG00000001175(Calm1);ENSMUSG00000001729(Akt1);ENSMUSG00000002058(Unc119);ENSMUSG00000002233(Rhoc);ENSMUSG00000003032(Klf4);ENSMUSG00000003518(Dusp3);ENSMUSG00000003545(Fosb);ENSMUSG00000003882(Il7r);ENSMUSG00000003955(Fam162a);ENSMUSG00000004207(Psap);ENSMUSG00000005…
GO:0044724	single-organism carbohydrate catabolic process	21	134	5.89823e-13	8.56423e-11	ENSMUSG00000000594(Gm2a);ENSMUSG00000000628(Hk2);ENSMUSG00000007038(Neu1);ENSMUSG00000011752(Pgam1);ENSMUSG00000017390(Aldoc);ENSMUSG00000020108(Ddit4);ENSMUSG00000020277(Pfkl);ENSMUSG00000021069(Pygl);ENSMUSG00000021109(Hif1a);ENSMUSG00000021196(Pfkp);ENSMUSG00000022892(App);ENSMUSG00000023456(Tpi1);ENSMUSG00000025791(Pgm1);ENSMUSG00000028961(Pgd);ENSMUSG00000030695(Aldoa);ENSMUSG00000033307(Mif…
GO:0006753	nucleoside phosphate metabolic process	42	558	6.31356e-13	8.9437e-11	ENSMUSG00000000088(Cox5a);ENSMUSG00000000628(Hk2);ENSMUSG00000002804(Nudt14);ENSMUSG00000003500(Impdh1);ENSMUSG00000011148(Adssl1);ENSMUSG00000011752(Pgam1);ENSMUSG00000015950(Ncf1);ENSMUSG00000016252(Atp5e);ENSMUSG00000017390(Aldoc);ENSMUSG00000019872(Smpdl3a);ENSMUSG00000020108(Ddit4);ENSMUSG00000020250(Txnrd1);ENSMUSG00000020277(Pfkl);ENSMUSG00000020444(Guk1);ENSMUSG00000020857(Nme2);ENSMUSG00…
GO:0044765	single-organism transport	141	3838	6.89015e-13	9.46182e-11	ENSMUSG00000000088(Cox5a);ENSMUSG00000000326(Comt);ENSMUSG00000000594(Gm2a);ENSMUSG00000000628(Hk2);ENSMUSG00000001175(Calm1);ENSMUSG00000001247(Lsr);ENSMUSG00000001729(Akt1);ENSMUSG00000001750(Tcirg1);ENSMUSG00000002043(Trappc6a);ENSMUSG00000002058(Unc119);ENSMUSG00000004207(Psap);ENSMUSG00000005413(Hmox1);ENSMUSG00000006519(Cyba);ENSMUSG00000009291(Pttg1ip);ENSMUSG00000009687(Fxyd5);ENSMUSG0000…
GO:0006796	phosphate-containing compound metabolic process	120	3042	7.00514e-13	9.46182e-11	ENSMUSG00000000058(Cav2);ENSMUSG00000000088(Cox5a);ENSMUSG00000000530(Acvrl1);ENSMUSG00000000628(Hk2);ENSMUSG00000001729(Akt1);ENSMUSG00000002058(Unc119);ENSMUSG00000002804(Nudt14);ENSMUSG00000003032(Klf4);ENSMUSG00000003500(Impdh1);ENSMUSG00000003518(Dusp3);ENSMUSG00000004207(Psap);ENSMUSG00000005161(Prdx2);ENSMUSG00000009555(Cdk9);ENSMUSG00000009772(Nuak2);ENSMUSG00000011148(Adssl1);ENSMUSG0000…
GO:0009185	ribonucleoside diphosphate metabolic process	19	107	7.49382e-13	9.89185e-11	ENSMUSG00000000628(Hk2);ENSMUSG00000011752(Pgam1);ENSMUSG00000017390(Aldoc);ENSMUSG00000020108(Ddit4);ENSMUSG00000020277(Pfkl);ENSMUSG00000020444(Guk1);ENSMUSG00000021109(Hif1a);ENSMUSG00000021196(Pfkp);ENSMUSG00000022892(App);ENSMUSG00000023456(Tpi1);ENSMUSG00000030695(Aldoa);ENSMUSG00000033307(Mif);ENSMUSG00000036427(Gpi1);ENSMUSG00000038388(Mpp6);ENSMUSG00000045211(Nudt18);ENSMUSG00000057666(G…
GO:0006954	inflammatory response	45	636	7.80201e-13	1.00698e-10	ENSMUSG00000000290(Itgb2);ENSMUSG00000001729(Akt1);ENSMUSG00000001750(Tcirg1);ENSMUSG00000005161(Prdx2);ENSMUSG00000005413(Hmox1);ENSMUSG00000006519(Cyba);ENSMUSG00000015950(Ncf1);ENSMUSG00000016495(Plgrkt);ENSMUSG00000018927(Ccl6);ENSMUSG00000019122(Ccl9);ENSMUSG00000021109(Hif1a);ENSMUSG00000021457(Syk);ENSMUSG00000023913(Pla2g7);ENSMUSG00000024952(Rps6ka4);ENSMUSG00000025473(Adam8);ENSMUSG0000…
GO:1902578	single-organism localization	147	4087	9.12077e-13	1.1516e-10	ENSMUSG00000000088(Cox5a);ENSMUSG00000000326(Comt);ENSMUSG00000000594(Gm2a);ENSMUSG00000000628(Hk2);ENSMUSG00000001175(Calm1);ENSMUSG00000001247(Lsr);ENSMUSG00000001729(Akt1);ENSMUSG00000001750(Tcirg1);ENSMUSG00000002043(Trappc6a);ENSMUSG00000002058(Unc119);ENSMUSG00000003346(Abhd17a);ENSMUSG00000004207(Psap);ENSMUSG00000005413(Hmox1);ENSMUSG00000006519(Cyba);ENSMUSG00000009291(Pttg1ip);ENSMUSG00…
GO:0043436	oxoacid metabolic process	57	963	9.88636e-13	1.2217e-10	ENSMUSG00000000326(Comt);ENSMUSG00000000628(Hk2);ENSMUSG00000001729(Akt1);ENSMUSG00000004610(Etfb);ENSMUSG00000011148(Adssl1);ENSMUSG00000011752(Pgam1);ENSMUSG00000013846(St3gal1);ENSMUSG00000015889(Lta4h);ENSMUSG00000015950(Ncf1);ENSMUSG00000017390(Aldoc);ENSMUSG00000019987(Arg1);ENSMUSG00000020108(Ddit4);ENSMUSG00000020250(Txnrd1);ENSMUSG00000020277(Pfkl);ENSMUSG00000020917(Acly);ENSMUSG0000002…
GO:0001775	cell activation	55	908	1.03966e-12	1.25799e-10	ENSMUSG00000000290(Itgb2);ENSMUSG00000000530(Acvrl1);ENSMUSG00000001750(Tcirg1);ENSMUSG00000003500(Impdh1);ENSMUSG00000003518(Dusp3);ENSMUSG00000003882(Il7r);ENSMUSG00000005161(Prdx2);ENSMUSG00000005413(Hmox1);ENSMUSG00000019987(Arg1);ENSMUSG00000020009(Ifngr1);ENSMUSG00000020635(Fkbp1b);ENSMUSG00000020644(Id2);ENSMUSG00000021457(Syk);ENSMUSG00000021948(Prkcd);ENSMUSG00000022303(Dcstamp);ENSMUSG0…
GO:0006955	immune response	70	1352	1.15766e-12	1.37218e-10	ENSMUSG00000001128(Cfp);ENSMUSG00000001750(Tcirg1);ENSMUSG00000003518(Dusp3);ENSMUSG00000003882(Il7r);ENSMUSG00000005413(Hmox1);ENSMUSG00000006519(Cyba);ENSMUSG00000018102(Hist1h2bc);ENSMUSG00000018927(Ccl6);ENSMUSG00000019122(Ccl9);ENSMUSG00000019987(Arg1);ENSMUSG00000020437(Myo1g);ENSMUSG00000021457(Syk);ENSMUSG00000021559(Dapk1);ENSMUSG00000021948(Prkcd);ENSMUSG00000022636(Alcam);ENSMUSG000000…
GO:0006629	lipid metabolic process	67	1264	1.32254e-12	1.53626e-10	ENSMUSG00000000326(Comt);ENSMUSG00000000594(Gm2a);ENSMUSG00000001247(Lsr);ENSMUSG00000001729(Akt1);ENSMUSG00000003032(Klf4);ENSMUSG00000003363(Pld3);ENSMUSG00000004207(Psap);ENSMUSG00000004610(Etfb);ENSMUSG00000005447(Pafah1b3);ENSMUSG00000007038(Neu1);ENSMUSG00000015889(Lta4h);ENSMUSG00000015950(Ncf1);ENSMUSG00000017754(Pltp);ENSMUSG00000018965(Ywhah);ENSMUSG00000019872(Smpdl3a);ENSMUSG000000206…
cluster 19
GO ID	Description	Cluster_19 (538)	All (20485)	pvalue	p.adjust	Genes
GO:0006950	response to stress	196	3550	5.25043e-27	3.27207e-23	ENSMUSG00000000001(Gnai3);ENSMUSG00000000244(Tspan32);ENSMUSG00000000318(Clec10a);ENSMUSG00000000326(Comt);ENSMUSG00000000787(Ddx3x);ENSMUSG00000001128(Cfp);ENSMUSG00000001642(Akr1b3);ENSMUSG00000001847(Rac1);ENSMUSG00000002985(Apoe);ENSMUSG00000003032(Klf4);ENSMUSG00000003518(Dusp3);ENSMUSG00000004207(Psap);ENSMUSG00000004814(Ccl24);ENSMUSG00000005413(Hmox1);ENSMUSG00000005583(Mef2c);ENSMUSG0000…
GO:0051179	localization	261	5776	4.23337e-24	1.31912e-20	ENSMUSG00000000001(Gnai3);ENSMUSG00000000088(Cox5a);ENSMUSG00000000149(Gna12);ENSMUSG00000000326(Comt);ENSMUSG00000000787(Ddx3x);ENSMUSG00000001847(Rac1);ENSMUSG00000002365(Snx9);ENSMUSG00000002580(Mien1);ENSMUSG00000002957(Ap2a2);ENSMUSG00000002985(Apoe);ENSMUSG00000003032(Klf4);ENSMUSG00000003518(Dusp3);ENSMUSG00000004207(Psap);ENSMUSG00000004317(Clcn5);ENSMUSG00000004771(Rab11a);ENSMUSG0000000…
GO:0002376	immune system process	140	2282	1.48003e-22	3.07451e-19	ENSMUSG00000000134(Tfe3);ENSMUSG00000000244(Tspan32);ENSMUSG00000000787(Ddx3x);ENSMUSG00000001128(Cfp);ENSMUSG00000001847(Rac1);ENSMUSG00000002957(Ap2a2);ENSMUSG00000002985(Apoe);ENSMUSG00000003032(Klf4);ENSMUSG00000003420(Fcgrt);ENSMUSG00000003518(Dusp3);ENSMUSG00000003812(Dnase2a);ENSMUSG00000004730(Adgre1);ENSMUSG00000004814(Ccl24);ENSMUSG00000005413(Hmox1);ENSMUSG00000005583(Mef2c);ENSMUSG000…
GO:0006810	transport	210	4302	3.42284e-22	5.33279e-19	ENSMUSG00000000001(Gnai3);ENSMUSG00000000088(Cox5a);ENSMUSG00000000326(Comt);ENSMUSG00000001847(Rac1);ENSMUSG00000002365(Snx9);ENSMUSG00000002957(Ap2a2);ENSMUSG00000002985(Apoe);ENSMUSG00000004207(Psap);ENSMUSG00000004317(Clcn5);ENSMUSG00000004771(Rab11a);ENSMUSG00000005413(Hmox1);ENSMUSG00000005583(Mef2c);ENSMUSG00000005656(Snx6);ENSMUSG00000006005(Tpr);ENSMUSG00000006169(Clint1);ENSMUSG00000006…
GO:0051234	establishment of localization	212	4440	3.16061e-21	3.68753e-18	ENSMUSG00000000001(Gnai3);ENSMUSG00000000088(Cox5a);ENSMUSG00000000326(Comt);ENSMUSG00000001847(Rac1);ENSMUSG00000002365(Snx9);ENSMUSG00000002957(Ap2a2);ENSMUSG00000002985(Apoe);ENSMUSG00000004207(Psap);ENSMUSG00000004317(Clcn5);ENSMUSG00000004771(Rab11a);ENSMUSG00000005413(Hmox1);ENSMUSG00000005583(Mef2c);ENSMUSG00000005656(Snx6);ENSMUSG00000006005(Tpr);ENSMUSG00000006169(Clint1);ENSMUSG00000006…
GO:0048583	regulation of response to stimulus	188	3714	3.55026e-21	3.68753e-18	ENSMUSG00000000001(Gnai3);ENSMUSG00000000149(Gna12);ENSMUSG00000000244(Tspan32);ENSMUSG00000000787(Ddx3x);ENSMUSG00000001128(Cfp);ENSMUSG00000001642(Akr1b3);ENSMUSG00000001847(Rac1);ENSMUSG00000002985(Apoe);ENSMUSG00000003032(Klf4);ENSMUSG00000003316(Glg1);ENSMUSG00000003420(Fcgrt);ENSMUSG00000003518(Dusp3);ENSMUSG00000003812(Dnase2a);ENSMUSG00000004207(Psap);ENSMUSG00000004814(Ccl24);ENSMUSG0000…
GO:0048518	positive regulation of biological process	261	6087	1.36047e-20	1.21121e-17	ENSMUSG00000000001(Gnai3);ENSMUSG00000000078(Klf6);ENSMUSG00000000134(Tfe3);ENSMUSG00000000326(Comt);ENSMUSG00000000787(Ddx3x);ENSMUSG00000001128(Cfp);ENSMUSG00000001642(Akr1b3);ENSMUSG00000001847(Rac1);ENSMUSG00000001911(Nfix);ENSMUSG00000002365(Snx9);ENSMUSG00000002580(Mien1);ENSMUSG00000002985(Apoe);ENSMUSG00000003032(Klf4);ENSMUSG00000003420(Fcgrt);ENSMUSG00000003518(Dusp3);ENSMUSG00000003545…
GO:0009605	response to external stimulus	140	2406	2.02702e-20	1.57905e-17	ENSMUSG00000000001(Gnai3);ENSMUSG00000000244(Tspan32);ENSMUSG00000000326(Comt);ENSMUSG00000000787(Ddx3x);ENSMUSG00000001847(Rac1);ENSMUSG00000002985(Apoe);ENSMUSG00000003032(Klf4);ENSMUSG00000003518(Dusp3);ENSMUSG00000003545(Fosb);ENSMUSG00000004151(Etv1);ENSMUSG00000004814(Ccl24);ENSMUSG00000005413(Hmox1);ENSMUSG00000005583(Mef2c);ENSMUSG00000006611(Hfe);ENSMUSG00000008540(Mgst1);ENSMUSG00000009…
GO:0006897	endocytosis	62	606	3.29682e-20	2.28286e-17	ENSMUSG00000001847(Rac1);ENSMUSG00000002365(Snx9);ENSMUSG00000002957(Ap2a2);ENSMUSG00000002985(Apoe);ENSMUSG00000004317(Clcn5);ENSMUSG00000006611(Hfe);ENSMUSG00000008036(Ap2s1);ENSMUSG00000008845(Cd163);ENSMUSG00000014361(Mertk);ENSMUSG00000015243(Abca1);ENSMUSG00000016528(Mapkapk2);ENSMUSG00000019804(Snx3);ENSMUSG00000020149(Rab1a);ENSMUSG00000020368(Canx);ENSMUSG00000020476(Dbnl);ENSMUSG0000002…
GO:0006952	defense response	100	1420	5.76623e-20	3.59352e-17	ENSMUSG00000000244(Tspan32);ENSMUSG00000000318(Clec10a);ENSMUSG00000000787(Ddx3x);ENSMUSG00000001128(Cfp);ENSMUSG00000002985(Apoe);ENSMUSG00000004814(Ccl24);ENSMUSG00000005413(Hmox1);ENSMUSG00000005583(Mef2c);ENSMUSG00000006611(Hfe);ENSMUSG00000008845(Cd163);ENSMUSG00000009185(Ccl8);ENSMUSG00000015950(Ncf1);ENSMUSG00000016528(Mapkapk2);ENSMUSG00000017493(Igfbp4);ENSMUSG00000017707(Serinc3);ENSMUS…
GO:0006955	immune response	96	1352	2.11288e-19	1.19704e-16	ENSMUSG00000000134(Tfe3);ENSMUSG00000000787(Ddx3x);ENSMUSG00000001128(Cfp);ENSMUSG00000002985(Apoe);ENSMUSG00000003420(Fcgrt);ENSMUSG00000003518(Dusp3);ENSMUSG00000003812(Dnase2a);ENSMUSG00000004730(Adgre1);ENSMUSG00000004814(Ccl24);ENSMUSG00000005413(Hmox1);ENSMUSG00000005583(Mef2c);ENSMUSG00000006611(Hfe);ENSMUSG00000009185(Ccl8);ENSMUSG00000016528(Mapkapk2);ENSMUSG00000017707(Serinc3);ENSMUSG0…
GO:0048584	positive regulation of response to stimulus	127	2172	1.44648e-18	7.51208e-16	ENSMUSG00000000001(Gnai3);ENSMUSG00000000787(Ddx3x);ENSMUSG00000001128(Cfp);ENSMUSG00000001642(Akr1b3);ENSMUSG00000001847(Rac1);ENSMUSG00000002985(Apoe);ENSMUSG00000003420(Fcgrt);ENSMUSG00000003518(Dusp3);ENSMUSG00000004207(Psap);ENSMUSG00000004814(Ccl24);ENSMUSG00000005413(Hmox1);ENSMUSG00000005583(Mef2c);ENSMUSG00000006611(Hfe);ENSMUSG00000006800(Sulf2);ENSMUSG00000009185(Ccl8);ENSMUSG000000153…
GO:0065008	regulation of biological quality	178	3670	6.95198e-18	3.33267e-15	ENSMUSG00000000149(Gna12);ENSMUSG00000000244(Tspan32);ENSMUSG00000000278(Scpep1);ENSMUSG00000000326(Comt);ENSMUSG00000001642(Akr1b3);ENSMUSG00000001847(Rac1);ENSMUSG00000002365(Snx9);ENSMUSG00000002985(Apoe);ENSMUSG00000003812(Dnase2a);ENSMUSG00000004771(Rab11a);ENSMUSG00000004814(Ccl24);ENSMUSG00000005413(Hmox1);ENSMUSG00000005583(Mef2c);ENSMUSG00000005610(Eif4g2);ENSMUSG00000006611(Hfe);ENSMUSG…
GO:0070887	cellular response to chemical stimulus	149	2830	9.2112e-18	4.1003e-15	ENSMUSG00000000787(Ddx3x);ENSMUSG00000001642(Akr1b3);ENSMUSG00000001847(Rac1);ENSMUSG00000003032(Klf4);ENSMUSG00000003316(Glg1);ENSMUSG00000003518(Dusp3);ENSMUSG00000003545(Fosb);ENSMUSG00000004207(Psap);ENSMUSG00000004814(Ccl24);ENSMUSG00000005413(Hmox1);ENSMUSG00000005583(Mef2c);ENSMUSG00000005656(Snx6);ENSMUSG00000006005(Tpr);ENSMUSG00000006360(Crip1);ENSMUSG00000006611(Hfe);ENSMUSG00000006800…
GO:0016192	vesicle-mediated transport	90	1313	3.24185e-17	1.34688e-14	ENSMUSG00000000001(Gnai3);ENSMUSG00000001847(Rac1);ENSMUSG00000002365(Snx9);ENSMUSG00000002957(Ap2a2);ENSMUSG00000002985(Apoe);ENSMUSG00000004317(Clcn5);ENSMUSG00000004771(Rab11a);ENSMUSG00000005413(Hmox1);ENSMUSG00000005656(Snx6);ENSMUSG00000006169(Clint1);ENSMUSG00000006611(Hfe);ENSMUSG00000008036(Ap2s1);ENSMUSG00000008845(Cd163);ENSMUSG00000009090(Ap1b1);ENSMUSG00000014361(Mertk);ENSMUSG000000…
GO:0032101	regulation of response to external stimulus	67	818	1.10833e-16	4.31693e-14	ENSMUSG00000000001(Gnai3);ENSMUSG00000000244(Tspan32);ENSMUSG00000001847(Rac1);ENSMUSG00000002985(Apoe);ENSMUSG00000003032(Klf4);ENSMUSG00000003518(Dusp3);ENSMUSG00000004814(Ccl24);ENSMUSG00000005413(Hmox1);ENSMUSG00000013787(Ehmt2);ENSMUSG00000015305(Sash1);ENSMUSG00000018572(Phf23);ENSMUSG00000019302(Atp6v0a1);ENSMUSG00000020823(Sec14l1);ENSMUSG00000020889(Nr1d1);ENSMUSG00000021190(Lgmn);ENSMUS…
GO:0032879	regulation of localization	143	2762	2.34952e-16	8.61306e-14	ENSMUSG00000000149(Gna12);ENSMUSG00000000326(Comt);ENSMUSG00000001847(Rac1);ENSMUSG00000002580(Mien1);ENSMUSG00000002985(Apoe);ENSMUSG00000003032(Klf4);ENSMUSG00000003518(Dusp3);ENSMUSG00000004771(Rab11a);ENSMUSG00000004814(Ccl24);ENSMUSG00000005413(Hmox1);ENSMUSG00000005583(Mef2c);ENSMUSG00000006005(Tpr);ENSMUSG00000006611(Hfe);ENSMUSG00000007891(Ctsd);ENSMUSG00000014361(Mertk);ENSMUSG0000001524…
GO:0044710	single-organism metabolic process	212	4873	2.4892e-16	8.61816e-14	ENSMUSG00000000001(Gnai3);ENSMUSG00000000088(Cox5a);ENSMUSG00000000278(Scpep1);ENSMUSG00000000326(Comt);ENSMUSG00000000420(Galnt1);ENSMUSG00000001128(Cfp);ENSMUSG00000001642(Akr1b3);ENSMUSG00000001847(Rac1);ENSMUSG00000001999(Blvra);ENSMUSG00000002985(Apoe);ENSMUSG00000003032(Klf4);ENSMUSG00000003363(Pld3);ENSMUSG00000003518(Dusp3);ENSMUSG00000003746(Man1a);ENSMUSG00000004207(Psap);ENSMUSG0000000…
GO:0051239	regulation of multicellular organismal process	150	2970	2.86242e-16	9.38875e-14	ENSMUSG00000000134(Tfe3);ENSMUSG00000000326(Comt);ENSMUSG00000001847(Rac1);ENSMUSG00000002957(Ap2a2);ENSMUSG00000002985(Apoe);ENSMUSG00000003032(Klf4);ENSMUSG00000003316(Glg1);ENSMUSG00000004771(Rab11a);ENSMUSG00000004814(Ccl24);ENSMUSG00000005413(Hmox1);ENSMUSG00000005583(Mef2c);ENSMUSG00000005610(Eif4g2);ENSMUSG00000006611(Hfe);ENSMUSG00000006800(Sulf2);ENSMUSG00000014361(Mertk);ENSMUSG00000015…
GO:0002682	regulation of immune system process	87	1289	3.04254e-16	9.48054e-14	ENSMUSG00000000134(Tfe3);ENSMUSG00000000244(Tspan32);ENSMUSG00000001128(Cfp);ENSMUSG00000001847(Rac1);ENSMUSG00000002957(Ap2a2);ENSMUSG00000002985(Apoe);ENSMUSG00000003420(Fcgrt);ENSMUSG00000003518(Dusp3);ENSMUSG00000003812(Dnase2a);ENSMUSG00000004814(Ccl24);ENSMUSG00000005413(Hmox1);ENSMUSG00000005583(Mef2c);ENSMUSG00000006611(Hfe);ENSMUSG00000014361(Mertk);ENSMUSG00000016528(Mapkapk2);ENSMUSG00…
GO:0044765	single-organism transport	178	3838	6.58461e-16	1.95406e-13	ENSMUSG00000000088(Cox5a);ENSMUSG00000000326(Comt);ENSMUSG00000001847(Rac1);ENSMUSG00000002365(Snx9);ENSMUSG00000002985(Apoe);ENSMUSG00000004207(Psap);ENSMUSG00000004317(Clcn5);ENSMUSG00000004771(Rab11a);ENSMUSG00000005413(Hmox1);ENSMUSG00000005583(Mef2c);ENSMUSG00000005656(Snx6);ENSMUSG00000006005(Tpr);ENSMUSG00000006611(Hfe);ENSMUSG00000009549(Srp14);ENSMUSG00000011884(Gltp);ENSMUSG00000014313(…
GO:0048522	positive regulation of cellular process	225	5356	9.1285e-16	2.58585e-13	ENSMUSG00000000001(Gnai3);ENSMUSG00000000078(Klf6);ENSMUSG00000000134(Tfe3);ENSMUSG00000000326(Comt);ENSMUSG00000000787(Ddx3x);ENSMUSG00000001642(Akr1b3);ENSMUSG00000001847(Rac1);ENSMUSG00000001911(Nfix);ENSMUSG00000002365(Snx9);ENSMUSG00000002580(Mien1);ENSMUSG00000002985(Apoe);ENSMUSG00000003032(Klf4);ENSMUSG00000003518(Dusp3);ENSMUSG00000003545(Fosb);ENSMUSG00000004151(Etv1);ENSMUSG00000004207…
GO:0040011	locomotion	102	1744	8.02055e-15	2.17322e-12	ENSMUSG00000000149(Gna12);ENSMUSG00000001847(Rac1);ENSMUSG00000002580(Mien1);ENSMUSG00000002985(Apoe);ENSMUSG00000003032(Klf4);ENSMUSG00000003518(Dusp3);ENSMUSG00000004151(Etv1);ENSMUSG00000004771(Rab11a);ENSMUSG00000004814(Ccl24);ENSMUSG00000005413(Hmox1);ENSMUSG00000005583(Mef2c);ENSMUSG00000009185(Ccl8);ENSMUSG00000014361(Mertk);ENSMUSG00000015305(Sash1);ENSMUSG00000015766(Eps8);ENSMUSG0000001…
GO:0040012	regulation of locomotion	71	989	1.13903e-14	2.93594e-12	ENSMUSG00000000149(Gna12);ENSMUSG00000001847(Rac1);ENSMUSG00000002580(Mien1);ENSMUSG00000002985(Apoe);ENSMUSG00000003032(Klf4);ENSMUSG00000003518(Dusp3);ENSMUSG00000004771(Rab11a);ENSMUSG00000004814(Ccl24);ENSMUSG00000005413(Hmox1);ENSMUSG00000005583(Mef2c);ENSMUSG00000015305(Sash1);ENSMUSG00000019804(Snx3);ENSMUSG00000020053(Igf1);ENSMUSG00000020101(Vsir);ENSMUSG00000021190(Lgmn);ENSMUSG00000021…
GO:0071310	cellular response to organic substance	123	2323	1.17777e-14	2.93594e-12	ENSMUSG00000001642(Akr1b3);ENSMUSG00000001847(Rac1);ENSMUSG00000003032(Klf4);ENSMUSG00000003316(Glg1);ENSMUSG00000003518(Dusp3);ENSMUSG00000003545(Fosb);ENSMUSG00000004207(Psap);ENSMUSG00000004814(Ccl24);ENSMUSG00000005583(Mef2c);ENSMUSG00000005656(Snx6);ENSMUSG00000006005(Tpr);ENSMUSG00000006611(Hfe);ENSMUSG00000006800(Sulf2);ENSMUSG00000009185(Ccl8);ENSMUSG00000013787(Ehmt2);ENSMUSG00000015243(…
GO:0044699	single-organism process	463	14861	2.34635e-14	5.62402e-12	ENSMUSG00000000001(Gnai3);ENSMUSG00000000088(Cox5a);ENSMUSG00000000134(Tfe3);ENSMUSG00000000149(Gna12);ENSMUSG00000000244(Tspan32);ENSMUSG00000000278(Scpep1);ENSMUSG00000000318(Clec10a);ENSMUSG00000000326(Comt);ENSMUSG00000000420(Galnt1);ENSMUSG00000000787(Ddx3x);ENSMUSG00000001128(Cfp);ENSMUSG00000001473(Tubb6);ENSMUSG00000001642(Akr1b3);ENSMUSG00000001847(Rac1);ENSMUSG00000001911(Nfix);ENSMUSG0…
GO:1902578	single-organism localization	181	4087	3.07377e-14	7.09473e-12	ENSMUSG00000000088(Cox5a);ENSMUSG00000000326(Comt);ENSMUSG00000001847(Rac1);ENSMUSG00000002365(Snx9);ENSMUSG00000002985(Apoe);ENSMUSG00000004207(Psap);ENSMUSG00000004317(Clcn5);ENSMUSG00000004771(Rab11a);ENSMUSG00000005413(Hmox1);ENSMUSG00000005583(Mef2c);ENSMUSG00000005656(Snx6);ENSMUSG00000006005(Tpr);ENSMUSG00000006611(Hfe);ENSMUSG00000009549(Srp14);ENSMUSG00000011884(Gltp);ENSMUSG00000014313(…
GO:0051707	response to other organism	70	994	4.61623e-14	1.02744e-11	ENSMUSG00000000244(Tspan32);ENSMUSG00000000326(Comt);ENSMUSG00000000787(Ddx3x);ENSMUSG00000005583(Mef2c);ENSMUSG00000008540(Mgst1);ENSMUSG00000015243(Abca1);ENSMUSG00000015305(Sash1);ENSMUSG00000015950(Ncf1);ENSMUSG00000016528(Mapkapk2);ENSMUSG00000017707(Serinc3);ENSMUSG00000018102(Hist1h2bc);ENSMUSG00000018774(Cd68);ENSMUSG00000019804(Snx3);ENSMUSG00000020149(Rab1a);ENSMUSG00000020823(Sec14l1);…
GO:0043207	response to external biotic stimulus	70	997	5.34868e-14	1.14941e-11	ENSMUSG00000000244(Tspan32);ENSMUSG00000000326(Comt);ENSMUSG00000000787(Ddx3x);ENSMUSG00000005583(Mef2c);ENSMUSG00000008540(Mgst1);ENSMUSG00000015243(Abca1);ENSMUSG00000015305(Sash1);ENSMUSG00000015950(Ncf1);ENSMUSG00000016528(Mapkapk2);ENSMUSG00000017707(Serinc3);ENSMUSG00000018102(Hist1h2bc);ENSMUSG00000018774(Cd68);ENSMUSG00000019804(Snx3);ENSMUSG00000020149(Rab1a);ENSMUSG00000020823(Sec14l1);…
GO:0006898	receptor-mediated endocytosis	32	245	7.6415e-14	1.5874e-11	ENSMUSG00000002365(Snx9);ENSMUSG00000002957(Ap2a2);ENSMUSG00000002985(Apoe);ENSMUSG00000006611(Hfe);ENSMUSG00000008036(Ap2s1);ENSMUSG00000020368(Canx);ENSMUSG00000020476(Dbnl);ENSMUSG00000022150(Dab2);ENSMUSG00000022841(Ap2m1);ENSMUSG00000022892(App);ENSMUSG00000022957(Itsn1);ENSMUSG00000024381(Bin1);ENSMUSG00000024858(Grk2);ENSMUSG00000025492(Ifitm3);ENSMUSG00000025809(Itgb1);ENSMUSG00000026712(…
GO:0009607	response to biotic stimulus	71	1031	8.95969e-14	1.80119e-11	ENSMUSG00000000244(Tspan32);ENSMUSG00000000326(Comt);ENSMUSG00000000787(Ddx3x);ENSMUSG00000005583(Mef2c);ENSMUSG00000008540(Mgst1);ENSMUSG00000015243(Abca1);ENSMUSG00000015305(Sash1);ENSMUSG00000015950(Ncf1);ENSMUSG00000016528(Mapkapk2);ENSMUSG00000017707(Serinc3);ENSMUSG00000018102(Hist1h2bc);ENSMUSG00000018774(Cd68);ENSMUSG00000019804(Snx3);ENSMUSG00000020149(Rab1a);ENSMUSG00000020823(Sec14l1);…
GO:0044707	single-multicellular organism process	239	6054	1.00664e-13	1.96043e-11	ENSMUSG00000000001(Gnai3);ENSMUSG00000000134(Tfe3);ENSMUSG00000000149(Gna12);ENSMUSG00000000244(Tspan32);ENSMUSG00000000318(Clec10a);ENSMUSG00000000326(Comt);ENSMUSG00000001642(Akr1b3);ENSMUSG00000001847(Rac1);ENSMUSG00000001911(Nfix);ENSMUSG00000002957(Ap2a2);ENSMUSG00000002985(Apoe);ENSMUSG00000003032(Klf4);ENSMUSG00000003316(Glg1);ENSMUSG00000003518(Dusp3);ENSMUSG00000003812(Dnase2a);ENSMUSG00…
GO:0023056	positive regulation of signaling	98	1715	1.27018e-13	2.37784e-11	ENSMUSG00000000787(Ddx3x);ENSMUSG00000001642(Akr1b3);ENSMUSG00000001847(Rac1);ENSMUSG00000002985(Apoe);ENSMUSG00000004207(Psap);ENSMUSG00000004814(Ccl24);ENSMUSG00000005583(Mef2c);ENSMUSG00000006611(Hfe);ENSMUSG00000006800(Sulf2);ENSMUSG00000009185(Ccl8);ENSMUSG00000015305(Sash1);ENSMUSG00000015766(Eps8);ENSMUSG00000015950(Ncf1);ENSMUSG00000017466(Timp2);ENSMUSG00000017493(Igfbp4);ENSMUSG00000017…
GO:0051270	regulation of cellular component movement	69	992	1.29728e-13	2.37784e-11	ENSMUSG00000000149(Gna12);ENSMUSG00000001847(Rac1);ENSMUSG00000002580(Mien1);ENSMUSG00000002985(Apoe);ENSMUSG00000003032(Klf4);ENSMUSG00000003518(Dusp3);ENSMUSG00000004771(Rab11a);ENSMUSG00000004814(Ccl24);ENSMUSG00000005413(Hmox1);ENSMUSG00000005583(Mef2c);ENSMUSG00000015305(Sash1);ENSMUSG00000020053(Igf1);ENSMUSG00000020101(Vsir);ENSMUSG00000021190(Lgmn);ENSMUSG00000021701(Plk2);ENSMUSG00000021…
GO:0010647	positive regulation of cell communication	99	1743	1.34153e-13	2.3887e-11	ENSMUSG00000000001(Gnai3);ENSMUSG00000000787(Ddx3x);ENSMUSG00000001642(Akr1b3);ENSMUSG00000001847(Rac1);ENSMUSG00000002985(Apoe);ENSMUSG00000004207(Psap);ENSMUSG00000004814(Ccl24);ENSMUSG00000005413(Hmox1);ENSMUSG00000005583(Mef2c);ENSMUSG00000006611(Hfe);ENSMUSG00000006800(Sulf2);ENSMUSG00000009185(Ccl8);ENSMUSG00000015305(Sash1);ENSMUSG00000015766(Eps8);ENSMUSG00000015950(Ncf1);ENSMUSG000000174…
GO:0044281	small molecule metabolic process	103	1857	1.71838e-13	2.97471e-11	ENSMUSG00000000001(Gnai3);ENSMUSG00000000088(Cox5a);ENSMUSG00000000278(Scpep1);ENSMUSG00000000326(Comt);ENSMUSG00000001642(Akr1b3);ENSMUSG00000002985(Apoe);ENSMUSG00000006800(Sulf2);ENSMUSG00000015243(Abca1);ENSMUSG00000015950(Ncf1);ENSMUSG00000017466(Timp2);ENSMUSG00000017493(Igfbp4);ENSMUSG00000017707(Serinc3);ENSMUSG00000017754(Pltp);ENSMUSG00000017778(Cox7c);ENSMUSG00000019055(Plod1);ENSMUSG0…
GO:0071702	organic substance transport	126	2506	2.27295e-13	3.82839e-11	ENSMUSG00000001847(Rac1);ENSMUSG00000002365(Snx9);ENSMUSG00000002957(Ap2a2);ENSMUSG00000002985(Apoe);ENSMUSG00000004771(Rab11a);ENSMUSG00000005656(Snx6);ENSMUSG00000006005(Tpr);ENSMUSG00000006611(Hfe);ENSMUSG00000008036(Ap2s1);ENSMUSG00000009090(Ap1b1);ENSMUSG00000009549(Srp14);ENSMUSG00000011884(Gltp);ENSMUSG00000015243(Abca1);ENSMUSG00000015950(Ncf1);ENSMUSG00000016534(Lamp2);ENSMUSG00000017754…
GO:0051240	positive regulation of multicellular organismal process	99	1762	2.60076e-13	4.26525e-11	ENSMUSG00000001847(Rac1);ENSMUSG00000002985(Apoe);ENSMUSG00000003032(Klf4);ENSMUSG00000004771(Rab11a);ENSMUSG00000004814(Ccl24);ENSMUSG00000005413(Hmox1);ENSMUSG00000005583(Mef2c);ENSMUSG00000005610(Eif4g2);ENSMUSG00000006800(Sulf2);ENSMUSG00000015243(Abca1);ENSMUSG00000015305(Sash1);ENSMUSG00000016528(Mapkapk2);ENSMUSG00000017466(Timp2);ENSMUSG00000017929(B4galt5);ENSMUSG00000019943(Atp2b1);ENSM…
GO:0010646	regulation of cell communication	150	3220	2.73353e-13	4.36805e-11	ENSMUSG00000000001(Gnai3);ENSMUSG00000000149(Gna12);ENSMUSG00000000787(Ddx3x);ENSMUSG00000001642(Akr1b3);ENSMUSG00000001847(Rac1);ENSMUSG00000002985(Apoe);ENSMUSG00000003032(Klf4);ENSMUSG00000003316(Glg1);ENSMUSG00000003518(Dusp3);ENSMUSG00000004207(Psap);ENSMUSG00000004771(Rab11a);ENSMUSG00000004814(Ccl24);ENSMUSG00000005413(Hmox1);ENSMUSG00000005583(Mef2c);ENSMUSG00000005656(Snx6);ENSMUSG000000…
GO:0050896	response to stimulus	328	9348	3.37292e-13	5.25501e-11	ENSMUSG00000000001(Gnai3);ENSMUSG00000000134(Tfe3);ENSMUSG00000000149(Gna12);ENSMUSG00000000244(Tspan32);ENSMUSG00000000318(Clec10a);ENSMUSG00000000326(Comt);ENSMUSG00000000787(Ddx3x);ENSMUSG00000001128(Cfp);ENSMUSG00000001642(Akr1b3);ENSMUSG00000001847(Rac1);ENSMUSG00000002885(Adgre5);ENSMUSG00000002985(Apoe);ENSMUSG00000003032(Klf4);ENSMUSG00000003316(Glg1);ENSMUSG00000003420(Fcgrt);ENSMUSG0000…
GO:0006954	inflammatory response	52	636	4.11069e-13	6.24826e-11	ENSMUSG00000000318(Clec10a);ENSMUSG00000002985(Apoe);ENSMUSG00000004814(Ccl24);ENSMUSG00000005413(Hmox1);ENSMUSG00000006611(Hfe);ENSMUSG00000008845(Cd163);ENSMUSG00000009185(Ccl8);ENSMUSG00000015950(Ncf1);ENSMUSG00000016528(Mapkapk2);ENSMUSG00000017493(Igfbp4);ENSMUSG00000018774(Cd68);ENSMUSG00000018927(Ccl6);ENSMUSG00000019122(Ccl9);ENSMUSG00000020889(Nr1d1);ENSMUSG00000021322(Aoah);ENSMUSG00000…
GO:0030334	regulation of cell migration	62	858	4.93544e-13	7.32325e-11	ENSMUSG00000000149(Gna12);ENSMUSG00000001847(Rac1);ENSMUSG00000002580(Mien1);ENSMUSG00000002985(Apoe);ENSMUSG00000003032(Klf4);ENSMUSG00000003518(Dusp3);ENSMUSG00000004771(Rab11a);ENSMUSG00000004814(Ccl24);ENSMUSG00000005413(Hmox1);ENSMUSG00000005583(Mef2c);ENSMUSG00000015305(Sash1);ENSMUSG00000020053(Igf1);ENSMUSG00000020101(Vsir);ENSMUSG00000021190(Lgmn);ENSMUSG00000021701(Plk2);ENSMUSG00000021…
GO:2000145	regulation of cell motility	64	909	6.41472e-13	9.2355e-11	ENSMUSG00000000149(Gna12);ENSMUSG00000001847(Rac1);ENSMUSG00000002580(Mien1);ENSMUSG00000002985(Apoe);ENSMUSG00000003032(Klf4);ENSMUSG00000003518(Dusp3);ENSMUSG00000004771(Rab11a);ENSMUSG00000004814(Ccl24);ENSMUSG00000005413(Hmox1);ENSMUSG00000005583(Mef2c);ENSMUSG00000015305(Sash1);ENSMUSG00000020053(Igf1);ENSMUSG00000020101(Vsir);ENSMUSG00000021190(Lgmn);ENSMUSG00000021701(Plk2);ENSMUSG00000021…
GO:0045184	establishment of protein localization	99	1789	6.52057e-13	9.2355e-11	ENSMUSG00000001847(Rac1);ENSMUSG00000002365(Snx9);ENSMUSG00000002957(Ap2a2);ENSMUSG00000002985(Apoe);ENSMUSG00000004771(Rab11a);ENSMUSG00000005656(Snx6);ENSMUSG00000006005(Tpr);ENSMUSG00000007891(Ctsd);ENSMUSG00000008036(Ap2s1);ENSMUSG00000009090(Ap1b1);ENSMUSG00000009549(Srp14);ENSMUSG00000015243(Abca1);ENSMUSG00000015950(Ncf1);ENSMUSG00000016534(Lamp2);ENSMUSG00000018398(Sept8);ENSMUSG000000184…
GO:0015031	protein transport	95	1689	8.25551e-13	1.1433e-10	ENSMUSG00000001847(Rac1);ENSMUSG00000002365(Snx9);ENSMUSG00000002957(Ap2a2);ENSMUSG00000002985(Apoe);ENSMUSG00000004771(Rab11a);ENSMUSG00000005656(Snx6);ENSMUSG00000006005(Tpr);ENSMUSG00000008036(Ap2s1);ENSMUSG00000009090(Ap1b1);ENSMUSG00000009549(Srp14);ENSMUSG00000015243(Abca1);ENSMUSG00000015950(Ncf1);ENSMUSG00000016534(Lamp2);ENSMUSG00000018398(Sept8);ENSMUSG00000018449(Rpain);ENSMUSG00000019…
GO:1901701	cellular response to oxygen-containing compound	71	1082	9.23784e-13	1.25153e-10	ENSMUSG00000001642(Akr1b3);ENSMUSG00000001847(Rac1);ENSMUSG00000003032(Klf4);ENSMUSG00000004207(Psap);ENSMUSG00000005583(Mef2c);ENSMUSG00000005656(Snx6);ENSMUSG00000008540(Mgst1);ENSMUSG00000013787(Ehmt2);ENSMUSG00000015243(Abca1);ENSMUSG00000015305(Sash1);ENSMUSG00000015950(Ncf1);ENSMUSG00000018774(Cd68);ENSMUSG00000019943(Atp2b1);ENSMUSG00000020053(Igf1);ENSMUSG00000020857(Nme2);ENSMUSG00000020…
GO:0051050	positive regulation of transport	69	1043	1.3799e-12	1.82969e-10	ENSMUSG00000001847(Rac1);ENSMUSG00000002985(Apoe);ENSMUSG00000006005(Tpr);ENSMUSG00000006611(Hfe);ENSMUSG00000014361(Mertk);ENSMUSG00000015243(Abca1);ENSMUSG00000017754(Pltp);ENSMUSG00000019943(Atp2b1);ENSMUSG00000020053(Igf1);ENSMUSG00000020790(Ankfy1);ENSMUSG00000022048(Dpysl2);ENSMUSG00000022122(Ednrb);ENSMUSG00000022150(Dab2);ENSMUSG00000022186(Oxct1);ENSMUSG00000022200(Golph3);ENSMUSG0000002…
GO:0010033	response to organic substance	148	3226	1.43181e-12	1.85897e-10	ENSMUSG00000000326(Comt);ENSMUSG00000001642(Akr1b3);ENSMUSG00000001847(Rac1);ENSMUSG00000003032(Klf4);ENSMUSG00000003316(Glg1);ENSMUSG00000003518(Dusp3);ENSMUSG00000003545(Fosb);ENSMUSG00000004207(Psap);ENSMUSG00000004814(Ccl24);ENSMUSG00000005413(Hmox1);ENSMUSG00000005583(Mef2c);ENSMUSG00000005656(Snx6);ENSMUSG00000006005(Tpr);ENSMUSG00000006611(Hfe);ENSMUSG00000006800(Sulf2);ENSMUSG00000008540(…
GO:0016477	cell migration	82	1370	1.69435e-12	2.15494e-10	ENSMUSG00000000149(Gna12);ENSMUSG00000001847(Rac1);ENSMUSG00000002580(Mien1);ENSMUSG00000002985(Apoe);ENSMUSG00000003032(Klf4);ENSMUSG00000003518(Dusp3);ENSMUSG00000004771(Rab11a);ENSMUSG00000004814(Ccl24);ENSMUSG00000005413(Hmox1);ENSMUSG00000005583(Mef2c);ENSMUSG00000009185(Ccl8);ENSMUSG00000014361(Mertk);ENSMUSG00000015305(Sash1);ENSMUSG00000015766(Eps8);ENSMUSG00000018927(Ccl6);ENSMUSG0000001…
GO:0048519	negative regulation of biological process	206	5089	1.92564e-12	2.40012e-10	ENSMUSG00000000001(Gnai3);ENSMUSG00000000244(Tspan32);ENSMUSG00000000326(Comt);ENSMUSG00000000787(Ddx3x);ENSMUSG00000001642(Akr1b3);ENSMUSG00000001847(Rac1);ENSMUSG00000001911(Nfix);ENSMUSG00000002580(Mien1);ENSMUSG00000002985(Apoe);ENSMUSG00000003032(Klf4);ENSMUSG00000003316(Glg1);ENSMUSG00000003518(Dusp3);ENSMUSG00000004207(Psap);ENSMUSG00000005413(Hmox1);ENSMUSG00000005583(Mef2c);ENSMUSG000000…
