# Supplementary material for: Topical Application of Temperature-Sensitive Gel Containing Caerin 1.1 and 1.9 Peptides on TC-1 Tumour-Bearing Mice Induced High-Level Immune Response in the Tumour Microenvironment
Source: Front Oncol. 2021 Nov 11;11:754770. doi: 10.3389/fonc.2021.754770 (PMC8632150; doi:10.3389/fonc.2021.754770)
Supplement: Supplementary file 5 [file Table_4.xlsx]

## Sheet: Arg1B
GeneID	GeneName	Control	Caerin	cells_1	cells_2	pct_1	pct_2	log2FC	p_value	p_val_adjust			GeneID	GeneName	UN	Caerin	cells_1	cells_2	pct_1	pct_2	log2FC	p_value	p_val_adjust
ENSMUSG00000056501	Cebpb	0.940479	1.93294	1603	1370	0.447	0.697	0.595934	7.96543e-54	1.74037e-49			ENSMUSG00000028416	Bag1	0.502272	1.48419	1490	1370	0.32	0.697	0.725629	2.05756e-109	4.49555e-105
ENSMUSG00000037805	Rpl10a	17.9376	23.7603	1603	1370	0.989	0.997	0.386774	3.52886e-43	7.71021e-39			ENSMUSG00000018965	Ywhah	6.39682	10.5673	1490	1370	0.96	0.983	0.645076	1.66384e-91	3.63532e-87
ENSMUSG00000001025	S100a6	50.3998	38.7098	1603	1370	1	0.998	-0.372267	1.3727e-29	2.99921e-25			ENSMUSG00000019158	Tmem160	0.583683	1.40753	1490	1370	0.356	0.689	0.604268	2.05945e-81	4.49969e-77
ENSMUSG00000005054	Cstb	12.5817	9.85591	1603	1370	0.992	0.984	-0.323183	1.31162e-28	2.86577e-24			ENSMUSG00000022378	Fam49b	1.44354	2.61323	1490	1370	0.66	0.867	0.564318	9.11135e-77	1.99074e-72
ENSMUSG00000030342	Cd9	8.49467	5.61893	1603	1370	0.869	0.834	-0.52052	1.35132e-27	2.95249e-23			ENSMUSG00000052681	Rap1b	1.57353	2.87136	1490	1370	0.662	0.874	0.589096	1.06538e-74	2.32775e-70
ENSMUSG00000021423	Ly86	2.15511	3.09313	1603	1370	0.617	0.788	0.375516	3.6787e-26	8.03758e-22			ENSMUSG00000117310	Ptp4a1	0.144971	0.615897	1490	1370	0.106	0.379	0.497025	4.14203e-69	9.04991e-65
ENSMUSG00000023349	Clec4n	17.9792	13.357	1603	1370	0.963	0.968	-0.402669	1.28152e-25	2.8e-21			ENSMUSG00000056501	Cebpb	0.849182	1.93294	1490	1370	0.416	0.697	0.66546	2.99694e-65	6.54802e-61
ENSMUSG00000026728	Vim	58.9338	45.9097	1603	1370	0.999	0.997	-0.353484	2.46357e-25	5.38266e-21			ENSMUSG00000047843	Bri3	1.31044	2.47949	1490	1370	0.605	0.793	0.590704	1.46851e-60	3.20856e-56
ENSMUSG00000000184	Ccnd2	0.208661	0.48878	1603	1370	0.117	0.269	0.300722	2.77762e-25	6.06882e-21			ENSMUSG00000028988	Ctnnbip1	0.223513	0.612621	1490	1370	0.166	0.418	0.398378	1.31524e-50	2.87366e-46
ENSMUSG00000001020	S100a4	8.2054	6.07299	1603	1370	0.938	0.897	-0.380159	5.04089e-24	1.10138e-19			ENSMUSG00000021102	Glrx5	0.23028	0.622229	1490	1370	0.18	0.429	0.398991	4.56062e-50	9.9645e-46
ENSMUSG00000028063	Lmna	6.50976	4.76434	1603	1370	0.925	0.881	-0.381609	6.04442e-24	1.32065e-19			ENSMUSG00000020440	Arf5	2.8956	4.05838	1490	1370	0.87	0.947	0.376829	5.12411e-45	1.11957e-40
ENSMUSG00000029304	Spp1	91.4667	59.1731	1603	1370	0.939	0.917	-0.619815	2.84025e-23	6.20566e-19			ENSMUSG00000021000	Mia2	0.377355	0.812467	1490	1370	0.26	0.497	0.396054	9.03668e-40	1.97442e-35
ENSMUSG00000026358	Rgs1	13.7159	19.1829	1603	1370	0.858	0.919	0.455758	6.94855e-21	1.51819e-16			ENSMUSG00000028333	Anp32b	1.7126	2.62723	1490	1370	0.697	0.839	0.419195	1.09506e-37	2.39259e-33
ENSMUSG00000052336	Cx3cr1	1.09209	1.55083	1603	1370	0.367	0.531	0.286019	2.8214e-18	6.16447e-14			ENSMUSG00000030122	Ptms	0.994727	1.72526	1490	1370	0.511	0.705	0.450205	1.8409e-37	4.02217e-33
ENSMUSG00000032554	Trf	1.84678	2.74665	1603	1370	0.541	0.691	0.396271	8.55857e-18	1.86996e-13			ENSMUSG00000040028	Elavl1	0.424311	0.803184	1490	1370	0.285	0.494	0.340282	7.08389e-31	1.54776e-26
ENSMUSG00000041959	S100a10	16.0579	12.8585	1603	1370	0.989	0.983	-0.299665	1.02546e-17	2.24052e-13			ENSMUSG00000020496	Rnf187	0.670586	1.1272	1490	1370	0.407	0.612	0.348599	2.60823e-30	5.69873e-26
ENSMUSG00000032231	Anxa2	11.4189	9.16628	1603	1370	0.977	0.963	-0.288749	3.75623e-16	8.20699e-12			ENSMUSG00000029390	Tmed2	2.09343	2.91758	1490	1370	0.772	0.873	0.340753	4.40736e-29	9.62965e-25
ENSMUSG00000031146	Plp2	5.34549	4.23734	1603	1370	0.91	0.879	-0.276897	7.88904e-16	1.72368e-11			ENSMUSG00000037062	Sh3glb1	2.40657	3.32821	1490	1370	0.799	0.904	0.345451	5.73887e-29	1.25389e-24
ENSMUSG00000026981	Il1rn	2.27089	1.33131	1603	1370	0.455	0.399	-0.488543	2.43692e-13	5.32442e-09			ENSMUSG00000028639	Ybx1	6.77271	8.41814	1490	1370	0.962	0.986	0.277024	1.6222e-25	3.54435e-21
ENSMUSG00000001348	Acp5	1.79561	1.07942	1603	1370	0.467	0.431	-0.426982	4.03074e-13	8.80676e-09			ENSMUSG00000027011	Ube2e3	0.250733	0.504739	1490	1370	0.187	0.356	0.26674	4.19103e-24	9.15697e-20
ENSMUSG00000064373	Selenop	2.72603	3.65478	1603	1370	0.638	0.752	0.321074	4.57625e-12	9.99864e-08			ENSMUSG00000021794	Glud1	1.35071	1.94136	1490	1370	0.628	0.764	0.32339	4.74883e-22	1.03757e-17
ENSMUSG00000030142	Clec4e	2.24027	1.45964	1603	1370	0.52	0.447	-0.397668	1.17443e-11	2.56601e-07			ENSMUSG00000037805	Rpl10a	19.366	23.7603	1490	1370	0.99	0.997	0.281864	5.59725e-22	1.22294e-17
ENSMUSG00000030144	Clec4d	2.42141	1.82639	1603	1370	0.641	0.628	-0.275631	4.05802e-11	8.86636e-07			ENSMUSG00000026970	Rbms1	1.79025	2.36729	1490	1370	0.694	0.823	0.271194	8.15019e-19	1.78073e-14
ENSMUSG00000035352	Ccl12	1.78136	2.54706	1603	1370	0.222	0.332	0.35083	1.58993e-10	3.47385e-06			ENSMUSG00000044147	Arf6	1.34145	1.81693	1490	1370	0.635	0.777	0.266723	9.41395e-19	2.05685e-14
ENSMUSG00000075602	Ly6a	1.75857	2.95227	1603	1370	0.333	0.442	0.518758	6.19052e-10	1.35257e-05			ENSMUSG00000031431	Tsc22d3	1.19631	1.68553	1490	1370	0.473	0.593	0.290121	2.1919e-10	4.78909e-06
ENSMUSG00000028108	Ecm1	7.96858	6.31236	1603	1370	0.929	0.906	-0.294542	6.2518e-10	1.36596e-05			ENSMUSG00000031765	Mt1	7.92578	10.4954	1490	1370	0.863	0.909	0.365002	5.40338e-10	1.18059e-05
ENSMUSG00000015312	Gadd45b	1.24755	0.777842	1603	1370	0.388	0.312	-0.338228	1.16169e-09	2.53818e-05			ENSMUSG00000019970	Sgk1	3.11422	2.37221	1490	1370	0.623	0.592	-0.286927	1.26348e-07	0.00276059
ENSMUSG00000001627	Ifrd1	2.38241	1.73919	1603	1370	0.615	0.587	-0.304304	3.44879e-09	7.53525e-05			ENSMUSG00000058755	Osm	4.91661	3.86863	1490	1370	0.715	0.665	-0.281254	1.83275e-05	0.400437
ENSMUSG00000006360	Crip1	10.4136	8.33805	1603	1370	0.941	0.932	-0.289564	4.34664e-09	9.49696e-05			ENSMUSG00000020644	Id2	4.41933	3.47656	1490	1370	0.745	0.723	-0.275725	3.39531e-05	0.741842
ENSMUSG00000022018	Rgcc	1.65545	1.00646	1603	1370	0.361	0.285	-0.404302	9.82436e-09	0.000214652			ENSMUSG00000035202	Lars2	8.88533	6.79796	1490	1370	0.9	0.892	-0.342192	0.00120339	1
ENSMUSG00000026193	Fn1	8.65174	6.68329	1603	1370	0.798	0.762	-0.329065	1.59486e-08	0.000348462			ENSMUSG00000018930	Ccl4	3.11871	4.02835	1490	1370	0.245	0.293	0.287892	0.0137538	1
ENSMUSG00000015852	Fcrls	4.00332	5.44661	1603	1370	0.564	0.645	0.365657	1.76437e-08	0.000385496
ENSMUSG00000039109	F13a1	6.72184	5.15091	1603	1370	0.76	0.712	-0.328146	2.51919e-08	0.000550418
ENSMUSG00000035202	Lars2	5.21404	6.79796	1603	1370	0.829	0.892	0.327566	4.79772e-08	0.00104825
ENSMUSG00000040809	Chil3	2.11759	1.1777	1603	1370	0.313	0.246	-0.517627	7.28192e-08	0.00159103
ENSMUSG00000040829	Zmynd15	1.70078	2.26543	1603	1370	0.363	0.464	0.273893	1.74559e-07	0.00381393
ENSMUSG00000091971	Hspa1a	1.11104	0.709292	1603	1370	0.271	0.198	-0.304552	3.83818e-07	0.00838605
ENSMUSG00000021025	Nfkbia	7.52738	5.68902	1603	1370	0.695	0.715	-0.350307	1.03851e-06	0.0226904
ENSMUSG00000018930	Ccl4	2.65442	4.02835	1603	1370	0.212	0.293	0.460442	2.04044e-06	0.0445815
ENSMUSG00000027533	Fabp5	6.35124	4.81937	1603	1370	0.553	0.539	-0.337125	2.34232e-05	0.511773
ENSMUSG00000019987	Arg1	2.82269	3.61717	1603	1370	0.386	0.459	0.272421	0.000173538	1
ENSMUSG00000027398	Il1b	34.5788	27.1555	1603	1370	0.837	0.831	-0.337601	0.00019082	1
ENSMUSG00000073421	H2-Ab1	4.16133	3.12372	1603	1370	0.349	0.362	-0.323796	0.00590278	1

## Sheet: MFDCs
GeneID	GeneName	Control	Caerin	cells_1	cells_2	pct_1	pct_2	log2FC	p_value	p_val_adjust			GeneID	GeneName	UN	Caerin	cells_1	cells_2	pct_1	pct_2	log2FC	p_value	p_val_adjust
ENSMUSG00000056501	Cebpb	1.78604	4.34017	953	531	0.462	0.791	0.938668	2.49281e-51	5.44654e-47			ENSMUSG00000056501	Cebpb	1.77155	4.34017	626	531	0.529	0.791	0.946191	7.15973e-43	1.56433e-38
ENSMUSG00000026728	Vim	103.753	84.3429	953	531	0.998	0.994	-0.295649	8.61741e-14	1.88282e-09			ENSMUSG00000028416	Bag1	0.405891	1.53752	626	531	0.165	0.508	0.851936	1.95996e-37	4.28233e-33
ENSMUSG00000056749	Nfil3	1.55381	0.916628	953	531	0.447	0.348	-0.414082	2.95344e-10	6.45298e-06			ENSMUSG00000052681	Rap1b	1.97131	3.8536	626	531	0.578	0.795	0.707955	5.61003e-28	1.22574e-23
ENSMUSG00000036908	Unc93b1	1.86726	2.6761	953	531	0.484	0.657	0.358502	4.71868e-10	1.03098e-05			ENSMUSG00000117310	Ptp4a1	0.2748	0.938635	626	531	0.109	0.362	0.60477	3.78976e-24	8.28024e-20
ENSMUSG00000037820	Tgm2	2.15717	3.49981	953	531	0.482	0.638	0.511235	1.86376e-09	4.07212e-05			ENSMUSG00000018965	Ywhah	6.9579	11.0172	626	531	0.856	0.934	0.594638	1.29753e-21	2.83498e-17
ENSMUSG00000027398	Il1b	62.962	48.2577	953	531	0.933	0.964	-0.376866	8.18346e-08	0.001788			ENSMUSG00000019158	Tmem160	0.537067	1.32503	626	531	0.204	0.46	0.597068	2.13023e-20	4.65434e-16
ENSMUSG00000067212	H2-T23	1.24675	1.78999	953	531	0.379	0.522	0.312416	7.09862e-07	0.0155098			ENSMUSG00000047843	Bri3	1.01439	2.06059	626	531	0.356	0.606	0.603467	1.75904e-19	3.84333e-15
ENSMUSG00000051379	Flrt3	1.27631	0.664037	953	531	0.285	0.185	-0.45201	1.77259e-06	0.0387292			ENSMUSG00000022378	Fam49b	2.29809	3.85731	626	531	0.599	0.795	0.558528	4.46944e-18	9.76529e-14
ENSMUSG00000089929	Bcl2a1b	2.87259	3.77619	953	531	0.45	0.584	0.30256	4.87747e-06	0.106568			ENSMUSG00000028988	Ctnnbip1	0.312684	0.75759	626	531	0.121	0.322	0.421079	5.85103e-16	1.27839e-11
ENSMUSG00000051495	Irf2bp2	1.10647	1.53725	953	531	0.354	0.48	0.268435	6.83483e-06	0.149334			ENSMUSG00000028333	Anp32b	1.20414	2.07639	626	531	0.404	0.595	0.481021	4.23759e-12	9.25871e-08
ENSMUSG00000035692	Isg15	2.34189	3.55159	953	531	0.355	0.48	0.445705	8.51345e-06	0.18601			ENSMUSG00000037062	Sh3glb1	1.8899	2.89274	626	531	0.564	0.712	0.429765	2.21425e-10	4.83791e-06
ENSMUSG00000030208	Emp1	3.63889	2.66103	953	531	0.609	0.533	-0.34153	1.03029e-05	0.225109			ENSMUSG00000030122	Ptms	0.550828	1.03324	626	531	0.201	0.371	0.390743	1.13781e-09	2.48599e-05
ENSMUSG00000028063	Lmna	6.85748	5.53011	953	531	0.809	0.78	-0.266959	1.28323e-05	0.280372			ENSMUSG00000020440	Arf5	4.83811	6.14757	626	531	0.859	0.908	0.291949	1.26498e-09	2.76385e-05
ENSMUSG00000025351	Cd63	2.19329	1.39146	953	531	0.355	0.275	-0.417151	1.43335e-05	0.313172			ENSMUSG00000001847	Rac1	1.52431	2.31714	626	531	0.497	0.665	0.394051	2.3842e-09	5.20925e-05
ENSMUSG00000027514	Zbp1	0.964502	1.47556	953	531	0.298	0.412	0.333593	1.88544e-05	0.41195			ENSMUSG00000021102	Glrx5	0.195333	0.507054	626	531	0.088	0.217	0.334319	3.3827e-09	7.39086e-05
ENSMUSG00000038612	Mcl1	3.67154	4.63076	953	531	0.682	0.791	0.269432	2.05864e-05	0.449793			ENSMUSG00000029390	Tmed2	2.79047	3.80204	626	531	0.673	0.812	0.341272	8.09099e-09	0.00017678
ENSMUSG00000037613	Tnfrsf23	1.27779	0.759511	953	531	0.311	0.247	-0.372459	2.68157e-05	0.585897			ENSMUSG00000040028	Elavl1	0.531272	0.998523	626	531	0.212	0.371	0.384203	1.16407e-08	0.000254338
ENSMUSG00000029322	Plac8	6.12352	8.56335	953	531	0.453	0.567	0.424926	4.87095e-05	1			ENSMUSG00000030265	Kras	0.453402	0.804615	626	531	0.166	0.311	0.312257	4.71127e-08	0.00102937
ENSMUSG00000031146	Plp2	5.91246	4.62378	953	531	0.781	0.734	-0.297659	6.65178e-05	1			ENSMUSG00000026970	Rbms1	3.69319	4.79639	626	531	0.772	0.849	0.304586	2.62778e-07	0.00574143
ENSMUSG00000049516	Spty2d1	0.411477	0.73352	953	531	0.155	0.249	0.296499	7.39376e-05	1			ENSMUSG00000021000	Mia2	0.438267	0.834563	626	531	0.165	0.298	0.351105	3.96846e-07	0.00867069
ENSMUSG00000005413	Hmox1	1.55531	0.838474	953	531	0.262	0.286	-0.474992	9.43025e-05	1			ENSMUSG00000028639	Ybx1	4.81401	6.02397	626	531	0.832	0.898	0.272753	6.89748e-07	0.0150703
ENSMUSG00000091971	Hspa1a	2.08667	1.13478	953	531	0.273	0.181	-0.531963	0.000110598	1			ENSMUSG00000027637	Rab5if	1.91425	2.60651	626	531	0.577	0.684	0.307477	3.03255e-06	0.0662582
ENSMUSG00000025283	Sat1	10.8801	8.48842	953	531	0.919	0.896	-0.324313	0.000156293	1			ENSMUSG00000020496	Rnf187	0.462544	0.786248	626	531	0.198	0.316	0.288452	1.36332e-05	0.297873
ENSMUSG00000064370	mt-Cytb	18.0111	22.5722	953	531	0.976	0.987	0.310249	0.00015928	1			ENSMUSG00000024190	Dusp1	18.7274	23.3111	626	531	0.903	0.921	0.301416	5.23094e-05	1
ENSMUSG00000001348	Acp5	1.3406	0.835184	953	531	0.317	0.279	-0.350951	0.000205239	1			ENSMUSG00000020253	Ppm1m	0.405879	0.703938	626	531	0.168	0.273	0.2774	6.91724e-05	1
ENSMUSG00000036181	Hist1h1c	0.719223	0.379579	953	531	0.209	0.132	-0.317529	0.000218691	1			ENSMUSG00000058427	Cxcl2	45.5102	56.0328	626	531	0.621	0.736	0.294242	0.000136827	1
ENSMUSG00000029304	Spp1	53.6238	37.3679	953	531	0.717	0.691	-0.509632	0.000227813	1			ENSMUSG00000027639	Samhd1	3.53408	2.71008	626	531	0.717	0.663	-0.289363	0.000168762	1
ENSMUSG00000039109	F13a1	5.62491	4.40007	953	531	0.696	0.612	-0.294922	0.000270655	1			ENSMUSG00000026358	Rgs1	7.76527	10.6649	626	531	0.503	0.586	0.412302	0.000218551	1
ENSMUSG00000030142	Clec4e	6.79739	5.44407	953	531	0.783	0.75	-0.275018	0.000529952	1			ENSMUSG00000045817	Zfp36l2	4.98791	6.2284	626	531	0.751	0.823	0.271623	0.000437549	1
ENSMUSG00000028583	Pdpn	2.36735	1.6321	953	531	0.393	0.348	-0.355398	0.000717421	1			ENSMUSG00000031431	Tsc22d3	1.58504	2.25161	626	531	0.398	0.484	0.330966	0.0022921	1
ENSMUSG00000033213	AA467197	2.02924	2.91371	953	531	0.355	0.448	0.369581	0.00102957	1			ENSMUSG00000027533	Fabp5	6.1437	3.59464	626	531	0.398	0.354	-0.63672	0.00408416	1
ENSMUSG00000021127	Zfp36l1	3.31675	2.45893	953	531	0.576	0.51	-0.31962	0.001168	1			ENSMUSG00000001627	Ifrd1	3.50489	2.66978	626	531	0.58	0.533	-0.295797	0.00494844	1
ENSMUSG00000035202	Lars2	8.25472	10.7663	953	531	0.729	0.806	0.346394	0.00128404	1			ENSMUSG00000028108	Ecm1	6.90519	8.52292	626	531	0.732	0.782	0.268603	0.00673153	1
ENSMUSG00000064356	mt-Atp8	23.5342	28.4693	953	531	0.992	0.994	0.264415	0.00136139	1			ENSMUSG00000022584	Ly6c2	11.6051	7.72529	626	531	0.609	0.578	-0.530731	0.00884936	1
ENSMUSG00000018927	Ccl6	11.6365	14.8373	953	531	0.593	0.685	0.325728	0.00163727	1			ENSMUSG00000015396	Cd83	1.82871	1.22782	626	531	0.304	0.232	-0.344516	0.00895053	1
ENSMUSG00000064345	mt-Nd2	3.63425	4.76322	953	531	0.694	0.766	0.314541	0.00330387	1			ENSMUSG00000064370	mt-Cytb	18.1379	22.5722	626	531	0.976	0.987	0.300654	0.0103043	1
ENSMUSG00000028967	Errfi1	2.02857	1.27164	953	531	0.352	0.309	-0.414903	0.00406857	1			ENSMUSG00000029322	Plac8	11.0901	8.56335	626	531	0.559	0.567	-0.33824	0.0104479	1
ENSMUSG00000026073	Il1r2	6.24517	4.66228	953	531	0.553	0.482	-0.355636	0.00421012	1			ENSMUSG00000028967	Errfi1	1.9441	1.27164	626	531	0.367	0.309	-0.374095	0.0115806	1
ENSMUSG00000032554	Trf	1.84818	2.58354	953	531	0.369	0.456	0.331343	0.00454233	1			ENSMUSG00000005413	Hmox1	1.96332	0.838474	626	531	0.273	0.286	-0.688704	0.0326945	1
ENSMUSG00000025498	Irf7	1.47356	2.07155	953	531	0.328	0.407	0.312379	0.00644345	1			ENSMUSG00000036905	C1qb	3.7174	5.55221	626	531	0.203	0.26	0.473991	0.0474159	1
ENSMUSG00000064341	mt-Nd1	7.03556	8.71659	953	531	0.858	0.902	0.274053	0.00865253	1
ENSMUSG00000049723	Mmp12	1.02735	0.543665	953	531	0.131	0.083	-0.393233	0.0116557	1
ENSMUSG00000035385	Ccl2	4.05461	5.86926	953	531	0.264	0.328	0.442556	0.0252164	1
ENSMUSG00000073421	H2-Ab1	4.11217	5.22595	953	531	0.219	0.281	0.284358	0.0314577	1
ENSMUSG00000029373	Pf4	2.58224	1.89907	953	531	0.208	0.19	-0.305269	0.0427881	1
ENSMUSG00000024610	Cd74	29.4894	38.2369	953	531	0.671	0.708	0.363904	0.0438292	1

## Sheet: Arg1A
GeneID	GeneName	Control	Caerin	cells_1	cells_2	pct_1	pct_2	log2FC	p_value	p_val_adjust			GeneID	GeneName	UN	Caerin	cells_1	cells_2	pct_1	pct_2	log2FC	p_value	p_val_adjust
ENSMUSG00000030342	Cd9	13.1929	8.17198	304	293	0.951	0.922	-0.629869	1.9648e-14	4.29289e-10			ENSMUSG00000047843	Bri3	1.80932	3.40133	258	293	0.616	0.857	0.647718	3.49822e-15	7.64327e-11
ENSMUSG00000001025	S100a6	37.4118	25.2107	304	293	0.997	0.98	-0.551397	6.24546e-14	1.36457e-09			ENSMUSG00000117310	Ptp4a1	0.161206	0.678052	258	293	0.078	0.355	0.531164	5.10232e-15	1.1148e-10
ENSMUSG00000015852	Fcrls	2.47452	5.39179	304	293	0.395	0.645	0.879406	2.91094e-11	6.36011e-07			ENSMUSG00000028416	Bag1	0.353208	1.07665	258	293	0.217	0.519	0.617878	2.14519e-14	4.68702e-10
ENSMUSG00000021423	Ly86	1.12031	2.42267	304	293	0.378	0.625	0.690849	6.74788e-11	1.47434e-06			ENSMUSG00000056501	Cebpb	0.688631	1.68416	258	293	0.322	0.573	0.668614	2.96917e-10	6.48734e-06
ENSMUSG00000050335	Lgals3	75.4313	57.6635	304	293	1	0.997	-0.381701	1.04919e-10	2.29238e-06			ENSMUSG00000019158	Tmem160	0.280717	0.777457	258	293	0.171	0.403	0.472862	2.02849e-09	4.43205e-05
ENSMUSG00000032554	Trf	1.50397	3.04747	304	293	0.444	0.689	0.692802	2.77508e-10	6.06327e-06			ENSMUSG00000022378	Fam49b	1.06166	2.00727	258	293	0.492	0.686	0.544648	1.0773e-08	0.00023538
ENSMUSG00000026728	Vim	93.1822	67.9166	304	293	1	0.997	-0.450603	3.63704e-10	7.94657e-06			ENSMUSG00000028333	Anp32b	2.07396	3.11209	258	293	0.674	0.857	0.419773	2.84607e-08	0.000621838
ENSMUSG00000041959	S100a10	15.3329	10.4607	304	293	0.974	0.952	-0.511082	9.73927e-10	2.12793e-05			ENSMUSG00000029390	Tmed2	2.13815	3.05059	258	293	0.725	0.881	0.368217	1.36505e-06	0.0298249
ENSMUSG00000027907	S100a11	15.4017	10.8282	304	293	0.993	0.962	-0.471609	2.27962e-09	4.98075e-05			ENSMUSG00000037062	Sh3glb1	3.05845	4.21159	258	293	0.787	0.901	0.360794	1.85333e-06	0.0404935
ENSMUSG00000005054	Cstb	17.4563	12.6132	304	293	0.99	0.983	-0.439109	2.58633e-08	0.000565087			ENSMUSG00000020440	Arf5	2.03819	2.95298	258	293	0.686	0.826	0.37973	3.40195e-06	0.0743291
ENSMUSG00000036905	C1qb	25.763	38.706	304	293	0.72	0.816	0.569116	3.00542e-08	0.000656653			ENSMUSG00000021102	Glrx5	0.0772671	0.3855	258	293	0.058	0.191	0.363031	3.74538e-06	0.0818328
ENSMUSG00000028063	Lmna	6.1685	4.24534	304	293	0.885	0.84	-0.450634	3.24292e-08	0.000708546			ENSMUSG00000052681	Rap1b	1.25371	1.95576	258	293	0.5	0.683	0.391229	7.48227e-06	0.16348
ENSMUSG00000064373	Selenop	3.19598	5.53719	304	293	0.592	0.768	0.639665	9.09503e-08	0.00198717			ENSMUSG00000028639	Ybx1	5.55723	7.07825	258	293	0.899	0.962	0.300957	1.43809e-05	0.314208
ENSMUSG00000037805	Rpl10a	19.3746	25.4147	304	293	0.974	0.99	0.374572	1.34853e-07	0.00294641			ENSMUSG00000044147	Arf6	1.48638	2.14264	258	293	0.578	0.737	0.33793	7.25541e-05	1
ENSMUSG00000030142	Clec4e	4.59915	2.21015	304	293	0.625	0.539	-0.802567	1.63178e-07	0.00356529			ENSMUSG00000048234	Rnf149	1.38655	2.2371	258	293	0.508	0.666	0.439776	7.82411e-05	1
ENSMUSG00000031167	Rbm3	8.82344	6.82093	304	293	0.941	0.945	-0.328888	1.63327e-07	0.00356853			ENSMUSG00000020496	Rnf187	0.287683	0.661464	258	293	0.19	0.338	0.367677	0.000118958	1
ENSMUSG00000030208	Emp1	7.57245	4.78717	304	293	0.914	0.867	-0.56685	2.65371e-07	0.00579809			ENSMUSG00000011179	Odc1	0.27583	0.667244	258	293	0.174	0.304	0.386029	0.000137573	1
ENSMUSG00000023349	Clec4n	15.0658	10.4328	304	293	0.957	0.911	-0.490812	3.62454e-07	0.00791926			ENSMUSG00000040028	Elavl1	0.276872	0.592861	258	293	0.167	0.317	0.319006	0.000153545	1
ENSMUSG00000026701	Prdx6	6.23326	3.55882	304	293	0.842	0.778	-0.665985	3.79458e-07	0.00829078			ENSMUSG00000026970	Rbms1	2.05408	2.69018	258	293	0.601	0.758	0.272953	0.000314695	1
ENSMUSG00000037706	Cd81	1.70693	2.79651	304	293	0.467	0.669	0.488016	5.22991e-07	0.0114268			ENSMUSG00000074802	Gas2l3	0.433626	0.186695	258	293	0.225	0.14	-0.272719	0.000528814	1
ENSMUSG00000024663	Rab3il1	0.566727	0.970452	304	293	0.247	0.451	0.330773	7.4841e-07	0.016352			ENSMUSG00000051185	Fam174a	1.01842	1.53872	258	293	0.465	0.618	0.330872	0.000550744	1
ENSMUSG00000029919	Hpgds	0.515068	1.06321	304	293	0.24	0.44	0.445511	8.201e-07	0.0179184			ENSMUSG00000030122	Ptms	0.966395	1.41363	258	293	0.434	0.577	0.295654	0.000787566	1
ENSMUSG00000004455	Ppp1cc	0.512452	0.86061	304	293	0.263	0.468	0.298886	8.25968e-07	0.0180466			ENSMUSG00000112148	Lilrb4a	2.04251	2.71524	258	293	0.616	0.758	0.288194	0.00099393	1
ENSMUSG00000030144	Clec4d	5.90856	3.68795	304	293	0.78	0.689	-0.559427	8.79399e-07	0.019214			ENSMUSG00000054091	1810037I17Rik	2.17282	1.60969	258	293	0.624	0.611	-0.281888	0.00119788	1
ENSMUSG00000002985	Apoe	80.3038	108.921	304	293	0.934	0.973	0.435069	1.20845e-06	0.0264034			ENSMUSG00000035891	Cerk	0.389045	0.673573	258	293	0.236	0.372	0.268838	0.00140009	1
ENSMUSG00000007655	Cav1	1.06975	0.330847	304	293	0.243	0.096	-0.637113	1.50186e-06	0.0328141			ENSMUSG00000027087	Itgav	1.37666	2.26837	258	293	0.477	0.584	0.459633	0.00169598	1
ENSMUSG00000061132	Blnk	0.347796	0.643643	304	293	0.158	0.334	0.286295	1.59718e-06	0.0348968			ENSMUSG00000026628	Atf3	7.97267	5.32555	258	293	0.818	0.785	-0.504345	0.00171621	1
ENSMUSG00000027737	Slc7a11	1.35839	0.392251	304	293	0.289	0.143	-0.760385	2.33676e-06	0.0510558			ENSMUSG00000018965	Ywhah	2.32699	3.15916	258	293	0.678	0.775	0.322075	0.00242683	1
ENSMUSG00000036887	C1qa	19.8639	28.8896	304	293	0.681	0.795	0.518634	2.94129e-06	0.0642643			ENSMUSG00000024480	Ap3s1	1.26069	1.77186	258	293	0.492	0.625	0.294094	0.0034749	1
ENSMUSG00000036896	C1qc	15.2329	22.9008	304	293	0.661	0.792	0.55814	4.53299e-06	0.0990412			ENSMUSG00000000290	Itgb2	2.03054	1.5237	258	293	0.655	0.614	-0.264035	0.00445078	1
ENSMUSG00000033446	Lpar6	0.326008	0.63147	304	293	0.145	0.311	0.299083	5.60737e-06	0.122515			ENSMUSG00000101389	Ms4a4a	8.0523	10.46	258	293	0.849	0.911	0.340246	0.00465742	1
ENSMUSG00000015340	Cybb	1.77665	2.42505	304	293	0.474	0.669	0.302777	6.62e-06	0.14464			ENSMUSG00000041390	Mdfic	1.32238	1.87899	258	293	0.558	0.662	0.309959	0.00496122	1
ENSMUSG00000073676	Hspe1	3.55846	6.2795	304	293	0.661	0.788	0.675292	6.78445e-06	0.148233			ENSMUSG00000030144	Clec4d	4.64588	3.68795	258	293	0.655	0.689	-0.26824	0.00900363	1
ENSMUSG00000031451	Gas6	0.151782	0.424196	304	293	0.076	0.212	0.306279	8.8625e-06	0.193637			ENSMUSG00000014905	Dnajb9	0.606052	1.04225	258	293	0.31	0.375	0.346642	0.00979318	1
ENSMUSG00000001020	S100a4	4.2164	3.03567	304	293	0.822	0.683	-0.370248	1.44286e-05	0.315252			ENSMUSG00000040152	Thbs1	6.04774	3.47239	258	293	0.469	0.454	-0.656115	0.0100286	1
ENSMUSG00000032966	Fkbp1a	4.60584	3.40996	304	293	0.868	0.853	-0.346164	1.46011e-05	0.31902			ENSMUSG00000003545	Fosb	1.28007	0.810551	258	293	0.415	0.307	-0.332649	0.0141761	1
ENSMUSG00000031851	Ntpcr	0.876739	1.36049	304	293	0.352	0.539	0.330856	2.32645e-05	0.508306			ENSMUSG00000056749	Nfil3	0.380942	0.724017	258	293	0.198	0.3	0.320121	0.0145773	1
ENSMUSG00000072620	Slfn2	3.01571	2.08947	304	293	0.678	0.648	-0.378299	4.05755e-05	0.886534			ENSMUSG00000037260	Hgsnat	0.591994	0.927556	258	293	0.287	0.345	0.275938	0.0148423	1
ENSMUSG00000006818	Sod2	1.11265	0.678872	304	293	0.431	0.386	-0.331564	4.06496e-05	0.888154			ENSMUSG00000026701	Prdx6	5.20268	3.55882	258	293	0.822	0.778	-0.44423	0.0226467	1
ENSMUSG00000005087	Cd44	3.79939	2.69616	304	293	0.812	0.799	-0.376823	4.44514e-05	0.971218			ENSMUSG00000019256	Ahr	0.322125	0.590389	258	293	0.182	0.253	0.266521	0.0299777	1
ENSMUSG00000028583	Pdpn	5.13607	3.38948	304	293	0.727	0.706	-0.483265	5.2994e-05	1			ENSMUSG00000073421	H2-Ab1	12.6532	7.69587	258	293	0.531	0.573	-0.650833	0.0310662	1
ENSMUSG00000009376	Met	0.434849	0.0765504	304	293	0.145	0.051	-0.414483	5.35959e-05	1			ENSMUSG00000034226	Rhov	0.497436	0.181139	258	293	0.159	0.096	-0.342316	0.0316452	1
ENSMUSG00000029810	Tmem176b	0.382577	0.826805	304	293	0.095	0.225	0.401963	5.63086e-05	1			ENSMUSG00000045730	Adrb2	0.578045	0.962578	258	293	0.252	0.341	0.314612	0.0355335	1
ENSMUSG00000065947	mt-Nd4l	5.755	8.16154	304	293	0.819	0.915	0.439636	6.26473e-05	1			ENSMUSG00000060586	H2-Eb1	12.5281	6.72304	258	293	0.26	0.266	-0.808718	0.0439804	1
ENSMUSG00000032324	Tspan3	0.992444	0.536643	304	293	0.365	0.307	-0.374757	6.89711e-05	1			ENSMUSG00000058135	Gstm1	0.800087	0.488474	258	293	0.267	0.235	-0.274232	0.0461351	1
ENSMUSG00000056501	Cebpb	1.0331	1.68416	304	293	0.401	0.573	0.40079	6.94569e-05	1			ENSMUSG00000018930	Ccl4	5.50726	3.31933	258	293	0.345	0.355	-0.59124	0.0535634	1
ENSMUSG00000025491	Ifitm1	13.6021	7.92378	304	293	0.615	0.444	-0.71045	7.26216e-05	1			ENSMUSG00000064368	mt-Nd6	0.374509	0.660551	258	293	0.202	0.283	0.272745	0.0598328	1
ENSMUSG00000046223	Plaur	5.25307	3.57792	304	293	0.799	0.751	-0.449874	7.7661e-05	1			ENSMUSG00000000982	Ccl3	4.82921	3.45146	258	293	0.446	0.447	-0.389022	0.0998312	1
ENSMUSG00000021125	Arg2	1.10325	0.570235	304	293	0.368	0.259	-0.421642	8.65827e-05	1			ENSMUSG00000029552	Tes	1.77318	1.25893	258	293	0.539	0.478	-0.295905	0.129475	1
ENSMUSG00000044147	Arf6	1.58422	2.14264	304	293	0.576	0.737	0.282248	8.95873e-05	1			ENSMUSG00000031444	F10	1.20887	0.826644	258	293	0.287	0.215	-0.27411	0.132133	1
ENSMUSG00000025980	Hspd1	0.972377	1.81887	304	293	0.372	0.529	0.515181	0.000111546	1			ENSMUSG00000064373	Selenop	4.33783	5.53719	258	293	0.709	0.768	0.292418	0.141531	1
ENSMUSG00000021996	Esd	3.96162	3.0321	304	293	0.789	0.833	-0.29928	0.000157074	1			ENSMUSG00000031762	Mt2	1.4562	2.01796	258	293	0.341	0.42	0.297145	0.146489	1
ENSMUSG00000024672	Ms4a7	9.78998	12.4382	304	293	0.776	0.853	0.316651	0.000179239	1			ENSMUSG00000006360	Crip1	7.44711	9.61802	258	293	0.833	0.85	0.329986	0.219507	1
ENSMUSG00000021365	Nedd9	0.557119	0.215758	304	293	0.224	0.123	-0.357023	0.000201048	1			ENSMUSG00000034640	Tiparp	1.78415	1.2865	258	293	0.496	0.437	-0.284098	0.233121	1
ENSMUSG00000029304	Spp1	133.709	85.5988	304	293	0.944	0.939	-0.637421	0.000224911	1			ENSMUSG00000071637	Cebpd	1.03151	0.505786	258	293	0.217	0.218	-0.432037	0.272783	1
ENSMUSG00000000957	Mmp14	3.20492	2.39723	304	293	0.747	0.693	-0.307721	0.000236823	1			ENSMUSG00000020205	Phlda1	0.949745	0.564179	258	293	0.209	0.171	-0.317879	0.275088	1
ENSMUSG00000019122	Ccl9	6.13669	4.43408	304	293	0.628	0.669	-0.393219	0.000247275	1			ENSMUSG00000029657	Hsph1	1.81533	3.13518	258	293	0.391	0.392	0.554646	0.310338	1
ENSMUSG00000021025	Nfkbia	7.60333	4.09705	304	293	0.645	0.601	-0.755232	0.000267927	1			ENSMUSG00000037613	Tnfrsf23	1.7498	0.873623	258	293	0.36	0.317	-0.553497	0.374039	1
ENSMUSG00000022564	Grina	8.7105	6.74149	304	293	0.898	0.891	-0.326935	0.000295134	1			ENSMUSG00000036594	H2-Aa	18.7622	12.1621	258	293	0.329	0.321	-0.586355	0.427582	1
ENSMUSG00000004535	Tax1bp1	2.43794	1.80124	304	293	0.704	0.672	-0.295478	0.000307682	1			ENSMUSG00000029373	Pf4	16.7144	20.9477	258	293	0.713	0.761	0.309153	0.439614	1
ENSMUSG00000068882	Ssb	0.983116	0.610839	304	293	0.454	0.355	-0.299957	0.000341471	1
ENSMUSG00000024576	Csnk1a1	1.34429	0.91638	304	293	0.52	0.474	-0.290765	0.000390012	1
ENSMUSG00000054675	Tmem119	0.992424	1.53552	304	293	0.362	0.519	0.347756	0.000470639	1
ENSMUSG00000075229	Ccdc58	0.173531	0.427162	304	293	0.122	0.235	0.282293	0.000490671	1
ENSMUSG00000015575	Atp6v0e	7.81881	6.29721	304	293	0.934	0.932	-0.273239	0.000557871	1
ENSMUSG00000028459	Cd72	2.07837	2.74536	304	293	0.464	0.618	0.282937	0.000608797	1
ENSMUSG00000040829	Zmynd15	3.21161	4.5556	304	293	0.444	0.601	0.399571	0.000612239	1
ENSMUSG00000050578	Mmp13	5.30659	2.58638	304	293	0.464	0.352	-0.814333	0.000657446	1
ENSMUSG00000021306	Gpr137b	3.66625	2.7237	304	293	0.796	0.73	-0.325524	0.000713266	1
ENSMUSG00000021939	Ctsb	28.9781	35.7444	304	293	0.993	0.993	0.293616	0.000749539	1
ENSMUSG00000022817	Itgb5	0.491274	0.8132	304	293	0.253	0.396	0.281993	0.000854905	1
ENSMUSG00000021270	Hsp90aa1	7.02005	10.2994	304	293	0.836	0.857	0.494564	0.000902109	1
ENSMUSG00000041515	Irf8	1.21641	1.74119	304	293	0.484	0.625	0.306575	0.000918584	1
ENSMUSG00000023944	Hsp90ab1	14.6551	18.2134	304	293	0.957	0.98	0.295478	0.00094816	1
ENSMUSG00000044468	Tent5c	0.578478	0.919988	304	293	0.217	0.352	0.282564	0.000975883	1
ENSMUSG00000018920	Cxcl16	7.47225	9.34633	304	293	0.878	0.935	0.288302	0.000975984	1
ENSMUSG00000032412	Atp1b3	1.58598	1.12011	304	293	0.586	0.532	-0.286571	0.00107918	1
ENSMUSG00000095687	Rnaset2a	0.856454	1.26141	304	293	0.414	0.556	0.284675	0.00112163	1
ENSMUSG00000022285	Ywhaz	5.66167	4.448	304	293	0.928	0.911	-0.290157	0.00112906	1
ENSMUSG00000024659	Anxa1	11.3699	8.82425	304	293	0.944	0.908	-0.33241	0.00113209	1
ENSMUSG00000022010	Tsc22d1	1.13795	0.520851	304	293	0.25	0.212	-0.491347	0.0012383	1
ENSMUSG00000018930	Ccl4	4.60493	3.31933	304	293	0.289	0.355	-0.375889	0.00125582	1
ENSMUSG00000026981	Il1rn	3.85902	2.39134	304	293	0.586	0.536	-0.51881	0.0013121	1
ENSMUSG00000031444	F10	1.49399	0.826644	304	293	0.345	0.215	-0.44926	0.00137449	1
ENSMUSG00000049723	Mmp12	23.3299	14.263	304	293	0.635	0.567	-0.672691	0.00155901	1
ENSMUSG00000032231	Anxa2	14.2271	11.0188	304	293	0.977	0.966	-0.341352	0.0016781	1
ENSMUSG00000037416	Dmxl1	0.242159	0.540211	304	293	0.122	0.232	0.310279	0.00169099	1
ENSMUSG00000038633	Degs1	2.50298	1.90994	304	293	0.678	0.648	-0.267589	0.00172212	1
ENSMUSG00000089942	Pira2	0.886493	0.52557	304	293	0.368	0.29	-0.306359	0.00177373	1
ENSMUSG00000021591	Glrx	2.31516	1.52614	304	293	0.553	0.502	-0.392147	0.00191077	1
ENSMUSG00000031146	Plp2	5.66662	4.42444	304	293	0.911	0.867	-0.297481	0.00207927	1
ENSMUSG00000043091	Tuba1c	1.67678	1.13873	304	293	0.553	0.474	-0.323747	0.00223714	1
ENSMUSG00000026558	Uck2	1.34809	0.877992	304	293	0.5	0.413	-0.322297	0.00229158	1
ENSMUSG00000022148	Fyb	2.04724	2.70072	304	293	0.618	0.741	0.280303	0.0023736	1
ENSMUSG00000058672	Tubb2a	0.449639	0.742772	304	293	0.204	0.328	0.265691	0.00255311	1
ENSMUSG00000029552	Tes	1.72988	1.25893	304	293	0.513	0.478	-0.273201	0.002646	1
ENSMUSG00000000078	Klf6	5.22725	4.01775	304	293	0.882	0.788	-0.311555	0.00283777	1
ENSMUSG00000052160	Pld4	1.43373	1.93028	304	293	0.431	0.57	0.267869	0.00303368	1
ENSMUSG00000037613	Tnfrsf23	1.41981	0.873623	304	293	0.408	0.317	-0.369063	0.00310894	1
ENSMUSG00000027533	Fabp5	25.0069	18.7198	304	293	0.826	0.73	-0.399247	0.0031963	1
ENSMUSG00000074743	Thbd	0.555392	0.178247	304	293	0.118	0.078	-0.400637	0.00398935	1
ENSMUSG00000056749	Nfil3	1.09689	0.724017	304	293	0.398	0.3	-0.28248	0.00416738	1
ENSMUSG00000069833	Ahnak	8.45408	6.59946	304	293	0.941	0.901	-0.315041	0.00439557	1
ENSMUSG00000052397	Ezr	1.40226	0.960902	304	293	0.507	0.416	-0.292875	0.00452093	1
ENSMUSG00000032487	Ptgs2	1.5481	0.860274	304	293	0.266	0.225	-0.453905	0.0047006	1
ENSMUSG00000073421	H2-Ab1	12.1246	7.69587	304	293	0.543	0.573	-0.593867	0.00501216	1
ENSMUSG00000029915	Clec5a	1.77774	1.17865	304	293	0.52	0.464	-0.350477	0.00509348	1
ENSMUSG00000025473	Adam8	5.2155	4.11292	304	293	0.789	0.73	-0.281724	0.00542876	1
ENSMUSG00000069792	Wfdc17	7.62277	5.13455	304	293	0.513	0.625	-0.491194	0.00604506	1
ENSMUSG00000022358	Fbxo32	0.523723	0.187578	304	293	0.181	0.096	-0.359578	0.00622184	1
ENSMUSG00000053687	Dpep2	5.55544	4.36627	304	293	0.862	0.819	-0.288773	0.00624709	1
ENSMUSG00000007850	Hnrnph1	0.901665	0.574369	304	293	0.352	0.321	-0.27249	0.00707289	1
ENSMUSG00000029657	Hsph1	1.16733	3.13518	304	293	0.283	0.392	0.932029	0.007203	1
ENSMUSG00000022018	Rgcc	3.7564	2.41016	304	293	0.576	0.502	-0.480029	0.00752831	1
ENSMUSG00000035352	Ccl12	0.127766	0.544625	304	293	0.043	0.109	0.453789	0.0076251	1
ENSMUSG00000035202	Lars2	7.45486	10.4693	304	293	0.822	0.887	0.439925	0.00839224	1
ENSMUSG00000017002	Slpi	1.27755	0.642925	304	293	0.148	0.072	-0.471217	0.00867277	1
ENSMUSG00000058427	Cxcl2	31.6447	18.9237	304	293	0.539	0.461	-0.712364	0.00913354	1
ENSMUSG00000003882	Il7r	4.29938	3.24415	304	293	0.747	0.669	-0.320346	0.00944088	1
ENSMUSG00000031770	Herpud1	0.343237	0.61251	304	293	0.168	0.266	0.263594	0.009719	1
ENSMUSG00000026073	Il1r2	3.3758	2.15044	304	293	0.414	0.386	-0.473995	0.0105291	1
ENSMUSG00000014599	Csf1	1.24061	0.726065	304	293	0.27	0.208	-0.376405	0.0108697	1
ENSMUSG00000040152	Thbs1	4.51389	3.47239	304	293	0.421	0.454	-0.302023	0.0117829	1
ENSMUSG00000031304	Il2rg	1.82161	1.32782	304	293	0.546	0.505	-0.277541	0.0122927	1
ENSMUSG00000064345	mt-Nd2	2.30799	3.03292	304	293	0.615	0.72	0.285871	0.0127755	1
ENSMUSG00000079523	Tmsb10	12.4276	9.92728	304	293	0.862	0.887	-0.297264	0.0132353	1
ENSMUSG00000003541	Ier3	13.7228	10.524	304	293	0.724	0.693	-0.353418	0.0135126	1
ENSMUSG00000005800	Mmp8	0.631556	0.279024	304	293	0.132	0.065	-0.351205	0.0140498	1
ENSMUSG00000003032	Klf4	1.53217	1.05034	304	293	0.411	0.386	-0.304509	0.0141163	1
ENSMUSG00000026358	Rgs1	15.3493	19.4465	304	293	0.885	0.922	0.322623	0.0147962	1
ENSMUSG00000018927	Ccl6	5.05548	3.50692	304	293	0.339	0.406	-0.426101	0.0154601	1
ENSMUSG00000055148	Klf2	1.07785	1.7294	304	293	0.263	0.372	0.39349	0.0164426	1
ENSMUSG00000022565	Plec	1.79575	1.3142	304	293	0.546	0.454	-0.27272	0.0173306	1
ENSMUSG00000038175	Mylip	0.319336	0.584068	304	293	0.184	0.273	0.263822	0.0198638	1
ENSMUSG00000028108	Ecm1	7.83176	6.27201	304	293	0.865	0.863	-0.280347	0.0203003	1
ENSMUSG00000029379	Cxcl3	4.80602	2.00882	304	293	0.138	0.072	-0.948353	0.0209371	1
ENSMUSG00000001348	Acp5	2.43612	1.3985	304	293	0.477	0.396	-0.518644	0.0233929	1
ENSMUSG00000076441	Ass1	0.970187	0.630428	304	293	0.26	0.242	-0.273082	0.0241925	1
ENSMUSG00000028410	Dnaja1	2.27551	3.24922	304	293	0.526	0.611	0.375479	0.0242844	1
ENSMUSG00000041268	Dmxl2	0.654687	0.373548	304	293	0.293	0.222	-0.26865	0.0257208	1
ENSMUSG00000004951	Hspb1	0.696241	2.05271	304	293	0.053	0.113	0.847752	0.0261327	1
ENSMUSG00000040710	St8sia4	1.68297	1.19777	304	293	0.497	0.474	-0.28779	0.0267096	1
ENSMUSG00000068874	Selenbp1	0.527543	0.87672	304	293	0.194	0.283	0.297001	0.0323105	1
ENSMUSG00000021665	Hexb	2.90519	3.69253	304	293	0.655	0.737	0.264973	0.0336867	1
ENSMUSG00000028967	Errfi1	1.83267	1.33679	304	293	0.414	0.345	-0.277634	0.0466888	1

## Sheet: Ear2hi
GeneID	GeneName	Control	Caerin	cells_1	cells_2	pct_1	pct_2	log2FC	p_value	p_val_adjust			GeneID	GeneName	UN	Caerin	cells_1	cells_2	pct_1	pct_2	log2FC	p_value	p_val_adjust
ENSMUSG00000056501	Cebpb	1.50002	2.91554	193	136	0.627	0.809	0.64727	1.09195e-08	0.000238581			ENSMUSG00000056501	Cebpb	1.31631	2.91554	159	136	0.597	0.809	0.75738	5.39826e-10	1.17947e-05
ENSMUSG00000095028	Sirpb1b	0.52642	1.09769	193	136	0.389	0.566	0.458653	2.31899e-06	0.0506676			ENSMUSG00000018965	Ywhah	7.07295	13.0422	159	136	0.943	0.985	0.798598	9.094e-10	1.98695e-05
ENSMUSG00000078763	Slfn1	0.324388	0.767692	193	136	0.249	0.338	0.416542	3.83405e-05	0.837702			ENSMUSG00000028416	Bag1	0.511344	1.20993	159	136	0.314	0.669	0.54817	2.24403e-09	4.90299e-05
ENSMUSG00000009687	Fxyd5	32.5401	41.3082	193	136	1	0.985	0.335051	4.78653e-05	1			ENSMUSG00000019158	Tmem160	0.61184	1.46519	159	136	0.358	0.669	0.612991	3.684e-08	0.000804917
ENSMUSG00000028367	Txn1	5.29908	3.76496	193	136	0.938	0.846	-0.402676	5.31455e-05	1			ENSMUSG00000022378	Fam49b	1.52797	2.80535	159	136	0.698	0.838	0.590048	7.37143e-07	0.0161058
ENSMUSG00000090877	Hspa1b	0.44902	0.155076	193	136	0.187	0.044	-0.327091	0.000196946	1			ENSMUSG00000117310	Ptp4a1	0.131753	0.509708	159	136	0.132	0.36	0.415711	1.49787e-06	0.032727
ENSMUSG00000026358	Rgs1	10.3464	20.3276	193	136	0.798	0.86	0.910488	0.000264696	1			ENSMUSG00000052681	Rap1b	1.32745	2.18168	159	136	0.623	0.846	0.451039	2.90851e-06	0.0635481
ENSMUSG00000031167	Rbm3	10.3155	8.37033	193	136	0.979	0.971	-0.272129	0.00032397	1			ENSMUSG00000028988	Ctnnbip1	0.309322	0.754443	159	136	0.214	0.478	0.422194	8.54586e-06	0.186718
ENSMUSG00000027678	Ncoa3	0.187976	0.440378	193	136	0.161	0.346	0.277941	0.000433938	1			ENSMUSG00000021102	Glrx5	0.280989	0.673933	159	136	0.195	0.441	0.385983	2.73895e-05	0.598433
ENSMUSG00000022451	Twf1	0.250146	0.555336	193	136	0.238	0.426	0.315129	0.000441262	1			ENSMUSG00000030122	Ptms	0.875834	1.58404	159	136	0.503	0.721	0.462097	4.61878e-05	1
ENSMUSG00000001175	Calm1	29.1426	23.8805	193	136	1	0.993	-0.276787	0.000716389	1			ENSMUSG00000020496	Rnf187	0.562671	1.10081	159	136	0.396	0.625	0.426933	5.62001e-05	1
ENSMUSG00000030666	Calcb	0.236157	0.0122422	193	136	0.109	0.015	-0.288307	0.000750299	1			ENSMUSG00000057322	Rpl38	9.22301	11.4654	159	136	0.994	1	0.286115	0.000185965	1
ENSMUSG00000022587	Ly6e	8.92738	12.5814	193	136	0.886	0.897	0.452148	0.000793894	1			ENSMUSG00000028333	Anp32b	1.91386	2.81242	159	136	0.711	0.868	0.387776	0.000223743	1
ENSMUSG00000041736	Tspo	14.7016	12.0679	193	136	0.99	0.978	-0.264889	0.000803159	1			ENSMUSG00000020091	Eif4ebp2	0.493584	0.191128	159	136	0.346	0.169	-0.32645	0.000456353	1
ENSMUSG00000058427	Cxcl2	27.6194	43.6101	193	136	0.731	0.728	0.64038	0.00101524	1			ENSMUSG00000047843	Bri3	1.36398	2.12874	159	136	0.616	0.772	0.404361	0.000484942	1
ENSMUSG00000025498	Irf7	1.059	2.20397	193	136	0.383	0.515	0.637918	0.00102834	1			ENSMUSG00000031885	Cbfb	0.428302	0.858778	159	136	0.34	0.522	0.380053	0.00132082	1
ENSMUSG00000060591	Ifitm2	17.6314	22.1516	193	136	0.984	0.985	0.313378	0.00114629	1			ENSMUSG00000014177	Tvp23b	0.469891	0.145494	159	136	0.289	0.125	-0.359739	0.00143558	1
ENSMUSG00000049775	Tmsb4x	195.111	156.41	193	136	1	0.993	-0.317138	0.00117086	1			ENSMUSG00000014426	Map3k4	0.0386203	0.262182	159	136	0.05	0.154	0.281251	0.00226974	1
ENSMUSG00000036478	Btg1	6.34684	8.40145	193	136	0.974	0.963	0.355758	0.00148853	1			ENSMUSG00000095028	Sirpb1b	0.642637	1.09769	159	136	0.39	0.566	0.352791	0.00245068	1
ENSMUSG00000032265	Tent5a	0.291205	0.698658	193	136	0.192	0.36	0.395677	0.00154797	1			ENSMUSG00000074781	Ube2n	1.48461	1.03674	159	136	0.679	0.64	-0.286758	0.00246079	1
ENSMUSG00000051343	Rab11fip5	0.157181	0.42116	193	136	0.145	0.279	0.296455	0.00163862	1			ENSMUSG00000057637	Prdm2	0.104799	0.341524	159	136	0.094	0.235	0.280089	0.00251431	1
ENSMUSG00000091971	Hspa1a	1.31108	0.812	193	136	0.373	0.199	-0.350985	0.00168235	1			ENSMUSG00000015312	Gadd45b	1.1428	0.78061	159	136	0.321	0.368	-0.267128	0.00362524	1
ENSMUSG00000026628	Atf3	4.35686	5.76335	193	136	0.756	0.706	0.336349	0.00194189	1			ENSMUSG00000040552	C3ar1	2.11925	1.52831	159	136	0.591	0.596	-0.303026	0.00379713	1
ENSMUSG00000052962	Mrpl35	0.817907	0.47628	193	136	0.56	0.382	-0.300312	0.00214898	1			ENSMUSG00000033751	Gadd45gip1	0.75246	0.398479	159	136	0.478	0.331	-0.325523	0.0053633	1
ENSMUSG00000028341	Nr4a3	0.649105	0.190908	193	136	0.275	0.154	-0.469622	0.00216834	1			ENSMUSG00000060591	Ifitm2	18.016	22.1516	159	136	0.975	0.985	0.283898	0.00603549	1
ENSMUSG00000030423	Pop4	0.541428	0.282154	193	136	0.415	0.235	-0.265697	0.00220082	1			ENSMUSG00000046688	Tifa	0.340042	0.615351	159	136	0.208	0.375	0.26957	0.00627206	1
ENSMUSG00000019987	Arg1	5.30189	11.709	193	136	0.435	0.566	1.012	0.00227071	1			ENSMUSG00000058427	Cxcl2	28.3879	43.6101	159	136	0.723	0.728	0.602149	0.00635465	1
ENSMUSG00000039016	Timm8b	1.27968	0.854574	193	136	0.679	0.522	-0.297745	0.0023638	1			ENSMUSG00000019132	BC005537	0.810745	1.26537	159	136	0.39	0.574	0.323165	0.00678295	1
ENSMUSG00000054676	1600014C10Rik	0.702386	1.09774	193	136	0.477	0.515	0.301279	0.00258935	1			ENSMUSG00000027164	Traf6	0.530622	0.22323	159	136	0.321	0.191	-0.323423	0.00698718	1
ENSMUSG00000074781	Ube2n	1.55481	1.03674	193	136	0.72	0.64	-0.326953	0.00351109	1			ENSMUSG00000026827	Gpd2	0.22993	0.536124	159	136	0.195	0.294	0.320719	0.00739334	1
ENSMUSG00000032575	Manf	2.17295	1.47747	193	136	0.767	0.662	-0.356953	0.00374286	1			ENSMUSG00000037805	Rpl10a	14.4492	18.1994	159	136	0.987	0.985	0.313527	0.00809714	1
ENSMUSG00000023143	Nagpa	0.253711	0.505621	193	136	0.238	0.375	0.264154	0.00388238	1			ENSMUSG00000048234	Rnf149	1.56324	2.26511	159	136	0.635	0.757	0.349161	0.00890383	1
ENSMUSG00000029270	Dipk1a	0.470882	0.815428	193	136	0.347	0.434	0.303628	0.00407971	1			ENSMUSG00000037062	Sh3glb1	1.94353	2.61545	159	136	0.748	0.853	0.296628	0.0100465	1
ENSMUSG00000020101	Vsir	1.55807	2.21364	193	136	0.72	0.794	0.329152	0.0042391	1			ENSMUSG00000030142	Clec4e	1.39045	0.859812	159	136	0.421	0.456	-0.362128	0.0102353	1
ENSMUSG00000033487	Fndc3a	0.396727	0.779235	193	136	0.306	0.441	0.349206	0.00455627	1			ENSMUSG00000052085	Dock8	0.506707	0.810202	159	136	0.358	0.522	0.264752	0.0107039	1
ENSMUSG00000068220	Lgals1	14.9693	11.402	193	136	0.959	0.912	-0.364726	0.0048099	1			ENSMUSG00000028034	Fubp1	0.26905	0.547477	159	136	0.233	0.346	0.286169	0.0110537	1
ENSMUSG00000040950	Mgl2	2.89324	1.58095	193	136	0.446	0.272	-0.593071	0.00493389	1			ENSMUSG00000000184	Ccnd2	1.40646	0.834637	159	136	0.503	0.412	-0.391416	0.011756	1
ENSMUSG00000074677	Sirpb1c	4.69334	6.50432	193	136	0.782	0.824	0.398446	0.00521401	1			ENSMUSG00000075602	Ly6a	3.8938	1.34791	159	136	0.396	0.294	-1.05958	0.0120674	1
ENSMUSG00000018476	Kdm6b	0.388986	0.74489	193	136	0.28	0.404	0.329104	0.0054758	1			ENSMUSG00000053094	Tmem248	0.179372	0.434765	159	136	0.145	0.279	0.282796	0.0130047	1
ENSMUSG00000028410	Dnaja1	1.48455	0.899437	193	136	0.699	0.537	-0.387412	0.0056922	1			ENSMUSG00000022255	Mtdh	1.25893	1.82859	159	136	0.635	0.75	0.324445	0.0130655	1
ENSMUSG00000070934	Rraga	0.666708	0.377912	193	136	0.472	0.301	-0.274518	0.00570081	1			ENSMUSG00000013822	Elof1	0.84831	0.531222	159	136	0.484	0.39	-0.271523	0.0137155	1
ENSMUSG00000021996	Esd	4.42138	3.23612	193	136	0.902	0.89	-0.355918	0.00570819	1			ENSMUSG00000021794	Glud1	1.39221	1.92014	159	136	0.648	0.779	0.287695	0.0168812	1
ENSMUSG00000035356	Nfkbiz	0.782614	1.16327	193	136	0.446	0.456	0.279217	0.00573719	1			ENSMUSG00000038679	Trps1	0.918754	1.34527	159	136	0.484	0.647	0.289582	0.0175152	1
ENSMUSG00000028961	Pgd	2.33226	1.76294	193	136	0.845	0.743	-0.270298	0.00616125	1			ENSMUSG00000030214	Plbd1	4.61135	3.61836	159	136	0.862	0.868	-0.280968	0.0175265	1
ENSMUSG00000061474	Mrps36	1.16656	0.774619	193	136	0.653	0.5	-0.287895	0.00660707	1			ENSMUSG00000039756	Dnttip2	0.166797	0.414765	159	136	0.157	0.25	0.27801	0.0176698	1
ENSMUSG00000026385	Dbi	8.37258	6.69552	193	136	0.964	0.949	-0.284428	0.00680226	1			ENSMUSG00000052962	Mrpl35	0.776335	0.47628	159	136	0.453	0.382	-0.266938	0.0183598	1
ENSMUSG00000048163	Selplg	3.27211	4.44388	193	136	0.834	0.89	0.349688	0.00814535	1			ENSMUSG00000025959	Klf7	0.537944	0.930547	159	136	0.352	0.493	0.328007	0.0195439	1
ENSMUSG00000021270	Hsp90aa1	2.46899	1.69896	193	136	0.803	0.691	-0.362114	0.00865377	1			ENSMUSG00000030189	Ybx3	0.430406	0.188266	159	136	0.264	0.147	-0.267566	0.0213181	1
ENSMUSG00000022969	Il10rb	0.902158	1.34596	193	136	0.518	0.669	0.302545	0.00899952	1			ENSMUSG00000014748	Tex261	0.842874	1.25474	159	136	0.522	0.618	0.291001	0.0214997	1
ENSMUSG00000073421	H2-Ab1	63.2062	50.1601	193	136	0.969	0.926	-0.327694	0.00917991	1			ENSMUSG00000020476	Dbnl	1.33006	0.856733	159	136	0.642	0.522	-0.327602	0.0258254	1
ENSMUSG00000044894	Uqcrq	5.14355	4.11464	193	136	0.953	0.897	-0.264441	0.00961655	1			ENSMUSG00000022969	Il10rb	0.942113	1.34596	159	136	0.528	0.669	0.272554	0.0272184	1
ENSMUSG00000024190	Dusp1	9.88872	12.6508	193	136	0.902	0.897	0.32615	0.00996772	1			ENSMUSG00000027304	Rtf1	0.368271	0.645033	159	136	0.302	0.434	0.265763	0.0274233	1
ENSMUSG00000003545	Fosb	2.0833	3.14509	193	136	0.679	0.743	0.426927	0.0105995	1			ENSMUSG00000004609	Cd33	1.2454	1.70732	159	136	0.535	0.684	0.269891	0.0280115	1
ENSMUSG00000026360	Rgs2	2.04779	2.81545	193	136	0.731	0.735	0.324087	0.0110239	1			ENSMUSG00000025016	Tm9sf3	0.645373	0.985167	159	136	0.459	0.551	0.270846	0.0299402	1
ENSMUSG00000045165	AI467606	0.185263	0.423434	193	136	0.171	0.235	0.264168	0.0111063	1			ENSMUSG00000017466	Timp2	0.997837	1.47852	159	136	0.472	0.618	0.311042	0.0344176	1
ENSMUSG00000078453	Abracl	2.94451	2.26804	193	136	0.881	0.853	-0.271418	0.0115644	1			ENSMUSG00000030147	Clec4b1	0.790578	0.366527	159	136	0.239	0.125	-0.389912	0.0353271	1
ENSMUSG00000042323	Pbrm1	0.751316	0.438506	193	136	0.461	0.301	-0.283869	0.0116177	1			ENSMUSG00000064326	Siva1	1.38	0.93245	159	136	0.604	0.581	-0.300529	0.0367942	1
ENSMUSG00000020205	Phlda1	2.06784	1.14167	193	136	0.601	0.493	-0.518487	0.0116582	1			ENSMUSG00000030512	Snrpa1	0.383493	0.676177	159	136	0.333	0.404	0.276859	0.0370489	1
ENSMUSG00000029911	Ssbp1	0.76583	0.443485	193	136	0.503	0.353	-0.290791	0.0123806	1			ENSMUSG00000028341	Nr4a3	0.486072	0.190908	159	136	0.239	0.154	-0.319442	0.0382055	1
ENSMUSG00000049686	Orai1	0.895064	1.28258	193	136	0.549	0.662	0.268421	0.0125621	1			ENSMUSG00000031583	Wrn	0.0832909	0.317759	159	136	0.075	0.162	0.282666	0.0424165	1
ENSMUSG00000035828	Pim3	0.499359	0.838651	193	136	0.326	0.441	0.294302	0.0145892	1			ENSMUSG00000025260	Hsd17b10	0.63337	0.995918	159	136	0.428	0.551	0.289201	0.0428314	1
ENSMUSG00000099974	Bcl2a1d	3.95725	2.98742	193	136	0.839	0.779	-0.314083	0.0148682	1			ENSMUSG00000091649	Phf11b	0.786435	0.342619	159	136	0.327	0.235	-0.412034	0.0452274	1
ENSMUSG00000027660	Skil	0.584661	0.928549	193	136	0.358	0.507	0.283342	0.0154903	1			ENSMUSG00000054717	Hmgb2	1.12714	0.637657	159	136	0.484	0.404	-0.377282	0.0454509	1
ENSMUSG00000069833	Ahnak	4.38054	5.70647	193	136	0.917	0.912	0.317802	0.015619	1			ENSMUSG00000037894	H2afz	9.77602	7.85863	159	136	0.981	0.971	-0.282669	0.0466131	1
ENSMUSG00000026222	Sp100	0.72767	1.26476	193	136	0.451	0.551	0.39053	0.0160842	1			ENSMUSG00000002107	Celf2	1.03784	1.45144	159	136	0.56	0.669	0.266592	0.0493605	1
ENSMUSG00000027952	Pmvk	1.57791	0.943465	193	136	0.632	0.537	-0.407568	0.0162413	1
ENSMUSG00000031765	Mt1	20.5512	28.2101	193	136	0.974	0.985	0.438703	0.0164152	1
ENSMUSG00000021250	Fos	16.5545	22.1517	193	136	0.953	0.949	0.399274	0.0172696	1
ENSMUSG00000039770	Ypel5	0.615654	0.996295	193	136	0.399	0.493	0.305206	0.0173208	1
ENSMUSG00000042032	Mat2b	0.511005	0.818433	193	136	0.399	0.515	0.267187	0.0175525	1
ENSMUSG00000025869	Nop16	0.639254	0.341161	193	136	0.394	0.257	-0.289557	0.0176208	1
ENSMUSG00000026094	Stk17b	2.07501	2.91298	193	136	0.782	0.838	0.34768	0.0183253	1
ENSMUSG00000014748	Tex261	0.842243	1.25474	193	136	0.523	0.618	0.291495	0.0198997	1
ENSMUSG00000033751	Gadd45gip1	0.678966	0.398479	193	136	0.44	0.331	-0.263714	0.0199846	1
ENSMUSG00000028525	Pde4b	3.86532	5.25107	193	136	0.85	0.875	0.361569	0.0213679	1
ENSMUSG00000052837	Junb	19.3796	23.9269	193	136	0.969	0.971	0.290581	0.0233815	1
ENSMUSG00000039678	Tbc1d13	0.14	0.440381	193	136	0.098	0.199	0.337416	0.0243156	1
ENSMUSG00000003423	Pih1d1	0.352437	0.624709	193	136	0.285	0.353	0.264619	0.0247267	1
ENSMUSG00000028459	Cd72	1.24512	2.02062	193	136	0.42	0.529	0.428051	0.0250162	1
ENSMUSG00000022564	Grina	4.32451	6.89697	193	136	0.762	0.772	0.568651	0.0251845	1
ENSMUSG00000053113	Socs3	1.90228	2.59696	193	136	0.539	0.662	0.309591	0.0262411	1
ENSMUSG00000046718	Bst2	2.55635	3.64323	193	136	0.762	0.779	0.38473	0.0265177	1
ENSMUSG00000001348	Acp5	1.40276	2.14849	193	136	0.544	0.654	0.389968	0.0266657	1
ENSMUSG00000031780	Ccl17	2.19858	1.55656	193	136	0.15	0.059	-0.323227	0.0275863	1
ENSMUSG00000003032	Klf4	1.98384	2.63833	193	136	0.611	0.743	0.286107	0.0281092	1
ENSMUSG00000025491	Ifitm1	4.00182	8.89701	193	136	0.368	0.346	0.98454	0.0285543	1
ENSMUSG00000068874	Selenbp1	0.206553	0.555471	193	136	0.145	0.228	0.36646	0.0327367	1
ENSMUSG00000069792	Wfdc17	9.73413	12.6378	193	136	0.777	0.647	0.345405	0.0346685	1
ENSMUSG00000039997	Ifi203	0.298589	0.573064	193	136	0.181	0.294	0.276633	0.038476	1
ENSMUSG00000039067	Psmd7	1.40208	0.984325	193	136	0.679	0.61	-0.275638	0.039691	1
ENSMUSG00000002107	Celf2	1.04125	1.45144	193	136	0.601	0.669	0.264179	0.0424877	1
ENSMUSG00000005103	Wdr1	2.16089	2.84509	193	136	0.819	0.846	0.282689	0.0447739	1
ENSMUSG00000079523	Tmsb10	34.9297	25.5865	193	136	0.938	0.934	-0.434485	0.0458775	1
