# Supplementary material for: Topical Application of Temperature-Sensitive Gel Containing Caerin 1.1 and 1.9 Peptides on TC-1 Tumour-Bearing Mice Induced High-Level Immune Response in the Tumour Microenvironment
Source: Front Oncol. 2021 Nov 11;11:754770. doi: 10.3389/fonc.2021.754770 (PMC8632150; doi:10.3389/fonc.2021.754770)
Supplement: Supplementary file 6 [file Table_5.xlsx]

## Sheet: Branch.1.depended_gene.annot
GeneID	Cluster	P_value	FDR	Symbol	Description	KEGG_A_class	KEGG_B_class	Pathway	K_ID	GO Component	GO Function	GO Process
ENSMUSG00000026158	1	3.58523e-10	1.51739e-08	Ogfrl1	opioid growth factor receptor-like 1 [Source:MGI Symbol;Acc:MGI:1917405]	-	-	-	-	GO:0005575//cellular_component;GO:0016020//membrane	GO:0004985//opioid receptor activity;GO:0038023//signaling receptor activity	GO:0008150//biological_process;GO:0038003//opioid receptor signaling pathway
ENSMUSG00000003134	1	1.40664e-25	1.39559e-23	Tbc1d8	TBC1 domain family, member 8 [Source:MGI Symbol;Acc:MGI:1927225]	-	-	-	-	GO:0005623//cell	GO:0005096//GTPase activator activity;GO:0017137//Rab GTPase binding	GO:0006886//intracellular protein transport;GO:0090630//activation of GTPase activity
ENSMUSG00000026074	1	3.54267e-12	1.76976e-10	Map4k4	mitogen-activated protein kinase kinase kinase kinase 4 [Source:MGI Symbol;Acc:MGI:1349394]	Environmental Information Processing	Signal transduction	ko04010//MAPK signaling pathway	K04407	-	GO:0000166//nucleotide binding;GO:0004672//protein kinase activity;GO:0004674//protein serine/threonine kinase activity;GO:0005524//ATP binding	GO:0006468//protein phosphorylation;GO:0010977//negative regulation of neuron projection development;GO:0061179//negative regulation of insulin secretion involved in cellular response to glucose stimulus;GO:0070571//negative regulation of neuron projection regeneration
ENSMUSG00000026073	5	1.3198e-63	3.65619e-61	Il1r2	interleukin 1 receptor, type II [Source:MGI Symbol;Acc:MGI:96546]	Environmental Information Processing;Human Diseases;Human Diseases;Human Diseases;Human Diseases;Human Diseases;Organismal Systems	Signaling molecules and interaction;Infectious diseases;Cancers;Cardiovascular diseases;Infectious diseases;Cancers;Immune system	ko04060//Cytokine-cytokine receptor interaction;ko05166//HTLV-I infection;ko05202//Transcriptional misregulation in cancers;ko05418//Fluid shear stress and atherosclerosis;ko05146//Amoebiasis;ko05215//Prostate cancer;ko04640//Hematopoietic cell lineage	K04387;K04387;K04387;K04387;K04387;K04387;K04387	GO:0005576//extracellular region;GO:0005737//cytoplasm;GO:0005886//plasma membrane;GO:0016020//membrane;GO:0016021//integral component of membrane	GO:0004908//interleukin-1 receptor activity;GO:0004910//interleukin-1, Type II, blocking receptor activity;GO:0019966//interleukin-1 binding	GO:0010955//negative regulation of protein processing;GO:0019221//cytokine-mediated signaling pathway;GO:0050712//negative regulation of interleukin-1 alpha secretion;GO:1900016//negative regulation of cytokine production involved in inflammatory response;GO:2000660//negative regulation of interleukin-1-mediated signaling pathway
ENSMUSG00000062939	1	2.4555e-30	2.83126e-28	Stat4	signal transducer and activator of transcription 4 [Source:MGI Symbol;Acc:MGI:103062]	Human Diseases;Cellular Processes;Environmental Information Processing;Human Diseases;Organismal Systems;Human Diseases	Cancers;Cell growth and death;Signal transduction;Infectious diseases;Immune system;Immune diseases	ko05200//Pathways in cancer;ko04217//Necroptosis;ko04630//Jak-STAT signaling pathway;ko05161//Hepatitis B;ko04658//Th1 and Th2 cell differentiation;ko05321//Inflammatiory bowel disease (IBD)	K11222;K11222;K11222;K11222;K11222;K11222	GO:0005634//nucleus;GO:0005737//cytoplasm	GO:0003677//DNA binding;GO:0003700//transcription factor activity, sequence-specific DNA binding;GO:0042802//identical protein binding	GO:0006355//regulation of transcription, DNA-templated;GO:0007165//signal transduction;GO:0019221//cytokine-mediated signaling pathway;GO:0045944//positive regulation of transcription from RNA polymerase II promoter
ENSMUSG00000026104	1	1.06447e-86	4.45218e-84	Stat1	signal transducer and activator of transcription 1 [Source:MGI Symbol;Acc:MGI:103063]	Human Diseases;Human Diseases;Human Diseases;Human Diseases;Organismal Systems;Cellular Processes;Human Diseases;Organismal Systems;Human Diseases;Environmental Information Processing;Human Diseases;Human Diseases;Human Diseases;Organismal Systems;Organismal Systems;Organismal Systems;Human Diseases;Organismal Systems;Human Diseases;Organismal Systems;Organismal Systems;Human Diseases;Organismal …	Cancers;Infectious diseases;Infectious diseases;Infectious diseases;Immune system;Cell growth and death;Infectious diseases;Immune system;Infectious diseases;Signal transduction;Infectious diseases;Infectious diseases;Infectious diseases;Development;Endocrine system;Immune system;Infectious diseases;Immune system;Endocrine and metabolic diseases;Immune system;Immune system;Cancers;Endocrine syste…	ko05200//Pathways in cancer;ko05165//Human papillomavirus infection;ko05167//Kaposi sarcoma-associated herpesvirus infection;ko05168//Herpes simplex infection;ko04062//Chemokine signaling pathway;ko04217//Necroptosis;ko05152//Tuberculosis;ko04621//NOD-like receptor signaling pathway;ko05164//Influenza A;ko04630//Jak-STAT signaling pathway;ko05161//Hepatitis B;ko05160//Hepatitis C;ko05162//Measles…	K11220;K11220;K11220;K11220;K11220;K11220;K11220;K11220;K11220;K11220;K11220;K11220;K11220;K11220;K11220;K11220;K11220;K11220;K11220;K11220;K11220;K11220;K11220;K11220;K11220	GO:0000790//nuclear chromatin;GO:0005634//nucleus;GO:0005654//nucleoplasm;GO:0005730//nucleolus;GO:0005737//cytoplasm;GO:0005829//cytosol;GO:0032991//macromolecular complex;GO:0048471//perinuclear region of cytoplasm	GO:0000978//RNA polymerase II core promoter proximal region sequence-specific DNA binding;GO:0000979//RNA polymerase II core promoter sequence-specific DNA binding;GO:0000981//RNA polymerase II transcription factor activity, sequence-specific DNA binding;GO:0003677//DNA binding;GO:0003690//double-stranded DNA binding;GO:0003700//transcription factor activity, sequence-specific DNA binding;GO:0005…	GO:0001937//negative regulation of endothelial cell proliferation;GO:0002230//positive regulation of defense response to virus by host;GO:0006355//regulation of transcription, DNA-templated;GO:0007165//signal transduction;GO:0007259//JAK-STAT cascade;GO:0010742//macrophage derived foam cell differentiation;GO:0016525//negative regulation of angiogenesis;GO:0032727//positive regulation of interfer…
ENSMUSG00000026094	5	2.10836e-16	1.39237e-14	Stk17b	serine/threonine kinase 17b (apoptosis-inducing) [Source:MGI Symbol;Acc:MGI:2138162]	-	-	-	-	GO:0005634//nucleus;GO:0005793//endoplasmic reticulum-Golgi intermediate compartment;GO:0005886//plasma membrane;GO:0015629//actin cytoskeleton;GO:0016020//membrane	GO:0000166//nucleotide binding;GO:0004672//protein kinase activity;GO:0004674//protein serine/threonine kinase activity;GO:0005524//ATP binding;GO:0016301//kinase activity;GO:0016740//transferase activity	GO:0006468//protein phosphorylation;GO:0006915//apoptotic process;GO:0012501//programmed cell death;GO:0016310//phosphorylation;GO:0035556//intracellular signal transduction;GO:0046777//protein autophosphorylation;GO:2000271//positive regulation of fibroblast apoptotic process
ENSMUSG00000025967	4	3.74105e-10	1.57708e-08	Eef1b2	eukaryotic translation elongation factor 1 beta 2 [Source:MGI Symbol;Acc:MGI:1929520]	-	-	-	-	GO:0005737//cytoplasm;GO:0005783//endoplasmic reticulum;GO:0005829//cytosol;GO:0005853//eukaryotic translation elongation factor 1 complex;GO:0016020//membrane;GO:0016021//integral component of membrane	GO:0003746//translation elongation factor activity;GO:0005085//guanyl-nucleotide exchange factor activity;GO:0005515//protein binding	GO:0006412//translation;GO:0006414//translational elongation;GO:0045471//response to ethanol
ENSMUSG00000026003	1	4.31492e-26	4.38293e-24	Acadl	acyl-Coenzyme A dehydrogenase, long-chain [Source:MGI Symbol;Acc:MGI:87866]	Metabolism;Organismal Systems;Metabolism;Metabolism	Global and overview maps;Endocrine system;Global and overview maps;Lipid metabolism	ko01100//Metabolic pathways;ko03320//PPAR signaling pathway;ko01212//Fatty acid metabolism;ko00071//Fatty acid degradation	K00255;K00255;K00255;K00255	GO:0005739//mitochondrion;GO:0005759//mitochondrial matrix;GO:0031966//mitochondrial membrane	GO:0000062//fatty-acyl-CoA binding;GO:0003995//acyl-CoA dehydrogenase activity;GO:0004466//long-chain-acyl-CoA dehydrogenase activity;GO:0016491//oxidoreductase activity;GO:0016627//oxidoreductase activity, acting on the CH-CH group of donors;GO:0050660//flavin adenine dinucleotide binding	GO:0033539//fatty acid beta-oxidation using acyl-CoA dehydrogenase;GO:0042758//long-chain fatty acid catabolic process;GO:0051289//protein homotetramerization;GO:0055114//oxidation-reduction process
ENSMUSG00000026193	3	2.04879e-09	8.0931e-08	Fn1	fibronectin 1 [Source:MGI Symbol;Acc:MGI:95566]	Human Diseases;Human Diseases;Environmental Information Processing;Cellular Processes;Human Diseases;Cellular Processes;Human Diseases;Human Diseases;Human Diseases;Environmental Information Processing;Human Diseases	Cancers;Infectious diseases;Signal transduction;Cell motility;Cancers;Cellular community - eukaryotes;Infectious diseases;Endocrine and metabolic diseases;Cancers;Signaling molecules and interaction;Infectious diseases	ko05200//Pathways in cancer;ko05165//Human papillomavirus infection;ko04151//PI3K-Akt signaling pathway;ko04810//Regulation of actin cytoskeleton;ko05205//Proteoglycans in cancer;ko04510//Focal adhesion;ko05146//Amoebiasis;ko04933//AGE-RAGE signaling pathway in diabetic complications;ko05222//Small cell lung cancer;ko04512//ECM-receptor interaction;ko05100//Bacterial invasion of epithelial cells	K05717;K05717;K05717;K05717;K05717;K05717;K05717;K05717;K05717;K05717;K05717	GO:0005576//extracellular region;GO:0005577//fibrinogen complex;GO:0005604//basement membrane;GO:0005615//extracellular space;GO:0005793//endoplasmic reticulum-Golgi intermediate compartment;GO:0016324//apical plasma membrane;GO:0031012//extracellular matrix;GO:0070062//extracellular exosome	GO:0002020//protease binding;GO:0005102//receptor binding;GO:0005178//integrin binding;GO:0005201//extracellular matrix structural constituent;GO:0005515//protein binding;GO:0008022//protein C-terminus binding;GO:0008201//heparin binding;GO:0016504//peptidase activator activity;GO:0019899//enzyme binding;GO:0042802//identical protein binding;GO:0043394//proteoglycan binding;GO:0045340//mercury io…	GO:0001525//angiogenesis;GO:0001775//cell activation;GO:0001932//regulation of protein phosphorylation;GO:0006953//acute-phase response;GO:0007044//cell-substrate junction assembly;GO:0007155//cell adhesion;GO:0007160//cell-matrix adhesion;GO:0007161//calcium-independent cell-matrix adhesion;GO:0008284//positive regulation of cell proliferation;GO:0008347//glial cell migration;GO:0008360//regulat…
ENSMUSG00000089844	1	9.12335e-13	4.72355e-11	A530032D15Rik	RIKEN cDNA A530032D15Rik gene [Source:MGI Symbol;Acc:MGI:3037746]	-	-	-	-	GO:0005575//cellular_component;GO:0005634//nucleus;GO:0016604//nuclear body	GO:0003674//molecular_function	GO:0008150//biological_process
ENSMUSG00000070034	1	3.02165e-44	5.50895e-42	Sp110	Sp110 nuclear body protein [Source:MGI Symbol;Acc:MGI:1923364]	-	-	-	-	GO:0005634//nucleus	GO:0003677//DNA binding	GO:0002376//immune system process;GO:0006915//apoptotic process;GO:0009617//response to bacterium;GO:0043065//positive regulation of apoptotic process;GO:0045087//innate immune response
ENSMUSG00000070031	1	2.73912e-109	1.66938e-106	Sp140	Sp140 nuclear body protein [Source:MGI Symbol;Acc:MGI:3702467]	-	-	-	-	GO:0001650//fibrillar center;GO:0005634//nucleus;GO:0005739//mitochondrion;GO:0016604//nuclear body	GO:0000978//RNA polymerase II core promoter proximal region sequence-specific DNA binding;GO:0003677//DNA binding;GO:0005515//protein binding;GO:0046872//metal ion binding	GO:0006357//regulation of transcription from RNA polymerase II promoter
ENSMUSG00000026222	1	8.6487e-35	1.20579e-32	Sp100	nuclear antigen Sp100 [Source:MGI Symbol;Acc:MGI:109561]	Human Diseases;Human Diseases	Cancers;Infectious diseases	ko05203//Viral carcinogenesis;ko05168//Herpes simplex infection	K15413;K15413	GO:0005634//nucleus;GO:0005737//cytoplasm;GO:0016605//PML body;GO:0030870//Mre11 complex	GO:0003677//DNA binding;GO:0005515//protein binding	GO:0000723//telomere maintenance;GO:0010596//negative regulation of endothelial cell migration;GO:0045765//regulation of angiogenesis;GO:0046826//negative regulation of protein export from nucleus;GO:1902041//regulation of extrinsic apoptotic signaling pathway via death domain receptors;GO:1902044//regulation of Fas signaling pathway
ENSMUSG00000040710	1	5.57137e-10	2.30763e-08	St8sia4	ST8 alpha-N-acetyl-neuraminide alpha-2,8-sialyltransferase 4 [Source:MGI Symbol;Acc:MGI:106018]	-	-	-	-	GO:0000139//Golgi membrane;GO:0005794//Golgi apparatus;GO:0016020//membrane;GO:0016021//integral component of membrane	GO:0003828//alpha-N-acetylneuraminate alpha-2,8-sialyltransferase activity;GO:0008373//sialyltransferase activity;GO:0016740//transferase activity;GO:0016757//transferase activity, transferring glycosyl groups	GO:0001574//ganglioside biosynthetic process;GO:0006486//protein glycosylation;GO:0006491//N-glycan processing;GO:0009311//oligosaccharide metabolic process;GO:0097503//sialylation
ENSMUSG00000062345	3	1.99106e-10	8.59741e-09	Serpinb2	serine (or cysteine) peptidase inhibitor, clade B, member 2 [Source:MGI Symbol;Acc:MGI:97609]	Organismal Systems	Immune system	ko04610//Complement and coagulation cascades	K19821	GO:0005576//extracellular region;GO:0005615//extracellular space;GO:0005737//cytoplasm	GO:0004867//serine-type endopeptidase inhibitor activity;GO:0030414//peptidase inhibitor activity	GO:0010466//negative regulation of peptidase activity;GO:0010951//negative regulation of endopeptidase activity;GO:0042060//wound healing;GO:0043066//negative regulation of apoptotic process
ENSMUSG00000026433	1	7.27203e-10	2.97164e-08	Rab29	RAB29, member RAS oncogene family [Source:MGI Symbol;Acc:MGI:2385107]	-	-	-	-	GO:0005737//cytoplasm;GO:0005739//mitochondrion;GO:0005769//early endosome;GO:0005794//Golgi apparatus;GO:0005801//cis-Golgi network;GO:0005802//trans-Golgi network;GO:0005829//cytosol;GO:0020003//symbiont-containing vacuole;GO:0031982//vesicle;GO:0055037//recycling endosome	GO:0003924//GTPase activity;GO:0005525//GTP binding;GO:0017137//Rab GTPase binding;GO:0019003//GDP binding;GO:0019894//kinesin binding;GO:0070840//dynein complex binding	GO:0001921//positive regulation of receptor recycling;GO:0007005//mitochondrion organization;GO:0007030//Golgi organization;GO:0007416//synapse assembly;GO:0009617//response to bacterium;GO:0010977//negative regulation of neuron projection development;GO:0016192//vesicle-mediated transport;GO:0039694//viral RNA genome replication;GO:0042110//T cell activation;GO:0042147//retrograde transport, end…
ENSMUSG00000026421	1	1.18006e-15	7.49161e-14	Csrp1	cysteine and glycine-rich protein 1 [Source:MGI Symbol;Acc:MGI:88549]	-	-	-	-	GO:0005634//nucleus;GO:0005654//nucleoplasm;GO:0005737//cytoplasm;GO:0015629//actin cytoskeleton;GO:0030018//Z disc	GO:0005515//protein binding;GO:0008307//structural constituent of muscle;GO:0042805//actinin binding;GO:0046872//metal ion binding	GO:0030036//actin cytoskeleton organization;GO:0045214//sarcomere organization;GO:0060537//muscle tissue development
ENSMUSG00000026358	5	7.6618e-18	5.42969e-16	Rgs1	regulator of G-protein signaling 1 [Source:MGI Symbol;Acc:MGI:1354694]	-	-	-	-	GO:0005737//cytoplasm;GO:0005829//cytosol;GO:0005886//plasma membrane;GO:0016020//membrane;GO:0031234//extrinsic component of cytoplasmic side of plasma membrane	GO:0001965//G-protein alpha-subunit binding;GO:0005096//GTPase activator activity	GO:0007165//signal transduction;GO:0007186//G-protein coupled receptor signaling pathway;GO:0008277//regulation of G-protein coupled receptor protein signaling pathway;GO:0009617//response to bacterium;GO:0009968//negative regulation of signal transduction;GO:0043547//positive regulation of GTPase activity;GO:0061737//leukotriene signaling pathway
ENSMUSG00000032487	3	1.52897e-17	1.06933e-15	Ptgs2	prostaglandin-endoperoxide synthase 2 [Source:MGI Symbol;Acc:MGI:97798]	Metabolism;Human Diseases;Human Diseases;Human Diseases;Human Diseases;Organismal Systems;Organismal Systems;Human Diseases;Organismal Systems;Organismal Systems;Environmental Information Processing;Environmental Information Processing;Human Diseases;Human Diseases;Organismal Systems;Metabolism;Human Diseases;Environmental Information Processing;Organismal Systems;Organismal Systems	Global and overview maps;Cancers;Infectious diseases;Infectious diseases;Infectious diseases;Endocrine system;Nervous system;Cancers;Nervous system;Immune system;Signal transduction;Signal transduction;Cancers;Cancers;Immune system;Lipid metabolism;Infectious diseases;Signal transduction;Endocrine system;Endocrine system	ko01100//Metabolic pathways;ko05200//Pathways in cancer;ko05165//Human papillomavirus infection;ko05163//Human cytomegalovirus infection;ko05167//Kaposi sarcoma-associated herpesvirus infection;ko04921//Oxytocin signaling pathway;ko04723//Retrograde endocannabinoid signaling;ko05206//MicroRNAs in cancer;ko04726//Serotonergic synapse;ko04625//C-type lectin receptor signaling pathway;ko04668//TNF s…	K11987;K11987;K11987;K11987;K11987;K11987;K11987;K11987;K11987;K11987;K11987;K11987;K11987;K11987;K11987;K11987;K11987;K11987;K11987;K11987	GO:0005737//cytoplasm;GO:0005783//endoplasmic reticulum;GO:0005789//endoplasmic reticulum membrane;GO:0005901//caveola;GO:0016020//membrane;GO:0031090//organelle membrane;GO:0032991//macromolecular complex;GO:0043005//neuron projection;GO:0043231//intracellular membrane-bounded organelle	GO:0004601//peroxidase activity;GO:0004666//prostaglandin-endoperoxide synthase activity;GO:0005515//protein binding;GO:0016491//oxidoreductase activity;GO:0016702//oxidoreductase activity, acting on single donors with incorporation of molecular oxygen, incorporation of two atoms of oxygen;GO:0019899//enzyme binding;GO:0020037//heme binding;GO:0042803//protein homodimerization activity;GO:0046872…	GO:0001516//prostaglandin biosynthetic process;GO:0001525//angiogenesis;GO:0006629//lipid metabolic process;GO:0006631//fatty acid metabolic process;GO:0006633//fatty acid biosynthetic process;GO:0006693//prostaglandin metabolic process;GO:0006954//inflammatory response;GO:0006979//response to oxidative stress;GO:0007566//embryo implantation;GO:0007568//aging;GO:0007612//learning;GO:0007613//memo…
ENSMUSG00000026480	3	2.02327e-13	1.10098e-11	Ncf2	neutrophil cytosolic factor 2 [Source:MGI Symbol;Acc:MGI:97284]	Cellular Processes;Human Diseases;Organismal Systems;Organismal Systems;Human Diseases	Transport and catabolism;Cardiovascular diseases;Development;Immune system;Infectious diseases	ko04145//Phagosome;ko05418//Fluid shear stress and atherosclerosis;ko04380//Osteoclast differentiation;ko04670//Leukocyte transendothelial migration;ko05140//Leishmaniasis	K08010;K08010;K08010;K08010;K08010	GO:0001669//acrosomal vesicle;GO:0005730//nucleolus;GO:0005737//cytoplasm;GO:0005829//cytosol;GO:0016020//membrane;GO:0043020//NADPH oxidase complex	GO:0005515//protein binding;GO:0008022//protein C-terminus binding;GO:0016175//superoxide-generating NADPH oxidase activity;GO:0016176//superoxide-generating NADPH oxidase activator activity;GO:0048365//Rac GTPase binding	GO:0006742//NADP catabolic process;GO:0006801//superoxide metabolic process;GO:0006909//phagocytosis;GO:0009749//response to glucose;GO:0014070//response to organic cyclic compound;GO:0032496//response to lipopolysaccharide;GO:0032870//cellular response to hormone stimulus;GO:0042554//superoxide anion generation;GO:0043085//positive regulation of catalytic activity;GO:0043525//positive regulation…
ENSMUSG00000050565	1	1.10222e-16	7.34734e-15	Tor1aip2	torsin A interacting protein 2 [Source:MGI Symbol;Acc:MGI:3582695]	-	-	-	-	GO:0005634//nucleus;GO:0005635//nuclear envelope;GO:0005783//endoplasmic reticulum;GO:0005789//endoplasmic reticulum membrane;GO:0016020//membrane;GO:0016021//integral component of membrane	GO:0001671//ATPase activator activity;GO:0005515//protein binding;GO:0051117//ATPase binding	GO:0007029//endoplasmic reticulum organization;GO:0032781//positive regulation of ATPase activity;GO:0090435//protein localization to nuclear envelope
ENSMUSG00000060519	1	1.97233e-33	2.58109e-31	Tor3a	torsin family 3, member A [Source:MGI Symbol;Acc:MGI:1353652]	-	-	-	-	GO:0005635//nuclear envelope;GO:0005737//cytoplasm;GO:0005783//endoplasmic reticulum;GO:0005788//endoplasmic reticulum lumen	GO:0000166//nucleotide binding;GO:0005515//protein binding;GO:0005524//ATP binding;GO:0016887//ATPase activity	-
ENSMUSG00000090394	1	5.06486e-16	3.2444e-14	4930523C07Rik	RIKEN cDNA 4930523C07 gene [Source:MGI Symbol;Acc:MGI:1914897]	-	-	-	-	GO:0016020//membrane;GO:0016021//integral component of membrane	-	-
ENSMUSG00000026701	3	4.17885e-14	2.36443e-12	Prdx6	peroxiredoxin 6 [Source:MGI Symbol;Acc:MGI:894320]	-	-	-	-	GO:0005623//cell	GO:0016209//antioxidant activity;GO:0016491//oxidoreductase activity;GO:0051920//peroxiredoxin activity	GO:0045454//cell redox homeostasis;GO:0055114//oxidation-reduction process;GO:0098869//cellular oxidant detoxification
ENSMUSG00000026581	1	6.37887e-23	5.86499e-21	Sell	selectin, lymphocyte [Source:MGI Symbol;Acc:MGI:98279]	Environmental Information Processing	Signaling molecules and interaction	ko04514//Cell adhesion molecules (CAMs)	K06495	GO:0005886//plasma membrane;GO:0005887//integral component of plasma membrane;GO:0009897//external side of plasma membrane;GO:0009986//cell surface;GO:0016020//membrane;GO:0016021//integral component of membrane	GO:0002020//protease binding;GO:0005509//calcium ion binding;GO:0005515//protein binding;GO:0030246//carbohydrate binding;GO:0046872//metal ion binding;GO:0050839//cell adhesion molecule binding;GO:0051861//glycolipid binding;GO:0070492//oligosaccharide binding	GO:0007155//cell adhesion;GO:0016339//calcium-dependent cell-cell adhesion via plasma membrane cell adhesion molecules;GO:0033198//response to ATP;GO:0042981//regulation of apoptotic process;GO:0050900//leukocyte migration;GO:0050901//leukocyte tethering or rolling;GO:0090023//positive regulation of neutrophil chemotaxis
ENSMUSG00000026576	1	3.25678e-23	3.03364e-21	Atp1b1	ATPase, Na+/K+ transporting, beta 1 polypeptide [Source:MGI Symbol;Acc:MGI:88108]	Environmental Information Processing;Environmental Information Processing;Organismal Systems;Organismal Systems;Organismal Systems;Organismal Systems;Organismal Systems;Organismal Systems;Organismal Systems;Organismal Systems;Organismal Systems;Organismal Systems;Organismal Systems;Organismal Systems;Organismal Systems;Organismal Systems;Organismal Systems;Organismal Systems	Signal transduction;Signal transduction;Circulatory system;Endocrine system;Endocrine system;Digestive system;Digestive system;Endocrine system;Circulatory system;Digestive system;Digestive system;Endocrine system;Digestive system;Excretory system;Digestive system;Digestive system;Excretory system;Excretory system	ko04024//cAMP signaling pathway;ko04022//cGMP - PKG signaling pathway;ko04261//Adrenergic signaling in cardiomyocytes;ko04919//Thyroid hormone signaling pathway;ko04925//Aldosterone synthesis and secretion;ko04972//Pancreatic secretion;ko04974//Protein digestion and absorption;ko04911//Insulin secretion;ko04260//Cardiac muscle contraction;ko04970//Salivary secretion;ko04971//Gastric acid secretio…	K01540;K01540;K01540;K01540;K01540;K01540;K01540;K01540;K01540;K01540;K01540;K01540;K01540;K01540;K01540;K01540;K01540;K01540	GO:0005886//plasma membrane;GO:0005890//sodium:potassium-exchanging ATPase complex;GO:0005901//caveola;GO:0014704//intercalated disc;GO:0016020//membrane;GO:0016021//integral component of membrane;GO:0016323//basolateral plasma membrane;GO:0016324//apical plasma membrane;GO:0042383//sarcolemma;GO:0043209//myelin sheath	GO:0001671//ATPase activator activity;GO:0005391//sodium:potassium-exchanging ATPase activity;GO:0005515//protein binding;GO:0005524//ATP binding;GO:0008022//protein C-terminus binding;GO:0008144//drug binding;GO:0016887//ATPase activity;GO:0019901//protein kinase binding;GO:0030955//potassium ion binding;GO:0031402//sodium ion binding;GO:0051117//ATPase binding	GO:0001666//response to hypoxia;GO:0006811//ion transport;GO:0006813//potassium ion transport;GO:0006814//sodium ion transport;GO:0006874//cellular calcium ion homeostasis;GO:0006883//cellular sodium ion homeostasis;GO:0007155//cell adhesion;GO:0010248//establishment or maintenance of transmembrane electrochemical gradient;GO:0010468//regulation of gene expression;GO:0010882//regulation of cardia…
ENSMUSG00000026558	3	5.2589e-18	3.76435e-16	Uck2	uridine-cytidine kinase 2 [Source:MGI Symbol;Acc:MGI:1931744]	Metabolism;Metabolism;Metabolism	Global and overview maps;Nucleotide metabolism;Xenobiotics biodegradation and metabolism	ko01100//Metabolic pathways;ko00240//Pyrimidine metabolism;ko00983//Drug metabolism - other enzymes	K00876;K00876;K00876	GO:0005829//cytosol;GO:0043231//intracellular membrane-bounded organelle	GO:0000166//nucleotide binding;GO:0004849//uridine kinase activity;GO:0005515//protein binding;GO:0005524//ATP binding;GO:0016301//kinase activity;GO:0016740//transferase activity;GO:0019206//nucleoside kinase activity;GO:0042802//identical protein binding	GO:0006238//CMP salvage;GO:0009165//nucleotide biosynthetic process;GO:0016310//phosphorylation;GO:0044206//UMP salvage;GO:0044211//CTP salvage
ENSMUSG00000026670	1	1.62641e-41	2.7534e-39	Uap1	UDP-N-acetylglucosamine pyrophosphorylase 1 [Source:MGI Symbol;Acc:MGI:1334459]	Metabolism;Metabolism	Global and overview maps;Carbohydrate metabolism	ko01100//Metabolic pathways;ko00520//Amino sugar and nucleotide sugar metabolism	K00972;K00972	GO:0005654//nucleoplasm;GO:0005829//cytosol;GO:0005886//plasma membrane	GO:0003977//UDP-N-acetylglucosamine diphosphorylase activity;GO:0030246//carbohydrate binding;GO:0042802//identical protein binding;GO:0070569//uridylyltransferase activity	GO:0006047//UDP-N-acetylglucosamine metabolic process
ENSMUSG00000026656	3	1.69382e-91	8.09065e-89	Fcgr2b	Fc receptor, IgG, low affinity IIb [Source:MGI Symbol;Acc:MGI:95499]	Human Diseases;Cellular Processes;Human Diseases;Organismal Systems;Organismal Systems;Organismal Systems;Human Diseases	Infectious diseases;Transport and catabolism;Infectious diseases;Development;Immune system;Immune system;Infectious diseases	ko05152//Tuberculosis;ko04145//Phagosome;ko05162//Measles;ko04380//Osteoclast differentiation;ko04666//Fc gamma R-mediated phagocytosis;ko04662//B cell receptor signaling pathway;ko05150//Staphylococcus aureus infection	K12560;K12560;K12560;K12560;K12560;K12560;K12560	GO:0016020//membrane;GO:0016021//integral component of membrane	-	-
ENSMUSG00000059089	2	1.39431e-12	7.16676e-11	Fcgr4	Fc receptor, IgG, low affinity IV [Source:MGI Symbol;Acc:MGI:2179523]	Human Diseases;Cellular Processes;Human Diseases;Organismal Systems;Organismal Systems;Human Diseases;Human Diseases	Infectious diseases;Transport and catabolism;Immune diseases;Immune system;Development;Infectious diseases;Infectious diseases	ko05152//Tuberculosis;ko04145//Phagosome;ko05322//Systemic lupus erythematosus;ko04650//Natural killer cell mediated cytotoxicity;ko04380//Osteoclast differentiation;ko05140//Leishmaniasis;ko05150//Staphylococcus aureus infection	K06463;K06463;K06463;K06463;K06463;K06463;K06463	GO:0005886//plasma membrane;GO:0009897//external side of plasma membrane;GO:0009986//cell surface;GO:0016020//membrane;GO:0016021//integral component of membrane	GO:0019767//IgE receptor activity;GO:0019770//IgG receptor activity;GO:0019863//IgE binding;GO:0019864//IgG binding	GO:0038094//Fc-gamma receptor signaling pathway;GO:0038095//Fc-epsilon receptor signaling pathway;GO:0042060//wound healing;GO:0042119//neutrophil activation;GO:0045780//positive regulation of bone resorption;GO:0051930//regulation of sensory perception of pain;GO:0071222//cellular response to lipopolysaccharide
ENSMUSG00000059498	3	5.17465e-84	2.1227e-81	Fcgr3	Fc receptor, IgG, low affinity III [Source:MGI Symbol;Acc:MGI:95500]	Human Diseases;Cellular Processes;Organismal Systems;Human Diseases;Human Diseases	Infectious diseases;Transport and catabolism;Development;Infectious diseases;Infectious diseases	ko05152//Tuberculosis;ko04145//Phagosome;ko04380//Osteoclast differentiation;ko05140//Leishmaniasis;ko05150//Staphylococcus aureus infection	K16824;K16824;K16824;K16824;K16824	GO:0016020//membrane;GO:0016021//integral component of membrane	-	-
ENSMUSG00000038147	5	1.00093e-09	4.06126e-08	Cd84	CD84 antigen [Source:MGI Symbol;Acc:MGI:1336885]	-	-	-	-	GO:0016020//membrane;GO:0016021//integral component of membrane	GO:0042802//identical protein binding	GO:0032685//negative regulation of granulocyte macrophage colony-stimulating factor production;GO:0032701//negative regulation of interleukin-18 production;GO:0033004//negative regulation of mast cell activation;GO:0043305//negative regulation of mast cell degranulation;GO:2001256//regulation of store-operated calcium entry
ENSMUSG00000026548	1	1.99207e-12	1.00933e-10	Slamf9	SLAM family member 9 [Source:MGI Symbol;Acc:MGI:1923692]	-	-	-	-	GO:0016020//membrane;GO:0016021//integral component of membrane	-	-
ENSMUSG00000026547	2	7.27222e-55	1.74296e-52	Tagln2	transgelin 2 [Source:MGI Symbol;Acc:MGI:1312985]	-	-	-	-	-	GO:0005515//protein binding	GO:0030855//epithelial cell differentiation
ENSMUSG00000037849	1	2.16487e-14	1.27566e-12	Ifi206	interferon activated gene 206 [Source:MGI Symbol;Acc:MGI:3646410]	-	-	-	-	GO:0005634//nucleus;GO:0005730//nucleolus;GO:0005829//cytosol	GO:0000978//RNA polymerase II core promoter proximal region sequence-specific DNA binding;GO:0001227//transcriptional repressor activity, RNA polymerase II transcription regulatory region sequence-specific binding;GO:0003690//double-stranded DNA binding;GO:0008134//transcription factor binding;GO:0042802//identical protein binding	GO:0000122//negative regulation of transcription from RNA polymerase II promoter;GO:0002218//activation of innate immune response;GO:0035458//cellular response to interferon-beta
ENSMUSG00000073491	1	2.75644e-70	8.77575e-68	Ifi213	interferon activated gene 213 [Source:MGI Symbol;Acc:MGI:3695276]	-	-	-	-	GO:0005634//nucleus;GO:0005730//nucleolus;GO:0005829//cytosol	GO:0000978//RNA polymerase II core promoter proximal region sequence-specific DNA binding;GO:0001227//transcriptional repressor activity, RNA polymerase II transcription regulatory region sequence-specific binding;GO:0003690//double-stranded DNA binding;GO:0008134//transcription factor binding;GO:0042802//identical protein binding	GO:0000122//negative regulation of transcription from RNA polymerase II promoter;GO:0002218//activation of innate immune response;GO:0035458//cellular response to interferon-beta
ENSMUSG00000043263	1	3.74464e-74	1.28834e-71	Ifi209	interferon activated gene 209 [Source:MGI Symbol;Acc:MGI:2138243]	-	-	-	-	GO:0005634//nucleus;GO:0005730//nucleolus;GO:0005829//cytosol	GO:0000978//RNA polymerase II core promoter proximal region sequence-specific DNA binding;GO:0001227//transcriptional repressor activity, RNA polymerase II transcription regulatory region sequence-specific binding;GO:0003690//double-stranded DNA binding;GO:0008134//transcription factor binding;GO:0042802//identical protein binding	GO:0000122//negative regulation of transcription from RNA polymerase II promoter;GO:0002218//activation of innate immune response;GO:0035458//cellular response to interferon-beta
ENSMUSG00000066677	1	7.10618e-34	9.47387e-32	Ifi208	interferon activated gene 208 [Source:MGI Symbol;Acc:MGI:2442822]	-	-	-	-	GO:0005634//nucleus;GO:0005730//nucleolus;GO:0005829//cytosol	GO:0000978//RNA polymerase II core promoter proximal region sequence-specific DNA binding;GO:0001227//transcriptional repressor activity, RNA polymerase II transcription regulatory region sequence-specific binding;GO:0003690//double-stranded DNA binding;GO:0008134//transcription factor binding;GO:0042802//identical protein binding	GO:0000122//negative regulation of transcription from RNA polymerase II promoter;GO:0002218//activation of innate immune response;GO:0035458//cellular response to interferon-beta
ENSMUSG00000073490	1	2.43364e-22	2.17205e-20	Ifi207	interferon activated gene 207 [Source:MGI Symbol;Acc:MGI:2138302]	Organismal Systems	Immune system	ko04621//NOD-like receptor signaling pathway	K20914	GO:0005634//nucleus;GO:0005730//nucleolus;GO:0005829//cytosol	GO:0000978//RNA polymerase II core promoter proximal region sequence-specific DNA binding;GO:0001227//transcriptional repressor activity, RNA polymerase II transcription regulatory region sequence-specific binding;GO:0003690//double-stranded DNA binding;GO:0008134//transcription factor binding;GO:0042802//identical protein binding	GO:0000122//negative regulation of transcription from RNA polymerase II promoter;GO:0002218//activation of innate immune response;GO:0035458//cellular response to interferon-beta
ENSMUSG00000073489	1	9.94896e-101	5.30553e-98	Ifi204	interferon activated gene 204 [Source:MGI Symbol;Acc:MGI:96429]	Organismal Systems	Immune system	ko04621//NOD-like receptor signaling pathway	K20914	GO:0005634//nucleus;GO:0005654//nucleoplasm;GO:0005730//nucleolus;GO:0005737//cytoplasm;GO:0005829//cytosol;GO:0016607//nuclear speck;GO:0042405//nuclear inclusion body	GO:0000978//RNA polymerase II core promoter proximal region sequence-specific DNA binding;GO:0001227//transcriptional repressor activity, RNA polymerase II transcription regulatory region sequence-specific binding;GO:0003690//double-stranded DNA binding;GO:0003712//transcription cofactor activity;GO:0005515//protein binding;GO:0008134//transcription factor binding;GO:0042802//identical protein bi…	GO:0000122//negative regulation of transcription from RNA polymerase II promoter;GO:0002218//activation of innate immune response;GO:0006357//regulation of transcription from RNA polymerase II promoter;GO:0007275//multicellular organism development;GO:0009617//response to bacterium;GO:0032731//positive regulation of interleukin-1 beta production;GO:0035457//cellular response to interferon-alpha;G…
ENSMUSG00000090272	1	4.61736e-61	1.23116e-58	Mndal	myeloid nuclear differentiation antigen like [Source:MGI Symbol;Acc:MGI:3780953]	-	-	-	-	GO:0005634//nucleus;GO:0005730//nucleolus;GO:0005829//cytosol	GO:0000978//RNA polymerase II core promoter proximal region sequence-specific DNA binding;GO:0001227//transcriptional repressor activity, RNA polymerase II transcription regulatory region sequence-specific binding;GO:0003674//molecular_function;GO:0003690//double-stranded DNA binding;GO:0008134//transcription factor binding;GO:0042802//identical protein binding	GO:0000122//negative regulation of transcription from RNA polymerase II promoter;GO:0002218//activation of innate immune response;GO:0009617//response to bacterium;GO:0030308//negative regulation of cell growth;GO:0032731//positive regulation of interleukin-1 beta production;GO:0035458//cellular response to interferon-beta;GO:0040008//regulation of growth
ENSMUSG00000026536	1	4.83523e-142	4.6882e-139	Ifi211	interferon activated gene 211 [Source:MGI Symbol;Acc:MGI:3041120]	-	-	-	-	GO:0005634//nucleus;GO:0005730//nucleolus;GO:0005829//cytosol;GO:0016607//nuclear speck;GO:0034399//nuclear periphery	GO:0000978//RNA polymerase II core promoter proximal region sequence-specific DNA binding;GO:0001227//transcriptional repressor activity, RNA polymerase II transcription regulatory region sequence-specific binding;GO:0003690//double-stranded DNA binding;GO:0008134//transcription factor binding;GO:0042802//identical protein binding	GO:0000122//negative regulation of transcription from RNA polymerase II promoter;GO:0002218//activation of innate immune response;GO:0009617//response to bacterium;GO:0032731//positive regulation of interleukin-1 beta production;GO:0035458//cellular response to interferon-beta
ENSMUSG00000039997	1	6.99786e-52	1.57128e-49	Ifi203	interferon activated gene 203 [Source:MGI Symbol;Acc:MGI:96428]	-	-	-	-	-	-	GO:0002218//activation of innate immune response;GO:0035458//cellular response to interferon-beta
ENSMUSG00000054203	1	2.35836e-193	3.14414e-190	Ifi205	interferon activated gene 205 [Source:MGI Symbol;Acc:MGI:101847]	-	-	-	-	GO:0005634//nucleus;GO:0005730//nucleolus;GO:0005829//cytosol	GO:0000978//RNA polymerase II core promoter proximal region sequence-specific DNA binding;GO:0001227//transcriptional repressor activity, RNA polymerase II transcription regulatory region sequence-specific binding;GO:0003690//double-stranded DNA binding;GO:0008134//transcription factor binding;GO:0042802//identical protein binding	GO:0000122//negative regulation of transcription from RNA polymerase II promoter;GO:0002218//activation of innate immune response;GO:0009617//response to bacterium;GO:0032731//positive regulation of interleukin-1 beta production;GO:0035458//cellular response to interferon-beta
ENSMUSG00000026630	1	1.17128e-19	9.15185e-18	Batf3	basic leucine zipper transcription factor, ATF-like 3 [Source:MGI Symbol;Acc:MGI:1925491]	-	-	-	-	GO:0005634//nucleus	GO:0000978//RNA polymerase II core promoter proximal region sequence-specific DNA binding;GO:0001227//transcriptional repressor activity, RNA polymerase II transcription regulatory region sequence-specific binding;GO:0003677//DNA binding;GO:0003700//transcription factor activity, sequence-specific DNA binding	GO:0000122//negative regulation of transcription from RNA polymerase II promoter;GO:0006355//regulation of transcription, DNA-templated;GO:0006357//regulation of transcription from RNA polymerase II promoter;GO:0009615//response to virus;GO:0030154//cell differentiation;GO:0043011//myeloid dendritic cell differentiation;GO:0097028//dendritic cell differentiation
ENSMUSG00000026628	3	2.31421e-18	1.69637e-16	Atf3	activating transcription factor 3 [Source:MGI Symbol;Acc:MGI:109384]	Human Diseases	Infectious diseases	ko05166//HTLV-I infection	K09032	GO:0005634//nucleus;GO:0005730//nucleolus;GO:1990622//CHOP-ATF3 complex	GO:0000976//transcription regulatory region sequence-specific DNA binding;GO:0000977//RNA polymerase II regulatory region sequence-specific DNA binding;GO:0000978//RNA polymerase II core promoter proximal region sequence-specific DNA binding;GO:0001227//transcriptional repressor activity, RNA polymerase II transcription regulatory region sequence-specific binding;GO:0003677//DNA binding;GO:000370…	GO:0000122//negative regulation of transcription from RNA polymerase II promoter;GO:0006094//gluconeogenesis;GO:0006355//regulation of transcription, DNA-templated;GO:0006357//regulation of transcription from RNA polymerase II promoter;GO:0008284//positive regulation of cell proliferation;GO:0010628//positive regulation of gene expression;GO:0030968//endoplasmic reticulum unfolded protein respons…
ENSMUSG00000026657	1	4.26941e-10	1.79273e-08	Frmd4a	FERM domain containing 4A [Source:MGI Symbol;Acc:MGI:1919850]	-	-	-	-	GO:0005737//cytoplasm;GO:0005856//cytoskeleton;GO:0005912//adherens junction;GO:0005923//bicellular tight junction;GO:0030054//cell junction	GO:0030674//protein binding, bridging	GO:0050709//negative regulation of protein secretion;GO:0050714//positive regulation of protein secretion;GO:0090162//establishment of epithelial cell polarity
ENSMUSG00000023206	1	2.24219e-16	1.47618e-14	Il15ra	interleukin 15 receptor, alpha chain [Source:MGI Symbol;Acc:MGI:104644]	Human Diseases;Environmental Information Processing;Human Diseases;Environmental Information Processing;Organismal Systems	Cancers;Signaling molecules and interaction;Infectious diseases;Signal transduction;Immune system	ko05200//Pathways in cancer;ko04060//Cytokine-cytokine receptor interaction;ko05166//HTLV-I infection;ko04630//Jak-STAT signaling pathway;ko04672//Intestinal immune network for IgA production	K05074;K05074;K05074;K05074;K05074	GO:0005576//extracellular region;GO:0005615//extracellular space;GO:0005634//nucleus;GO:0005886//plasma membrane;GO:0009986//cell surface;GO:0016020//membrane;GO:0016021//integral component of membrane;GO:0031410//cytoplasmic vesicle;GO:0031965//nuclear membrane	GO:0019901//protein kinase binding;GO:0042010//interleukin-15 receptor activity	GO:0007259//JAK-STAT cascade;GO:0010977//negative regulation of neuron projection development;GO:0032825//positive regulation of natural killer cell differentiation;GO:0035723//interleukin-15-mediated signaling pathway;GO:0050766//positive regulation of phagocytosis
ENSMUSG00000026728	3	7.9512e-72	2.65011e-69	Vim	vimentin [Source:MGI Symbol;Acc:MGI:98932]	Human Diseases;Human Diseases	Infectious diseases;Cancers	ko05169//Epstein-Barr virus infection;ko05206//MicroRNAs in cancer	K07606;K07606	GO:0005634//nucleus;GO:0005737//cytoplasm;GO:0005777//peroxisome;GO:0005829//cytosol;GO:0005844//polysome;GO:0005856//cytoskeleton;GO:0005882//intermediate filament;GO:0005886//plasma membrane;GO:0016363//nuclear matrix;GO:0030424//axon;GO:0031252//cell leading edge;GO:0042995//cell projection;GO:0043005//neuron projection;GO:0044297//cell body;GO:0045098//type III intermediate filament;GO:004533…	GO:0003725//double-stranded RNA binding;GO:0005200//structural constituent of cytoskeleton;GO:0005212//structural constituent of eye lens;GO:0005515//protein binding;GO:0019900//kinase binding;GO:0019901//protein kinase binding;GO:0019904//protein domain specific binding;GO:0042802//identical protein binding;GO:0051721//protein phosphatase 2A binding;GO:0097110//scaffold protein binding;GO:199025…	GO:0007010//cytoskeleton organization;GO:0010628//positive regulation of gene expression;GO:0010977//negative regulation of neuron projection development;GO:0014002//astrocyte development;GO:0032967//positive regulation of collagen biosynthetic process;GO:0043488//regulation of mRNA stability;GO:0045103//intermediate filament-based process;GO:0045109//intermediate filament organization;GO:0045727…
ENSMUSG00000026712	3	8.79117e-18	6.20942e-16	Mrc1	mannose receptor, C type 1 [Source:MGI Symbol;Acc:MGI:97142]	Human Diseases;Cellular Processes	Infectious diseases;Transport and catabolism	ko05152//Tuberculosis;ko04145//Phagosome	K06560;K06560	GO:0005768//endosome;GO:0005886//plasma membrane;GO:0009986//cell surface;GO:0010008//endosome membrane;GO:0016020//membrane;GO:0016021//integral component of membrane	GO:0004888//transmembrane signaling receptor activity;GO:0005537//mannose binding;GO:0030246//carbohydrate binding;GO:0038024//cargo receptor activity	GO:0006897//endocytosis;GO:0006898//receptor-mediated endocytosis;GO:0071222//cellular response to lipopolysaccharide;GO:0071346//cellular response to interferon-gamma;GO:0071353//cellular response to interleukin-4
ENSMUSG00000026981	2	5.55512e-10	2.30537e-08	Il1rn	interleukin 1 receptor antagonist [Source:MGI Symbol;Acc:MGI:96547]	Environmental Information Processing	Signaling molecules and interaction	ko04060//Cytokine-cytokine receptor interaction	K05481	GO:0005576//extracellular region;GO:0005615//extracellular space;GO:0005737//cytoplasm;GO:0031982//vesicle	GO:0005125//cytokine activity;GO:0005149//interleukin-1 receptor binding;GO:0005150//interleukin-1, Type I receptor binding;GO:0005151//interleukin-1, Type II receptor binding;GO:0005152//interleukin-1 receptor antagonist activity;GO:0045352//interleukin-1 Type I receptor antagonist activity;GO:0045353//interleukin-1 Type II receptor antagonist activity	GO:0001660//fever generation;GO:0006629//lipid metabolic process;GO:0006953//acute-phase response;GO:0006954//inflammatory response;GO:0006955//immune response;GO:0007165//signal transduction;GO:0007613//memory;GO:0014050//negative regulation of glutamate secretion;GO:0019221//cytokine-mediated signaling pathway;GO:0019233//sensory perception of pain;GO:0030073//insulin secretion;GO:0030336//nega…
ENSMUSG00000076441	1	1.33669e-64	3.85311e-62	Ass1	argininosuccinate synthetase 1 [Source:MGI Symbol;Acc:MGI:88090]	Metabolism;Human Diseases;Metabolism;Metabolism;Metabolism	Global and overview maps;Cardiovascular diseases;Global and overview maps;Amino acid metabolism;Amino acid metabolism	ko01100//Metabolic pathways;ko05418//Fluid shear stress and atherosclerosis;ko01230//Biosynthesis of amino acids;ko00250//Alanine, aspartate and glutamate metabolism;ko00220//Arginine biosynthesis	K01940;K01940;K01940;K01940;K01940	GO:0005634//nucleus;GO:0005737//cytoplasm;GO:0005739//mitochondrion;GO:0005741//mitochondrial outer membrane;GO:0005764//lysosome;GO:0005783//endoplasmic reticulum;GO:0005829//cytosol;GO:0043005//neuron projection;GO:0043025//neuronal cell body;GO:0043204//perikaryon;GO:0043209//myelin sheath;GO:0070852//cell body fiber	GO:0000166//nucleotide binding;GO:0004055//argininosuccinate synthase activity;GO:0005515//protein binding;GO:0005524//ATP binding;GO:0015643//toxic substance binding;GO:0016597//amino acid binding;GO:0016874//ligase activity;GO:0042802//identical protein binding	GO:0000050//urea cycle;GO:0000052//citrulline metabolic process;GO:0000053//argininosuccinate metabolic process;GO:0001822//kidney development;GO:0001889//liver development;GO:0006526//arginine biosynthetic process;GO:0006531//aspartate metabolic process;GO:0006953//acute-phase response;GO:0007494//midgut development;GO:0007568//aging;GO:0007584//response to nutrient;GO:0007623//circadian rhythm;…
ENSMUSG00000026875	1	8.72632e-69	2.65916e-66	Traf1	TNF receptor-associated factor 1 [Source:MGI Symbol;Acc:MGI:101836]	Human Diseases;Human Diseases;Human Diseases;Human Diseases;Human Diseases;Cellular Processes;Environmental Information Processing;Environmental Information Processing;Human Diseases	Cancers;Cancers;Infectious diseases;Infectious diseases;Cancers;Cell growth and death;Signal transduction;Signal transduction;Cancers	ko05200//Pathways in cancer;ko05203//Viral carcinogenesis;ko05169//Epstein-Barr virus infection;ko05168//Herpes simplex infection;ko05202//Transcriptional misregulation in cancers;ko04210//Apoptosis;ko04668//TNF signaling pathway;ko04064//NF-kappa B signaling pathway;ko05222//Small cell lung cancer	K03172;K03172;K03172;K03172;K03172;K03172;K03172;K03172;K03172	GO:0005737//cytoplasm;GO:0009898//cytoplasmic side of plasma membrane;GO:0032991//macromolecular complex;GO:0035631//CD40 receptor complex	GO:0005164//tumor necrosis factor receptor binding;GO:0005515//protein binding;GO:0008270//zinc ion binding;GO:0031625//ubiquitin protein ligase binding;GO:0031996//thioesterase binding;GO:0042802//identical protein binding	GO:0006915//apoptotic process;GO:0007165//signal transduction;GO:0042981//regulation of apoptotic process;GO:0051092//positive regulation of NF-kappaB transcription factor activity;GO:2001236//regulation of extrinsic apoptotic signaling pathway
ENSMUSG00000026879	5	6.59978e-16	4.21496e-14	Gsn	gelsolin [Source:MGI Symbol;Acc:MGI:95851]	Human Diseases;Cellular Processes;Organismal Systems	Cancers;Cell motility;Immune system	ko05203//Viral carcinogenesis;ko04810//Regulation of actin cytoskeleton;ko04666//Fc gamma R-mediated phagocytosis	K05768;K05768;K05768	GO:0001726//ruffle;GO:0002102//podosome;GO:0005576//extracellular region;GO:0005615//extracellular space;GO:0005634//nucleus;GO:0005737//cytoplasm;GO:0005829//cytosol;GO:0005856//cytoskeleton;GO:0005886//plasma membrane;GO:0005925//focal adhesion;GO:0015629//actin cytoskeleton;GO:0016528//sarcoplasm;GO:0030027//lamellipodium;GO:0030478//actin cap;GO:0030864//cortical actin cytoskeleton;GO:0032991…	GO:0003779//actin binding;GO:0005509//calcium ion binding;GO:0005515//protein binding;GO:0045159//myosin II binding;GO:0046872//metal ion binding;GO:0051015//actin filament binding	GO:0006911//phagocytosis, engulfment;GO:0006915//apoptotic process;GO:0007568//aging;GO:0008154//actin polymerization or depolymerization;GO:0010628//positive regulation of gene expression;GO:0014003//oligodendrocyte development;GO:0014891//striated muscle atrophy;GO:0016192//vesicle-mediated transport;GO:0030030//cell projection organization;GO:0030041//actin filament polymerization;GO:0030155//…
ENSMUSG00000026946	1	1.91111e-11	9.09951e-10	Nmi	N-myc (and STAT) interactor [Source:MGI Symbol;Acc:MGI:1928368]	-	-	-	-	GO:0005654//nucleoplasm;GO:0005737//cytoplasm;GO:0005829//cytosol	GO:0003712//transcription cofactor activity;GO:0005515//protein binding;GO:0042802//identical protein binding	GO:0006366//transcription from RNA polymerase II promoter;GO:0032480//negative regulation of type I interferon production;GO:0045355//negative regulation of interferon-alpha biosynthetic process;GO:0045358//negative regulation of interferon-beta biosynthetic process;GO:0045824//negative regulation of innate immune response;GO:0060333//interferon-gamma-mediated signaling pathway;GO:1902524//positi…
ENSMUSG00000026826	5	3.18829e-14	1.83314e-12	Nr4a2	nuclear receptor subfamily 4, group A, member 2 [Source:MGI Symbol;Acc:MGI:1352456]	Organismal Systems;Organismal Systems	Endocrine system;Endocrine system	ko04928//Parathyroid hormone synthesis, secretion and action;ko04925//Aldosterone synthesis and secretion	K08558;K08558	GO:0005634//nucleus;GO:0005654//nucleoplasm;GO:0005667//transcription factor complex;GO:0005737//cytoplasm;GO:0016607//nuclear speck	GO:0000977//RNA polymerase II regulatory region sequence-specific DNA binding;GO:0000978//RNA polymerase II core promoter proximal region sequence-specific DNA binding;GO:0001228//transcriptional activator activity, RNA polymerase II transcription regulatory region sequence-specific binding;GO:0003677//DNA binding;GO:0003700//transcription factor activity, sequence-specific DNA binding;GO:0003707…	GO:0000122//negative regulation of transcription from RNA polymerase II promoter;GO:0001666//response to hypoxia;GO:0001764//neuron migration;GO:0001975//response to amphetamine;GO:0006351//transcription, DNA-templated;GO:0006355//regulation of transcription, DNA-templated;GO:0007399//nervous system development;GO:0008344//adult locomotory behavior;GO:0009791//post-embryonic development;GO:001003…
ENSMUSG00000026980	1	2.53632e-10	1.09077e-08	Ly75	lymphocyte antigen 75 [Source:MGI Symbol;Acc:MGI:106662]	-	-	-	-	GO:0009897//external side of plasma membrane;GO:0016020//membrane;GO:0016021//integral component of membrane	GO:0004888//transmembrane signaling receptor activity;GO:0030246//carbohydrate binding	GO:0006897//endocytosis
ENSMUSG00000026896	1	7.25976e-28	7.8211e-26	Ifih1	interferon induced with helicase C domain 1 [Source:MGI Symbol;Acc:MGI:1918836]	Human Diseases;Human Diseases;Human Diseases;Human Diseases;Organismal Systems	Infectious diseases;Infectious diseases;Infectious diseases;Infectious diseases;Immune system	ko05168//Herpes simplex infection;ko05164//Influenza A;ko05161//Hepatitis B;ko05162//Measles;ko04622//RIG-I-like receptor signaling pathway	K12647;K12647;K12647;K12647;K12647	GO:0005634//nucleus;GO:0005737//cytoplasm	GO:0000166//nucleotide binding;GO:0003677//DNA binding;GO:0003723//RNA binding;GO:0003724//RNA helicase activity;GO:0003725//double-stranded RNA binding;GO:0003727//single-stranded RNA binding;GO:0004386//helicase activity;GO:0005515//protein binding;GO:0005524//ATP binding;GO:0008270//zinc ion binding;GO:0016787//hydrolase activity;GO:0042802//identical protein binding;GO:0043021//ribonucleoprot…	GO:0002376//immune system process;GO:0009615//response to virus;GO:0016925//protein sumoylation;GO:0032727//positive regulation of interferon-alpha production;GO:0032728//positive regulation of interferon-beta production;GO:0035549//positive regulation of interferon-beta secretion;GO:0039530//MDA-5 signaling pathway;GO:0045087//innate immune response;GO:0051607//defense response to virus;GO:00607…
ENSMUSG00000026893	1	2.54586e-14	1.47972e-12	Gca	grancalcin [Source:MGI Symbol;Acc:MGI:1918521]	-	-	-	-	GO:0005737//cytoplasm;GO:0005829//cytosol;GO:0005886//plasma membrane;GO:0016020//membrane	GO:0005509//calcium ion binding;GO:0042803//protein homodimerization activity;GO:0046872//metal ion binding;GO:0046982//protein heterodimerization activity	-
ENSMUSG00000034738	1	1.34812e-11	6.50604e-10	Nostrin	nitric oxide synthase trafficker [Source:MGI Symbol;Acc:MGI:3606242]	-	-	-	-	GO:0005634//nucleus;GO:0005737//cytoplasm;GO:0005856//cytoskeleton;GO:0005886//plasma membrane;GO:0016020//membrane;GO:0016607//nuclear speck;GO:0031410//cytoplasmic vesicle	GO:0003677//DNA binding;GO:0005515//protein binding	GO:0006897//endocytosis;GO:0045892//negative regulation of transcription, DNA-templated
ENSMUSG00000027009	1	2.95278e-23	2.76253e-21	Itga4	integrin alpha 4 [Source:MGI Symbol;Acc:MGI:96603]	Human Diseases;Environmental Information Processing;Cellular Processes;Cellular Processes;Environmental Information Processing;Organismal Systems;Organismal Systems;Human Diseases;Human Diseases;Environmental Information Processing;Human Diseases;Human Diseases;Organismal Systems	Infectious diseases;Signal transduction;Cell motility;Cellular community - eukaryotes;Signaling molecules and interaction;Immune system;Immune system;Cardiovascular diseases;Cardiovascular diseases;Signaling molecules and interaction;Cardiovascular diseases;Infectious diseases;Immune system	ko05165//Human papillomavirus infection;ko04151//PI3K-Akt signaling pathway;ko04810//Regulation of actin cytoskeleton;ko04510//Focal adhesion;ko04514//Cell adhesion molecules (CAMs);ko04670//Leukocyte transendothelial migration;ko04640//Hematopoietic cell lineage;ko05414//Dilated cardiomyopathy (DCM);ko05410//Hypertrophic cardiomyopathy (HCM);ko04512//ECM-receptor interaction;ko05412//Arrhythmoge…	K06483;K06483;K06483;K06483;K06483;K06483;K06483;K06483;K06483;K06483;K06483;K06483;K06483	GO:0005886//plasma membrane;GO:0008305//integrin complex;GO:0009986//cell surface;GO:0016020//membrane;GO:0016021//integral component of membrane;GO:0030426//growth cone;GO:0034669//integrin alpha4-beta7 complex;GO:0043025//neuronal cell body;GO:0070062//extracellular exosome	GO:0001968//fibronectin binding;GO:0003823//antigen binding;GO:0019960//C-X3-C chemokine binding;GO:0050839//cell adhesion molecule binding;GO:1990405//protein antigen binding	GO:0002687//positive regulation of leukocyte migration;GO:0003366//cell-matrix adhesion involved in ameboidal cell migration;GO:0007155//cell adhesion;GO:0007159//leukocyte cell-cell adhesion;GO:0007160//cell-matrix adhesion;GO:0007229//integrin-mediated signaling pathway;GO:0033631//cell-cell adhesion mediated by integrin;GO:0034113//heterotypic cell-cell adhesion;GO:0034446//substrate adhesion-…
ENSMUSG00000027078	1	2.35653e-103	1.32282e-100	Ube2l6	ubiquitin-conjugating enzyme E2L 6 [Source:MGI Symbol;Acc:MGI:1914500]	Human Diseases;Genetic Information Processing	Neurodegenerative diseases;Folding, sorting and degradation	ko05012//Parkinson disease;ko04120//Ubiquitin mediated proteolysis	K04553;K04553	GO:0000151//ubiquitin ligase complex	GO:0000166//nucleotide binding;GO:0005515//protein binding;GO:0005524//ATP binding;GO:0016740//transferase activity;GO:0019787//ubiquitin-like protein transferase activity;GO:0031625//ubiquitin protein ligase binding;GO:0042296//ISG15 transferase activity;GO:0043130//ubiquitin binding;GO:0061631//ubiquitin conjugating enzyme activity	GO:0006511//ubiquitin-dependent protein catabolic process;GO:0016567//protein ubiquitination;GO:0019941//modification-dependent protein catabolic process;GO:0032020//ISG15-protein conjugation
ENSMUSG00000040152	3	2.84055e-44	5.22343e-42	Thbs1	thrombospondin 1 [Source:MGI Symbol;Acc:MGI:98737]	Human Diseases;Environmental Information Processing;Environmental Information Processing;Human Diseases;Cellular Processes;Cellular Processes;Human Diseases;Environmental Information Processing;Environmental Information Processing;Cellular Processes;Human Diseases;Human Diseases	Infectious diseases;Signal transduction;Signal transduction;Cancers;Cellular community - eukaryotes;Transport and catabolism;Cancers;Signal transduction;Signaling molecules and interaction;Cell growth and death;Infectious diseases;Cancers	ko05165//Human papillomavirus infection;ko04151//PI3K-Akt signaling pathway;ko04015//Rap1 signaling pathway;ko05205//Proteoglycans in cancer;ko04510//Focal adhesion;ko04145//Phagosome;ko05206//MicroRNAs in cancer;ko04350//TGF-beta signaling pathway;ko04512//ECM-receptor interaction;ko04115//p53 signaling pathway;ko05144//Malaria;ko05219//Bladder cancer	K16857;K16857;K16857;K16857;K16857;K16857;K16857;K16857;K16857;K16857;K16857;K16857	GO:0005576//extracellular region;GO:0005577//fibrinogen complex;GO:0005615//extracellular space;GO:0005737//cytoplasm;GO:0009897//external side of plasma membrane;GO:0009986//cell surface;GO:0030141//secretory granule;GO:0031012//extracellular matrix;GO:0031091//platelet alpha granule	GO:0001786//phosphatidylserine binding;GO:0001968//fibronectin binding;GO:0005178//integrin binding;GO:0005509//calcium ion binding;GO:0005515//protein binding;GO:0008201//heparin binding;GO:0017134//fibroblast growth factor binding;GO:0030169//low-density lipoprotein particle binding;GO:0043236//laminin binding;GO:0050431//transforming growth factor beta binding;GO:0050840//extracellular matrix …	GO:0000187//activation of MAPK activity;GO:0001937//negative regulation of endothelial cell proliferation;GO:0001953//negative regulation of cell-matrix adhesion;GO:0002040//sprouting angiogenesis;GO:0002544//chronic inflammatory response;GO:0002581//negative regulation of antigen processing and presentation of peptide or polysaccharide antigen via MHC class II;GO:0002605//negative regulation of …
ENSMUSG00000060802	1	1.55224e-69	4.86924e-67	B2m	beta-2 microglobulin [Source:MGI Symbol;Acc:MGI:88127]	Human Diseases;Organismal Systems	Infectious diseases;Immune system	ko05163//Human cytomegalovirus infection;ko04612//Antigen processing and presentation	K08055;K08055	GO:0005576//extracellular region;GO:0005615//extracellular space;GO:0005794//Golgi apparatus;GO:0005829//cytosol;GO:0005886//plasma membrane;GO:0009897//external side of plasma membrane;GO:0030670//phagocytic vesicle membrane;GO:0042612//MHC class I protein complex;GO:0042824//MHC class I peptide loading complex;GO:1990712//HFE-transferrin receptor complex	GO:0005515//protein binding;GO:0042802//identical protein binding;GO:0042803//protein homodimerization activity	GO:0001916//positive regulation of T cell mediated cytotoxicity;GO:0002237//response to molecule of bacterial origin;GO:0002376//immune system process;GO:0002474//antigen processing and presentation of peptide antigen via MHC class I;GO:0002481//antigen processing and presentation of exogenous protein antigen via MHC class Ib, TAP-dependent;GO:0002726//positive regulation of T cell cytokine produ…
ENSMUSG00000033213	1	1.81301e-15	1.12727e-13	AA467197	expressed sequence AA467197 [Source:MGI Symbol;Acc:MGI:3034182]	-	-	-	-	GO:0005634//nucleus;GO:0005739//mitochondrion;GO:0005751//mitochondrial respiratory chain complex IV;GO:0016020//membrane;GO:0016021//integral component of membrane	GO:0004129//cytochrome-c oxidase activity	GO:0009617//response to bacterium;GO:0022900//electron transport chain;GO:1902600//hydrogen ion transmembrane transport
ENSMUSG00000027368	2	4.38206e-12	2.17888e-10	Dusp2	dual specificity phosphatase 2 [Source:MGI Symbol;Acc:MGI:101911]	Environmental Information Processing	Signal transduction	ko04010//MAPK signaling pathway	K04459	GO:0005634//nucleus;GO:0005737//cytoplasm;GO:0031965//nuclear membrane	GO:0004721//phosphoprotein phosphatase activity;GO:0004725//protein tyrosine phosphatase activity;GO:0005515//protein binding;GO:0008138//protein tyrosine/serine/threonine phosphatase activity;GO:0016787//hydrolase activity;GO:0016791//phosphatase activity;GO:0017017//MAP kinase tyrosine/serine/threonine phosphatase activity;GO:0051019//mitogen-activated protein kinase binding	GO:0000188//inactivation of MAPK activity;GO:0006470//protein dephosphorylation;GO:0016311//dephosphorylation;GO:0035335//peptidyl-tyrosine dephosphorylation
ENSMUSG00000027398	3	1.04481e-60	2.75147e-58	Il1b	interleukin 1 beta [Source:MGI Symbol;Acc:MGI:96543]	Environmental Information Processing;Environmental Information Processing;Human Diseases;Human Diseases;Cellular Processes;Human Diseases;Human Diseases;Organismal Systems;Human Diseases;Human Diseases;Human Diseases;Human Diseases;Organismal Systems;Organismal Systems;Organismal Systems;Environmental Information Processing;Human Diseases;Organismal Systems;Human Diseases;Human Diseases;Organisma…	Signal transduction;Signaling molecules and interaction;Infectious diseases;Infectious diseases;Cell growth and death;Infectious diseases;Neurodegenerative diseases;Immune system;Infectious diseases;Endocrine and metabolic diseases;Cardiovascular diseases;Infectious diseases;Sensory system;Development;Immune system;Signal transduction;Infectious diseases;Immune system;Infectious diseases;Endocrin…	ko04010//MAPK signaling pathway;ko04060//Cytokine-cytokine receptor interaction;ko05163//Human cytomegalovirus infection;ko05168//Herpes simplex infection;ko04217//Necroptosis;ko05152//Tuberculosis;ko05010//Alzheimer disease;ko04621//NOD-like receptor signaling pathway;ko05164//Influenza A;ko04932//Non-alcoholic fatty liver disease (NAFLD);ko05418//Fluid shear stress and atherosclerosis;ko05162//…	K04519;K04519;K04519;K04519;K04519;K04519;K04519;K04519;K04519;K04519;K04519;K04519;K04519;K04519;K04519;K04519;K04519;K04519;K04519;K04519;K04519;K04519;K04519;K04519;K04519;K04519;K04519;K04519;K04519;K04519;K04519;K04519;K04519;K04519;K04519;K04519;K04519	GO:0005576//extracellular region;GO:0005615//extracellular space;GO:0005737//cytoplasm;GO:0005764//lysosome;GO:0005776//autophagosome;GO:0005829//cytosol;GO:0030141//secretory granule;GO:0031410//cytoplasmic vesicle;GO:0031982//vesicle	GO:0005125//cytokine activity;GO:0005149//interleukin-1 receptor binding;GO:0005178//integrin binding;GO:0019904//protein domain specific binding	GO:0000122//negative regulation of transcription from RNA polymerase II promoter;GO:0000165//MAPK cascade;GO:0000187//activation of MAPK activity;GO:0001660//fever generation;GO:0001934//positive regulation of protein phosphorylation;GO:0006954//inflammatory response;GO:0006955//immune response;GO:0007204//positive regulation of cytosolic calcium ion concentration;GO:0007613//memory;GO:0008284//p…
ENSMUSG00000051379	3	4.83562e-12	2.39881e-10	Flrt3	fibronectin leucine rich transmembrane protein 3 [Source:MGI Symbol;Acc:MGI:1918686]	-	-	-	-	GO:0005576//extracellular region;GO:0005615//extracellular space;GO:0005783//endoplasmic reticulum;GO:0005789//endoplasmic reticulum membrane;GO:0005829//cytosol;GO:0005886//plasma membrane;GO:0005887//integral component of plasma membrane;GO:0005911//cell-cell junction;GO:0005925//focal adhesion;GO:0014069//postsynaptic density;GO:0016020//membrane;GO:0016021//integral component of membrane;GO:0…	GO:0005104//fibroblast growth factor receptor binding;GO:0005515//protein binding;GO:0042803//protein homodimerization activity;GO:0045499//chemorepellent activity	GO:0003345//proepicardium cell migration involved in pericardium morphogenesis;GO:0007155//cell adhesion;GO:0007275//multicellular organism development;GO:0007411//axon guidance;GO:0007416//synapse assembly;GO:0007507//heart development;GO:0008543//fibroblast growth factor receptor signaling pathway;GO:0031175//neuron projection development;GO:0048598//embryonic morphogenesis;GO:0048678//response…
ENSMUSG00000027447	1	2.89063e-57	7.08737e-55	Cst3	cystatin C [Source:MGI Symbol;Acc:MGI:102519]	Organismal Systems	Digestive system	ko04970//Salivary secretion	K13899	GO:0005576//extracellular region;GO:0005604//basement membrane;GO:0005615//extracellular space;GO:0005737//cytoplasm;GO:0005764//lysosome;GO:0005771//multivesicular body;GO:0005783//endoplasmic reticulum;GO:0005794//Golgi apparatus;GO:0005886//plasma membrane;GO:0030424//axon;GO:0031965//nuclear membrane;GO:0031982//vesicle;GO:0042995//cell projection;GO:0043025//neuronal cell body;GO:0043292//co…	GO:0001540//beta-amyloid binding;GO:0002020//protease binding;GO:0004866//endopeptidase inhibitor activity;GO:0004869//cysteine-type endopeptidase inhibitor activity;GO:0030414//peptidase inhibitor activity;GO:0042802//identical protein binding	GO:0001654//eye development;GO:0001666//response to hypoxia;GO:0001775//cell activation;GO:0006915//apoptotic process;GO:0006952//defense response;GO:0006979//response to oxidative stress;GO:0007420//brain development;GO:0007431//salivary gland development;GO:0007566//embryo implantation;GO:0008284//positive regulation of cell proliferation;GO:0008584//male gonad development;GO:0009636//response …
ENSMUSG00000032966	3	1.21774e-10	5.37688e-09	Fkbp1a	FK506 binding protein 1a [Source:MGI Symbol;Acc:MGI:95541]	-	-	-	-	GO:0005737//cytoplasm;GO:0005829//cytosol;GO:0016020//membrane;GO:0016529//sarcoplasmic reticulum;GO:0030018//Z disc;GO:0031312//extrinsic component of organelle membrane;GO:0033017//sarcoplasmic reticulum membrane;GO:0043231//intracellular membrane-bounded organelle;GO:0043679//axon terminus;GO:0045202//synapse;GO:0098562//cytoplasmic side of membrane;GO:1990425//ryanodine receptor complex	GO:0003755//peptidyl-prolyl cis-trans isomerase activity;GO:0005160//transforming growth factor beta receptor binding;GO:0005515//protein binding;GO:0005528//FK506 binding;GO:0008144//drug binding;GO:0016853//isomerase activity;GO:0019899//enzyme binding;GO:0030544//Hsp70 protein binding;GO:0034713//type I transforming growth factor beta receptor binding;GO:0042803//protein homodimerization activ…	GO:0000413//protein peptidyl-prolyl isomerization;GO:0001933//negative regulation of protein phosphorylation;GO:0003007//heart morphogenesis;GO:0006936//muscle contraction;GO:0007183//SMAD protein complex assembly;GO:0010039//response to iron ion;GO:0019221//cytokine-mediated signaling pathway;GO:0031000//response to caffeine;GO:0031398//positive regulation of protein ubiquitination;GO:0032092//p…
ENSMUSG00000027469	1	4.86558e-11	2.2368e-09	Tpx2	TPX2, microtubule-associated [Source:MGI Symbol;Acc:MGI:1919369]	-	-	-	-	GO:0000922//spindle pole;GO:0005634//nucleus;GO:0005654//nucleoplasm;GO:0005737//cytoplasm;GO:0005815//microtubule organizing center;GO:0005818//aster;GO:0005819//spindle;GO:0005856//cytoskeleton;GO:0005874//microtubule;GO:0005876//spindle microtubule;GO:0015630//microtubule cytoskeleton;GO:0043203//axon hillock;GO:0045171//intercellular bridge;GO:0072686//mitotic spindle	GO:0005515//protein binding;GO:0019901//protein kinase binding;GO:0061676//importin-alpha family protein binding	GO:0006915//apoptotic process;GO:0007049//cell cycle;GO:0032147//activation of protein kinase activity;GO:0051225//spindle assembly;GO:0051301//cell division;GO:0060236//regulation of mitotic spindle organization;GO:0090307//mitotic spindle assembly
ENSMUSG00000038467	1	3.74582e-21	3.14575e-19	Chmp4b	charged multivesicular body protein 4B [Source:MGI Symbol;Acc:MGI:1922858]	Cellular Processes;Cellular Processes	Transport and catabolism;Cell growth and death	ko04144//Endocytosis;ko04217//Necroptosis	K12194;K12194	GO:0000815//ESCRT III complex;GO:0005634//nucleus;GO:0005635//nuclear envelope;GO:0005737//cytoplasm;GO:0005768//endosome;GO:0005829//cytosol;GO:0009898//cytoplasmic side of plasma membrane;GO:0014069//postsynaptic density;GO:0016020//membrane;GO:0030117//membrane coat;GO:0030496//midbody;GO:0031902//late endosome membrane;GO:0031982//vesicle	GO:0005515//protein binding;GO:0042802//identical protein binding;GO:0042803//protein homodimerization activity	GO:0000281//mitotic cytokinesis;GO:0006620//posttranslational protein targeting to membrane;GO:0006914//autophagy;GO:0006997//nucleus organization;GO:0007034//vacuolar transport;GO:0007080//mitotic metaphase plate congression;GO:0010458//exit from mitosis;GO:0010506//regulation of autophagy;GO:0010824//regulation of centrosome duplication;GO:0015031//protein transport;GO:0031468//nuclear envelope…
ENSMUSG00000046229	1	1.5849e-09	6.30737e-08	Scand1	SCAN domain-containing 1 [Source:MGI Symbol;Acc:MGI:1343132]	-	-	-	-	GO:0005634//nucleus	GO:0003700//transcription factor activity, sequence-specific DNA binding;GO:0003713//transcription coactivator activity	GO:0006355//regulation of transcription, DNA-templated;GO:1903508//positive regulation of nucleic acid-templated transcription
ENSMUSG00000027639	1	8.51762e-62	2.29986e-59	Samhd1	SAM domain and HD domain, 1 [Source:MGI Symbol;Acc:MGI:1927468]	-	-	-	-	GO:0005634//nucleus;GO:0005654//nucleoplasm;GO:0005694//chromosome;GO:0005886//plasma membrane;GO:0035861//site of double-strand break;GO:0097197//tetraspanin-enriched microdomain	GO:0000166//nucleotide binding;GO:0003676//nucleic acid binding;GO:0003697//single-stranded DNA binding;GO:0003723//RNA binding;GO:0003824//catalytic activity;GO:0004540//ribonuclease activity;GO:0005515//protein binding;GO:0005525//GTP binding;GO:0008270//zinc ion binding;GO:0008832//dGTPase activity;GO:0016787//hydrolase activity;GO:0016793//triphosphoric monoester hydrolase activity;GO:0032567…	GO:0000724//double-strand break repair via homologous recombination;GO:0002376//immune system process;GO:0006203//dGTP catabolic process;GO:0006260//DNA replication;GO:0006281//DNA repair;GO:0006974//cellular response to DNA damage stimulus;GO:0008152//metabolic process;GO:0009264//deoxyribonucleotide catabolic process;GO:0016446//somatic hypermutation of immunoglobulin genes;GO:0045087//innate i…
ENSMUSG00000074622	3	2.61096e-41	4.35112e-39	Mafb	v-maf musculoaponeurotic fibrosarcoma oncogene family, protein B (avian) [Source:MGI Symbol;Acc:MGI:104555]	Organismal Systems	Endocrine system	ko04928//Parathyroid hormone synthesis, secretion and action	K09036	GO:0005634//nucleus;GO:0005654//nucleoplasm;GO:0005667//transcription factor complex	GO:0000978//RNA polymerase II core promoter proximal region sequence-specific DNA binding;GO:0000981//RNA polymerase II transcription factor activity, sequence-specific DNA binding;GO:0001228//transcriptional activator activity, RNA polymerase II transcription regulatory region sequence-specific binding;GO:0003677//DNA binding;GO:0003700//transcription factor activity, sequence-specific DNA bindi…	GO:0006355//regulation of transcription, DNA-templated;GO:0006357//regulation of transcription from RNA polymerase II promoter;GO:0007379//segment specification;GO:0007585//respiratory gaseous exchange;GO:0021571//rhombomere 5 development;GO:0021572//rhombomere 6 development;GO:0021599//abducens nerve formation;GO:0033077//T cell differentiation in thymus;GO:0035284//brain segmentation;GO:0042472…
ENSMUSG00000017002	3	2.70496e-25	2.64677e-23	Slpi	secretory leukocyte peptidase inhibitor [Source:MGI Symbol;Acc:MGI:109297]	-	-	-	-	GO:0005576//extracellular region;GO:0005615//extracellular space	GO:0003677//DNA binding;GO:0003729//mRNA binding;GO:0004866//endopeptidase inhibitor activity;GO:0004867//serine-type endopeptidase inhibitor activity;GO:0005515//protein binding;GO:0008233//peptidase activity;GO:0019899//enzyme binding;GO:0030414//peptidase inhibitor activity	GO:0002376//immune system process;GO:0006508//proteolysis;GO:0006955//immune response;GO:0010466//negative regulation of peptidase activity;GO:0010951//negative regulation of endopeptidase activity;GO:0019731//antibacterial humoral response;GO:0032091//negative regulation of protein binding;GO:0032496//response to lipopolysaccharide;GO:0035821//modification of morphology or physiology of other or…
ENSMUSG00000017760	4	2.1426e-13	1.16295e-11	Ctsa	cathepsin A [Source:MGI Symbol;Acc:MGI:97748]	Cellular Processes;Organismal Systems	Transport and catabolism;Endocrine system	ko04142//Lysosome;ko04614//Renin-angiotensin system	K13289;K13289	GO:0005654//nucleoplasm;GO:0005739//mitochondrion;GO:0005764//lysosome;GO:0005765//lysosomal membrane;GO:0043231//intracellular membrane-bounded organelle	GO:0004180//carboxypeptidase activity;GO:0004185//serine-type carboxypeptidase activity;GO:0005515//protein binding;GO:0008233//peptidase activity;GO:0016787//hydrolase activity	GO:0006508//proteolysis;GO:0031647//regulation of protein stability;GO:0051603//proteolysis involved in cellular protein catabolic process;GO:1904715//negative regulation of chaperone-mediated autophagy
ENSMUSG00000017754	1	6.64398e-13	3.51669e-11	Pltp	phospholipid transfer protein [Source:MGI Symbol;Acc:MGI:103151]	Organismal Systems;Organismal Systems	Endocrine system;Digestive system	ko03320//PPAR signaling pathway;ko04979//Cholesterol metabolism	K08761;K08761	GO:0005576//extracellular region;GO:0005615//extracellular space;GO:0034364//high-density lipoprotein particle	GO:0005319//lipid transporter activity;GO:0005548//phospholipid transporter activity;GO:0008289//lipid binding;GO:0008429//phosphatidylethanolamine binding;GO:0008525//phosphatidylcholine transporter activity;GO:0019992//diacylglycerol binding;GO:0031210//phosphatidylcholine binding;GO:0070300//phosphatidic acid binding;GO:0097001//ceramide binding;GO:1901611//phosphatidylglycerol binding;GO:1904…	GO:0006629//lipid metabolic process;GO:0006869//lipid transport;GO:0010189//vitamin E biosynthetic process;GO:0010875//positive regulation of cholesterol efflux;GO:0015914//phospholipid transport;GO:0030317//sperm motility;GO:0034375//high-density lipoprotein particle remodeling;GO:0035627//ceramide transport
ENSMUSG00000017652	1	1.42477e-89	6.41734e-87	Cd40	CD40 antigen [Source:MGI Symbol;Acc:MGI:88336]	Environmental Information Processing;Human Diseases;Human Diseases;Human Diseases;Environmental Information Processing;Human Diseases;Human Diseases;Organismal Systems;Environmental Information Processing;Human Diseases;Human Diseases;Human Diseases;Human Diseases;Organismal Systems;Human Diseases;Human Diseases	Signaling molecules and interaction;Infectious diseases;Infectious diseases;Cancers;Signaling molecules and interaction;Immune diseases;Infectious diseases;Immune system;Signal transduction;Cardiovascular diseases;Immune diseases;Infectious diseases;Immune diseases;Immune system;Immune diseases;Immune diseases	ko04060//Cytokine-cytokine receptor interaction;ko05166//HTLV-I infection;ko05169//Epstein-Barr virus infection;ko05202//Transcriptional misregulation in cancers;ko04514//Cell adhesion molecules (CAMs);ko05322//Systemic lupus erythematosus;ko05145//Toxoplasmosis;ko04620//Toll-like receptor signaling pathway;ko04064//NF-kappa B signaling pathway;ko05416//Viral myocarditis;ko05320//Autoimmune thyro…	K03160;K03160;K03160;K03160;K03160;K03160;K03160;K03160;K03160;K03160;K03160;K03160;K03160;K03160;K03160;K03160	GO:0005576//extracellular region;GO:0005615//extracellular space;GO:0005737//cytoplasm;GO:0005886//plasma membrane;GO:0009897//external side of plasma membrane;GO:0009986//cell surface;GO:0016020//membrane;GO:0016021//integral component of membrane;GO:0035631//CD40 receptor complex;GO:0043025//neuronal cell body;GO:0043196//varicosity;GO:0043231//intracellular membrane-bounded organelle	GO:0003823//antigen binding;GO:0005515//protein binding;GO:0019899//enzyme binding;GO:0019904//protein domain specific binding;GO:0031625//ubiquitin protein ligase binding;GO:0038023//signaling receptor activity	GO:0001934//positive regulation of protein phosphorylation;GO:0002376//immune system process;GO:0002768//immune response-regulating cell surface receptor signaling pathway;GO:0006874//cellular calcium ion homeostasis;GO:0006954//inflammatory response;GO:0009617//response to bacterium;GO:0030890//positive regulation of B cell proliferation;GO:0031667//response to nutrient levels;GO:0032735//positi…
ENSMUSG00000039501	1	3.01719e-29	3.36962e-27	Znfx1	zinc finger, NFX1-type containing 1 [Source:MGI Symbol;Acc:MGI:2138982]	-	-	-	-	GO:0000775//chromosome, centromeric region;GO:0005634//nucleus;GO:0031380//nuclear RNA-directed RNA polymerase complex	GO:0003700//transcription factor activity, sequence-specific DNA binding;GO:0003723//RNA binding;GO:0008270//zinc ion binding;GO:0046872//metal ion binding	GO:0006355//regulation of transcription, DNA-templated;GO:0030702//chromatin silencing at centromere;GO:0031048//chromatin silencing by small RNA
ENSMUSG00000006418	1	1.46679e-10	6.45117e-09	Rnf114	ring finger protein 114 [Source:MGI Symbol;Acc:MGI:1933159]	-	-	-	-	GO:0005634//nucleus;GO:0005737//cytoplasm;GO:0005829//cytosol;GO:0005886//plasma membrane	GO:0003676//nucleic acid binding;GO:0016740//transferase activity;GO:0046872//metal ion binding	GO:0007275//multicellular organism development;GO:0007283//spermatogenesis;GO:0016567//protein ubiquitination;GO:0030154//cell differentiation
ENSMUSG00000027514	1	1.7401e-112	1.12479e-109	Zbp1	Z-DNA binding protein 1 [Source:MGI Symbol;Acc:MGI:1927449]	Cellular Processes;Organismal Systems	Cell growth and death;Immune system	ko04217//Necroptosis;ko04623//Cytosolic DNA-sensing pathway	K12965;K12965	GO:0005634//nucleus;GO:0005737//cytoplasm;GO:0005829//cytosol	GO:0003677//DNA binding;GO:0003692//left-handed Z-DNA binding;GO:0005515//protein binding;GO:0042802//identical protein binding	GO:0002376//immune system process;GO:0016032//viral process;GO:0045087//innate immune response;GO:0051607//defense response to virus;GO:0060340//positive regulation of type I interferon-mediated signaling pathway
ENSMUSG00000049401	1	2.4833e-18	1.81408e-16	Ogfr	opioid growth factor receptor [Source:MGI Symbol;Acc:MGI:1919325]	-	-	-	-	GO:0005634//nucleus;GO:0005737//cytoplasm;GO:0016020//membrane	GO:0004985//opioid receptor activity;GO:0038023//signaling receptor activity	GO:0038003//opioid receptor signaling pathway;GO:0040008//regulation of growth
ENSMUSG00000016344	1	2.03221e-26	2.07412e-24	Ppdpf	pancreatic progenitor cell differentiation and proliferation factor [Source:MGI Symbol;Acc:MGI:1913746]	-	-	-	-	GO:0005575//cellular_component	GO:0003674//molecular_function	GO:0007275//multicellular organism development;GO:0030154//cell differentiation
ENSMUSG00000027580	1	1.94654e-28	2.12932e-26	Helz2	helicase with zinc finger 2, transcriptional coactivator [Source:MGI Symbol;Acc:MGI:2385169]	-	-	-	-	GO:0005634//nucleus;GO:0005654//nucleoplasm;GO:0005737//cytoplasm	GO:0000166//nucleotide binding;GO:0003677//DNA binding;GO:0003723//RNA binding;GO:0004386//helicase activity;GO:0004540//ribonuclease activity;GO:0005524//ATP binding;GO:0016787//hydrolase activity;GO:0030374//ligand-dependent nuclear receptor transcription coactivator activity;GO:0046872//metal ion binding	GO:0000184//nuclear-transcribed mRNA catabolic process, nonsense-mediated decay;GO:0045944//positive regulation of transcription from RNA polymerase II promoter;GO:0090501//RNA phosphodiester bond hydrolysis;GO:1903508//positive regulation of nucleic acid-templated transcription
ENSMUSG00000031146	5	3.0206e-17	2.07847e-15	Plp2	proteolipid protein 2 [Source:MGI Symbol;Acc:MGI:1298382]	-	-	-	-	GO:0005886//plasma membrane;GO:0016020//membrane;GO:0016021//integral component of membrane	GO:0019956//chemokine binding	-
ENSMUSG00000015340	1	1.07226e-26	1.10495e-24	Cybb	cytochrome b-245, beta polypeptide [Source:MGI Symbol;Acc:MGI:88574]	Cellular Processes;Cellular Processes;Organismal Systems;Organismal Systems;Environmental Information Processing;Human Diseases;Human Diseases;Cellular Processes	Cell growth and death;Transport and catabolism;Immune system;Immune system;Signal transduction;Endocrine and metabolic diseases;Infectious diseases;Cell growth and death	ko04217//Necroptosis;ko04145//Phagosome;ko04621//NOD-like receptor signaling pathway;ko04670//Leukocyte transendothelial migration;ko04066//HIF-1 signaling pathway;ko04933//AGE-RAGE signaling pathway in diabetic complications;ko05140//Leishmaniasis;ko04216//Ferroptosis	K21421;K21421;K21421;K21421;K21421;K21421;K21421;K21421	GO:0005635//nuclear envelope;GO:0005737//cytoplasm;GO:0005739//mitochondrion;GO:0005783//endoplasmic reticulum;GO:0005791//rough endoplasmic reticulum;GO:0005794//Golgi apparatus;GO:0005886//plasma membrane;GO:0005887//integral component of plasma membrane;GO:0016020//membrane;GO:0016021//integral component of membrane;GO:0030425//dendrite;GO:0043020//NADPH oxidase complex;GO:0043025//neuronal ce…	GO:0005244//voltage-gated ion channel activity;GO:0005515//protein binding;GO:0009055//electron carrier activity;GO:0016175//superoxide-generating NADPH oxidase activity;GO:0016491//oxidoreductase activity;GO:0020037//heme binding;GO:0046872//metal ion binding;GO:0046982//protein heterodimerization activity;GO:0050660//flavin adenine dinucleotide binding	GO:0006801//superoxide metabolic process;GO:0006811//ion transport;GO:0006952//defense response;GO:0006954//inflammatory response;GO:0007584//response to nutrient;GO:0022900//electron transport chain;GO:0034220//ion transmembrane transport;GO:0034765//regulation of ion transmembrane transport;GO:0042493//response to drug;GO:0042535//positive regulation of tumor necrosis factor biosynthetic proces…
ENSMUSG00000001128	5	1.38352e-31	1.67681e-29	Cfp	complement factor properdin [Source:MGI Symbol;Acc:MGI:97545]	Human Diseases	Infectious diseases	ko05168//Herpes simplex infection	K15412	GO:0005576//extracellular region;GO:0005615//extracellular space;GO:0030141//secretory granule	-	GO:0002376//immune system process;GO:0006957//complement activation, alternative pathway;GO:0045087//innate immune response
ENSMUSG00000031304	1	4.67869e-10	1.96073e-08	Il2rg	interleukin 2 receptor, gamma chain [Source:MGI Symbol;Acc:MGI:96551]	Human Diseases;Environmental Information Processing;Environmental Information Processing;Human Diseases;Cellular Processes;Environmental Information Processing;Human Diseases;Organismal Systems;Organismal Systems;Human Diseases;Human Diseases	Cancers;Signal transduction;Signaling molecules and interaction;Infectious diseases;Transport and catabolism;Signal transduction;Infectious diseases;Immune system;Immune system;Immune diseases;Immune diseases	ko05200//Pathways in cancer;ko04151//PI3K-Akt signaling pathway;ko04060//Cytokine-cytokine receptor interaction;ko05166//HTLV-I infection;ko04144//Endocytosis;ko04630//Jak-STAT signaling pathway;ko05162//Measles;ko04659//Th17 cell differentiation;ko04658//Th1 and Th2 cell differentiation;ko05321//Inflammatiory bowel disease (IBD);ko05340//Primary immunodeficiency	K05070;K05070;K05070;K05070;K05070;K05070;K05070;K05070;K05070;K05070;K05070	GO:0005886//plasma membrane;GO:0009897//external side of plasma membrane;GO:0009986//cell surface;GO:0016020//membrane;GO:0016021//integral component of membrane;GO:0043235//receptor complex	GO:0004896//cytokine receptor activity;GO:0005515//protein binding;GO:0019955//cytokine binding;GO:0019976//interleukin-2 binding;GO:0042010//interleukin-15 receptor activity	GO:0010468//regulation of gene expression;GO:0010628//positive regulation of gene expression;GO:0019221//cytokine-mediated signaling pathway;GO:0032831//positive regulation of CD4-positive, CD25-positive, alpha-beta regulatory T cell differentiation;GO:0033089//positive regulation of T cell differentiation in thymus;GO:0035723//interleukin-15-mediated signaling pathway;GO:0045579//positive regula…
ENSMUSG00000031320	4	7.86704e-14	4.3701e-12	Rps4x	ribosomal protein S4, X-linked [Source:MGI Symbol;Acc:MGI:98158]	Genetic Information Processing	Translation	ko03010//Ribosome	K02987	GO:0005622//intracellular;GO:0005737//cytoplasm;GO:0005840//ribosome;GO:0005844//polysome;GO:0015935//small ribosomal subunit;GO:0022627//cytosolic small ribosomal subunit;GO:0036464//cytoplasmic ribonucleoprotein granule;GO:0045202//synapse;GO:1990904//ribonucleoprotein complex	GO:0003723//RNA binding;GO:0003735//structural constituent of ribosome;GO:0019843//rRNA binding	GO:0006412//translation;GO:0007275//multicellular organism development;GO:0008284//positive regulation of cell proliferation;GO:0045727//positive regulation of translation
ENSMUSG00000062070	3	1.52358e-18	1.14033e-16	Pgk1	phosphoglycerate kinase 1 [Source:MGI Symbol;Acc:MGI:97555]	Metabolism;Metabolism;Environmental Information Processing;Metabolism;Metabolism	Global and overview maps;Global and overview maps;Signal transduction;Global and overview maps;Carbohydrate metabolism	ko01100//Metabolic pathways;ko01200//Carbon metabolism;ko04066//HIF-1 signaling pathway;ko01230//Biosynthesis of amino acids;ko00010//Glycolysis / Gluconeogenesis	K00927;K00927;K00927;K00927;K00927	GO:0005615//extracellular space;GO:0005737//cytoplasm;GO:0005829//cytosol;GO:0045121//membrane raft	GO:0000166//nucleotide binding;GO:0004618//phosphoglycerate kinase activity;GO:0005524//ATP binding;GO:0016301//kinase activity;GO:0016740//transferase activity;GO:0043531//ADP binding;GO:0047134//protein-disulfide reductase activity	GO:0005975//carbohydrate metabolic process;GO:0006094//gluconeogenesis;GO:0006096//glycolytic process;GO:0016310//phosphorylation;GO:0016525//negative regulation of angiogenesis;GO:0030855//epithelial cell differentiation;GO:0031639//plasminogen activation;GO:0055114//oxidation-reduction process;GO:0071456//cellular response to hypoxia;GO:1903862//positive regulation of oxidative phosphorylation
ENSMUSG00000025283	3	5.43803e-10	2.27003e-08	Sat1	spermidine/spermine N1-acetyl transferase 1 [Source:MGI Symbol;Acc:MGI:98233]	Metabolism;Metabolism;Cellular Processes	Global and overview maps;Amino acid metabolism;Cell growth and death	ko01100//Metabolic pathways;ko00330//Arginine and proline metabolism;ko04216//Ferroptosis	K00657;K00657;K00657	GO:0005737//cytoplasm;GO:0005829//cytosol	GO:0004145//diamine N-acetyltransferase activity;GO:0005515//protein binding;GO:0008080//N-acetyltransferase activity;GO:0016740//transferase activity;GO:0016746//transferase activity, transferring acyl groups;GO:0019809//spermidine binding;GO:0042802//identical protein binding	GO:0001525//angiogenesis;GO:0006595//polyamine metabolic process;GO:0006598//polyamine catabolic process;GO:0009447//putrescine catabolic process;GO:0032918//spermidine acetylation;GO:0042127//regulation of cell proliferation;GO:0046208//spermine catabolic process
ENSMUSG00000049775	2	5.50527e-58	1.38156e-55	Tmsb4x	thymosin, beta 4, X chromosome [Source:MGI Symbol;Acc:MGI:99510]	Cellular Processes	Cell motility	ko04810//Regulation of actin cytoskeleton	K05764	GO:0005615//extracellular space;GO:0005634//nucleus;GO:0005737//cytoplasm;GO:0005829//cytosol;GO:0005856//cytoskeleton	GO:0003779//actin binding;GO:0003785//actin monomer binding;GO:0005515//protein binding	GO:0007015//actin filament organization;GO:0014911//positive regulation of smooth muscle cell migration;GO:0030334//regulation of cell migration;GO:0042989//sequestering of actin monomers;GO:0045893//positive regulation of transcription, DNA-templated;GO:0051152//positive regulation of smooth muscle cell differentiation
ENSMUSG00000027533	1	1.33142e-149	1.42003e-146	Fabp5	fatty acid binding protein 5, epidermal [Source:MGI Symbol;Acc:MGI:101790]	Organismal Systems	Endocrine system	ko03320//PPAR signaling pathway	K08754	GO:0005576//extracellular region;GO:0005615//extracellular space;GO:0005634//nucleus;GO:0005737//cytoplasm;GO:0005886//plasma membrane;GO:0014069//postsynaptic density;GO:0016020//membrane;GO:0030054//cell junction;GO:0045202//synapse;GO:0045211//postsynaptic membrane	GO:0001972//retinoic acid binding;GO:0005504//fatty acid binding;GO:0008289//lipid binding;GO:0042802//identical protein binding	GO:0006006//glucose metabolic process;GO:0006629//lipid metabolic process;GO:0006656//phosphatidylcholine biosynthetic process;GO:0010829//negative regulation of glucose transport;GO:0031392//regulation of prostaglandin biosynthetic process;GO:0035360//positive regulation of peroxisome proliferator activated receptor signaling pathway;GO:0042593//glucose homeostasis;GO:0051930//regulation of sens…
ENSMUSG00000027555	1	1.20304e-11	5.81905e-10	Car13	carbonic anhydrase 13 [Source:MGI Symbol;Acc:MGI:1931322]	Metabolism	Energy metabolism	ko00910//Nitrogen metabolism	K01672	GO:0005829//cytosol;GO:0043209//myelin sheath;GO:0043231//intracellular membrane-bounded organelle	GO:0004089//carbonate dehydratase activity;GO:0008270//zinc ion binding;GO:0016829//lyase activity;GO:0046872//metal ion binding	-
ENSMUSG00000074677	3	1.08586e-20	8.84065e-19	Sirpb1c	signal-regulatory protein beta 1C [Source:MGI Symbol;Acc:MGI:3807521]	Organismal Systems	Development	ko04380//Osteoclast differentiation	K06551	GO:0005886//plasma membrane;GO:0016020//membrane;GO:0016021//integral component of membrane	GO:0003674//molecular_function	GO:0022409//positive regulation of cell-cell adhesion;GO:0050766//positive regulation of phagocytosis;GO:0050870//positive regulation of T cell activation
ENSMUSG00000019528	1	8.62141e-33	1.08819e-30	Gyg	glycogenin [Source:MGI Symbol;Acc:MGI:1351614]	Metabolism;Metabolism	Global and overview maps;Carbohydrate metabolism	ko01100//Metabolic pathways;ko00500//Starch and sucrose metabolism	K00750;K00750	-	GO:0005536//glucose binding;GO:0008466//glycogenin glucosyltransferase activity;GO:0016740//transferase activity;GO:0016757//transferase activity, transferring glycosyl groups;GO:0030145//manganese ion binding;GO:0042803//protein homodimerization activity;GO:0046872//metal ion binding	GO:0005978//glycogen biosynthetic process
ENSMUSG00000027669	1	4.69016e-16	3.01343e-14	Gnb4	guanine nucleotide binding protein (G protein), beta 4 [Source:MGI Symbol;Acc:MGI:104581]	Human Diseases;Environmental Information Processing;Human Diseases;Environmental Information Processing;Human Diseases;Human Diseases;Organismal Systems;Organismal Systems;Environmental Information Processing;Organismal Systems;Organismal Systems;Organismal Systems;Organismal Systems;Organismal Systems;Organismal Systems;Human Diseases;Organismal Systems	Cancers;Signal transduction;Infectious diseases;Signal transduction;Infectious diseases;Substance dependence;Immune system;Nervous system;Signal transduction;Nervous system;Nervous system;Endocrine system;Nervous system;Nervous system;Environmental adaptation;Substance dependence;Nervous system	ko05200//Pathways in cancer;ko04151//PI3K-Akt signaling pathway;ko05163//Human cytomegalovirus infection;ko04014//Ras signaling pathway;ko05167//Kaposi sarcoma-associated herpesvirus infection;ko05034//Alcoholism;ko04062//Chemokine signaling pathway;ko04723//Retrograde endocannabinoid signaling;ko04371//Apelin signaling pathway;ko04726//Serotonergic synapse;ko04728//Dopaminergic synapse;ko04926//…	K04538;K04538;K04538;K04538;K04538;K04538;K04538;K04538;K04538;K04538;K04538;K04538;K04538;K04538;K04538;K04538;K04538	GO:0005834//heterotrimeric G-protein complex;GO:0043209//myelin sheath;GO:0044297//cell body	GO:0003924//GTPase activity;GO:0005515//protein binding;GO:0044877//macromolecular complex binding	GO:0007165//signal transduction;GO:0007186//G-protein coupled receptor signaling pathway
ENSMUSG00000027712	3	1.69151e-15	1.05502e-13	Anxa5	annexin A5 [Source:MGI Symbol;Acc:MGI:106008]	-	-	-	-	GO:0005615//extracellular space;GO:0005634//nucleus;GO:0005737//cytoplasm;GO:0005783//endoplasmic reticulum;GO:0005829//cytosol;GO:0005886//plasma membrane;GO:0008021//synaptic vesicle;GO:0009897//external side of plasma membrane;GO:0014704//intercalated disc;GO:0016020//membrane;GO:0030018//Z disc;GO:0030425//dendrite;GO:0042383//sarcolemma;GO:0042995//cell projection;GO:0043025//neuronal cell b…	GO:0005388//calcium-transporting ATPase activity;GO:0005509//calcium ion binding;GO:0005515//protein binding;GO:0005544//calcium-dependent phospholipid binding;GO:0008201//heparin binding;GO:0017046//peptide hormone binding;GO:0030971//receptor tyrosine kinase binding	GO:0007596//blood coagulation;GO:0007599//hemostasis;GO:0010033//response to organic substance;GO:0030195//negative regulation of blood coagulation;GO:0043065//positive regulation of apoptotic process;GO:0050819//negative regulation of coagulation;GO:0051260//protein homooligomerization;GO:0051283//negative regulation of sequestering of calcium ion;GO:0051592//response to calcium ion;GO:0070588//…
ENSMUSG00000036894	2	3.60299e-13	1.93104e-11	Rap2b	RAP2B, member of RAS oncogene family [Source:MGI Symbol;Acc:MGI:1921262]	-	-	-	-	GO:0005768//endosome;GO:0005829//cytosol;GO:0005886//plasma membrane;GO:0005923//bicellular tight junction;GO:0016020//membrane;GO:0044291//cell-cell contact zone;GO:0045121//membrane raft;GO:0055037//recycling endosome;GO:0055038//recycling endosome membrane;GO:0070062//extracellular exosome	GO:0000166//nucleotide binding;GO:0003924//GTPase activity;GO:0005525//GTP binding;GO:0019003//GDP binding;GO:0019904//protein domain specific binding	GO:0007165//signal transduction;GO:0030168//platelet activation;GO:0030336//negative regulation of cell migration;GO:0031954//positive regulation of protein autophosphorylation;GO:0032486//Rap protein signal transduction;GO:0061097//regulation of protein tyrosine kinase activity;GO:0070527//platelet aggregation
ENSMUSG00000027995	3	1.78893e-18	1.33425e-16	Tlr2	toll-like receptor 2 [Source:MGI Symbol;Acc:MGI:1346060]	Environmental Information Processing;Human Diseases;Human Diseases;Human Diseases;Cellular Processes;Human Diseases;Human Diseases;Human Diseases;Human Diseases;Human Diseases;Organismal Systems;Human Diseases;Human Diseases;Human Diseases;Human Diseases;Human Diseases	Signal transduction;Infectious diseases;Cancers;Infectious diseases;Transport and catabolism;Infectious diseases;Infectious diseases;Infectious diseases;Infectious diseases;Infectious diseases;Immune system;Immune diseases;Infectious diseases;Immune diseases;Infectious diseases;Infectious diseases	ko04151//PI3K-Akt signaling pathway;ko05168//Herpes simplex infection;ko05205//Proteoglycans in cancer;ko05152//Tuberculosis;ko04145//Phagosome;ko05161//Hepatitis B;ko05162//Measles;ko05145//Toxoplasmosis;ko05146//Amoebiasis;ko05142//Chagas disease (American trypanosomiasis);ko04620//Toll-like receptor signaling pathway;ko05323//Rheumatoid arthritis;ko05140//Leishmaniasis;ko05321//Inflammatiory b…	K10159;K10159;K10159;K10159;K10159;K10159;K10159;K10159;K10159;K10159;K10159;K10159;K10159;K10159;K10159;K10159	GO:0005737//cytoplasm;GO:0005794//Golgi apparatus;GO:0005886//plasma membrane;GO:0005887//integral component of plasma membrane;GO:0009986//cell surface;GO:0016020//membrane;GO:0016021//integral component of membrane;GO:0031226//intrinsic component of plasma membrane;GO:0035354//Toll-like receptor 1-Toll-like receptor 2 protein complex;GO:0042995//cell projection;GO:0044297//cell body;GO:0045121/…	GO:0001530//lipopolysaccharide binding;GO:0001540//beta-amyloid binding;GO:0005515//protein binding;GO:0008329//signaling pattern recognition receptor activity;GO:0035325//Toll-like receptor binding;GO:0042497//triacyl lipopeptide binding;GO:0042802//identical protein binding;GO:0042834//peptidoglycan binding;GO:0044877//macromolecular complex binding;GO:0046982//protein heterodimerization activi…	GO:0001666//response to hypoxia;GO:0001774//microglial cell activation;GO:0001775//cell activation;GO:0002224//toll-like receptor signaling pathway;GO:0002237//response to molecule of bacterial origin;GO:0002374//cytokine secretion involved in immune response;GO:0002376//immune system process;GO:0002755//MyD88-dependent toll-like receptor signaling pathway;GO:0006691//leukotriene metabolic proces…
ENSMUSG00000028081	4	3.50432e-17	2.40356e-15	Rps3a1	ribosomal protein S3A1 [Source:MGI Symbol;Acc:MGI:1202063]	Genetic Information Processing	Translation	ko03010//Ribosome	K02984	GO:0005622//intracellular;GO:0005634//nucleus;GO:0005737//cytoplasm;GO:0005829//cytosol;GO:0005840//ribosome;GO:0015935//small ribosomal subunit;GO:0022627//cytosolic small ribosomal subunit;GO:0045202//synapse;GO:1990904//ribonucleoprotein complex	GO:0003729//mRNA binding;GO:0003735//structural constituent of ribosome;GO:0005515//protein binding;GO:0031369//translation initiation factor binding	GO:0006412//translation;GO:0030154//cell differentiation;GO:0043066//negative regulation of apoptotic process;GO:0045727//positive regulation of translation;GO:0048146//positive regulation of fibroblast proliferation
ENSMUSG00000015852	4	1.67621e-14	9.90449e-13	Fcrls	Fc receptor-like S, scavenger receptor [Source:MGI Symbol;Acc:MGI:1933397]	-	-	-	-	GO:0016020//membrane	GO:0005044//scavenger receptor activity	GO:0006897//endocytosis
ENSMUSG00000003382	1	1.82435e-24	1.76087e-22	Etv3	ets variant 3 [Source:MGI Symbol;Acc:MGI:1350926]	-	-	-	-	GO:0000790//nuclear chromatin;GO:0005634//nucleus;GO:0017053//transcriptional repressor complex;GO:0090571//RNA polymerase II transcription repressor complex	GO:0000977//RNA polymerase II regulatory region sequence-specific DNA binding;GO:0000981//RNA polymerase II transcription factor activity, sequence-specific DNA binding;GO:0001227//transcriptional repressor activity, RNA polymerase II transcription regulatory region sequence-specific binding;GO:0003677//DNA binding;GO:0003700//transcription factor activity, sequence-specific DNA binding;GO:000551…	GO:0000122//negative regulation of transcription from RNA polymerase II promoter;GO:0006355//regulation of transcription, DNA-templated;GO:0006357//regulation of transcription from RNA polymerase II promoter;GO:0008285//negative regulation of cell proliferation;GO:0030154//cell differentiation;GO:0097011//cellular response to granulocyte macrophage colony-stimulating factor stimulus
ENSMUSG00000028063	3	3.07723e-30	3.49152e-28	Lmna	lamin A [Source:MGI Symbol;Acc:MGI:96794]	Cellular Processes;Human Diseases;Human Diseases;Human Diseases	Cell growth and death;Cardiovascular diseases;Cardiovascular diseases;Cardiovascular diseases	ko04210//Apoptosis;ko05414//Dilated cardiomyopathy (DCM);ko05410//Hypertrophic cardiomyopathy (HCM);ko05412//Arrhythmogenic right ventricular cardiomyopathy (ARVC)	K12641;K12641;K12641;K12641	GO:0005634//nucleus;GO:0005635//nuclear envelope;GO:0005638//lamin filament;GO:0005652//nuclear lamina;GO:0005654//nucleoplasm;GO:0005882//intermediate filament;GO:0016363//nuclear matrix;GO:0031965//nuclear membrane;GO:0048471//perinuclear region of cytoplasm	GO:0005515//protein binding;GO:0008157//protein phosphatase 1 binding;GO:0042802//identical protein binding	GO:0006606//protein import into nucleus;GO:0006997//nucleus organization;GO:0006998//nuclear envelope organization;GO:0007517//muscle organ development;GO:0008285//negative regulation of cell proliferation;GO:0010628//positive regulation of gene expression;GO:0030010//establishment of cell polarity;GO:0030334//regulation of cell migration;GO:0030951//establishment or maintenance of microtubule cy…
ENSMUSG00000027951	1	9.16481e-10	3.73081e-08	Adar	adenosine deaminase, RNA-specific [Source:MGI Symbol;Acc:MGI:1889575]	Human Diseases;Human Diseases;Organismal Systems	Infectious diseases;Infectious diseases;Immune system	ko05164//Influenza A;ko05162//Measles;ko04623//Cytosolic DNA-sensing pathway	K12968;K12968;K12968	GO:0005634//nucleus;GO:0005654//nucleoplasm;GO:0005730//nucleolus;GO:0005737//cytoplasm;GO:0016607//nuclear speck;GO:0044530//supraspliceosomal complex	GO:0003677//DNA binding;GO:0003692//left-handed Z-DNA binding;GO:0003723//RNA binding;GO:0003725//double-stranded RNA binding;GO:0003726//double-stranded RNA adenosine deaminase activity;GO:0004000//adenosine deaminase activity;GO:0005515//protein binding;GO:0008251//tRNA-specific adenosine deaminase activity;GO:0016787//hydrolase activity;GO:0046872//metal ion binding	GO:0001649//osteoblast differentiation;GO:0002244//hematopoietic progenitor cell differentiation;GO:0002376//immune system process;GO:0002566//somatic diversification of immune receptors via somatic mutation;GO:0006382//adenosine to inosine editing;GO:0006396//RNA processing;GO:0006397//mRNA processing;GO:0006606//protein import into nucleus;GO:0006611//protein export from nucleus;GO:0009615//res…
ENSMUSG00000027932	1	4.6037e-22	4.04121e-20	Slc27a3	solute carrier family 27 (fatty acid transporter), member 3 [Source:MGI Symbol;Acc:MGI:1347358]	Human Diseases	Endocrine and metabolic diseases	ko04931//Insulin resistance	K08772	GO:0005783//endoplasmic reticulum;GO:0016021//integral component of membrane	GO:0003824//catalytic activity;GO:0004467//long-chain fatty acid-CoA ligase activity;GO:0031957//very long-chain fatty acid-CoA ligase activity	GO:0001676//long-chain fatty acid metabolic process
ENSMUSG00000056054	2	1.59734e-17	1.11349e-15	S100a8	S100 calcium binding protein A8 (calgranulin A) [Source:MGI Symbol;Acc:MGI:88244]	Organismal Systems	Immune system	ko04657//IL-17 signaling pathway	K21127	GO:0005576//extracellular region;GO:0005615//extracellular space;GO:0005737//cytoplasm;GO:0005829//cytosol;GO:0005856//cytoskeleton;GO:0005886//plasma membrane;GO:0016020//membrane;GO:0045111//intermediate filament cytoskeleton	GO:0005509//calcium ion binding;GO:0008017//microtubule binding;GO:0008270//zinc ion binding;GO:0016209//antioxidant activity;GO:0035662//Toll-like receptor 4 binding;GO:0046872//metal ion binding;GO:0050544//arachidonic acid binding;GO:0050786//RAGE receptor binding	GO:0002376//immune system process;GO:0002523//leukocyte migration involved in inflammatory response;GO:0002793//positive regulation of peptide secretion;GO:0006914//autophagy;GO:0006915//apoptotic process;GO:0006919//activation of cysteine-type endopeptidase activity involved in apoptotic process;GO:0006935//chemotaxis;GO:0006954//inflammatory response;GO:0014002//astrocyte development;GO:0018119…
ENSMUSG00000056071	1	3.73998e-14	2.14455e-12	S100a9	S100 calcium binding protein A9 (calgranulin B) [Source:MGI Symbol;Acc:MGI:1338947]	Organismal Systems	Immune system	ko04657//IL-17 signaling pathway	K21128	GO:0005576//extracellular region;GO:0005615//extracellular space;GO:0005654//nucleoplasm;GO:0005737//cytoplasm;GO:0005829//cytosol;GO:0005856//cytoskeleton;GO:0005886//plasma membrane;GO:0016020//membrane;GO:0030054//cell junction	GO:0005509//calcium ion binding;GO:0008017//microtubule binding;GO:0008270//zinc ion binding;GO:0016209//antioxidant activity;GO:0035662//Toll-like receptor 4 binding;GO:0046872//metal ion binding;GO:0050544//arachidonic acid binding;GO:0050786//RAGE receptor binding	GO:0002376//immune system process;GO:0002523//leukocyte migration involved in inflammatory response;GO:0002793//positive regulation of peptide secretion;GO:0006417//regulation of translation;GO:0006914//autophagy;GO:0006915//apoptotic process;GO:0006919//activation of cysteine-type endopeptidase activity involved in apoptotic process;GO:0006935//chemotaxis;GO:0006954//inflammatory response;GO:001…
ENSMUSG00000041959	3	1.02207e-23	9.60427e-22	S100a10	S100 calcium binding protein A10 (calpactin) [Source:MGI Symbol;Acc:MGI:1339468]	-	-	-	-	GO:0005783//endoplasmic reticulum;GO:0016020//membrane;GO:0016021//integral component of membrane;GO:0019897//extrinsic component of plasma membrane;GO:0045121//membrane raft	GO:0005509//calcium ion binding;GO:0005515//protein binding;GO:0042803//protein homodimerization activity;GO:0044325//ion channel binding	GO:0001765//membrane raft assembly;GO:0006900//membrane budding;GO:0042493//response to drug;GO:0043547//positive regulation of GTPase activity;GO:0051099//positive regulation of binding;GO:0051290//protein heterotetramerization;GO:0051496//positive regulation of stress fiber assembly;GO:0051894//positive regulation of focal adhesion assembly;GO:0072659//protein localization to plasma membrane;GO…
ENSMUSG00000028108	3	2.56679e-21	2.19009e-19	Ecm1	extracellular matrix protein 1 [Source:MGI Symbol;Acc:MGI:103060]	-	-	-	-	GO:0005576//extracellular region;GO:0005615//extracellular space	GO:0002020//protease binding;GO:0005134//interleukin-2 receptor binding;GO:0005201//extracellular matrix structural constituent;GO:0005515//protein binding;GO:0008022//protein C-terminus binding;GO:0019899//enzyme binding;GO:0043236//laminin binding	GO:0001503//ossification;GO:0001525//angiogenesis;GO:0001938//positive regulation of endothelial cell proliferation;GO:0001960//negative regulation of cytokine-mediated signaling pathway;GO:0002063//chondrocyte development;GO:0002828//regulation of type 2 immune response;GO:0003416//endochondral bone growth;GO:0006357//regulation of transcription from RNA polymerase II promoter;GO:0006954//inflam…
ENSMUSG00000015947	3	5.08857e-57	1.23346e-54	Fcgr1	Fc receptor, IgG, high affinity I [Source:MGI Symbol;Acc:MGI:95498]	Human Diseases;Human Diseases;Cellular Processes;Human Diseases;Organismal Systems;Organismal Systems;Organismal Systems;Human Diseases;Human Diseases;Human Diseases	Cancers;Infectious diseases;Transport and catabolism;Immune diseases;Development;Immune system;Immune system;Cancers;Infectious diseases;Infectious diseases	ko05202//Transcriptional misregulation in cancers;ko05152//Tuberculosis;ko04145//Phagosome;ko05322//Systemic lupus erythematosus;ko04380//Osteoclast differentiation;ko04640//Hematopoietic cell lineage;ko04666//Fc gamma R-mediated phagocytosis;ko05221//Acute myeloid leukemia;ko05140//Leishmaniasis;ko05150//Staphylococcus aureus infection	K06498;K06498;K06498;K06498;K06498;K06498;K06498;K06498;K06498;K06498	GO:0005886//plasma membrane;GO:0009897//external side of plasma membrane;GO:0016020//membrane;GO:0016021//integral component of membrane;GO:0045121//membrane raft	GO:0019770//IgG receptor activity;GO:0019864//IgG binding;GO:0031774//leukotriene receptor binding	GO:0001788//antibody-dependent cellular cytotoxicity;GO:0001798//positive regulation of type IIa hypersensitivity;GO:0001805//positive regulation of type III hypersensitivity;GO:0002376//immune system process;GO:0006898//receptor-mediated endocytosis;GO:0006910//phagocytosis, recognition;GO:0006911//phagocytosis, engulfment;GO:0007166//cell surface receptor signaling pathway;GO:0009617//response …
ENSMUSG00000028100	1	8.808e-41	1.45646e-38	Nudt17	nudix (nucleoside diphosphate linked moiety X)-type motif 17 [Source:MGI Symbol;Acc:MGI:1925623]	-	-	-	-	GO:0005777//peroxisome;GO:0005829//cytosol	GO:0016787//hydrolase activity;GO:0035529//NADH pyrophosphatase activity;GO:0046872//metal ion binding	GO:0006734//NADH metabolic process;GO:0006742//NADP catabolic process;GO:0019677//NAD catabolic process
ENSMUSG00000028098	1	4.17474e-14	2.36443e-12	Rnf115	ring finger protein 115 [Source:MGI Symbol;Acc:MGI:1915095]	-	-	-	-	GO:0005737//cytoplasm;GO:0005829//cytosol	GO:0004842//ubiquitin-protein transferase activity;GO:0005515//protein binding;GO:0016740//transferase activity;GO:0046872//metal ion binding;GO:0061630//ubiquitin protein ligase activity	GO:0016567//protein ubiquitination;GO:0042059//negative regulation of epidermal growth factor receptor signaling pathway;GO:0043162//ubiquitin-dependent protein catabolic process via the multivesicular body sorting pathway;GO:0051865//protein autoubiquitination;GO:0070534//protein K63-linked ubiquitination;GO:0070936//protein K48-linked ubiquitination
ENSMUSG00000002227	1	1.09261e-10	4.84542e-09	Mov10	Mov10 RISC complex RNA helicase [Source:MGI Symbol;Acc:MGI:97054]	-	-	-	-	GO:0000932//cytoplasmic mRNA processing body;GO:0005634//nucleus;GO:0005737//cytoplasm;GO:0005829//cytosol;GO:0010494//cytoplasmic stress granule;GO:0019034//viral replication complex;GO:0036464//cytoplasmic ribonucleoprotein granule;GO:0043186//P granule	GO:0000166//nucleotide binding;GO:0003723//RNA binding;GO:0003724//RNA helicase activity;GO:0004386//helicase activity;GO:0005515//protein binding;GO:0005524//ATP binding;GO:0016787//hydrolase activity;GO:0032574//5'-3' RNA helicase activity	GO:0010526//negative regulation of transposition, RNA-mediated;GO:0031047//gene silencing by RNA;GO:0035194//posttranscriptional gene silencing by RNA;GO:0035195//gene silencing by miRNA;GO:0035279//mRNA cleavage involved in gene silencing by miRNA;GO:0051607//defense response to virus;GO:0061014//positive regulation of mRNA catabolic process;GO:0061158//3'-UTR-mediated mRNA destabilization
ENSMUSG00000040809	3	8.50586e-17	5.72361e-15	Chil3	chitinase-like 3 [Source:MGI Symbol;Acc:MGI:1330860]	-	-	-	-	GO:0005576//extracellular region;GO:0005634//nucleus;GO:0005635//nuclear envelope;GO:0005737//cytoplasm;GO:0005783//endoplasmic reticulum;GO:0031410//cytoplasmic vesicle;GO:0048237//rough endoplasmic reticulum lumen	GO:0004563//beta-N-acetylhexosaminidase activity;GO:0004568//chitinase activity;GO:0008061//chitin binding;GO:0016787//hydrolase activity;GO:0016798//hydrolase activity, acting on glycosyl bonds;GO:0030246//carbohydrate binding	GO:0000272//polysaccharide catabolic process;GO:0005975//carbohydrate metabolic process;GO:0006032//chitin catabolic process;GO:0006954//inflammatory response;GO:0008152//metabolic process
ENSMUSG00000027997	5	6.06417e-12	2.98053e-10	Casp6	caspase 6 [Source:MGI Symbol;Acc:MGI:1312921]	Cellular Processes	Cell growth and death	ko04210//Apoptosis	K04396	GO:0005634//nucleus;GO:0005654//nucleoplasm;GO:0005737//cytoplasm;GO:0005829//cytosol;GO:0030424//axon;GO:0043025//neuronal cell body	GO:0004175//endopeptidase activity;GO:0004197//cysteine-type endopeptidase activity;GO:0005515//protein binding;GO:0008233//peptidase activity;GO:0008234//cysteine-type peptidase activity;GO:0016787//hydrolase activity;GO:0042802//identical protein binding;GO:0097153//cysteine-type endopeptidase activity involved in apoptotic process;GO:0097200//cysteine-type endopeptidase activity involved in ex…	GO:0002525//acute inflammatory response to non-antigenic stimulus;GO:0006508//proteolysis;GO:0006915//apoptotic process;GO:0007413//axonal fasciculation;GO:0009749//response to glucose;GO:0010039//response to iron ion;GO:0030855//epithelial cell differentiation;GO:0034097//response to cytokine;GO:0042542//response to hydrogen peroxide;GO:0042981//regulation of apoptotic process;GO:0043065//positi…
ENSMUSG00000105504	1	1.91007e-22	1.71914e-20	Gbp5	guanylate binding protein 5 [Source:MGI Symbol;Acc:MGI:2429943]	Organismal Systems	Immune system	ko04621//NOD-like receptor signaling pathway	K20898	GO:0000139//Golgi membrane;GO:0005737//cytoplasm;GO:0005794//Golgi apparatus;GO:0016020//membrane;GO:0031410//cytoplasmic vesicle;GO:0048471//perinuclear region of cytoplasm	GO:0000166//nucleotide binding;GO:0003924//GTPase activity;GO:0005515//protein binding;GO:0005525//GTP binding;GO:0016787//hydrolase activity;GO:0042802//identical protein binding;GO:0042803//protein homodimerization activity	GO:0002376//immune system process;GO:0006954//inflammatory response;GO:0009617//response to bacterium;GO:0034067//protein localization to Golgi apparatus;GO:0045089//positive regulation of innate immune response;GO:0050702//interleukin-1 beta secretion;GO:0051289//protein homotetramerization;GO:0071346//cellular response to interferon-gamma;GO:0072616//interleukin-18 secretion;GO:1900017//positiv…
ENSMUSG00000040253	1	1.87362e-18	1.38772e-16	Gbp7	guanylate binding protein 7 [Source:MGI Symbol;Acc:MGI:2444421]	Organismal Systems	Immune system	ko04621//NOD-like receptor signaling pathway	K20899	GO:0020005//symbiont-containing vacuole membrane;GO:0031410//cytoplasmic vesicle	GO:0000166//nucleotide binding;GO:0003924//GTPase activity;GO:0005525//GTP binding	GO:0042832//defense response to protozoan;GO:0044406//adhesion of symbiont to host;GO:0050830//defense response to Gram-positive bacterium;GO:0071346//cellular response to interferon-gamma
ENSMUSG00000028268	1	8.23166e-13	4.29314e-11	Gbp3	guanylate binding protein 3 [Source:MGI Symbol;Acc:MGI:1926263]	Organismal Systems	Immune system	ko04621//NOD-like receptor signaling pathway	K20899	GO:0000139//Golgi membrane;GO:0005634//nucleus;GO:0005737//cytoplasm;GO:0005794//Golgi apparatus;GO:0005829//cytosol;GO:0016020//membrane;GO:0020005//symbiont-containing vacuole membrane;GO:0031410//cytoplasmic vesicle;GO:0048471//perinuclear region of cytoplasm	GO:0000166//nucleotide binding;GO:0003924//GTPase activity;GO:0005525//GTP binding;GO:0016787//hydrolase activity;GO:0042803//protein homodimerization activity	GO:0035458//cellular response to interferon-beta;GO:0042832//defense response to protozoan;GO:0044406//adhesion of symbiont to host;GO:0050830//defense response to Gram-positive bacterium;GO:0071346//cellular response to interferon-gamma
ENSMUSG00000028270	1	1.47792e-80	5.62956e-78	Gbp2	guanylate binding protein 2 [Source:MGI Symbol;Acc:MGI:102772]	Organismal Systems	Immune system	ko04621//NOD-like receptor signaling pathway	K20897	GO:0000139//Golgi membrane;GO:0005634//nucleus;GO:0005654//nucleoplasm;GO:0005737//cytoplasm;GO:0005794//Golgi apparatus;GO:0005829//cytosol;GO:0015629//actin cytoskeleton;GO:0016020//membrane;GO:0020005//symbiont-containing vacuole membrane;GO:0031410//cytoplasmic vesicle;GO:0048471//perinuclear region of cytoplasm	GO:0000166//nucleotide binding;GO:0003924//GTPase activity;GO:0005525//GTP binding;GO:0016787//hydrolase activity;GO:0042803//protein homodimerization activity	GO:0009617//response to bacterium;GO:0034504//protein localization to nucleus;GO:0035458//cellular response to interferon-beta;GO:0042832//defense response to protozoan;GO:0044406//adhesion of symbiont to host;GO:0050830//defense response to Gram-positive bacterium;GO:0071222//cellular response to lipopolysaccharide;GO:0071346//cellular response to interferon-gamma
ENSMUSG00000028037	1	4.90092e-19	3.70715e-17	Ifi44	interferon-induced protein 44 [Source:MGI Symbol;Acc:MGI:2443016]	-	-	-	-	GO:0005737//cytoplasm	GO:0003674//molecular_function	GO:0006955//immune response;GO:0009617//response to bacterium
ENSMUSG00000040296	1	2.51875e-22	2.23864e-20	Ddx58	DEAD (Asp-Glu-Ala-Asp) box polypeptide 58 [Source:MGI Symbol;Acc:MGI:2442858]	Human Diseases;Human Diseases;Human Diseases;Human Diseases;Human Diseases;Human Diseases;Environmental Information Processing;Organismal Systems;Organismal Systems	Infectious diseases;Infectious diseases;Infectious diseases;Infectious diseases;Infectious diseases;Infectious diseases;Signal transduction;Immune system;Immune system	ko05169//Epstein-Barr virus infection;ko05168//Herpes simplex infection;ko05164//Influenza A;ko05161//Hepatitis B;ko05160//Hepatitis C;ko05162//Measles;ko04064//NF-kappa B signaling pathway;ko04622//RIG-I-like receptor signaling pathway;ko04623//Cytosolic DNA-sensing pathway	K12646;K12646;K12646;K12646;K12646;K12646;K12646;K12646;K12646	GO:0005737//cytoplasm;GO:0005829//cytosol;GO:0005856//cytoskeleton;GO:0005886//plasma membrane;GO:0005923//bicellular tight junction;GO:0015629//actin cytoskeleton;GO:0016020//membrane;GO:0030054//cell junction;GO:0032587//ruffle membrane;GO:0042995//cell projection	GO:0000166//nucleotide binding;GO:0003677//DNA binding;GO:0003690//double-stranded DNA binding;GO:0003723//RNA binding;GO:0003724//RNA helicase activity;GO:0003725//double-stranded RNA binding;GO:0003727//single-stranded RNA binding;GO:0004386//helicase activity;GO:0005515//protein binding;GO:0005524//ATP binding;GO:0008270//zinc ion binding;GO:0016787//hydrolase activity;GO:0031625//ubiquitin pr…	GO:0002230//positive regulation of defense response to virus by host;GO:0002376//immune system process;GO:0002735//positive regulation of myeloid dendritic cell cytokine production;GO:0009597//detection of virus;GO:0009615//response to virus;GO:0010628//positive regulation of gene expression;GO:0030334//regulation of cell migration;GO:0032725//positive regulation of granulocyte macrophage colony-…
ENSMUSG00000028480	1	8.69415e-38	1.30602e-35	Glipr2	GLI pathogenesis-related 2 [Source:MGI Symbol;Acc:MGI:1917770]	-	-	-	-	GO:0000139//Golgi membrane;GO:0005576//extracellular region;GO:0005615//extracellular space;GO:0005794//Golgi apparatus;GO:0016020//membrane	GO:0042803//protein homodimerization activity	GO:0010634//positive regulation of epithelial cell migration;GO:0010718//positive regulation of epithelial to mesenchymal transition;GO:0070374//positive regulation of ERK1 and ERK2 cascade
ENSMUSG00000039853	1	1.50739e-13	8.22356e-12	Trim14	tripartite motif-containing 14 [Source:MGI Symbol;Acc:MGI:1921985]	-	-	-	-	GO:0005737//cytoplasm;GO:0005739//mitochondrion;GO:0005741//mitochondrial outer membrane;GO:0016020//membrane	GO:0003674//molecular_function;GO:0005515//protein binding;GO:0008270//zinc ion binding;GO:0046872//metal ion binding	GO:0002376//immune system process;GO:0032897//negative regulation of viral transcription;GO:0045087//innate immune response;GO:0051091//positive regulation of sequence-specific DNA binding transcription factor activity;GO:0051092//positive regulation of NF-kappaB transcription factor activity
ENSMUSG00000028367	3	1.6461e-22	1.48784e-20	Txn1	thioredoxin 1 [Source:MGI Symbol;Acc:MGI:98874]	Organismal Systems;Human Diseases	Immune system;Cardiovascular diseases	ko04621//NOD-like receptor signaling pathway;ko05418//Fluid shear stress and atherosclerosis	K03671;K03671	GO:0005576//extracellular region;GO:0005634//nucleus;GO:0005737//cytoplasm;GO:0005739//mitochondrion;GO:0005829//cytosol;GO:0030424//axon;GO:0030425//dendrite;GO:0043025//neuronal cell body	GO:0005515//protein binding;GO:0015035//protein disulfide oxidoreductase activity;GO:0015037//peptide disulfide oxidoreductase activity;GO:0019899//enzyme binding	GO:0000122//negative regulation of transcription from RNA polymerase II promoter;GO:0006662//glycerol ether metabolic process;GO:0009314//response to radiation;GO:0033138//positive regulation of peptidyl-serine phosphorylation;GO:0043388//positive regulation of DNA binding;GO:0045454//cell redox homeostasis;GO:0046826//negative regulation of protein export from nucleus;GO:0055114//oxidation-reduc…
ENSMUSG00000047675	4	8.08319e-24	7.69743e-22	Rps8	ribosomal protein S8 [Source:MGI Symbol;Acc:MGI:98166]	Genetic Information Processing	Translation	ko03010//Ribosome	K02995	GO:0005622//intracellular;GO:0005737//cytoplasm;GO:0005783//endoplasmic reticulum;GO:0005829//cytosol;GO:0005840//ribosome;GO:0016020//membrane;GO:0022627//cytosolic small ribosomal subunit;GO:1990904//ribonucleoprotein complex	GO:0003735//structural constituent of ribosome	GO:0000462//maturation of SSU-rRNA from tricistronic rRNA transcript (SSU-rRNA, 5.8S rRNA, LSU-rRNA);GO:0006412//translation
ENSMUSG00000033326	1	1.80384e-21	1.55152e-19	Kdm4a	lysine (K)-specific demethylase 4A [Source:MGI Symbol;Acc:MGI:2446210]	-	-	-	-	GO:0001650//fibrillar center;GO:0005634//nucleus;GO:0005721//pericentric heterochromatin;GO:0005737//cytoplasm;GO:0005829//cytosol;GO:0035097//histone methyltransferase complex	GO:0008270//zinc ion binding;GO:0016491//oxidoreductase activity;GO:0031625//ubiquitin protein ligase binding;GO:0032452//histone demethylase activity;GO:0032454//histone demethylase activity (H3-K9 specific);GO:0035064//methylated histone binding;GO:0046872//metal ion binding;GO:0051213//dioxygenase activity;GO:0051864//histone demethylase activity (H3-K36 specific)	GO:0006325//chromatin organization;GO:0006338//chromatin remodeling;GO:0010507//negative regulation of autophagy;GO:0010628//positive regulation of gene expression;GO:0010629//negative regulation of gene expression;GO:0014898//cardiac muscle hypertrophy in response to stress;GO:0016577//histone demethylation;GO:0031667//response to nutrient levels;GO:0033169//histone H3-K9 demethylation;GO:004566…
ENSMUSG00000028645	3	1.01768e-09	4.11137e-08	Slc2a1	solute carrier family 2 (facilitated glucose transporter), member 1 [Source:MGI Symbol;Acc:MGI:95755]	Human Diseases;Human Diseases;Organismal Systems;Human Diseases;Environmental Information Processing;Organismal Systems;Organismal Systems;Organismal Systems;Organismal Systems;Human Diseases;Human Diseases	Cancers;Infectious diseases;Endocrine system;Endocrine and metabolic diseases;Signal transduction;Endocrine system;Endocrine system;Endocrine system;Digestive system;Cancers;Cancers	ko05200//Pathways in cancer;ko05166//HTLV-I infection;ko04919//Thyroid hormone signaling pathway;ko04931//Insulin resistance;ko04066//HIF-1 signaling pathway;ko04922//Glucagon signaling pathway;ko04911//Insulin secretion;ko04920//Adipocytokine signaling pathway;ko04976//Bile secretion;ko05211//Renal cell carcinoma;ko05230//Central carbon metabolism in cancer	K07299;K07299;K07299;K07299;K07299;K07299;K07299;K07299;K07299;K07299;K07299	GO:0001939//female pronucleus;GO:0005737//cytoplasm;GO:0005829//cytosol;GO:0005886//plasma membrane;GO:0005887//integral component of plasma membrane;GO:0005901//caveola;GO:0005911//cell-cell junction;GO:0014704//intercalated disc;GO:0016020//membrane;GO:0016021//integral component of membrane;GO:0016323//basolateral plasma membrane;GO:0016324//apical plasma membrane;GO:0030018//Z disc;GO:0030496…	GO:0005215//transporter activity;GO:0005355//glucose transmembrane transporter activity;GO:0005515//protein binding;GO:0019900//kinase binding;GO:0022857//transmembrane transporter activity;GO:0033300//dehydroascorbic acid transporter activity;GO:0042802//identical protein binding;GO:0042910//xenobiotic transporter activity;GO:0043621//protein self-association;GO:0055056//D-glucose transmembrane …	GO:0001666//response to hypoxia;GO:0006970//response to osmotic stress;GO:0007565//female pregnancy;GO:0008643//carbohydrate transport;GO:0021987//cerebral cortex development;GO:0032868//response to insulin;GO:0042149//cellular response to glucose starvation;GO:0042908//xenobiotic transport;GO:0055085//transmembrane transport;GO:0065003//macromolecular complex assembly;GO:0070837//dehydroascorbic…
ENSMUSG00000047945	1	6.13121e-79	2.17975e-76	Marcksl1	MARCKS-like 1 [Source:MGI Symbol;Acc:MGI:97143]	Organismal Systems;Human Diseases	Immune system;Infectious diseases	ko04666//Fc gamma R-mediated phagocytosis;ko05140//Leishmaniasis	K13536;K13536	GO:0005737//cytoplasm;GO:0005856//cytoskeleton;GO:0005886//plasma membrane;GO:0008021//synaptic vesicle;GO:0016020//membrane;GO:0099523//presynaptic cytosol	GO:0003779//actin binding;GO:0005516//calmodulin binding	GO:0008284//positive regulation of cell proliferation;GO:0099509//regulation of presynaptic cytosolic calcium ion concentration
ENSMUSG00000025743	1	6.57303e-31	7.7894e-29	Sdc3	syndecan 3 [Source:MGI Symbol;Acc:MGI:1349163]	Environmental Information Processing	Signaling molecules and interaction	ko04514//Cell adhesion molecules (CAMs)	K16337	GO:0005796//Golgi lumen;GO:0005886//plasma membrane;GO:0009986//cell surface;GO:0016020//membrane;GO:0016021//integral component of membrane;GO:0030424//axon;GO:0032991//macromolecular complex;GO:0043005//neuron projection;GO:0044393//microspike	GO:0005515//protein binding;GO:0042802//identical protein binding	GO:0007155//cell adhesion;GO:0016477//cell migration;GO:0030334//regulation of cell migration
ENSMUSG00000037731	1	2.69203e-10	1.15541e-08	Themis2	thymocyte selection associated family member 2 [Source:MGI Symbol;Acc:MGI:2446213]	-	-	-	-	GO:0005634//nucleus;GO:0005737//cytoplasm	GO:0005515//protein binding	GO:0002376//immune system process;GO:0006954//inflammatory response;GO:0050852//T cell receptor signaling pathway
ENSMUSG00000037242	1	1.44456e-39	2.33438e-37	Clic4	chloride intracellular channel 4 (mitochondrial) [Source:MGI Symbol;Acc:MGI:1352754]	-	-	-	-	GO:0005634//nucleus;GO:0005737//cytoplasm;GO:0005739//mitochondrion;GO:0005813//centrosome;GO:0005829//cytosol;GO:0005886//plasma membrane;GO:0005902//microvillus;GO:0005911//cell-cell junction;GO:0009986//cell surface;GO:0015630//microtubule cytoskeleton;GO:0016020//membrane;GO:0016021//integral component of membrane;GO:0016363//nuclear matrix;GO:0030496//midbody;GO:0030659//cytoplasmic vesicle …	GO:0005244//voltage-gated ion channel activity;GO:0005254//chloride channel activity;GO:0005515//protein binding;GO:0044877//macromolecular complex binding	GO:0001525//angiogenesis;GO:0001886//endothelial cell morphogenesis;GO:0006811//ion transport;GO:0006821//chloride transport;GO:0007035//vacuolar acidification;GO:0009566//fertilization;GO:0030216//keratinocyte differentiation;GO:0030336//negative regulation of cell migration;GO:0034220//ion transmembrane transport;GO:0034765//regulation of ion transmembrane transport;GO:0035264//multicellular or…
ENSMUSG00000036905	4	7.17034e-98	3.7305e-95	C1qb	complement component 1, q subcomponent, beta polypeptide [Source:MGI Symbol;Acc:MGI:88224]	Human Diseases;Human Diseases;Organismal Systems;Human Diseases;Human Diseases;Human Diseases	Immune diseases;Infectious diseases;Immune system;Infectious diseases;Infectious diseases;Neurodegenerative diseases	ko05322//Systemic lupus erythematosus;ko05142//Chagas disease (American trypanosomiasis);ko04610//Complement and coagulation cascades;ko05133//Pertussis;ko05150//Staphylococcus aureus infection;ko05020//Prion diseases	K03987;K03987;K03987;K03987;K03987;K03987	GO:0005576//extracellular region;GO:0005581//collagen trimer;GO:0005602//complement component C1 complex;GO:0005615//extracellular space;GO:0005623//cell;GO:0045202//synapse;GO:0098794//postsynapse	GO:0005515//protein binding;GO:0042803//protein homodimerization activity	GO:0002376//immune system process;GO:0006958//complement activation, classical pathway;GO:0045087//innate immune response;GO:0048839//inner ear development
ENSMUSG00000036896	4	1.44406e-89	6.41734e-87	C1qc	complement component 1, q subcomponent, C chain [Source:MGI Symbol;Acc:MGI:88225]	Human Diseases;Human Diseases;Organismal Systems;Human Diseases;Human Diseases;Human Diseases	Immune diseases;Infectious diseases;Immune system;Infectious diseases;Infectious diseases;Neurodegenerative diseases	ko05322//Systemic lupus erythematosus;ko05142//Chagas disease (American trypanosomiasis);ko04610//Complement and coagulation cascades;ko05133//Pertussis;ko05150//Staphylococcus aureus infection;ko05020//Prion diseases	K03988;K03988;K03988;K03988;K03988;K03988	GO:0005576//extracellular region;GO:0005581//collagen trimer;GO:0005615//extracellular space;GO:0005623//cell;GO:0045202//synapse;GO:0098794//postsynapse	GO:0005515//protein binding	GO:0002376//immune system process;GO:0006958//complement activation, classical pathway;GO:0030853//negative regulation of granulocyte differentiation;GO:0045087//innate immune response;GO:0045650//negative regulation of macrophage differentiation
ENSMUSG00000036887	4	1.76746e-90	8.19603e-88	C1qa	complement component 1, q subcomponent, alpha polypeptide [Source:MGI Symbol;Acc:MGI:88223]	Human Diseases;Human Diseases;Organismal Systems;Human Diseases;Human Diseases;Human Diseases	Immune diseases;Infectious diseases;Immune system;Infectious diseases;Infectious diseases;Neurodegenerative diseases	ko05322//Systemic lupus erythematosus;ko05142//Chagas disease (American trypanosomiasis);ko04610//Complement and coagulation cascades;ko05133//Pertussis;ko05150//Staphylococcus aureus infection;ko05020//Prion diseases	K03986;K03986;K03986;K03986;K03986;K03986	GO:0005576//extracellular region;GO:0005581//collagen trimer;GO:0005615//extracellular space;GO:0005623//cell;GO:0045202//synapse;GO:0098794//postsynapse	GO:0005515//protein binding	GO:0001774//microglial cell activation;GO:0002376//immune system process;GO:0006958//complement activation, classical pathway;GO:0007568//aging;GO:0010039//response to iron ion;GO:0016322//neuron remodeling;GO:0045087//innate immune response;GO:0048143//astrocyte activation;GO:0050808//synapse organization;GO:1901216//positive regulation of neuron death
ENSMUSG00000028743	4	2.31283e-10	9.96668e-09	Akr7a5	aldo-keto reductase family 7, member A5 (aflatoxin aldehyde reductase) [Source:MGI Symbol;Acc:MGI:107796]	Metabolism	Xenobiotics biodegradation and metabolism	ko00980//Metabolism of xenobiotics by cytochrome P450	K15303	GO:0005635//nuclear envelope;GO:0005737//cytoplasm;GO:0005739//mitochondrion;GO:0005794//Golgi apparatus;GO:0005829//cytosol	GO:0004032//alditol:NADP+ 1-oxidoreductase activity;GO:0016491//oxidoreductase activity;GO:0019119//phenanthrene-9,10-epoxide hydrolase activity	GO:0044597//daunorubicin metabolic process;GO:0044598//doxorubicin metabolic process;GO:0055114//oxidation-reduction process
ENSMUSG00000028583	3	5.12316e-14	2.88343e-12	Pdpn	podoplanin [Source:MGI Symbol;Acc:MGI:103098]	-	-	-	-	GO:0001726//ruffle;GO:0005829//cytosol;GO:0005886//plasma membrane;GO:0009897//external side of plasma membrane;GO:0016020//membrane;GO:0016021//integral component of membrane;GO:0016323//basolateral plasma membrane;GO:0016324//apical plasma membrane;GO:0030027//lamellipodium;GO:0030054//cell junction;GO:0030175//filopodium;GO:0031258//lamellipodium membrane;GO:0031410//cytoplasmic vesicle;GO:003…	GO:0005102//receptor binding;GO:0005515//protein binding;GO:0019956//chemokine binding;GO:0051087//chaperone binding	GO:0000902//cell morphogenesis;GO:0001946//lymphangiogenesis;GO:0003333//amino acid transmembrane transport;GO:0006693//prostaglandin metabolic process;GO:0006833//water transport;GO:0007155//cell adhesion;GO:0007165//signal transduction;GO:0007266//Rho protein signal transduction;GO:0007275//multicellular organism development;GO:0008283//cell proliferation;GO:0008285//negative regulation of cell…
ENSMUSG00000029009	1	1.38027e-11	6.64615e-10	Mthfr	methylenetetrahydrofolate reductase [Source:MGI Symbol;Acc:MGI:106639]	Metabolism;Metabolism;Human Diseases;Metabolism	Global and overview maps;Global and overview maps;Drug resistance;Metabolism of cofactors and vitamins	ko01100//Metabolic pathways;ko01200//Carbon metabolism;ko01523//Antifolate resistance;ko00670//One carbon pool by folate	K00297;K00297;K00297;K00297	GO:0005829//cytosol;GO:0045202//synapse	GO:0003824//catalytic activity;GO:0004489//methylenetetrahydrofolate reductase (NAD(P)H) activity;GO:0016491//oxidoreductase activity;GO:0044877//macromolecular complex binding;GO:0050660//flavin adenine dinucleotide binding;GO:0050661//NADP binding;GO:0071949//FAD binding;GO:0072341//modified amino acid binding	GO:0001666//response to hypoxia;GO:0001843//neural tube closure;GO:0006555//methionine metabolic process;GO:0008152//metabolic process;GO:0009086//methionine biosynthetic process;GO:0031060//regulation of histone methylation;GO:0033274//response to vitamin B2;GO:0035999//tetrahydrofolate interconversion;GO:0042493//response to drug;GO:0043200//response to amino acid;GO:0046500//S-adenosylmethioni…
ENSMUSG00000063524	3	2.01159e-36	2.91899e-34	Eno1	enolase 1, alpha non-neuron [Source:MGI Symbol;Acc:MGI:95393]	Metabolism;Metabolism;Environmental Information Processing;Genetic Information Processing;Metabolism;Metabolism	Global and overview maps;Global and overview maps;Signal transduction;Folding, sorting and degradation;Global and overview maps;Carbohydrate metabolism	ko01100//Metabolic pathways;ko01200//Carbon metabolism;ko04066//HIF-1 signaling pathway;ko03018//RNA degradation;ko01230//Biosynthesis of amino acids;ko00010//Glycolysis / Gluconeogenesis	K01689;K01689;K01689;K01689;K01689;K01689	GO:0000015//phosphopyruvate hydratase complex;GO:0005737//cytoplasm;GO:0005829//cytosol;GO:0005886//plasma membrane;GO:0009986//cell surface;GO:0016020//membrane;GO:0019897//extrinsic component of plasma membrane;GO:0030426//growth cone;GO:0043005//neuron projection;GO:0043209//myelin sheath;GO:0045121//membrane raft;GO:0097060//synaptic membrane;GO:0099738//cell cortex region	GO:0000287//magnesium ion binding;GO:0000977//RNA polymerase II regulatory region sequence-specific DNA binding;GO:0001227//transcriptional repressor activity, RNA polymerase II transcription regulatory region sequence-specific binding;GO:0003723//RNA binding;GO:0004634//phosphopyruvate hydratase activity;GO:0016829//lyase activity;GO:0019899//enzyme binding;GO:0031072//heat shock protein binding…	GO:0000122//negative regulation of transcription from RNA polymerase II promoter;GO:0001701//in utero embryonic development;GO:0006096//glycolytic process;GO:0051099//positive regulation of binding;GO:0098761//cellular response to interleukin-7
ENSMUSG00000029075	1	1.80625e-18	1.34248e-16	Tnfrsf4	tumor necrosis factor receptor superfamily, member 4 [Source:MGI Symbol;Acc:MGI:104512]	Environmental Information Processing	Signaling molecules and interaction	ko04060//Cytokine-cytokine receptor interaction	K05142	GO:0009986//cell surface;GO:0016020//membrane;GO:0016021//integral component of membrane	GO:0005515//protein binding	GO:0042098//T cell proliferation
ENSMUSG00000035692	1	0	0	Isg15	ISG15 ubiquitin-like modifier [Source:MGI Symbol;Acc:MGI:1855694]	Human Diseases;Organismal Systems	Infectious diseases;Immune system	ko05165//Human papillomavirus infection;ko04622//RIG-I-like receptor signaling pathway	K12159;K12159	GO:0005576//extracellular region;GO:0005634//nucleus;GO:0005737//cytoplasm	GO:0005178//integrin binding;GO:0005515//protein binding;GO:0031386//protein tag;GO:0031625//ubiquitin protein ligase binding	GO:0007229//integrin-mediated signaling pathway;GO:0009617//response to bacterium;GO:0019941//modification-dependent protein catabolic process;GO:0030501//positive regulation of bone mineralization;GO:0031397//negative regulation of protein ubiquitination;GO:0032020//ISG15-protein conjugation;GO:0032649//regulation of interferon-gamma production;GO:0034340//response to type I interferon;GO:004274…
ENSMUSG00000039899	1	2.15483e-21	1.84597e-19	Fgl2	fibrinogen-like protein 2 [Source:MGI Symbol;Acc:MGI:103266]	-	-	-	-	GO:0005576//extracellular region	GO:0008233//peptidase activity	GO:0002291//T cell activation via T cell receptor contact with antigen bound to MHC molecule on antigen presenting cell;GO:0002381//immunoglobulin production involved in immunoglobulin mediated immune response;GO:0002605//negative regulation of dendritic cell antigen processing and presentation;GO:0002617//negative regulation of macrophage antigen processing and presentation;GO:0006508//proteolys…
ENSMUSG00000029135	3	2.98076e-14	1.71845e-12	Fosl2	fos-like antigen 2 [Source:MGI Symbol;Acc:MGI:102858]	Organismal Systems	Development	ko04380//Osteoclast differentiation	K09030	GO:0005634//nucleus;GO:0005654//nucleoplasm	GO:0000977//RNA polymerase II regulatory region sequence-specific DNA binding;GO:0000978//RNA polymerase II core promoter proximal region sequence-specific DNA binding;GO:0001228//transcriptional activator activity, RNA polymerase II transcription regulatory region sequence-specific binding;GO:0003677//DNA binding;GO:0003682//chromatin binding;GO:0003690//double-stranded DNA binding;GO:0003700//t…	GO:0001666//response to hypoxia;GO:0003334//keratinocyte development;GO:0006355//regulation of transcription, DNA-templated;GO:0006357//regulation of transcription from RNA polymerase II promoter;GO:0006366//transcription from RNA polymerase II promoter;GO:0032355//response to estradiol;GO:0045893//positive regulation of transcription, DNA-templated;GO:0045944//positive regulation of transcriptio…
ENSMUSG00000018965	5	3.06219e-16	2.00367e-14	Ywhah	tyrosine 3-monooxygenase/tryptophan 5-monooxygenase activation protein, eta polypeptide [Source:MGI Symbol;Acc:MGI:109194]	Environmental Information Processing;Human Diseases;Human Diseases;Environmental Information Processing;Cellular Processes;Cellular Processes	Signal transduction;Cancers;Infectious diseases;Signal transduction;Cell growth and death;Cell growth and death	ko04151//PI3K-Akt signaling pathway;ko05203//Viral carcinogenesis;ko05169//Epstein-Barr virus infection;ko04390//Hippo signaling pathway;ko04110//Cell cycle;ko04114//Oocyte meiosis	K16198;K16198;K16198;K16198;K16198;K16198	GO:0005737//cytoplasm;GO:0005829//cytosol;GO:0005886//plasma membrane;GO:0014704//intercalated disc;GO:0045202//synapse	GO:0003779//actin binding;GO:0005515//protein binding;GO:0017080//sodium channel regulator activity;GO:0019899//enzyme binding;GO:0019904//protein domain specific binding;GO:0035259//glucocorticoid receptor binding;GO:0042802//identical protein binding;GO:0044325//ion channel binding;GO:0046982//protein heterodimerization activity	GO:0002028//regulation of sodium ion transport;GO:0006713//glucocorticoid catabolic process;GO:0006886//intracellular protein transport;GO:0007010//cytoskeleton organization;GO:0007088//regulation of mitotic nuclear division;GO:0042921//glucocorticoid receptor signaling pathway;GO:0043066//negative regulation of apoptotic process;GO:0045893//positive regulation of transcription, DNA-templated;GO:…
ENSMUSG00000029096	4	1.45873e-21	1.27525e-19	Htra3	HtrA serine peptidase 3 [Source:MGI Symbol;Acc:MGI:1925808]	-	-	-	-	GO:0005576//extracellular region	GO:0004175//endopeptidase activity;GO:0004252//serine-type endopeptidase activity;GO:0005515//protein binding;GO:0005520//insulin-like growth factor binding;GO:0008233//peptidase activity;GO:0008236//serine-type peptidase activity;GO:0016787//hydrolase activity	GO:0006508//proteolysis;GO:0030512//negative regulation of transforming growth factor beta receptor signaling pathway;GO:0030514//negative regulation of BMP signaling pathway
ENSMUSG00000062960	1	1.67841e-16	1.11187e-14	Kdr	kinase insert domain protein receptor [Source:MGI Symbol;Acc:MGI:96683]	Environmental Information Processing;Environmental Information Processing;Environmental Information Processing;Environmental Information Processing;Human Diseases;Cellular Processes;Human Diseases;Human Diseases;Environmental Information Processing	Signal transduction;Signal transduction;Signal transduction;Signal transduction;Cancers;Cellular community - eukaryotes;Cardiovascular diseases;Drug resistance;Signal transduction	ko04151//PI3K-Akt signaling pathway;ko04010//MAPK signaling pathway;ko04014//Ras signaling pathway;ko04015//Rap1 signaling pathway;ko05205//Proteoglycans in cancer;ko04510//Focal adhesion;ko05418//Fluid shear stress and atherosclerosis;ko01521//EGFR tyrosine kinase inhibitor resistance;ko04370//VEGF signaling pathway	K05098;K05098;K05098;K05098;K05098;K05098;K05098;K05098;K05098	GO:0005768//endosome;GO:0005783//endoplasmic reticulum;GO:0005794//Golgi apparatus;GO:0005886//plasma membrane;GO:0005887//integral component of plasma membrane;GO:0016020//membrane;GO:0016021//integral component of membrane;GO:0045121//membrane raft	GO:0000166//nucleotide binding;GO:0004672//protein kinase activity;GO:0004713//protein tyrosine kinase activity;GO:0004714//transmembrane receptor protein tyrosine kinase activity;GO:0005021//vascular endothelial growth factor-activated receptor activity;GO:0005178//integrin binding;GO:0005524//ATP binding;GO:0016301//kinase activity;GO:0016740//transferase activity;GO:0019838//growth factor bind…	GO:0001934//positive regulation of protein phosphorylation;GO:0001938//positive regulation of endothelial cell proliferation;GO:0006468//protein phosphorylation;GO:0007169//transmembrane receptor protein tyrosine kinase signaling pathway;GO:0008284//positive regulation of cell proliferation;GO:0008360//regulation of cell shape;GO:0010595//positive regulation of endothelial cell migration;GO:00106…
ENSMUSG00000029366	1	1.62366e-09	6.44958e-08	Dck	deoxycytidine kinase [Source:MGI Symbol;Acc:MGI:102726]	Metabolism;Metabolism;Metabolism	Global and overview maps;Nucleotide metabolism;Nucleotide metabolism	ko01100//Metabolic pathways;ko00230//Purine metabolism;ko00240//Pyrimidine metabolism	K00893;K00893;K00893	GO:0005634//nucleus;GO:0005737//cytoplasm;GO:0005739//mitochondrion;GO:0005829//cytosol	GO:0000166//nucleotide binding;GO:0000287//magnesium ion binding;GO:0004137//deoxycytidine kinase activity;GO:0005524//ATP binding;GO:0008144//drug binding;GO:0016301//kinase activity;GO:0016740//transferase activity;GO:0019136//deoxynucleoside kinase activity;GO:0019206//nucleoside kinase activity;GO:0032548//pyrimidine deoxyribonucleoside binding;GO:0042803//protein homodimerization activity	GO:0006139//nucleobase-containing compound metabolic process;GO:0006220//pyrimidine nucleotide metabolic process;GO:0009157//deoxyribonucleoside monophosphate biosynthetic process;GO:0009165//nucleotide biosynthetic process;GO:0016310//phosphorylation;GO:0017144//drug metabolic process;GO:0046092//deoxycytidine metabolic process
ENSMUSG00000029373	3	2.2555e-35	3.16527e-33	Pf4	platelet factor 4 [Source:MGI Symbol;Acc:MGI:1888711]	Environmental Information Processing;Organismal Systems	Signaling molecules and interaction;Immune system	ko04060//Cytokine-cytokine receptor interaction;ko04062//Chemokine signaling pathway	K05407;K05407	GO:0005576//extracellular region;GO:0005615//extracellular space;GO:0005737//cytoplasm;GO:0020005//symbiont-containing vacuole membrane;GO:0030430//host cell cytoplasm;GO:0031091//platelet alpha granule;GO:0031982//vesicle;GO:0032991//macromolecular complex	GO:0005125//cytokine activity;GO:0008009//chemokine activity;GO:0008201//heparin binding;GO:0048248//CXCR3 chemokine receptor binding	GO:0006935//chemotaxis;GO:0006952//defense response;GO:0006954//inflammatory response;GO:0006955//immune response;GO:0007165//signal transduction;GO:0007189//adenylate cyclase-activating G-protein coupled receptor signaling pathway;GO:0010628//positive regulation of gene expression;GO:0010744//positive regulation of macrophage derived foam cell differentiation;GO:0016525//negative regulation of a…
ENSMUSG00000029379	3	1.55683e-12	7.96373e-11	Cxcl3	chemokine (C-X-C motif) ligand 3 [Source:MGI Symbol;Acc:MGI:3037818]	Environmental Information Processing;Human Diseases;Organismal Systems;Organismal Systems;Environmental Information Processing;Organismal Systems;Human Diseases;Human Diseases	Signaling molecules and interaction;Infectious diseases;Immune system;Immune system;Signal transduction;Immune system;Infectious diseases;Infectious diseases	ko04060//Cytokine-cytokine receptor interaction;ko05167//Kaposi sarcoma-associated herpesvirus infection;ko04062//Chemokine signaling pathway;ko04621//NOD-like receptor signaling pathway;ko04668//TNF signaling pathway;ko04657//IL-17 signaling pathway;ko05132//Salmonella infection;ko05134//Legionellosis	K05505;K05505;K05505;K05505;K05505;K05505;K05505;K05505	GO:0005576//extracellular region;GO:0005615//extracellular space;GO:0005623//cell	GO:0005125//cytokine activity;GO:0005515//protein binding;GO:0008009//chemokine activity	GO:0006935//chemotaxis;GO:0006952//defense response;GO:0006954//inflammatory response;GO:0006955//immune response;GO:0007204//positive regulation of cytosolic calcium ion concentration;GO:0030593//neutrophil chemotaxis;GO:0030595//leukocyte chemotaxis;GO:0032496//response to lipopolysaccharide;GO:0070098//chemokine-mediated signaling pathway;GO:0071222//cellular response to lipopolysaccharide
ENSMUSG00000029380	3	2.51393e-09	9.80343e-08	Cxcl1	chemokine (C-X-C motif) ligand 1 [Source:MGI Symbol;Acc:MGI:108068]	Environmental Information Processing;Human Diseases;Organismal Systems;Organismal Systems;Environmental Information Processing;Organismal Systems;Human Diseases;Human Diseases	Signaling molecules and interaction;Infectious diseases;Immune system;Immune system;Signal transduction;Immune system;Infectious diseases;Infectious diseases	ko04060//Cytokine-cytokine receptor interaction;ko05167//Kaposi sarcoma-associated herpesvirus infection;ko04062//Chemokine signaling pathway;ko04621//NOD-like receptor signaling pathway;ko04668//TNF signaling pathway;ko04657//IL-17 signaling pathway;ko05132//Salmonella infection;ko05134//Legionellosis	K05505;K05505;K05505;K05505;K05505;K05505;K05505;K05505	GO:0005576//extracellular region;GO:0005615//extracellular space;GO:0005623//cell	GO:0005125//cytokine activity;GO:0008009//chemokine activity;GO:0008083//growth factor activity	GO:0002237//response to molecule of bacterial origin;GO:0002526//acute inflammatory response;GO:0006935//chemotaxis;GO:0006952//defense response;GO:0006954//inflammatory response;GO:0006955//immune response;GO:0007165//signal transduction;GO:0007204//positive regulation of cytosolic calcium ion concentration;GO:0010765//positive regulation of sodium ion transport;GO:0030593//neutrophil chemotaxis…
ENSMUSG00000058427	3	2.03104e-131	1.6046e-128	Cxcl2	chemokine (C-X-C motif) ligand 2 [Source:MGI Symbol;Acc:MGI:1340094]	Environmental Information Processing;Human Diseases;Organismal Systems;Organismal Systems;Environmental Information Processing;Environmental Information Processing;Organismal Systems;Human Diseases;Human Diseases	Signaling molecules and interaction;Infectious diseases;Immune system;Immune system;Signal transduction;Signal transduction;Immune system;Infectious diseases;Infectious diseases	ko04060//Cytokine-cytokine receptor interaction;ko05167//Kaposi sarcoma-associated herpesvirus infection;ko04062//Chemokine signaling pathway;ko04621//NOD-like receptor signaling pathway;ko04668//TNF signaling pathway;ko04064//NF-kappa B signaling pathway;ko04657//IL-17 signaling pathway;ko05132//Salmonella infection;ko05134//Legionellosis	K05505;K05505;K05505;K05505;K05505;K05505;K05505;K05505;K05505	GO:0005576//extracellular region;GO:0005615//extracellular space;GO:0005623//cell	GO:0005125//cytokine activity;GO:0008009//chemokine activity	GO:0001975//response to amphetamine;GO:0002237//response to molecule of bacterial origin;GO:0006935//chemotaxis;GO:0006952//defense response;GO:0006954//inflammatory response;GO:0006955//immune response;GO:0007165//signal transduction;GO:0007204//positive regulation of cytosolic calcium ion concentration;GO:0009408//response to heat;GO:0010332//response to gamma radiation;GO:0030593//neutrophil c…
ENSMUSG00000029378	3	9.45772e-38	1.41079e-35	Areg	amphiregulin [Source:MGI Symbol;Acc:MGI:88068]	Environmental Information Processing;Environmental Information Processing;Environmental Information Processing;Human Diseases;Environmental Information Processing	Signal transduction;Signal transduction;Signal transduction;Cancers;Signal transduction	ko04151//PI3K-Akt signaling pathway;ko04010//MAPK signaling pathway;ko04390//Hippo signaling pathway;ko05210//Colorectal cancer;ko04012//ErbB signaling pathway	K09782;K09782;K09782;K09782;K09782	GO:0005615//extracellular space;GO:0005634//nucleus;GO:0005737//cytoplasm;GO:0009986//cell surface;GO:0016020//membrane;GO:0016021//integral component of membrane	GO:0005125//cytokine activity;GO:0005154//epidermal growth factor receptor binding;GO:0008083//growth factor activity	GO:0007173//epidermal growth factor receptor signaling pathway;GO:0007186//G-protein coupled receptor signaling pathway;GO:0008284//positive regulation of cell proliferation;GO:0014009//glial cell proliferation;GO:0014070//response to organic cyclic compound;GO:0031175//neuron projection development;GO:0032355//response to estradiol;GO:0042327//positive regulation of phosphorylation;GO:0042542//r…
ENSMUSG00000029417	1	1.93766e-44	3.59411e-42	Cxcl9	chemokine (C-X-C motif) ligand 9 [Source:MGI Symbol;Acc:MGI:1352449]	Environmental Information Processing;Organismal Systems;Organismal Systems	Signaling molecules and interaction;Immune system;Immune system	ko04060//Cytokine-cytokine receptor interaction;ko04062//Chemokine signaling pathway;ko04620//Toll-like receptor signaling pathway	K05416;K05416;K05416	GO:0005576//extracellular region;GO:0005615//extracellular space;GO:0009897//external side of plasma membrane	GO:0005125//cytokine activity;GO:0008009//chemokine activity;GO:0048248//CXCR3 chemokine receptor binding	GO:0006935//chemotaxis;GO:0006952//defense response;GO:0006954//inflammatory response;GO:0006955//immune response;GO:0007189//adenylate cyclase-activating G-protein coupled receptor signaling pathway;GO:0009617//response to bacterium;GO:0030593//neutrophil chemotaxis;GO:0030595//leukocyte chemotaxis;GO:0042127//regulation of cell proliferation;GO:0045663//positive regulation of myoblast different…
ENSMUSG00000034855	1	0	0	Cxcl10	chemokine (C-X-C motif) ligand 10 [Source:MGI Symbol;Acc:MGI:1352450]	Environmental Information Processing;Organismal Systems;Human Diseases;Environmental Information Processing;Organismal Systems;Organismal Systems;Organismal Systems;Organismal Systems	Signaling molecules and interaction;Immune system;Infectious diseases;Signal transduction;Immune system;Immune system;Immune system;Immune system	ko04060//Cytokine-cytokine receptor interaction;ko04062//Chemokine signaling pathway;ko05164//Influenza A;ko04668//TNF signaling pathway;ko04620//Toll-like receptor signaling pathway;ko04657//IL-17 signaling pathway;ko04622//RIG-I-like receptor signaling pathway;ko04623//Cytosolic DNA-sensing pathway	K12671;K12671;K12671;K12671;K12671;K12671;K12671;K12671	GO:0005576//extracellular region;GO:0005615//extracellular space;GO:0005623//cell;GO:0009897//external side of plasma membrane	GO:0005125//cytokine activity;GO:0008009//chemokine activity;GO:0008201//heparin binding;GO:0042056//chemoattractant activity;GO:0048248//CXCR3 chemokine receptor binding	GO:0002690//positive regulation of leukocyte chemotaxis;GO:0006935//chemotaxis;GO:0006952//defense response;GO:0006954//inflammatory response;GO:0006955//immune response;GO:0007165//signal transduction;GO:0007186//G-protein coupled receptor signaling pathway;GO:0007189//adenylate cyclase-activating G-protein coupled receptor signaling pathway;GO:0008284//positive regulation of cell proliferation;…
ENSMUSG00000029484	3	5.87667e-34	7.93387e-32	Anxa3	annexin A3 [Source:MGI Symbol;Acc:MGI:1201378]	-	-	-	-	GO:0005737//cytoplasm;GO:0005829//cytosol;GO:0005886//plasma membrane;GO:0016020//membrane;GO:0030424//axon;GO:0030425//dendrite;GO:0030670//phagocytic vesicle membrane;GO:0042581//specific granule;GO:0043025//neuronal cell body	GO:0004859//phospholipase inhibitor activity;GO:0005509//calcium ion binding;GO:0005544//calcium-dependent phospholipid binding;GO:0019834//phospholipase A2 inhibitor activity;GO:0048306//calcium-dependent protein binding	GO:0006909//phagocytosis;GO:0010595//positive regulation of endothelial cell migration;GO:0021766//hippocampus development;GO:0031100//organ regeneration;GO:0042742//defense response to bacterium;GO:0043086//negative regulation of catalytic activity;GO:0043312//neutrophil degranulation;GO:0045766//positive regulation of angiogenesis;GO:0051054//positive regulation of DNA metabolic process;GO:0051…
ENSMUSG00000029322	1	6.17462e-200	9.40792e-197	Plac8	placenta-specific 8 [Source:MGI Symbol;Acc:MGI:2445289]	-	-	-	-	GO:0005634//nucleus	GO:0003682//chromatin binding;GO:0005515//protein binding	GO:0008284//positive regulation of cell proliferation;GO:0009409//response to cold;GO:0040015//negative regulation of multicellular organism growth;GO:0042742//defense response to bacterium;GO:0043066//negative regulation of apoptotic process;GO:0045944//positive regulation of transcription from RNA polymerase II promoter;GO:0050873//brown fat cell differentiation
ENSMUSG00000057315	5	9.77136e-11	4.36052e-09	Arhgap24	Rho GTPase activating protein 24 [Source:MGI Symbol;Acc:MGI:1922647]	-	-	-	-	GO:0005737//cytoplasm;GO:0005856//cytoskeleton;GO:0005912//adherens junction;GO:0005925//focal adhesion;GO:0030054//cell junction;GO:0042995//cell projection	GO:0005096//GTPase activator activity	GO:0001525//angiogenesis;GO:0007165//signal transduction;GO:0007275//multicellular organism development;GO:0030154//cell differentiation;GO:0035021//negative regulation of Rac protein signal transduction;GO:0035313//wound healing, spreading of epidermal cells;GO:0043547//positive regulation of GTPase activity;GO:0090630//activation of GTPase activity;GO:1900028//negative regulation of ruffle asse…
ENSMUSG00000029304	3	2.92658e-143	2.97271e-140	Spp1	secreted phosphoprotein 1 [Source:MGI Symbol;Acc:MGI:98389]	Human Diseases;Environmental Information Processing;Cellular Processes;Environmental Information Processing;Organismal Systems;Environmental Information Processing	Infectious diseases;Signal transduction;Cellular community - eukaryotes;Signal transduction;Immune system;Signaling molecules and interaction	ko05165//Human papillomavirus infection;ko04151//PI3K-Akt signaling pathway;ko04510//Focal adhesion;ko04371//Apelin signaling pathway;ko04620//Toll-like receptor signaling pathway;ko04512//ECM-receptor interaction	K06250;K06250;K06250;K06250;K06250;K06250	GO:0005576//extracellular region;GO:0005615//extracellular space;GO:0005737//cytoplasm;GO:0005794//Golgi apparatus;GO:0031982//vesicle;GO:0042995//cell projection;GO:0045177//apical part of cell;GO:0048471//perinuclear region of cytoplasm	GO:0005125//cytokine activity;GO:0005178//integrin binding;GO:0050840//extracellular matrix binding	GO:0001503//ossification;GO:0001649//osteoblast differentiation;GO:0006710//androgen catabolic process;GO:0007155//cell adhesion;GO:0007165//signal transduction;GO:0010033//response to organic substance;GO:0010811//positive regulation of cell-substrate adhesion;GO:0030593//neutrophil chemotaxis;GO:0031214//biomineral tissue development;GO:0033280//response to vitamin D;GO:0043066//negative regula…
ENSMUSG00000029298	2	2.80566e-12	1.41483e-10	Gbp9	guanylate-binding protein 9 [Source:MGI Symbol;Acc:MGI:3605620]	-	-	-	-	GO:0020005//symbiont-containing vacuole membrane;GO:0031410//cytoplasmic vesicle	GO:0000166//nucleotide binding;GO:0003924//GTPase activity;GO:0005525//GTP binding	GO:0042832//defense response to protozoan;GO:0044406//adhesion of symbiont to host;GO:0050830//defense response to Gram-positive bacterium;GO:0071346//cellular response to interferon-gamma
ENSMUSG00000079363	1	9.89813e-15	5.89768e-13	Gbp4	guanylate binding protein 4 [Source:MGI Symbol;Acc:MGI:97072]	-	-	-	-	GO:0016020//membrane;GO:0020005//symbiont-containing vacuole membrane;GO:0031410//cytoplasmic vesicle	GO:0000166//nucleotide binding;GO:0003924//GTPase activity;GO:0005515//protein binding;GO:0005525//GTP binding	GO:0000122//negative regulation of transcription from RNA polymerase II promoter;GO:0001933//negative regulation of protein phosphorylation;GO:0031397//negative regulation of protein ubiquitination;GO:0032687//negative regulation of interferon-alpha production;GO:0042308//negative regulation of protein import into nucleus;GO:0042832//defense response to protozoan;GO:0050688//regulation of defense…
ENSMUSG00000025825	1	4.5627e-18	3.28807e-16	Iscu	iron-sulfur cluster assembly enzyme [Source:MGI Symbol;Acc:MGI:1913633]	-	-	-	-	GO:0005737//cytoplasm;GO:0005739//mitochondrion;GO:0005759//mitochondrial matrix;GO:0005829//cytosol	GO:0005506//iron ion binding;GO:0008198//ferrous iron binding;GO:0046872//metal ion binding;GO:0051536//iron-sulfur cluster binding;GO:0051537//2 iron, 2 sulfur cluster binding;GO:0051539//4 iron, 4 sulfur cluster binding;GO:0060090//binding, bridging	GO:0006879//cellular iron ion homeostasis;GO:0016226//iron-sulfur cluster assembly;GO:1902958//positive regulation of mitochondrial electron transport, NADH to ubiquinone;GO:1904234//positive regulation of aconitate hydratase activity;GO:1904439//negative regulation of ferrous iron import across plasma membrane
ENSMUSG00000048163	1	3.68472e-22	3.24788e-20	Selplg	selectin, platelet (p-selectin) ligand [Source:MGI Symbol;Acc:MGI:106689]	Environmental Information Processing;Human Diseases	Signaling molecules and interaction;Infectious diseases	ko04514//Cell adhesion molecules (CAMs);ko05150//Staphylococcus aureus infection	K06544;K06544	GO:0016020//membrane;GO:0016021//integral component of membrane	GO:0030246//carbohydrate binding	-
ENSMUSG00000029561	1	5.86755e-46	1.12757e-43	Oasl2	2'-5' oligoadenylate synthetase-like 2 [Source:MGI Symbol;Acc:MGI:1344390]	Human Diseases	Infectious diseases	ko05165//Human papillomavirus infection	K14608	GO:0005634//nucleus;GO:0005654//nucleoplasm;GO:0005829//cytosol	GO:0000166//nucleotide binding;GO:0001730//2'-5'-oligoadenylate synthetase activity;GO:0003723//RNA binding;GO:0003725//double-stranded RNA binding;GO:0005515//protein binding;GO:0005524//ATP binding;GO:0016740//transferase activity;GO:0016779//nucleotidyltransferase activity;GO:0046872//metal ion binding	GO:0002376//immune system process;GO:0006164//purine nucleotide biosynthetic process;GO:0006955//immune response;GO:0009615//response to virus;GO:0045071//negative regulation of viral genome replication;GO:0045087//innate immune response;GO:0051607//defense response to virus;GO:0060700//regulation of ribonuclease activity
ENSMUSG00000041827	1	3.36075e-52	7.62639e-50	Oasl1	2'-5' oligoadenylate synthetase-like 1 [Source:MGI Symbol;Acc:MGI:2180849]	Human Diseases	Infectious diseases	ko05165//Human papillomavirus infection	K14608	GO:0005634//nucleus;GO:0005654//nucleoplasm;GO:0005730//nucleolus;GO:0005737//cytoplasm;GO:0005829//cytosol	GO:0003677//DNA binding;GO:0003723//RNA binding;GO:0003725//double-stranded RNA binding;GO:0005515//protein binding;GO:0005524//ATP binding;GO:0016740//transferase activity	GO:0002376//immune system process;GO:0006955//immune response;GO:0009615//response to virus;GO:0045071//negative regulation of viral genome replication;GO:0045087//innate immune response;GO:0051607//defense response to virus;GO:0060700//regulation of ribonuclease activity
ENSMUSG00000067274	4	7.40862e-12	3.62461e-10	Rplp0	ribosomal protein, large, P0 [Source:MGI Symbol;Acc:MGI:1927636]	Genetic Information Processing	Translation	ko03010//Ribosome	K02941	GO:0005622//intracellular;GO:0005634//nucleus;GO:0005737//cytoplasm;GO:0005783//endoplasmic reticulum;GO:0005829//cytosol;GO:0005840//ribosome;GO:0014069//postsynaptic density;GO:0016020//membrane;GO:0022625//cytosolic large ribosomal subunit;GO:0030425//dendrite;GO:0036464//cytoplasmic ribonucleoprotein granule;GO:0045202//synapse;GO:0098794//postsynapse;GO:1990904//ribonucleoprotein complex	GO:0003735//structural constituent of ribosome;GO:0042277//peptide binding;GO:0070180//large ribosomal subunit rRNA binding	GO:0000027//ribosomal large subunit assembly;GO:0002181//cytoplasmic translation;GO:0042254//ribosome biogenesis;GO:0071353//cellular response to interleukin-4
ENSMUSG00000032690	1	2.95543e-14	1.70846e-12	Oas2	2'-5' oligoadenylate synthetase 2 [Source:MGI Symbol;Acc:MGI:2180852]	Human Diseases;Organismal Systems;Human Diseases;Human Diseases;Human Diseases	Infectious diseases;Immune system;Infectious diseases;Infectious diseases;Infectious diseases	ko05168//Herpes simplex infection;ko04621//NOD-like receptor signaling pathway;ko05164//Influenza A;ko05160//Hepatitis C;ko05162//Measles	K14216;K14216;K14216;K14216;K14216	GO:0005634//nucleus;GO:0005654//nucleoplasm;GO:0005737//cytoplasm;GO:0005829//cytosol;GO:0043231//intracellular membrane-bounded organelle;GO:0048471//perinuclear region of cytoplasm	GO:0000166//nucleotide binding;GO:0001730//2'-5'-oligoadenylate synthetase activity;GO:0003723//RNA binding;GO:0003725//double-stranded RNA binding;GO:0005524//ATP binding;GO:0016740//transferase activity;GO:0016779//nucleotidyltransferase activity;GO:0046872//metal ion binding	GO:0002376//immune system process;GO:0006401//RNA catabolic process;GO:0006955//immune response;GO:0009615//response to virus;GO:0009617//response to bacterium;GO:0045071//negative regulation of viral genome replication;GO:0045087//innate immune response;GO:0051607//defense response to virus;GO:0060337//type I interferon signaling pathway;GO:0060700//regulation of ribonuclease activity;GO:1903487…
ENSMUSG00000032661	1	1.46047e-32	1.82183e-30	Oas3	2'-5' oligoadenylate synthetase 3 [Source:MGI Symbol;Acc:MGI:2180850]	Human Diseases;Organismal Systems;Human Diseases;Human Diseases;Human Diseases	Infectious diseases;Immune system;Infectious diseases;Infectious diseases;Infectious diseases	ko05168//Herpes simplex infection;ko04621//NOD-like receptor signaling pathway;ko05164//Influenza A;ko05160//Hepatitis C;ko05162//Measles	K14216;K14216;K14216;K14216;K14216	GO:0005634//nucleus;GO:0005654//nucleoplasm;GO:0005737//cytoplasm;GO:0005829//cytosol;GO:0005886//plasma membrane	GO:0000166//nucleotide binding;GO:0001730//2'-5'-oligoadenylate synthetase activity;GO:0003723//RNA binding;GO:0003725//double-stranded RNA binding;GO:0005524//ATP binding;GO:0016740//transferase activity;GO:0016779//nucleotidyltransferase activity;GO:0046872//metal ion binding	GO:0002376//immune system process;GO:0006955//immune response;GO:0009615//response to virus;GO:0045071//negative regulation of viral genome replication;GO:0045087//innate immune response;GO:0051607//defense response to virus;GO:0060700//regulation of ribonuclease activity
ENSMUSG00000066861	1	8.63142e-15	5.18639e-13	Oas1g	2'-5' oligoadenylate synthetase 1G [Source:MGI Symbol;Acc:MGI:97429]	Human Diseases;Organismal Systems;Human Diseases;Human Diseases;Human Diseases	Infectious diseases;Immune system;Infectious diseases;Infectious diseases;Infectious diseases	ko05168//Herpes simplex infection;ko04621//NOD-like receptor signaling pathway;ko05164//Influenza A;ko05160//Hepatitis C;ko05162//Measles	K14216;K14216;K14216;K14216;K14216	GO:0005634//nucleus;GO:0005654//nucleoplasm;GO:0005737//cytoplasm;GO:0005829//cytosol	GO:0001730//2'-5'-oligoadenylate synthetase activity;GO:0003723//RNA binding;GO:0003725//double-stranded RNA binding;GO:0005524//ATP binding;GO:0016740//transferase activity;GO:0016779//nucleotidyltransferase activity	GO:0006955//immune response;GO:0045071//negative regulation of viral genome replication;GO:0051607//defense response to virus;GO:0060700//regulation of ribonuclease activity
ENSMUSG00000052776	1	4.07501e-38	6.20887e-36	Oas1a	2'-5' oligoadenylate synthetase 1A [Source:MGI Symbol;Acc:MGI:2180860]	Human Diseases;Organismal Systems;Human Diseases;Human Diseases;Human Diseases	Infectious diseases;Immune system;Infectious diseases;Infectious diseases;Infectious diseases	ko05168//Herpes simplex infection;ko04621//NOD-like receptor signaling pathway;ko05164//Influenza A;ko05160//Hepatitis C;ko05162//Measles	K14216;K14216;K14216;K14216;K14216	GO:0005634//nucleus;GO:0005654//nucleoplasm;GO:0005737//cytoplasm;GO:0005739//mitochondrion;GO:0005783//endoplasmic reticulum;GO:0005829//cytosol;GO:0043231//intracellular membrane-bounded organelle	GO:0000166//nucleotide binding;GO:0001730//2'-5'-oligoadenylate synthetase activity;GO:0003723//RNA binding;GO:0003725//double-stranded RNA binding;GO:0005515//protein binding;GO:0005524//ATP binding;GO:0016740//transferase activity;GO:0016779//nucleotidyltransferase activity;GO:0046872//metal ion binding	GO:0002376//immune system process;GO:0006164//purine nucleotide biosynthetic process;GO:0006955//immune response;GO:0009615//response to virus;GO:0045071//negative regulation of viral genome replication;GO:0045087//innate immune response;GO:0048525//negative regulation of viral process;GO:0051607//defense response to virus;GO:0060700//regulation of ribonuclease activity
ENSMUSG00000029614	4	2.34871e-11	1.11334e-09	Rpl6	ribosomal protein L6 [Source:MGI Symbol;Acc:MGI:108057]	Genetic Information Processing	Translation	ko03010//Ribosome	K02934	GO:0005622//intracellular;GO:0005634//nucleus;GO:0005730//nucleolus;GO:0005737//cytoplasm;GO:0005783//endoplasmic reticulum;GO:0005791//rough endoplasmic reticulum;GO:0005829//cytosol;GO:0005840//ribosome;GO:0014069//postsynaptic density;GO:0022625//cytosolic large ribosomal subunit;GO:0031672//A band;GO:0036464//cytoplasmic ribonucleoprotein granule;GO:0042788//polysomal ribosome;GO:0045202//syn…	GO:0000049//tRNA binding;GO:0003723//RNA binding;GO:0003729//mRNA binding;GO:0003735//structural constituent of ribosome	GO:0000027//ribosomal large subunit assembly;GO:0002181//cytoplasmic translation;GO:0006412//translation
ENSMUSG00000042726	1	3.84712e-60	1.00077e-57	Trafd1	TRAF type zinc finger domain containing 1 [Source:MGI Symbol;Acc:MGI:1923551]	-	-	-	-	GO:0005575//cellular_component	GO:0005515//protein binding;GO:0008270//zinc ion binding;GO:0046872//metal ion binding	GO:0045824//negative regulation of innate immune response
ENSMUSG00000064267	1	8.90284e-11	3.98963e-09	Hvcn1	hydrogen voltage-gated channel 1 [Source:MGI Symbol;Acc:MGI:1921346]	-	-	-	-	GO:0005886//plasma membrane;GO:0005887//integral component of plasma membrane;GO:0016020//membrane;GO:0016021//integral component of membrane	GO:0005216//ion channel activity;GO:0005244//voltage-gated ion channel activity;GO:0022843//voltage-gated cation channel activity;GO:0030171//voltage-gated proton channel activity;GO:0042802//identical protein binding	GO:0006811//ion transport;GO:0009268//response to pH;GO:0010043//response to zinc ion;GO:0034765//regulation of ion transmembrane transport;GO:0055085//transmembrane transport;GO:0071294//cellular response to zinc ion;GO:0071467//cellular response to pH;GO:1902600//hydrogen ion transmembrane transport
ENSMUSG00000008348	1	4.73679e-10	1.98119e-08	Ubc	ubiquitin C [Source:MGI Symbol;Acc:MGI:98889]	Organismal Systems	Endocrine system	ko03320//PPAR signaling pathway	K08770	GO:0005634//nucleus;GO:0005654//nucleoplasm;GO:0005737//cytoplasm;GO:0005829//cytosol;GO:0043209//myelin sheath	GO:0002020//protease binding;GO:0005515//protein binding;GO:0031386//protein tag;GO:0031625//ubiquitin protein ligase binding	GO:0016567//protein ubiquitination;GO:0019941//modification-dependent protein catabolic process
ENSMUSG00000004952	1	2.59535e-20	2.08126e-18	Rasa4	RAS p21 protein activator 4 [Source:MGI Symbol;Acc:MGI:1858600]	Environmental Information Processing	Signal transduction	ko04014//Ras signaling pathway	K17630	GO:0005737//cytoplasm;GO:0005829//cytosol;GO:0005886//plasma membrane;GO:0016020//membrane	GO:0005096//GTPase activator activity;GO:0005543//phospholipid binding;GO:0046872//metal ion binding	GO:0007165//signal transduction;GO:0034260//negative regulation of GTPase activity;GO:0035556//intracellular signal transduction;GO:0043087//regulation of GTPase activity;GO:0043547//positive regulation of GTPase activity;GO:0046580//negative regulation of Ras protein signal transduction;GO:0071277//cellular response to calcium ion
ENSMUSG00000046245	3	8.20307e-24	7.77688e-22	Pilra	paired immunoglobin-like type 2 receptor alpha [Source:MGI Symbol;Acc:MGI:2450529]	Human Diseases	Infectious diseases	ko05168//Herpes simplex infection	K15411	GO:0016020//membrane;GO:0016021//integral component of membrane	GO:0005515//protein binding;GO:0042288//MHC class I protein binding	GO:0007165//signal transduction
ENSMUSG00000066682	3	2.22982e-09	8.74671e-08	Pilrb2	paired immunoglobin-like type 2 receptor beta 2 [Source:MGI Symbol;Acc:MGI:2450535]	-	-	-	-	GO:0016020//membrane;GO:0016021//integral component of membrane	GO:0042288//MHC class I protein binding	-
ENSMUSG00000029580	2	3.37658e-48	6.85961e-46	Actb	actin, beta [Source:MGI Symbol;Acc:MGI:87904]	Organismal Systems;Cellular Processes;Environmental Information Processing;Human Diseases;Cellular Processes;Human Diseases;Cellular Processes;Cellular Processes;Human Diseases;Environmental Information Processing;Organismal Systems;Human Diseases;Cellular Processes;Organismal Systems;Organismal Systems;Organismal Systems;Human Diseases;Human Diseases;Human Diseases;Human Diseases;Organismal Syst…	Environmental adaptation;Cell motility;Signal transduction;Cancers;Cellular community - eukaryotes;Cancers;Transport and catabolism;Cellular community - eukaryotes;Infectious diseases;Signal transduction;Endocrine system;Cardiovascular diseases;Cell growth and death;Immune system;Immune system;Endocrine system;Cardiovascular diseases;Cardiovascular diseases;Infectious diseases;Cardiovascular dise…	ko04714//Thermogenesis;ko04810//Regulation of actin cytoskeleton;ko04015//Rap1 signaling pathway;ko05205//Proteoglycans in cancer;ko04510//Focal adhesion;ko05225//Hepatocellular carcinoma;ko04145//Phagosome;ko04530//Tight junction;ko05164//Influenza A;ko04390//Hippo signaling pathway;ko04921//Oxytocin signaling pathway;ko05418//Fluid shear stress and atherosclerosis;ko04210//Apoptosis;ko04611//Pl…	K05692;K05692;K05692;K05692;K05692;K05692;K05692;K05692;K05692;K05692;K05692;K05692;K05692;K05692;K05692;K05692;K05692;K05692;K05692;K05692;K05692;K05692;K05692;K05692	GO:0001725//stress fiber;GO:0002102//podosome;GO:0005634//nucleus;GO:0005737//cytoplasm;GO:0005829//cytosol;GO:0005856//cytoskeleton;GO:0005884//actin filament;GO:0005886//plasma membrane;GO:0005925//focal adhesion;GO:0014069//postsynaptic density;GO:0015629//actin cytoskeleton;GO:0016020//membrane;GO:0030424//axon;GO:0030863//cortical cytoskeleton;GO:0032991//macromolecular complex;GO:0035267//N…	GO:0000166//nucleotide binding;GO:0005515//protein binding;GO:0005524//ATP binding;GO:0019894//kinesin binding;GO:0019901//protein kinase binding;GO:0030957//Tat protein binding;GO:0042802//identical protein binding;GO:0050998//nitric-oxide synthase binding	GO:0000079//regulation of cyclin-dependent protein serine/threonine kinase activity;GO:0007409//axonogenesis;GO:0022898//regulation of transmembrane transporter activity;GO:0032091//negative regulation of protein binding;GO:0048488//synaptic vesicle endocytosis;GO:0048870//cell motility;GO:0051621//regulation of norepinephrine uptake;GO:0071257//cellular response to electrical stimulus;GO:0072749…
ENSMUSG00000029581	1	0	0	Fscn1	fascin actin-bundling protein 1 [Source:MGI Symbol;Acc:MGI:1352745]	-	-	-	-	GO:0001725//stress fiber;GO:0001726//ruffle;GO:0002102//podosome;GO:0005737//cytoplasm;GO:0005829//cytosol;GO:0005856//cytoskeleton;GO:0005886//plasma membrane;GO:0005902//microvillus;GO:0005911//cell-cell junction;GO:0005938//cell cortex;GO:0015629//actin cytoskeleton;GO:0030027//lamellipodium;GO:0030054//cell junction;GO:0030175//filopodium;GO:0030425//dendrite;GO:0030426//growth cone;GO:003125…	GO:0003779//actin binding;GO:0005515//protein binding;GO:0008144//drug binding;GO:0030674//protein binding, bridging;GO:0051015//actin filament binding	GO:0007015//actin filament organization;GO:0007043//cell-cell junction assembly;GO:0007163//establishment or maintenance of cell polarity;GO:0010592//positive regulation of lamellipodium assembly;GO:0016477//cell migration;GO:0030035//microspike assembly;GO:0030036//actin cytoskeleton organization;GO:0030046//parallel actin filament bundle assembly;GO:0032534//regulation of microvillus assembly;G…
ENSMUSG00000060063	3	4.22887e-31	5.03944e-29	Alox5ap	arachidonate 5-lipoxygenase activating protein [Source:MGI Symbol;Acc:MGI:107505]	Organismal Systems	Immune system	ko04664//Fc epsilon RI signaling pathway	K20735	GO:0005634//nucleus;GO:0005635//nuclear envelope;GO:0005783//endoplasmic reticulum;GO:0005789//endoplasmic reticulum membrane;GO:0005829//cytosol;GO:0016020//membrane;GO:0016021//integral component of membrane;GO:0031965//nuclear membrane	GO:0004051//arachidonate 5-lipoxygenase activity;GO:0004364//glutathione transferase activity;GO:0004464//leukotriene-C4 synthase activity;GO:0004602//glutathione peroxidase activity;GO:0005515//protein binding;GO:0008047//enzyme activator activity;GO:0019899//enzyme binding;GO:0042803//protein homodimerization activity;GO:0046982//protein heterodimerization activity;GO:0047485//protein N-terminu…	GO:0002540//leukotriene production involved in inflammatory response;GO:0002675//positive regulation of acute inflammatory response;GO:0006691//leukotriene metabolic process;GO:0019370//leukotriene biosynthetic process;GO:0019372//lipoxygenase pathway;GO:0043085//positive regulation of catalytic activity;GO:0055114//oxidation-reduction process;GO:0070207//protein homotrimerization;GO:0071277//cel…
ENSMUSG00000047735	1	1.76892e-27	1.85876e-25	Samd9l	sterile alpha motif domain containing 9-like [Source:MGI Symbol;Acc:MGI:1343184]	-	-	-	-	-	GO:0005515//protein binding	-
ENSMUSG00000043421	5	1.28593e-30	1.49892e-28	Hilpda	hypoxia inducible lipid droplet associated [Source:MGI Symbol;Acc:MGI:1916823]	-	-	-	-	GO:0005576//extracellular region;GO:0005615//extracellular space;GO:0005654//nucleoplasm;GO:0005811//lipid particle;GO:0009986//cell surface;GO:0016020//membrane;GO:0016021//integral component of membrane;GO:0030141//secretory granule	GO:0005102//receptor binding	GO:0001819//positive regulation of cytokine production;GO:0008284//positive regulation of cell proliferation;GO:0010884//positive regulation of lipid storage;GO:0035425//autocrine signaling;GO:0071456//cellular response to hypoxia
ENSMUSG00000039629	1	1.45439e-12	7.4576e-11	Strip2	striatin interacting protein 2 [Source:MGI Symbol;Acc:MGI:2444363]	-	-	-	-	GO:0005737//cytoplasm;GO:0005829//cytosol	GO:0003674//molecular_function	GO:0007010//cytoskeleton organization;GO:0008360//regulation of cell shape;GO:0016477//cell migration
ENSMUSG00000029915	3	2.28412e-19	1.75894e-17	Clec5a	C-type lectin domain family 5, member a [Source:MGI Symbol;Acc:MGI:1345151]	-	-	-	-	GO:0005829//cytosol;GO:0005886//plasma membrane;GO:0009986//cell surface;GO:0016020//membrane;GO:0016021//integral component of membrane	GO:0001618//virus receptor activity;GO:0005515//protein binding;GO:0030246//carbohydrate binding	GO:0002076//osteoblast development;GO:0002376//immune system process;GO:0030099//myeloid cell differentiation;GO:0033033//negative regulation of myeloid cell apoptotic process;GO:0043066//negative regulation of apoptotic process;GO:0045087//innate immune response;GO:0046718//viral entry into host cell;GO:0050715//positive regulation of cytokine secretion
ENSMUSG00000029810	1	3.85132e-11	1.79372e-09	Tmem176b	transmembrane protein 176B [Source:MGI Symbol;Acc:MGI:1916348]	-	-	-	-	GO:0005634//nucleus;GO:0016020//membrane;GO:0016021//integral component of membrane;GO:0031965//nuclear membrane	GO:0005515//protein binding	GO:0030154//cell differentiation;GO:2001199//negative regulation of dendritic cell differentiation
ENSMUSG00000063694	1	4.54086e-17	3.0946e-15	Cycs	cytochrome c, somatic [Source:MGI Symbol;Acc:MGI:88578]	Human Diseases;Human Diseases;Human Diseases;Human Diseases;Human Diseases;Human Diseases;Human Diseases;Human Diseases;Human Diseases;Human Diseases;Human Diseases;Cellular Processes;Human Diseases;Human Diseases;Human Diseases;Human Diseases;Human Diseases;Cellular Processes;Human Diseases;Human Diseases;Cellular Processes	Cancers;Infectious diseases;Infectious diseases;Infectious diseases;Neurodegenerative diseases;Infectious diseases;Neurodegenerative diseases;Infectious diseases;Endocrine and metabolic diseases;Infectious diseases;Neurodegenerative diseases;Cell growth and death;Infectious diseases;Cancers;Cancers;Drug resistance;Cardiovascular diseases;Cell growth and death;Infectious diseases;Neurodegenerative…	ko05200//Pathways in cancer;ko05163//Human cytomegalovirus infection;ko05167//Kaposi sarcoma-associated herpesvirus infection;ko05168//Herpes simplex infection;ko05016//Huntington disease;ko05152//Tuberculosis;ko05010//Alzheimer disease;ko05164//Influenza A;ko04932//Non-alcoholic fatty liver disease (NAFLD);ko05161//Hepatitis B;ko05012//Parkinson disease;ko04210//Apoptosis;ko05145//Toxoplasmosis;…	K08738;K08738;K08738;K08738;K08738;K08738;K08738;K08738;K08738;K08738;K08738;K08738;K08738;K08738;K08738;K08738;K08738;K08738;K08738;K08738;K08738	GO:0005634//nucleus;GO:0005739//mitochondrion;GO:0005758//mitochondrial intermembrane space;GO:0005829//cytosol;GO:0043209//myelin sheath;GO:0070469//respiratory chain	GO:0009055//electron carrier activity;GO:0019899//enzyme binding;GO:0020037//heme binding;GO:0045155//electron transporter, transferring electrons from CoQH2-cytochrome c reductase complex and cytochrome c oxidase complex activity;GO:0046872//metal ion binding	GO:0006122//mitochondrial electron transport, ubiquinol to cytochrome c;GO:0006123//mitochondrial electron transport, cytochrome c to oxygen;GO:0006915//apoptotic process;GO:0008635//activation of cysteine-type endopeptidase activity involved in apoptotic process by cytochrome c;GO:0022900//electron transport chain;GO:0042743//hydrogen peroxide metabolic process;GO:0043393//regulation of protein …
ENSMUSG00000029780	1	5.86093e-14	3.27276e-12	Nt5c3	5'-nucleotidase, cytosolic III [Source:MGI Symbol;Acc:MGI:1927186]	Metabolism;Metabolism;Metabolism;Metabolism	Global and overview maps;Nucleotide metabolism;Nucleotide metabolism;Metabolism of cofactors and vitamins	ko01100//Metabolic pathways;ko00230//Purine metabolism;ko00240//Pyrimidine metabolism;ko00760//Nicotinate and nicotinamide metabolism	K01081;K01081;K01081;K01081	GO:0005737//cytoplasm;GO:0005739//mitochondrion;GO:0005783//endoplasmic reticulum;GO:0016020//membrane;GO:0016021//integral component of membrane	GO:0000166//nucleotide binding;GO:0000287//magnesium ion binding;GO:0008253//5'-nucleotidase activity;GO:0016740//transferase activity;GO:0016787//hydrolase activity;GO:0046872//metal ion binding	GO:0009117//nucleotide metabolic process;GO:0016311//dephosphorylation;GO:0046085//adenosine metabolic process;GO:0051607//defense response to virus
ENSMUSG00000029798	1	6.45985e-37	9.43802e-35	Herc6	hect domain and RLD 6 [Source:MGI Symbol;Acc:MGI:1914388]	-	-	-	-	GO:0005634//nucleus;GO:0005737//cytoplasm;GO:0005829//cytosol	GO:0004842//ubiquitin-protein transferase activity;GO:0016740//transferase activity;GO:0030332//cyclin binding;GO:0061630//ubiquitin protein ligase activity	GO:0002244//hematopoietic progenitor cell differentiation;GO:0002376//immune system process;GO:0009617//response to bacterium;GO:0016567//protein ubiquitination;GO:0045087//innate immune response
ENSMUSG00000053044	1	8.38123e-19	6.31731e-17	Cd8b1	CD8 antigen, beta chain 1 [Source:MGI Symbol;Acc:MGI:88347]	Environmental Information Processing;Organismal Systems;Organismal Systems;Organismal Systems;Human Diseases	Signaling molecules and interaction;Immune system;Immune system;Immune system;Immune diseases	ko04514//Cell adhesion molecules (CAMs);ko04660//T cell receptor signaling pathway;ko04640//Hematopoietic cell lineage;ko04612//Antigen processing and presentation;ko05340//Primary immunodeficiency	K06459;K06459;K06459;K06459;K06459	GO:0009897//external side of plasma membrane;GO:0009986//cell surface;GO:0016020//membrane;GO:0016021//integral component of membrane	GO:0005515//protein binding;GO:0015026//coreceptor activity;GO:0042288//MHC class I protein binding	GO:0002250//adaptive immune response;GO:0002376//immune system process;GO:0050776//regulation of immune response
ENSMUSG00000053977	1	4.23273e-13	2.26287e-11	Cd8a	CD8 antigen, alpha chain [Source:MGI Symbol;Acc:MGI:88346]	Environmental Information Processing;Organismal Systems;Organismal Systems;Organismal Systems;Human Diseases	Signaling molecules and interaction;Immune system;Immune system;Immune system;Immune diseases	ko04514//Cell adhesion molecules (CAMs);ko04660//T cell receptor signaling pathway;ko04640//Hematopoietic cell lineage;ko04612//Antigen processing and presentation;ko05340//Primary immunodeficiency	K06458;K06458;K06458;K06458;K06458	GO:0005886//plasma membrane;GO:0009897//external side of plasma membrane;GO:0009986//cell surface;GO:0016020//membrane;GO:0016021//integral component of membrane;GO:0044853//plasma membrane raft	GO:0005515//protein binding;GO:0019901//protein kinase binding;GO:0023024//MHC class I protein complex binding;GO:0042802//identical protein binding	GO:0002250//adaptive immune response;GO:0002376//immune system process;GO:0002456//T cell mediated immunity;GO:0007166//cell surface receptor signaling pathway;GO:0042110//T cell activation;GO:0045065//cytotoxic T cell differentiation;GO:0050850//positive regulation of calcium-mediated signaling;GO:0051607//defense response to virus
ENSMUSG00000079523	1	2.08059e-275	6.34015e-272	Tmsb10	thymosin, beta 10 [Source:MGI Symbol;Acc:MGI:109146]	-	-	-	-	GO:0005737//cytoplasm;GO:0005856//cytoskeleton	GO:0003779//actin binding;GO:0003785//actin monomer binding	GO:0007015//actin filament organization;GO:0030036//actin cytoskeleton organization;GO:0030334//regulation of cell migration;GO:0042989//sequestering of actin monomers
ENSMUSG00000005667	1	4.51861e-23	4.17258e-21	Mthfd2	methylenetetrahydrofolate dehydrogenase (NAD+ dependent), methenyltetrahydrofolate cyclohydrolase [Source:MGI Symbol;Acc:MGI:1338850]	Metabolism;Metabolism	Global and overview maps;Metabolism of cofactors and vitamins	ko01100//Metabolic pathways;ko00670//One carbon pool by folate	K13403;K13403	GO:0005739//mitochondrion	GO:0000287//magnesium ion binding;GO:0003824//catalytic activity;GO:0004477//methenyltetrahydrofolate cyclohydrolase activity;GO:0004487//methylenetetrahydrofolate dehydrogenase (NAD+) activity;GO:0004488//methylenetetrahydrofolate dehydrogenase (NADP+) activity;GO:0016491//oxidoreductase activity;GO:0016787//hydrolase activity;GO:0042301//phosphate ion binding	GO:0006730//one-carbon metabolic process;GO:0008152//metabolic process;GO:0035999//tetrahydrofolate interconversion;GO:0046653//tetrahydrofolate metabolic process;GO:0055114//oxidation-reduction process
ENSMUSG00000034783	4	1.82932e-10	7.96351e-09	Cd207	CD207 antigen [Source:MGI Symbol;Acc:MGI:2180021]	-	-	-	-	GO:0005887//integral component of plasma membrane;GO:0016020//membrane;GO:0016021//integral component of membrane	GO:0030246//carbohydrate binding	GO:0051607//defense response to virus
ENSMUSG00000001156	3	5.78894e-18	4.11613e-16	Mxd1	MAX dimerization protein 1 [Source:MGI Symbol;Acc:MGI:96908]	-	-	-	-	GO:0000790//nuclear chromatin;GO:0005654//nucleoplasm;GO:0005739//mitochondrion;GO:0005829//cytosol	GO:0000978//RNA polymerase II core promoter proximal region sequence-specific DNA binding;GO:0001227//transcriptional repressor activity, RNA polymerase II transcription regulatory region sequence-specific binding;GO:0046983//protein dimerization activity	GO:0000122//negative regulation of transcription from RNA polymerase II promoter
ENSMUSG00000029994	1	3.21967e-15	1.96225e-13	Anxa4	annexin A4 [Source:MGI Symbol;Acc:MGI:88030]	-	-	-	-	GO:0005634//nucleus;GO:0005737//cytoplasm;GO:0005829//cytosol;GO:0005886//plasma membrane;GO:0009986//cell surface;GO:0012506//vesicle membrane;GO:0016324//apical plasma membrane;GO:0031965//nuclear membrane;GO:0048471//perinuclear region of cytoplasm	GO:0005509//calcium ion binding;GO:0005544//calcium-dependent phospholipid binding;GO:0008201//heparin binding;GO:0035374//chondroitin sulfate binding;GO:0042802//identical protein binding;GO:0048306//calcium-dependent protein binding;GO:0051059//NF-kappaB binding	GO:0001822//kidney development;GO:0006357//regulation of transcription from RNA polymerase II promoter;GO:0007219//Notch signaling pathway;GO:0030855//epithelial cell differentiation;GO:0032088//negative regulation of NF-kappaB transcription factor activity;GO:2000483//negative regulation of interleukin-8 secretion
ENSMUSG00000030102	1	1.92054e-10	8.32662e-09	Itpr1	inositol 1,4,5-trisphosphate receptor 1 [Source:MGI Symbol;Acc:MGI:96623]	Human Diseases;Human Diseases;Human Diseases;Human Diseases;Environmental Information Processing;Cellular Processes;Human Diseases;Environmental Information Processing;Organismal Systems;Human Diseases;Organismal Systems;Organismal Systems;Cellular Processes;Environmental Information Processing;Organismal Systems;Organismal Systems;Organismal Systems;Cellular Processes;Organismal Systems;Organism…	Infectious diseases;Infectious diseases;Cancers;Neurodegenerative diseases;Signal transduction;Cell growth and death;Neurodegenerative diseases;Signal transduction;Immune system;Endocrine and metabolic diseases;Endocrine system;Nervous system;Cell growth and death;Signal transduction;Endocrine system;Nervous system;Nervous system;Transport and catabolism;Circulatory system;Sensory system;Immune s…	ko05163//Human cytomegalovirus infection;ko05167//Kaposi sarcoma-associated herpesvirus infection;ko05205//Proteoglycans in cancer;ko05016//Huntington disease;ko04020//Calcium signaling pathway;ko04218//Cellular senescence;ko05010//Alzheimer disease;ko04022//cGMP - PKG signaling pathway;ko04621//NOD-like receptor signaling pathway;ko04934//Cushing syndrome;ko04921//Oxytocin signaling pathway;ko04…	K04958;K04958;K04958;K04958;K04958;K04958;K04958;K04958;K04958;K04958;K04958;K04958;K04958;K04958;K04958;K04958;K04958;K04958;K04958;K04958;K04958;K04958;K04958;K04958;K04958;K04958;K04958;K04958;K04958;K04958;K04958;K04958;K04958;K04958;K04958;K04958;K04958;K04958;K04958;K04958	GO:0005635//nuclear envelope;GO:0005637//nuclear inner membrane;GO:0005730//nucleolus;GO:0005737//cytoplasm;GO:0005783//endoplasmic reticulum;GO:0005789//endoplasmic reticulum membrane;GO:0005886//plasma membrane;GO:0005955//calcineurin complex;GO:0014069//postsynaptic density;GO:0016020//membrane;GO:0016021//integral component of membrane;GO:0016529//sarcoplasmic reticulum;GO:0030176//integral c…	GO:0005216//ion channel activity;GO:0005220//inositol 1,4,5-trisphosphate-sensitive calcium-release channel activity;GO:0005262//calcium channel activity;GO:0005509//calcium ion binding;GO:0005515//protein binding;GO:0008022//protein C-terminus binding;GO:0015278//calcium-release channel activity;GO:0019855//calcium channel inhibitor activity;GO:0019903//protein phosphatase binding;GO:0035091//ph…	GO:0001666//response to hypoxia;GO:0006811//ion transport;GO:0006816//calcium ion transport;GO:0006915//apoptotic process;GO:0007204//positive regulation of cytosolic calcium ion concentration;GO:0009791//post-embryonic development;GO:0010976//positive regulation of neuron projection development;GO:0032469//endoplasmic reticulum calcium ion homeostasis;GO:0042045//epithelial fluid transport;GO:00…
ENSMUSG00000057841	4	4.78735e-11	2.2056e-09	Rpl32	ribosomal protein L32 [Source:MGI Symbol;Acc:MGI:98038]	Genetic Information Processing	Translation	ko03010//Ribosome	K02912	GO:0005622//intracellular;GO:0005840//ribosome;GO:0022625//cytosolic large ribosomal subunit	GO:0003735//structural constituent of ribosome	GO:0006412//translation
ENSMUSG00000030107	1	8.51365e-84	3.4265e-81	Usp18	ubiquitin specific peptidase 18 [Source:MGI Symbol;Acc:MGI:1344364]	-	-	-	-	GO:0005634//nucleus;GO:0005829//cytosol	GO:0004197//cysteine-type endopeptidase activity;GO:0004843//thiol-dependent ubiquitin-specific protease activity;GO:0005515//protein binding;GO:0008233//peptidase activity;GO:0008234//cysteine-type peptidase activity;GO:0016787//hydrolase activity;GO:0019785//ISG15-specific protease activity;GO:0036459//thiol-dependent ubiquitinyl hydrolase activity	GO:0006508//proteolysis;GO:0006511//ubiquitin-dependent protein catabolic process;GO:0009617//response to bacterium;GO:0016579//protein deubiquitination;GO:0035634//response to stilbenoid;GO:0050727//regulation of inflammatory response
ENSMUSG00000040552	3	1.07358e-11	5.20469e-10	C3ar1	complement component 3a receptor 1 [Source:MGI Symbol;Acc:MGI:1097680]	Environmental Information Processing;Organismal Systems;Human Diseases	Signaling molecules and interaction;Immune system;Infectious diseases	ko04080//Neuroactive ligand-receptor interaction;ko04610//Complement and coagulation cascades;ko05150//Staphylococcus aureus infection	K04009;K04009;K04009	GO:0005623//cell;GO:0005886//plasma membrane;GO:0016020//membrane;GO:0016021//integral component of membrane	GO:0001850//complement component C3a binding;GO:0004875//complement receptor activity;GO:0004876//complement component C3a receptor activity;GO:0004930//G-protein coupled receptor activity	GO:0002430//complement receptor mediated signaling pathway;GO:0002462//tolerance induction to nonself antigen;GO:0006935//chemotaxis;GO:0006954//inflammatory response;GO:0007165//signal transduction;GO:0007186//G-protein coupled receptor signaling pathway;GO:0007200//phospholipase C-activating G-protein coupled receptor signaling pathway;GO:0007204//positive regulation of cytosolic calcium ion co…
ENSMUSG00000030148	3	2.78141e-16	1.82555e-14	Clec4a2	C-type lectin domain family 4, member a2 [Source:MGI Symbol;Acc:MGI:1349412]	-	-	-	-	GO:0005886//plasma membrane;GO:0016020//membrane;GO:0016021//integral component of membrane	GO:0005509//calcium ion binding;GO:0005537//mannose binding;GO:0030246//carbohydrate binding;GO:0046872//metal ion binding	GO:0001818//negative regulation of cytokine production;GO:0002250//adaptive immune response;GO:0002376//immune system process;GO:0002470//plasmacytoid dendritic cell antigen processing and presentation;GO:0032720//negative regulation of tumor necrosis factor production;GO:0036037//CD8-positive, alpha-beta T cell activation;GO:0042590//antigen processing and presentation of exogenous peptide antig…
ENSMUSG00000023349	3	7.04012e-94	3.57554e-91	Clec4n	C-type lectin domain family 4, member n [Source:MGI Symbol;Acc:MGI:1861231]	Organismal Systems	Immune system	ko04625//C-type lectin receptor signaling pathway	K17514	GO:0005886//plasma membrane;GO:0016020//membrane;GO:0016021//integral component of membrane	GO:0005509//calcium ion binding;GO:0005515//protein binding;GO:0005537//mannose binding;GO:0030246//carbohydrate binding;GO:0046872//metal ion binding	GO:0002250//adaptive immune response;GO:0002376//immune system process;GO:0043123//positive regulation of I-kappaB kinase/NF-kappaB signaling;GO:0045087//innate immune response;GO:0050715//positive regulation of cytokine secretion;GO:0050832//defense response to fungus
ENSMUSG00000030142	3	4.67723e-11	2.15952e-09	Clec4e	C-type lectin domain family 4, member e [Source:MGI Symbol;Acc:MGI:1861232]	Human Diseases;Organismal Systems	Infectious diseases;Immune system	ko05152//Tuberculosis;ko04625//C-type lectin receptor signaling pathway	K10059;K10059	GO:0016020//membrane;GO:0016021//integral component of membrane	GO:0005509//calcium ion binding;GO:0005515//protein binding;GO:0030246//carbohydrate binding;GO:0038023//signaling receptor activity;GO:0038187//pattern recognition receptor activity;GO:0046872//metal ion binding	GO:0002221//pattern recognition receptor signaling pathway;GO:0002292//T cell differentiation involved in immune response;GO:0002376//immune system process;GO:0006955//immune response;GO:0038094//Fc-gamma receptor signaling pathway;GO:0042742//defense response to bacterium;GO:0045087//innate immune response;GO:0050715//positive regulation of cytokine secretion
ENSMUSG00000023456	3	3.40099e-27	3.5562e-25	Tpi1	triosephosphate isomerase 1 [Source:MGI Symbol;Acc:MGI:98797]	Metabolism;Metabolism;Metabolism;Metabolism;Metabolism;Metabolism	Global and overview maps;Global and overview maps;Global and overview maps;Carbohydrate metabolism;Carbohydrate metabolism;Carbohydrate metabolism	ko01100//Metabolic pathways;ko01200//Carbon metabolism;ko01230//Biosynthesis of amino acids;ko00562//Inositol phosphate metabolism;ko00010//Glycolysis / Gluconeogenesis;ko00051//Fructose and mannose metabolism	K01803;K01803;K01803;K01803;K01803;K01803	GO:0005737//cytoplasm;GO:0005829//cytosol	GO:0003824//catalytic activity;GO:0004807//triose-phosphate isomerase activity;GO:0008929//methylglyoxal synthase activity;GO:0016829//lyase activity;GO:0016853//isomerase activity;GO:0031625//ubiquitin protein ligase binding;GO:0042803//protein homodimerization activity	GO:0006006//glucose metabolic process;GO:0006094//gluconeogenesis;GO:0006096//glycolytic process;GO:0007275//multicellular organism development;GO:0019242//methylglyoxal biosynthetic process;GO:0019563//glycerol catabolic process;GO:0019682//glyceraldehyde-3-phosphate metabolic process;GO:0046166//glyceraldehyde-3-phosphate biosynthetic process
ENSMUSG00000030122	1	4.03652e-19	3.08613e-17	Ptms	parathymosin [Source:MGI Symbol;Acc:MGI:1916452]	-	-	-	-	GO:0005829//cytosol	GO:0008270//zinc ion binding	GO:0002376//immune system process;GO:0008150//biological_process
ENSMUSG00000057666	3	9.1028e-23	8.29794e-21	Gapdh	glyceraldehyde-3-phosphate dehydrogenase [Source:MGI Symbol;Acc:MGI:95640]	Metabolism;Human Diseases;Metabolism;Environmental Information Processing;Metabolism;Metabolism	Global and overview maps;Neurodegenerative diseases;Global and overview maps;Signal transduction;Global and overview maps;Carbohydrate metabolism	ko01100//Metabolic pathways;ko05010//Alzheimer disease;ko01200//Carbon metabolism;ko04066//HIF-1 signaling pathway;ko01230//Biosynthesis of amino acids;ko00010//Glycolysis / Gluconeogenesis	K00134;K00134;K00134;K00134;K00134;K00134	GO:0005634//nucleus;GO:0005737//cytoplasm;GO:0005739//mitochondrion;GO:0005811//lipid particle;GO:0005829//cytosol;GO:0005856//cytoskeleton;GO:0005886//plasma membrane;GO:0015630//microtubule cytoskeleton;GO:0031965//nuclear membrane;GO:0043209//myelin sheath;GO:0043231//intracellular membrane-bounded organelle;GO:0097452//GAIT complex;GO:1990904//ribonucleoprotein complex	GO:0000166//nucleotide binding;GO:0004365//glyceraldehyde-3-phosphate dehydrogenase (NAD+) (phosphorylating) activity;GO:0005515//protein binding;GO:0008017//microtubule binding;GO:0016491//oxidoreductase activity;GO:0016620//oxidoreductase activity, acting on the aldehyde or oxo group of donors, NAD or NADP as acceptor;GO:0016740//transferase activity;GO:0019828//aspartic-type endopeptidase inhi…	GO:0000226//microtubule cytoskeleton organization;GO:0005975//carbohydrate metabolic process;GO:0006006//glucose metabolic process;GO:0006094//gluconeogenesis;GO:0006096//glycolytic process;GO:0006417//regulation of translation;GO:0006915//apoptotic process;GO:0007275//multicellular organism development;GO:0010951//negative regulation of endopeptidase activity;GO:0017148//negative regulation of t…
ENSMUSG00000038213	1	1.11295e-14	6.61291e-13	Tapbpl	TAP binding protein-like [Source:MGI Symbol;Acc:MGI:2384853]	-	-	-	-	GO:0000139//Golgi membrane;GO:0005575//cellular_component;GO:0005783//endoplasmic reticulum;GO:0005789//endoplasmic reticulum membrane;GO:0005794//Golgi apparatus;GO:0005886//plasma membrane;GO:0016020//membrane;GO:0016021//integral component of membrane;GO:0031090//organelle membrane;GO:0043231//intracellular membrane-bounded organelle	GO:0023024//MHC class I protein complex binding;GO:0044877//macromolecular complex binding	GO:0002376//immune system process;GO:0002502//peptide antigen assembly with MHC class I protein complex;GO:0002590//negative regulation of antigen processing and presentation of peptide antigen via MHC class I
ENSMUSG00000030342	3	7.10783e-38	1.0753e-35	Cd9	CD9 antigen [Source:MGI Symbol;Acc:MGI:88348]	Organismal Systems	Immune system	ko04640//Hematopoietic cell lineage	K06460	GO:0005576//extracellular region;GO:0005886//plasma membrane;GO:0005887//integral component of plasma membrane;GO:0009897//external side of plasma membrane;GO:0009986//cell surface;GO:0016020//membrane;GO:0016021//integral component of membrane;GO:0016324//apical plasma membrane;GO:0032991//macromolecular complex;GO:0070062//extracellular exosome	GO:0005178//integrin binding;GO:0005515//protein binding	GO:0007155//cell adhesion;GO:0007338//single fertilization;GO:0007342//fusion of sperm to egg plasma membrane;GO:0007420//brain development;GO:0008285//negative regulation of cell proliferation;GO:0009414//response to water deprivation;GO:0014003//oligodendrocyte development;GO:0014905//myoblast fusion involved in skeletal muscle regeneration;GO:0030913//paranodal junction assembly;GO:0031623//re…
ENSMUSG00000000184	1	6.16153e-34	8.26614e-32	Ccnd2	cyclin D2 [Source:MGI Symbol;Acc:MGI:88314]	Human Diseases;Human Diseases;Environmental Information Processing;Human Diseases;Human Diseases;Cellular Processes;Human Diseases;Cellular Processes;Environmental Information Processing;Environmental Information Processing;Environmental Information Processing;Human Diseases;Human Diseases;Environmental Information Processing;Cellular Processes;Organismal Systems;Cellular Processes;Environmental …	Cancers;Infectious diseases;Signal transduction;Infectious diseases;Cancers;Cellular community - eukaryotes;Cancers;Cell growth and death;Signal transduction;Signal transduction;Signal transduction;Cancers;Infectious diseases;Signal transduction;Cell growth and death;Endocrine system;Cell growth and death;Signal transduction	ko05200//Pathways in cancer;ko05165//Human papillomavirus infection;ko04151//PI3K-Akt signaling pathway;ko05166//HTLV-I infection;ko05203//Viral carcinogenesis;ko04510//Focal adhesion;ko05202//Transcriptional misregulation in cancers;ko04218//Cellular senescence;ko04630//Jak-STAT signaling pathway;ko04390//Hippo signaling pathway;ko04310//Wnt signaling pathway;ko05206//MicroRNAs in cancer;ko05162…	K10151;K10151;K10151;K10151;K10151;K10151;K10151;K10151;K10151;K10151;K10151;K10151;K10151;K10151;K10151;K10151;K10151;K10151	GO:0000307//cyclin-dependent protein kinase holoenzyme complex;GO:0000785//chromatin;GO:0005634//nucleus;GO:0005654//nucleoplasm;GO:0005730//nucleolus;GO:0005737//cytoplasm;GO:0005829//cytosol;GO:0016020//membrane;GO:0031965//nuclear membrane;GO:0097129//cyclin D2-CDK4 complex	GO:0004672//protein kinase activity;GO:0005515//protein binding;GO:0016538//cyclin-dependent protein serine/threonine kinase regulator activity;GO:0019901//protein kinase binding	GO:0000079//regulation of cyclin-dependent protein serine/threonine kinase activity;GO:0000082//G1/S transition of mitotic cell cycle;GO:0001934//positive regulation of protein phosphorylation;GO:0006468//protein phosphorylation;GO:0007049//cell cycle;GO:0007616//long-term memory;GO:0008284//positive regulation of cell proliferation;GO:0008344//adult locomotory behavior;GO:0043066//negative regul…
ENSMUSG00000037997	1	5.11693e-12	2.52077e-10	Parp11	poly (ADP-ribose) polymerase family, member 11 [Source:MGI Symbol;Acc:MGI:2141505]	-	-	-	-	GO:0005634//nucleus;GO:0005635//nuclear envelope;GO:0005643//nuclear pore	GO:0003950//NAD+ ADP-ribosyltransferase activity;GO:0016740//transferase activity;GO:0016757//transferase activity, transferring glycosyl groups;GO:1990404//protein ADP-ribosylase activity	GO:0006998//nuclear envelope organization;GO:0007283//spermatogenesis;GO:0015031//protein transport;GO:0030154//cell differentiation;GO:0051028//mRNA transport;GO:0070213//protein auto-ADP-ribosylation
ENSMUSG00000030157	1	6.28869e-20	4.96829e-18	Clec2d	C-type lectin domain family 2, member d [Source:MGI Symbol;Acc:MGI:2135589]	-	-	-	-	GO:0005886//plasma membrane;GO:0005887//integral component of plasma membrane;GO:0009897//external side of plasma membrane;GO:0016020//membrane;GO:0016021//integral component of membrane	GO:0004888//transmembrane signaling receptor activity;GO:0005515//protein binding;GO:0030246//carbohydrate binding;GO:0046703//natural killer cell lectin-like receptor binding	GO:0006968//cellular defense response;GO:0042270//protection from natural killer cell mediated cytotoxicity;GO:0045671//negative regulation of osteoclast differentiation
ENSMUSG00000030156	1	2.01928e-20	1.63156e-18	Cd69	CD69 antigen [Source:MGI Symbol;Acc:MGI:88343]	-	-	-	-	GO:0009897//external side of plasma membrane;GO:0009986//cell surface;GO:0016020//membrane;GO:0016021//integral component of membrane;GO:0032991//macromolecular complex	GO:0005509//calcium ion binding;GO:0030246//carbohydrate binding;GO:0042803//protein homodimerization activity	GO:0035690//cellular response to drug
ENSMUSG00000030165	4	3.61549e-11	1.68757e-09	Klrd1	killer cell lectin-like receptor, subfamily D, member 1 [Source:MGI Symbol;Acc:MGI:1196275]	Organismal Systems;Organismal Systems;Human Diseases	Immune system;Immune system;Immune diseases	ko04650//Natural killer cell mediated cytotoxicity;ko04612//Antigen processing and presentation;ko05332//Graft-versus-host disease	K06516;K06516;K06516	GO:0005886//plasma membrane;GO:0009897//external side of plasma membrane;GO:0016020//membrane;GO:0016021//integral component of membrane;GO:0043235//receptor complex	GO:0023024//MHC class I protein complex binding;GO:0023030//MHC class Ib protein binding, via antigen binding groove;GO:0030246//carbohydrate binding;GO:1990405//protein antigen binding	GO:0002228//natural killer cell mediated immunity
ENSMUSG00000030149	1	1.47078e-21	1.28054e-19	Klrk1	killer cell lectin-like receptor subfamily K, member 1 [Source:MGI Symbol;Acc:MGI:1196250]	Organismal Systems;Human Diseases	Immune system;Infectious diseases	ko04650//Natural killer cell mediated cytotoxicity;ko05144//Malaria	K06728;K06728	GO:0005886//plasma membrane;GO:0009897//external side of plasma membrane;GO:0009986//cell surface;GO:0016020//membrane;GO:0016021//integral component of membrane	GO:0005515//protein binding;GO:0030246//carbohydrate binding;GO:0032394//MHC class Ib receptor activity;GO:0038023//signaling receptor activity;GO:0042288//MHC class I protein binding;GO:0042803//protein homodimerization activity	GO:0002223//stimulatory C-type lectin receptor signaling pathway;GO:0002250//adaptive immune response;GO:0002376//immune system process;GO:0002860//positive regulation of natural killer cell mediated cytotoxicity directed against tumor cell target;GO:0030101//natural killer cell activation;GO:0030154//cell differentiation;GO:0030887//positive regulation of myeloid dendritic cell activation;GO:003…
ENSMUSG00000030199	1	3.49679e-11	1.63574e-09	Etv6	ets variant 6 [Source:MGI Symbol;Acc:MGI:109336]	Human Diseases	Cancers	ko05202//Transcriptional misregulation in cancers	K03211	GO:0005634//nucleus;GO:0005730//nucleolus;GO:0005829//cytosol	GO:0000977//RNA polymerase II regulatory region sequence-specific DNA binding;GO:0000978//RNA polymerase II core promoter proximal region sequence-specific DNA binding;GO:0000981//RNA polymerase II transcription factor activity, sequence-specific DNA binding;GO:0001228//transcriptional activator activity, RNA polymerase II transcription regulatory region sequence-specific binding;GO:0003677//DNA …	GO:0000122//negative regulation of transcription from RNA polymerase II promoter;GO:0006355//regulation of transcription, DNA-templated;GO:0006357//regulation of transcription from RNA polymerase II promoter;GO:0007296//vitellogenesis;GO:0022008//neurogenesis;GO:0030154//cell differentiation;GO:0045944//positive regulation of transcription from RNA polymerase II promoter;GO:0071425//hematopoietic…
ENSMUSG00000030200	1	1.41286e-27	1.50688e-25	Bcl2l14	BCL2-like 14 (apoptosis facilitator) [Source:MGI Symbol;Acc:MGI:1914063]	-	-	-	-	GO:0005737//cytoplasm;GO:0005829//cytosol;GO:0043229//intracellular organelle	GO:0005515//protein binding;GO:0019901//protein kinase binding	GO:0006915//apoptotic process;GO:0042981//regulation of apoptotic process;GO:2001238//positive regulation of extrinsic apoptotic signaling pathway
ENSMUSG00000030208	3	4.84972e-19	3.68148e-17	Emp1	epithelial membrane protein 1 [Source:MGI Symbol;Acc:MGI:107941]	-	-	-	-	GO:0005886//plasma membrane;GO:0016020//membrane;GO:0016021//integral component of membrane	-	GO:0008219//cell death;GO:0016049//cell growth;GO:0032060//bleb assembly
ENSMUSG00000030214	4	5.96406e-14	3.32165e-12	Plbd1	phospholipase B domain containing 1 [Source:MGI Symbol;Acc:MGI:1914107]	-	-	-	-	GO:0005615//extracellular space	GO:0004620//phospholipase activity;GO:0016787//hydrolase activity	GO:0006629//lipid metabolic process;GO:0016042//lipid catabolic process
ENSMUSG00000030220	3	6.0774e-10	2.50265e-08	Arhgdib	Rho, GDP dissociation inhibitor (GDI) beta [Source:MGI Symbol;Acc:MGI:101940]	Organismal Systems;Organismal Systems	Nervous system;Excretory system	ko04722//Neurotrophin signaling pathway;ko04962//Vasopressin-regulated water reabsorption	K12462;K12462	GO:0005737//cytoplasm;GO:0005829//cytosol;GO:0016020//membrane	GO:0003924//GTPase activity;GO:0005094//Rho GDP-dissociation inhibitor activity;GO:0005096//GTPase activator activity;GO:0048365//Rac GTPase binding	GO:0007266//Rho protein signal transduction;GO:0035023//regulation of Rho protein signal transduction;GO:0043547//positive regulation of GTPase activity;GO:0050790//regulation of catalytic activity;GO:0071461//cellular response to redox state;GO:1901164//negative regulation of trophoblast cell migration;GO:2000249//regulation of actin cytoskeleton reorganization
ENSMUSG00000043541	1	3.04281e-15	1.85978e-13	Casc1	cancer susceptibility candidate 1 [Source:MGI Symbol;Acc:MGI:2444480]	-	-	-	-	-	-	-
ENSMUSG00000039985	1	9.34531e-12	4.55125e-10	Sinhcaf	SIN3-HDAC complex associated factor [Source:MGI Symbol;Acc:MGI:1929091]	-	-	-	-	GO:0005634//nucleus;GO:0016580//Sin3 complex	GO:0005515//protein binding	GO:0008284//positive regulation of cell proliferation;GO:0030336//negative regulation of cell migration;GO:0045596//negative regulation of cell differentiation
ENSMUSG00000041571	1	2.81211e-49	5.93912e-47	Selenow	selenoprotein W [Source:MGI Symbol;Acc:MGI:1100878]	-	-	-	-	GO:0005737//cytoplasm;GO:0005886//plasma membrane	GO:0016209//antioxidant activity;GO:0016491//oxidoreductase activity	GO:0010269//response to selenium ion;GO:0055114//oxidation-reduction process;GO:0098869//cellular oxidant detoxification
ENSMUSG00000049130	3	8.86007e-14	4.87098e-12	C5ar1	complement component 5a receptor 1 [Source:MGI Symbol;Acc:MGI:88232]	Environmental Information Processing;Organismal Systems;Human Diseases	Signaling molecules and interaction;Immune system;Infectious diseases	ko04080//Neuroactive ligand-receptor interaction;ko04610//Complement and coagulation cascades;ko05150//Staphylococcus aureus infection	K04010;K04010;K04010	GO:0005886//plasma membrane;GO:0009986//cell surface;GO:0016020//membrane;GO:0016021//integral component of membrane;GO:0016323//basolateral plasma membrane;GO:0031410//cytoplasmic vesicle;GO:0045177//apical part of cell	GO:0001856//complement component C5a binding;GO:0004875//complement receptor activity;GO:0004878//complement component C5a receptor activity;GO:0004930//G-protein coupled receptor activity	GO:0001774//microglial cell activation;GO:0002430//complement receptor mediated signaling pathway;GO:0006915//apoptotic process;GO:0006935//chemotaxis;GO:0006954//inflammatory response;GO:0007165//signal transduction;GO:0007186//G-protein coupled receptor signaling pathway;GO:0007200//phospholipase C-activating G-protein coupled receptor signaling pathway;GO:0007204//positive regulation of cytoso…
ENSMUSG00000044317	1	1.74041e-09	6.90052e-08	Gpr4	G protein-coupled receptor 4 [Source:MGI Symbol;Acc:MGI:2441992]	-	-	-	-	GO:0005886//plasma membrane;GO:0005887//integral component of plasma membrane;GO:0016020//membrane;GO:0016021//integral component of membrane	GO:0004930//G-protein coupled receptor activity	GO:0007165//signal transduction;GO:0007186//G-protein coupled receptor signaling pathway;GO:0010447//response to acidic pH;GO:0016525//negative regulation of angiogenesis;GO:0035025//positive regulation of Rho protein signal transduction;GO:0051482//positive regulation of cytosolic calcium ion concentration involved in phospholipase C-activating G-protein coupled signaling pathway;GO:0060055//ang…
ENSMUSG00000003545	5	1.77106e-12	9.01636e-11	Fosb	FBJ osteosarcoma oncogene B [Source:MGI Symbol;Acc:MGI:95575]	Human Diseases;Organismal Systems;Organismal Systems;Human Diseases;Human Diseases	Substance dependence;Development;Immune system;Substance dependence;Substance dependence	ko05034//Alcoholism;ko04380//Osteoclast differentiation;ko04657//IL-17 signaling pathway;ko05031//Amphetamine addiction;ko05030//Cocaine addiction	K09029;K09029;K09029;K09029;K09029	GO:0005634//nucleus;GO:0005654//nucleoplasm;GO:0043231//intracellular membrane-bounded organelle	GO:0000978//RNA polymerase II core promoter proximal region sequence-specific DNA binding;GO:0001228//transcriptional activator activity, RNA polymerase II transcription regulatory region sequence-specific binding;GO:0003677//DNA binding;GO:0003690//double-stranded DNA binding;GO:0003700//transcription factor activity, sequence-specific DNA binding;GO:0043565//sequence-specific DNA binding	GO:0006355//regulation of transcription, DNA-templated;GO:0006357//regulation of transcription from RNA polymerase II promoter;GO:0006366//transcription from RNA polymerase II promoter;GO:0007565//female pregnancy;GO:0009612//response to mechanical stimulus;GO:0032570//response to progesterone;GO:0032870//cellular response to hormone stimulus;GO:0042493//response to drug;GO:0043278//response to m…
ENSMUSG00000002983	1	6.47681e-43	1.15131e-40	Relb	avian reticuloendotheliosis viral (v-rel) oncogene related B [Source:MGI Symbol;Acc:MGI:103289]	Environmental Information Processing;Human Diseases;Human Diseases;Organismal Systems;Organismal Systems;Environmental Information Processing	Signal transduction;Infectious diseases;Infectious diseases;Development;Immune system;Signal transduction	ko04010//MAPK signaling pathway;ko05166//HTLV-I infection;ko05169//Epstein-Barr virus infection;ko04380//Osteoclast differentiation;ko04625//C-type lectin receptor signaling pathway;ko04064//NF-kappa B signaling pathway	K09253;K09253;K09253;K09253;K09253;K09253	GO:0005634//nucleus;GO:0005654//nucleoplasm;GO:0005737//cytoplasm;GO:0005813//centrosome;GO:0005815//microtubule organizing center;GO:0005829//cytosol;GO:0005856//cytoskeleton;GO:0017053//transcriptional repressor complex;GO:0032991//macromolecular complex	GO:0000977//RNA polymerase II regulatory region sequence-specific DNA binding;GO:0000978//RNA polymerase II core promoter proximal region sequence-specific DNA binding;GO:0000980//RNA polymerase II distal enhancer sequence-specific DNA binding;GO:0000981//RNA polymerase II transcription factor activity, sequence-specific DNA binding;GO:0001228//transcriptional activator activity, RNA polymerase I…	GO:0000122//negative regulation of transcription from RNA polymerase II promoter;GO:0006355//regulation of transcription, DNA-templated;GO:0006357//regulation of transcription from RNA polymerase II promoter;GO:0006954//inflammatory response;GO:0007249//I-kappaB kinase/NF-kappaB signaling;GO:0010628//positive regulation of gene expression;GO:0019882//antigen processing and presentation;GO:0030098…
ENSMUSG00000002985	3	4.44819e-159	4.99391e-156	Apoe	apolipoprotein E [Source:MGI Symbol;Acc:MGI:88057]	Human Diseases;Organismal Systems	Neurodegenerative diseases;Digestive system	ko05010//Alzheimer disease;ko04979//Cholesterol metabolism	K04524;K04524	GO:0005576//extracellular region;GO:0005615//extracellular space;GO:0005635//nuclear envelope;GO:0005737//cytoplasm;GO:0005764//lysosome;GO:0005768//endosome;GO:0005769//early endosome;GO:0005770//late endosome;GO:0005783//endoplasmic reticulum;GO:0005794//Golgi apparatus;GO:0005829//cytosol;GO:0005874//microtubule;GO:0005886//plasma membrane;GO:0009986//cell surface;GO:0030425//dendrite;GO:00310…	GO:0001540//beta-amyloid binding;GO:0005102//receptor binding;GO:0005319//lipid transporter activity;GO:0005515//protein binding;GO:0005543//phospholipid binding;GO:0008201//heparin binding;GO:0008289//lipid binding;GO:0016209//antioxidant activity;GO:0042802//identical protein binding;GO:0042803//protein homodimerization activity;GO:0043395//heparan sulfate proteoglycan binding;GO:0044877//macro…	GO:0001937//negative regulation of endothelial cell proliferation;GO:0002021//response to dietary excess;GO:0006629//lipid metabolic process;GO:0006641//triglyceride metabolic process;GO:0006707//cholesterol catabolic process;GO:0006869//lipid transport;GO:0006874//cellular calcium ion homeostasis;GO:0006898//receptor-mediated endocytosis;GO:0006979//response to oxidative stress;GO:0007186//G-pro…
ENSMUSG00000046223	3	8.83662e-14	4.87064e-12	Plaur	plasminogen activator, urokinase receptor [Source:MGI Symbol;Acc:MGI:97612]	Human Diseases;Organismal Systems	Cancers;Immune system	ko05205//Proteoglycans in cancer;ko04610//Complement and coagulation cascades	K03985;K03985	GO:0005576//extracellular region;GO:0005886//plasma membrane;GO:0005887//integral component of plasma membrane;GO:0009986//cell surface;GO:0016020//membrane;GO:0016021//integral component of membrane;GO:0031225//anchored component of membrane	GO:0005102//receptor binding;GO:0005515//protein binding;GO:0016301//kinase activity;GO:0019899//enzyme binding;GO:0019904//protein domain specific binding;GO:0030377//urokinase plasminogen activator receptor activity	GO:0001934//positive regulation of protein phosphorylation;GO:0016310//phosphorylation;GO:0030162//regulation of proteolysis;GO:0038195//urokinase plasminogen activator signaling pathway;GO:0043066//negative regulation of apoptotic process;GO:0043388//positive regulation of DNA binding;GO:0045742//positive regulation of epidermal growth factor receptor signaling pathway;GO:0048762//mesenchymal ce…
ENSMUSG00000091955	1	2.61447e-11	1.23383e-09	Gm9844	predicted pseudogene 9844 [Source:MGI Symbol;Acc:MGI:3704288]	-	-	-	-	GO:0005737//cytoplasm;GO:0005856//cytoskeleton	GO:0003779//actin binding;GO:0003785//actin monomer binding	GO:0007015//actin filament organization;GO:0030036//actin cytoskeleton organization;GO:0030334//regulation of cell migration;GO:0042989//sequestering of actin monomers
ENSMUSG00000037563	4	7.23889e-11	3.2784e-09	Rps16	ribosomal protein S16 [Source:MGI Symbol;Acc:MGI:98118]	Genetic Information Processing	Translation	ko03010//Ribosome	K02960	GO:0005840//ribosome;GO:0015935//small ribosomal subunit;GO:0022627//cytosolic small ribosomal subunit	GO:0003723//RNA binding;GO:0003735//structural constituent of ribosome	GO:0000462//maturation of SSU-rRNA from tricistronic rRNA transcript (SSU-rRNA, 5.8S rRNA, LSU-rRNA);GO:0006364//rRNA processing;GO:0006412//translation;GO:0042274//ribosomal small subunit biogenesis;GO:1990830//cellular response to leukemia inhibitory factor
ENSMUSG00000030595	1	3.71917e-36	5.36039e-34	Nfkbib	nuclear factor of kappa light polypeptide gene enhancer in B cells inhibitor, beta [Source:MGI Symbol;Acc:MGI:104752]	Human Diseases;Human Diseases;Organismal Systems;Organismal Systems;Human Diseases;Human Diseases;Organismal Systems;Human Diseases;Organismal Systems;Organismal Systems;Organismal Systems;Organismal Systems;Organismal Systems;Organismal Systems;Human Diseases;Organismal Systems	Infectious diseases;Infectious diseases;Immune system;Immune system;Infectious diseases;Infectious diseases;Nervous system;Infectious diseases;Immune system;Immune system;Immune system;Endocrine system;Immune system;Immune system;Infectious diseases;Immune system	ko05169//Epstein-Barr virus infection;ko05168//Herpes simplex infection;ko04062//Chemokine signaling pathway;ko04621//NOD-like receptor signaling pathway;ko05164//Influenza A;ko05162//Measles;ko04722//Neurotrophin signaling pathway;ko05145//Toxoplasmosis;ko04659//Th17 cell differentiation;ko04660//T cell receptor signaling pathway;ko04658//Th1 and Th2 cell differentiation;ko04920//Adipocytokine s…	K02581;K02581;K02581;K02581;K02581;K02581;K02581;K02581;K02581;K02581;K02581;K02581;K02581;K02581;K02581;K02581	GO:0005634//nucleus;GO:0005737//cytoplasm;GO:0005829//cytosol	GO:0005515//protein binding	GO:0007165//signal transduction;GO:0007253//cytoplasmic sequestering of NF-kappaB;GO:0071222//cellular response to lipopolysaccharide
ENSMUSG00000074227	1	2.84954e-17	1.9671e-15	Spint2	serine protease inhibitor, Kunitz type 2 [Source:MGI Symbol;Acc:MGI:1338031]	-	-	-	-	GO:0005737//cytoplasm;GO:0005886//plasma membrane;GO:0016020//membrane;GO:0016021//integral component of membrane	GO:0004867//serine-type endopeptidase inhibitor activity;GO:0030414//peptidase inhibitor activity	GO:0001843//neural tube closure;GO:0007163//establishment or maintenance of cell polarity;GO:0010466//negative regulation of peptidase activity;GO:0010951//negative regulation of endopeptidase activity;GO:0022408//negative regulation of cell-cell adhesion;GO:0060672//epithelial cell morphogenesis involved in placental branching;GO:0071711//basement membrane organization;GO:0071773//cellular respo…
ENSMUSG00000001247	5	3.6505e-10	1.54196e-08	Lsr	lipolysis stimulated lipoprotein receptor [Source:MGI Symbol;Acc:MGI:1927471]	-	-	-	-	GO:0005886//plasma membrane;GO:0016020//membrane;GO:0016021//integral component of membrane;GO:0034361//very-low-density lipoprotein particle;GO:0034362//low-density lipoprotein particle;GO:0042627//chylomicron;GO:0061689//tricellular tight junction	GO:0005515//protein binding;GO:0030169//low-density lipoprotein particle binding;GO:0030228//lipoprotein particle receptor activity	GO:0001889//liver development;GO:0006897//endocytosis;GO:0019216//regulation of lipid metabolic process;GO:0042953//lipoprotein transport;GO:0060856//establishment of blood-brain barrier;GO:0061436//establishment of skin barrier;GO:1904274//tricellular tight junction assembly
ENSMUSG00000009687	3	2.8979e-31	3.47276e-29	Fxyd5	FXYD domain-containing ion transport regulator 5 [Source:MGI Symbol;Acc:MGI:1201785]	-	-	-	-	GO:0016020//membrane;GO:0016021//integral component of membrane	GO:0003779//actin binding;GO:0017080//sodium channel regulator activity;GO:0045296//cadherin binding	GO:0006811//ion transport;GO:0043269//regulation of ion transport;GO:2000649//regulation of sodium ion transmembrane transporter activity
ENSMUSG00000036427	5	4.96403e-21	4.15246e-19	Gpi1	glucose phosphate isomerase 1 [Source:MGI Symbol;Acc:MGI:95797]	Metabolism;Metabolism;Metabolism;Metabolism;Metabolism;Metabolism	Global and overview maps;Global and overview maps;Carbohydrate metabolism;Carbohydrate metabolism;Carbohydrate metabolism;Carbohydrate metabolism	ko01100//Metabolic pathways;ko01200//Carbon metabolism;ko00010//Glycolysis / Gluconeogenesis;ko00520//Amino sugar and nucleotide sugar metabolism;ko00500//Starch and sucrose metabolism;ko00030//Pentose phosphate pathway	K01810;K01810;K01810;K01810;K01810;K01810	GO:0005576//extracellular region;GO:0005615//extracellular space;GO:0005654//nucleoplasm;GO:0005737//cytoplasm;GO:0005829//cytosol;GO:0005886//plasma membrane;GO:0043005//neuron projection;GO:0043209//myelin sheath;GO:0060170//ciliary membrane	GO:0004347//glucose-6-phosphate isomerase activity;GO:0005125//cytokine activity;GO:0005515//protein binding;GO:0008083//growth factor activity;GO:0016853//isomerase activity;GO:0016866//intramolecular transferase activity;GO:0031625//ubiquitin protein ligase binding;GO:0048029//monosaccharide binding	GO:0001701//in utero embryonic development;GO:0001707//mesoderm formation;GO:0005975//carbohydrate metabolic process;GO:0006094//gluconeogenesis;GO:0006096//glycolytic process;GO:0007165//signal transduction;GO:0007611//learning or memory;GO:0010595//positive regulation of endothelial cell migration;GO:0019242//methylglyoxal biosynthetic process;GO:0032355//response to estradiol;GO:0032570//respo…
ENSMUSG00000054676	1	2.24683e-12	1.13571e-10	1600014C10Rik	RIKEN cDNA 1600014C10 gene [Source:MGI Symbol;Acc:MGI:1919494]	-	-	-	-	GO:0005737//cytoplasm;GO:0005739//mitochondrion;GO:0005783//endoplasmic reticulum;GO:0005829//cytosol;GO:0016020//membrane;GO:0016021//integral component of membrane;GO:0031966//mitochondrial membrane	GO:0003674//molecular_function	GO:0006914//autophagy;GO:0006915//apoptotic process;GO:0006979//response to oxidative stress;GO:0051560//mitochondrial calcium ion homeostasis
ENSMUSG00000063903	1	3.76499e-133	3.08889e-130	Klk1	kallikrein 1 [Source:MGI Symbol;Acc:MGI:102850]	Organismal Systems;Organismal Systems	Excretory system;Endocrine system	ko04961//Endocrine and other factor-regulated calcium reabsorption;ko04614//Renin-angiotensin system	K01325;K01325	GO:0005615//extracellular space;GO:0030141//secretory granule;GO:0032991//macromolecular complex	GO:0004175//endopeptidase activity;GO:0004252//serine-type endopeptidase activity;GO:0008233//peptidase activity;GO:0008236//serine-type peptidase activity;GO:0016787//hydrolase activity;GO:0016811//hydrolase activity, acting on carbon-nitrogen (but not peptide) bonds, in linear amides	GO:0003073//regulation of systemic arterial blood pressure;GO:0006508//proteolysis;GO:0031638//zymogen activation
ENSMUSG00000074141	1	8.00518e-43	1.41123e-40	Il4i1	interleukin 4 induced 1 [Source:MGI Symbol;Acc:MGI:109552]	Metabolism;Metabolism;Metabolism;Metabolism;Metabolism;Metabolism;Metabolism;Metabolism	Global and overview maps;Amino acid metabolism;Amino acid metabolism;Amino acid metabolism;Amino acid metabolism;Amino acid metabolism;Amino acid metabolism;Amino acid metabolism	ko01100//Metabolic pathways;ko00280//Valine, leucine and isoleucine degradation;ko00270//Cysteine and methionine metabolism;ko00380//Tryptophan metabolism;ko00350//Tyrosine metabolism;ko00250//Alanine, aspartate and glutamate metabolism;ko00360//Phenylalanine metabolism;ko00400//Phenylalanine, tyrosine and tryptophan biosynthesis	K03334;K03334;K03334;K03334;K03334;K03334;K03334;K03334	-	GO:0016491//oxidoreductase activity	GO:0055114//oxidation-reduction process
ENSMUSG00000059070	4	3.07649e-10	1.31512e-08	Rpl18	ribosomal protein L18 [Source:MGI Symbol;Acc:MGI:98003]	Genetic Information Processing	Translation	ko03010//Ribosome	K02883	GO:0005622//intracellular;GO:0005730//nucleolus;GO:0005737//cytoplasm;GO:0005783//endoplasmic reticulum;GO:0005791//rough endoplasmic reticulum;GO:0005829//cytosol;GO:0005840//ribosome;GO:0022625//cytosolic large ribosomal subunit;GO:0042788//polysomal ribosome;GO:0045202//synapse	GO:0003735//structural constituent of ribosome	GO:0002181//cytoplasmic translation;GO:0006412//translation
ENSMUSG00000063229	3	3.07851e-16	2.00819e-14	Ldha	lactate dehydrogenase A [Source:MGI Symbol;Acc:MGI:96759]	Metabolism;Environmental Information Processing;Organismal Systems;Metabolism;Human Diseases;Metabolism;Metabolism;Metabolism	Global and overview maps;Signal transduction;Endocrine system;Carbohydrate metabolism;Cancers;Amino acid metabolism;Carbohydrate metabolism;Carbohydrate metabolism	ko01100//Metabolic pathways;ko04066//HIF-1 signaling pathway;ko04922//Glucagon signaling pathway;ko00010//Glycolysis / Gluconeogenesis;ko05230//Central carbon metabolism in cancer;ko00270//Cysteine and methionine metabolism;ko00620//Pyruvate metabolism;ko00640//Propanoate metabolism	K00016;K00016;K00016;K00016;K00016;K00016;K00016;K00016	GO:0005737//cytoplasm;GO:0005739//mitochondrion;GO:0005829//cytosol;GO:0035686//sperm fibrous sheath	GO:0003824//catalytic activity;GO:0004457//lactate dehydrogenase activity;GO:0004459//L-lactate dehydrogenase activity;GO:0005515//protein binding;GO:0016491//oxidoreductase activity;GO:0016616//oxidoreductase activity, acting on the CH-OH group of donors, NAD or NADP as acceptor;GO:0019900//kinase binding;GO:0042802//identical protein binding;GO:0051287//NAD binding	GO:0001666//response to hypoxia;GO:0005975//carbohydrate metabolic process;GO:0006089//lactate metabolic process;GO:0007584//response to nutrient;GO:0009749//response to glucose;GO:0014070//response to organic cyclic compound;GO:0019244//lactate biosynthetic process from pyruvate;GO:0019661//glucose catabolic process to lactate via pyruvate;GO:0019674//NAD metabolic process;GO:0019752//carboxylic…
ENSMUSG00000051504	1	1.21513e-110	7.62349e-108	Siglech	sialic acid binding Ig-like lectin H [Source:MGI Symbol;Acc:MGI:2443256]	Organismal Systems	Immune system	ko04640//Hematopoietic cell lineage	K06473	GO:0009986//cell surface;GO:0016020//membrane;GO:0016021//integral component of membrane	GO:0030246//carbohydrate binding;GO:0038024//cargo receptor activity	GO:0006898//receptor-mediated endocytosis
ENSMUSG00000015133	1	4.12867e-17	2.82271e-15	Lrrk1	leucine-rich repeat kinase 1 [Source:MGI Symbol;Acc:MGI:2142227]	-	-	-	-	GO:0005737//cytoplasm;GO:0005739//mitochondrion;GO:0005829//cytosol	GO:0000166//nucleotide binding;GO:0004672//protein kinase activity;GO:0004674//protein serine/threonine kinase activity;GO:0005515//protein binding;GO:0005524//ATP binding;GO:0005525//GTP binding;GO:0016301//kinase activity;GO:0016740//transferase activity;GO:0042802//identical protein binding;GO:0046872//metal ion binding	GO:0006468//protein phosphorylation;GO:0016310//phosphorylation;GO:0036035//osteoclast development;GO:0045453//bone resorption;GO:0050731//positive regulation of peptidyl-tyrosine phosphorylation;GO:0050732//negative regulation of peptidyl-tyrosine phosphorylation;GO:0090263//positive regulation of canonical Wnt signaling pathway;GO:1902533//positive regulation of intracellular signal transduction
ENSMUSG00000039236	1	1.19309e-197	1.69665e-194	Isg20	interferon-stimulated protein [Source:MGI Symbol;Acc:MGI:1928895]	-	-	-	-	GO:0005634//nucleus;GO:0005730//nucleolus;GO:0005737//cytoplasm;GO:0015030//Cajal body;GO:0016605//PML body	GO:0000175//3'-5'-exoribonuclease activity;GO:0003676//nucleic acid binding;GO:0003723//RNA binding;GO:0004518//nuclease activity;GO:0004527//exonuclease activity;GO:0008310//single-stranded DNA 3'-5' exodeoxyribonuclease activity;GO:0008859//exoribonuclease II activity;GO:0016787//hydrolase activity;GO:0030619//U1 snRNA binding;GO:0030620//U2 snRNA binding;GO:0034511//U3 snoRNA binding;GO:004687…	GO:0000738//DNA catabolic process, exonucleolytic;GO:0002376//immune system process;GO:0006364//rRNA processing;GO:0006401//RNA catabolic process;GO:0009615//response to virus;GO:0045071//negative regulation of viral genome replication;GO:0045087//innate immune response;GO:0051607//defense response to virus;GO:0090503//RNA phosphodiester bond hydrolysis, exonucleolytic
ENSMUSG00000039043	1	4.45268e-11	2.06031e-09	Arpin	actin-related protein 2/3 complex inhibitor [Source:MGI Symbol;Acc:MGI:1917670]	-	-	-	-	GO:0030027//lamellipodium;GO:0042995//cell projection	GO:0003674//molecular_function	GO:0030336//negative regulation of cell migration;GO:0033058//directional locomotion;GO:0051126//negative regulation of actin nucleation;GO:2000393//negative regulation of lamellipodium morphogenesis
ENSMUSG00000030560	3	5.51136e-29	6.12306e-27	Ctsc	cathepsin C [Source:MGI Symbol;Acc:MGI:109553]	Cellular Processes;Cellular Processes	Cell growth and death;Transport and catabolism	ko04210//Apoptosis;ko04142//Lysosome	K01275;K01275	GO:0005615//extracellular space;GO:0005654//nucleoplasm;GO:0005737//cytoplasm;GO:0005764//lysosome;GO:0005783//endoplasmic reticulum;GO:0005794//Golgi apparatus;GO:0005813//centrosome;GO:0043231//intracellular membrane-bounded organelle	GO:0004197//cysteine-type endopeptidase activity;GO:0004252//serine-type endopeptidase activity;GO:0008233//peptidase activity;GO:0008234//cysteine-type peptidase activity;GO:0016505//peptidase activator activity involved in apoptotic process;GO:0016787//hydrolase activity;GO:0019902//phosphatase binding;GO:0031404//chloride ion binding;GO:0042802//identical protein binding;GO:0043621//protein se…	GO:0001913//T cell mediated cytotoxicity;GO:0006508//proteolysis;GO:0006915//apoptotic process;GO:0007568//aging;GO:0010033//response to organic substance;GO:0031642//negative regulation of myelination;GO:0051603//proteolysis involved in cellular protein catabolic process;GO:1903052//positive regulation of proteolysis involved in cellular protein catabolic process;GO:1903980//positive regulation …
ENSMUSG00000035354	1	5.82582e-10	2.40369e-08	Uvrag	UV radiation resistance associated gene [Source:MGI Symbol;Acc:MGI:1925860]	Cellular Processes	Transport and catabolism	ko04140//Autophagy - animal	K21249	GO:0000421//autophagosome membrane;GO:0000775//chromosome, centromeric region;GO:0005694//chromosome;GO:0005764//lysosome;GO:0005768//endosome;GO:0005769//early endosome;GO:0005770//late endosome;GO:0005776//autophagosome;GO:0005783//endoplasmic reticulum;GO:0005813//centrosome;GO:0030496//midbody;GO:0031410//cytoplasmic vesicle;GO:0032991//macromolecular complex;GO:0045335//phagocytic vesicle;GO…	GO:0000149//SNARE binding;GO:0005515//protein binding;GO:0017124//SH3 domain binding	GO:0006281//DNA repair;GO:0006890//retrograde vesicle-mediated transport, Golgi to ER;GO:0006914//autophagy;GO:0006974//cellular response to DNA damage stimulus;GO:0007051//spindle organization;GO:0007059//chromosome segregation;GO:0007098//centrosome cycle;GO:0032465//regulation of cytokinesis;GO:0032801//receptor catabolic process;GO:0035493//SNARE complex assembly;GO:0046718//viral entry into …
ENSMUSG00000030744	4	3.05579e-10	1.3089e-08	Rps3	ribosomal protein S3 [Source:MGI Symbol;Acc:MGI:1350917]	Genetic Information Processing	Translation	ko03010//Ribosome	K02985	GO:0005634//nucleus;GO:0005730//nucleolus;GO:0005737//cytoplasm;GO:0005739//mitochondrion;GO:0005743//mitochondrial inner membrane;GO:0005759//mitochondrial matrix;GO:0005783//endoplasmic reticulum;GO:0005819//spindle;GO:0005829//cytosol;GO:0005840//ribosome;GO:0005844//polysome;GO:0005856//cytoskeleton;GO:0005886//plasma membrane;GO:0012505//endomembrane system;GO:0014069//postsynaptic density;G…	GO:0000977//RNA polymerase II regulatory region sequence-specific DNA binding;GO:0003677//DNA binding;GO:0003684//damaged DNA binding;GO:0003723//RNA binding;GO:0003729//mRNA binding;GO:0003735//structural constituent of ribosome;GO:0003906//DNA-(apurinic or apyrimidinic site) lyase activity;GO:0004520//endodeoxyribonuclease activity;GO:0005515//protein binding;GO:0008017//microtubule binding;GO:…	GO:0006259//DNA metabolic process;GO:0006281//DNA repair;GO:0006412//translation;GO:0006417//regulation of translation;GO:0006915//apoptotic process;GO:0006974//cellular response to DNA damage stimulus;GO:0006979//response to oxidative stress;GO:0007049//cell cycle;GO:0007059//chromosome segregation;GO:0010628//positive regulation of gene expression;GO:0017148//negative regulation of translation;…
ENSMUSG00000070427	1	2.03316e-20	1.63658e-18	Il18bp	interleukin 18 binding protein [Source:MGI Symbol;Acc:MGI:1333800]	-	-	-	-	GO:0005576//extracellular region;GO:0005615//extracellular space	GO:0042007//interleukin-18 binding	GO:0032496//response to lipopolysaccharide;GO:0042088//T-helper 1 type immune response;GO:0070301//cellular response to hydrogen peroxide;GO:0071356//cellular response to tumor necrosis factor
ENSMUSG00000030990	1	3.22253e-10	1.3748e-08	Pgap2	post-GPI attachment to proteins 2 [Source:MGI Symbol;Acc:MGI:2385286]	-	-	-	-	GO:0000139//Golgi membrane;GO:0005783//endoplasmic reticulum;GO:0005789//endoplasmic reticulum membrane;GO:0005794//Golgi apparatus;GO:0016020//membrane;GO:0016021//integral component of membrane	-	GO:0006506//GPI anchor biosynthetic process;GO:0072659//protein localization to plasma membrane
ENSMUSG00000052749	1	1.58062e-10	6.92326e-09	Trim30b	tripartite motif-containing 30B [Source:MGI Symbol;Acc:MGI:4821256]	-	-	-	-	GO:0005575//cellular_component	GO:0003674//molecular_function;GO:0004842//ubiquitin-protein transferase activity;GO:0008270//zinc ion binding;GO:0046872//metal ion binding	GO:0006914//autophagy;GO:0008150//biological_process;GO:0016567//protein ubiquitination;GO:0045087//innate immune response;GO:0051607//defense response to virus
ENSMUSG00000030921	1	2.93039e-18	2.12612e-16	Trim30a	tripartite motif-containing 30A [Source:MGI Symbol;Acc:MGI:98178]	-	-	-	-	GO:0005634//nucleus;GO:0005737//cytoplasm	GO:0003677//DNA binding;GO:0004842//ubiquitin-protein transferase activity;GO:0005515//protein binding;GO:0008270//zinc ion binding;GO:0046872//metal ion binding	GO:0006914//autophagy;GO:0009617//response to bacterium;GO:0032715//negative regulation of interleukin-6 production;GO:0032720//negative regulation of tumor necrosis factor production;GO:0034122//negative regulation of toll-like receptor signaling pathway;GO:0045087//innate immune response;GO:0045732//positive regulation of protein catabolic process;GO:0046598//positive regulation of viral entry …
ENSMUSG00000057596	1	7.89572e-15	4.75773e-13	Trim30d	tripartite motif-containing 30D [Source:MGI Symbol;Acc:MGI:3035181]	-	-	-	-	GO:0005575//cellular_component	GO:0003674//molecular_function;GO:0004842//ubiquitin-protein transferase activity;GO:0005515//protein binding;GO:0008270//zinc ion binding;GO:0046872//metal ion binding	GO:0006914//autophagy;GO:0008150//biological_process;GO:0016567//protein ubiquitination;GO:0045087//innate immune response;GO:0051607//defense response to virus
ENSMUSG00000008683	4	6.37078e-11	2.90374e-09	Rps15a	ribosomal protein S15A [Source:MGI Symbol;Acc:MGI:2389091]	Genetic Information Processing	Translation	ko03010//Ribosome	K02957	GO:0005737//cytoplasm;GO:0005739//mitochondrion;GO:0005840//ribosome;GO:0022627//cytosolic small ribosomal subunit	GO:0003735//structural constituent of ribosome	GO:0006412//translation;GO:0008284//positive regulation of cell proliferation;GO:0009615//response to virus;GO:0045787//positive regulation of cell cycle
ENSMUSG00000030745	1	2.33734e-14	1.36972e-12	Il21r	interleukin 21 receptor [Source:MGI Symbol;Acc:MGI:1890475]	Environmental Information Processing;Environmental Information Processing;Organismal Systems;Human Diseases	Signaling molecules and interaction;Signal transduction;Immune system;Immune diseases	ko04060//Cytokine-cytokine receptor interaction;ko04630//Jak-STAT signaling pathway;ko04659//Th17 cell differentiation;ko05321//Inflammatiory bowel disease (IBD)	K05075;K05075;K05075;K05075	GO:0016020//membrane;GO:0016021//integral component of membrane	GO:0004888//transmembrane signaling receptor activity;GO:0004896//cytokine receptor activity;GO:0005515//protein binding	GO:0019221//cytokine-mediated signaling pathway
ENSMUSG00000030730	1	1.57586e-11	7.53692e-10	Atp2a1	ATPase, Ca++ transporting, cardiac muscle, fast twitch 1 [Source:MGI Symbol;Acc:MGI:105058]	Environmental Information Processing;Human Diseases;Environmental Information Processing;Organismal Systems	Signal transduction;Neurodegenerative diseases;Signal transduction;Digestive system	ko04020//Calcium signaling pathway;ko05010//Alzheimer disease;ko04022//cGMP - PKG signaling pathway;ko04972//Pancreatic secretion	K05853;K05853;K05853;K05853	GO:0005739//mitochondrion;GO:0005783//endoplasmic reticulum;GO:0005789//endoplasmic reticulum membrane;GO:0005793//endoplasmic reticulum-Golgi intermediate compartment;GO:0016020//membrane;GO:0016021//integral component of membrane;GO:0016529//sarcoplasmic reticulum;GO:0031673//H zone;GO:0031674//I band;GO:0033017//sarcoplasmic reticulum membrane;GO:0043231//intracellular membrane-bounded organel…	GO:0000166//nucleotide binding;GO:0005338//nucleotide-sugar transmembrane transporter activity;GO:0005388//calcium-transporting ATPase activity;GO:0005509//calcium ion binding;GO:0005515//protein binding;GO:0005524//ATP binding;GO:0008553//hydrogen-exporting ATPase activity, phosphorylative mechanism;GO:0016887//ATPase activity;GO:0042803//protein homodimerization activity;GO:0046872//metal ion b…	GO:0006811//ion transport;GO:0006816//calcium ion transport;GO:0006874//cellular calcium ion homeostasis;GO:0006937//regulation of muscle contraction;GO:0006942//regulation of striated muscle contraction;GO:0008637//apoptotic mitochondrial changes;GO:0015931//nucleobase-containing compound transport;GO:0031448//positive regulation of fast-twitch skeletal muscle fiber contraction;GO:0032470//posit…
ENSMUSG00000030695	3	3.4953e-33	4.49146e-31	Aldoa	aldolase A, fructose-bisphosphate [Source:MGI Symbol;Acc:MGI:87994]	Metabolism;Metabolism;Environmental Information Processing;Metabolism;Metabolism;Metabolism;Metabolism	Global and overview maps;Global and overview maps;Signal transduction;Global and overview maps;Carbohydrate metabolism;Carbohydrate metabolism;Carbohydrate metabolism	ko01100//Metabolic pathways;ko01200//Carbon metabolism;ko04066//HIF-1 signaling pathway;ko01230//Biosynthesis of amino acids;ko00010//Glycolysis / Gluconeogenesis;ko00051//Fructose and mannose metabolism;ko00030//Pentose phosphate pathway	K01623;K01623;K01623;K01623;K01623;K01623;K01623	GO:0005615//extracellular space;GO:0005720//nuclear heterochromatin;GO:0005737//cytoplasm;GO:0005739//mitochondrion;GO:0005829//cytosol;GO:0005886//plasma membrane;GO:0015629//actin cytoskeleton;GO:0016020//membrane;GO:0030018//Z disc;GO:0031430//M band;GO:0031674//I band;GO:0032991//macromolecular complex;GO:0035686//sperm fibrous sheath;GO:0043209//myelin sheath;GO:0070062//extracellular exosome	GO:0002020//protease binding;GO:0003824//catalytic activity;GO:0004332//fructose-bisphosphate aldolase activity;GO:0008092//cytoskeletal protein binding;GO:0016829//lyase activity;GO:0042802//identical protein binding;GO:0070061//fructose binding	GO:0006000//fructose metabolic process;GO:0006096//glycolytic process;GO:0006754//ATP biosynthetic process;GO:0006941//striated muscle contraction;GO:0007339//binding of sperm to zona pellucida;GO:0008360//regulation of cell shape;GO:0019242//methylglyoxal biosynthetic process;GO:0030335//positive regulation of cell migration;GO:0030388//fructose 1,6-bisphosphate metabolic process;GO:0046716//mus…
ENSMUSG00000030786	3	6.10819e-10	2.51048e-08	Itgam	integrin alpha M [Source:MGI Symbol;Acc:MGI:96607]	Cellular Processes;Environmental Information Processing;Human Diseases;Human Diseases;Cellular Processes;Environmental Information Processing;Organismal Systems;Human Diseases;Organismal Systems;Organismal Systems;Human Diseases;Human Diseases;Human Diseases;Human Diseases;Human Diseases	Cell motility;Signal transduction;Cancers;Infectious diseases;Transport and catabolism;Signaling molecules and interaction;Immune system;Infectious diseases;Immune system;Immune system;Infectious diseases;Cancers;Infectious diseases;Infectious diseases;Infectious diseases	ko04810//Regulation of actin cytoskeleton;ko04015//Rap1 signaling pathway;ko05202//Transcriptional misregulation in cancers;ko05152//Tuberculosis;ko04145//Phagosome;ko04514//Cell adhesion molecules (CAMs);ko04670//Leukocyte transendothelial migration;ko05146//Amoebiasis;ko04640//Hematopoietic cell lineage;ko04610//Complement and coagulation cascades;ko05133//Pertussis;ko05221//Acute myeloid leuke…	K06461;K06461;K06461;K06461;K06461;K06461;K06461;K06461;K06461;K06461;K06461;K06461;K06461;K06461;K06461	GO:0008305//integrin complex;GO:0016020//membrane;GO:0016021//integral component of membrane	-	GO:0007155//cell adhesion;GO:0007229//integrin-mediated signaling pathway
ENSMUSG00000030785	1	2.13864e-41	3.59207e-39	Cox6a2	cytochrome c oxidase subunit 6A2 [Source:MGI Symbol;Acc:MGI:104649]	Metabolism;Organismal Systems;Human Diseases;Human Diseases;Human Diseases;Human Diseases;Metabolism;Organismal Systems	Global and overview maps;Environmental adaptation;Neurodegenerative diseases;Neurodegenerative diseases;Endocrine and metabolic diseases;Neurodegenerative diseases;Energy metabolism;Circulatory system	ko01100//Metabolic pathways;ko04714//Thermogenesis;ko05016//Huntington disease;ko05010//Alzheimer disease;ko04932//Non-alcoholic fatty liver disease (NAFLD);ko05012//Parkinson disease;ko00190//Oxidative phosphorylation;ko04260//Cardiac muscle contraction	K02266;K02266;K02266;K02266;K02266;K02266;K02266;K02266	GO:0005739//mitochondrion;GO:0005743//mitochondrial inner membrane;GO:0005751//mitochondrial respiratory chain complex IV;GO:0016020//membrane	GO:0004129//cytochrome-c oxidase activity;GO:0030234//enzyme regulator activity	GO:0006123//mitochondrial electron transport, cytochrome c to oxygen;GO:0009060//aerobic respiration;GO:0050790//regulation of catalytic activity;GO:1902600//hydrogen ion transmembrane transport
ENSMUSG00000078566	5	1.6257e-21	1.40396e-19	Bnip3	BCL2/adenovirus E1B interacting protein 3 [Source:MGI Symbol;Acc:MGI:109326]	Environmental Information Processing;Cellular Processes;Cellular Processes;Human Diseases	Signal transduction;Transport and catabolism;Transport and catabolism;Infectious diseases	ko04068//FoxO signaling pathway;ko04140//Autophagy - animal;ko04137//Mitophagy - animal;ko05134//Legionellosis	K15464;K15464;K15464;K15464	GO:0005634//nucleus;GO:0005635//nuclear envelope;GO:0005654//nucleoplasm;GO:0005737//cytoplasm;GO:0005739//mitochondrion;GO:0005740//mitochondrial envelope;GO:0005741//mitochondrial outer membrane;GO:0005783//endoplasmic reticulum;GO:0014069//postsynaptic density;GO:0016020//membrane;GO:0016021//integral component of membrane;GO:0030425//dendrite;GO:0031307//integral component of mitochondrial ou…	GO:0005515//protein binding;GO:0042802//identical protein binding;GO:0042803//protein homodimerization activity;GO:0046982//protein heterodimerization activity;GO:0051020//GTPase binding	GO:0001666//response to hypoxia;GO:0006915//apoptotic process;GO:0008219//cell death;GO:0008626//granzyme-mediated apoptotic signaling pathway;GO:0009617//response to bacterium;GO:0010637//negative regulation of mitochondrial fusion;GO:0010659//cardiac muscle cell apoptotic process;GO:0010666//positive regulation of cardiac muscle cell apoptotic process;GO:0010821//regulation of mitochondrion org…
ENSMUSG00000025486	4	3.32278e-11	1.56119e-09	Sirt3	sirtuin 3 [Source:MGI Symbol;Acc:MGI:1927665]	Human Diseases	Cancers	ko05230//Central carbon metabolism in cancer	K11413	GO:0005634//nucleus;GO:0005737//cytoplasm;GO:0005739//mitochondrion;GO:0005743//mitochondrial inner membrane;GO:0005759//mitochondrial matrix;GO:0016020//membrane;GO:0032991//macromolecular complex	GO:0005515//protein binding;GO:0008270//zinc ion binding;GO:0016787//hydrolase activity;GO:0017136//NAD-dependent histone deacetylase activity;GO:0019899//enzyme binding;GO:0034979//NAD-dependent protein deacetylase activity;GO:0043565//sequence-specific DNA binding;GO:0046872//metal ion binding;GO:0070403//NAD+ binding	GO:0006476//protein deacetylation;GO:0009060//aerobic respiration;GO:0016575//histone deacetylation;GO:0032024//positive regulation of insulin secretion;GO:0034983//peptidyl-lysine deacetylation;GO:0070373//negative regulation of ERK1 and ERK2 cascade;GO:1903109//positive regulation of transcription from mitochondrial promoter;GO:2000304//positive regulation of ceramide biosynthetic process;GO:20…
ENSMUSG00000060591	4	4.78457e-15	2.90768e-13	Ifitm2	interferon induced transmembrane protein 2 [Source:MGI Symbol;Acc:MGI:1933382]	-	-	-	-	GO:0005886//plasma membrane;GO:0016020//membrane;GO:0016021//integral component of membrane;GO:0032991//macromolecular complex	GO:0003674//molecular_function	GO:0002376//immune system process;GO:0007507//heart development;GO:0009615//response to virus;GO:0034341//response to interferon-gamma;GO:0035455//response to interferon-alpha;GO:0035456//response to interferon-beta;GO:0045071//negative regulation of viral genome replication;GO:0045087//innate immune response;GO:0046597//negative regulation of viral entry into host cell;GO:0051607//defense respon…
ENSMUSG00000025491	5	1.4079e-38	2.16528e-36	Ifitm1	interferon induced transmembrane protein 1 [Source:MGI Symbol;Acc:MGI:1915963]	Organismal Systems	Immune system	ko04662//B cell receptor signaling pathway	K19831	GO:0005769//early endosome;GO:0005886//plasma membrane;GO:0016020//membrane;GO:0016021//integral component of membrane;GO:0032991//macromolecular complex	GO:0003674//molecular_function	GO:0001503//ossification;GO:0001756//somitogenesis;GO:0002376//immune system process;GO:0008285//negative regulation of cell proliferation;GO:0009615//response to virus;GO:0009952//anterior/posterior pattern specification;GO:0030336//negative regulation of cell migration;GO:0034341//response to interferon-gamma;GO:0035455//response to interferon-alpha;GO:0035456//response to interferon-beta;GO:00…
ENSMUSG00000025492	2	1.70681e-91	8.09065e-89	Ifitm3	interferon induced transmembrane protein 3 [Source:MGI Symbol;Acc:MGI:1913391]	-	-	-	-	GO:0005634//nucleus;GO:0005737//cytoplasm;GO:0005764//lysosome;GO:0005765//lysosomal membrane;GO:0005768//endosome;GO:0005783//endoplasmic reticulum;GO:0005886//plasma membrane;GO:0009986//cell surface;GO:0016020//membrane;GO:0016021//integral component of membrane;GO:0031410//cytoplasmic vesicle;GO:0031902//late endosome membrane;GO:0032991//macromolecular complex;GO:0045177//apical part of cell	-	GO:0002376//immune system process;GO:0006898//receptor-mediated endocytosis;GO:0008285//negative regulation of cell proliferation;GO:0009615//response to virus;GO:0032897//negative regulation of viral transcription;GO:0034341//response to interferon-gamma;GO:0035455//response to interferon-alpha;GO:0035456//response to interferon-beta;GO:0045071//negative regulation of viral genome replication;GO…
ENSMUSG00000025498	1	0	0	Irf7	interferon regulatory factor 7 [Source:MGI Symbol;Acc:MGI:1859212]	Human Diseases;Human Diseases;Human Diseases;Organismal Systems;Human Diseases;Human Diseases;Human Diseases;Human Diseases;Organismal Systems;Organismal Systems;Organismal Systems	Cancers;Infectious diseases;Infectious diseases;Immune system;Infectious diseases;Infectious diseases;Infectious diseases;Infectious diseases;Immune system;Immune system;Immune system	ko05203//Viral carcinogenesis;ko05167//Kaposi sarcoma-associated herpesvirus infection;ko05168//Herpes simplex infection;ko04621//NOD-like receptor signaling pathway;ko05164//Influenza A;ko05161//Hepatitis B;ko05160//Hepatitis C;ko05162//Measles;ko04620//Toll-like receptor signaling pathway;ko04622//RIG-I-like receptor signaling pathway;ko04623//Cytosolic DNA-sensing pathway	K09447;K09447;K09447;K09447;K09447;K09447;K09447;K09447;K09447;K09447;K09447	GO:0005634//nucleus;GO:0005654//nucleoplasm;GO:0005737//cytoplasm;GO:0005829//cytosol	GO:0000978//RNA polymerase II core promoter proximal region sequence-specific DNA binding;GO:0000981//RNA polymerase II transcription factor activity, sequence-specific DNA binding;GO:0000987//core promoter proximal region sequence-specific DNA binding;GO:0001158//enhancer sequence-specific DNA binding;GO:0003677//DNA binding;GO:0003700//transcription factor activity, sequence-specific DNA bindin…	GO:0002376//immune system process;GO:0002819//regulation of adaptive immune response;GO:0006355//regulation of transcription, DNA-templated;GO:0010468//regulation of gene expression;GO:0016064//immunoglobulin mediated immune response;GO:0032481//positive regulation of type I interferon production;GO:0032607//interferon-alpha production;GO:0032608//interferon-beta production;GO:0032727//positive r…
ENSMUSG00000038580	1	8.4589e-44	1.52913e-41	Sct	secretin [Source:MGI Symbol;Acc:MGI:99466]	-	-	-	-	GO:0005576//extracellular region;GO:0005615//extracellular space;GO:0005623//cell	GO:0005102//receptor binding;GO:0005179//hormone activity;GO:0046659//digestive hormone activity;GO:0047485//protein N-terminus binding	GO:0002024//diet induced thermogenesis;GO:0007165//signal transduction;GO:0007420//brain development;GO:0008542//visual learning;GO:0009992//cellular water homeostasis;GO:0021542//dentate gyrus development;GO:0021766//hippocampus development;GO:0031667//response to nutrient levels;GO:0032098//regulation of appetite;GO:0043524//negative regulation of neuron apoptotic process;GO:0043950//positive r…
ENSMUSG00000007891	3	4.8486e-12	2.39967e-10	Ctsd	cathepsin D [Source:MGI Symbol;Acc:MGI:88562]	Human Diseases;Cellular Processes;Organismal Systems;Cellular Processes;Cellular Processes;Environmental Information Processing	Infectious diseases;Cell growth and death;Endocrine system;Transport and catabolism;Transport and catabolism;Signal transduction	ko05152//Tuberculosis;ko04210//Apoptosis;ko04915//Estrogen signaling pathway;ko04140//Autophagy - animal;ko04142//Lysosome;ko04071//Sphingolipid signaling pathway	K01379;K01379;K01379;K01379;K01379;K01379	GO:0005576//extracellular region;GO:0005615//extracellular space;GO:0005739//mitochondrion;GO:0005764//lysosome;GO:0005765//lysosomal membrane;GO:0010008//endosome membrane;GO:0042470//melanosome;GO:0045121//membrane raft	GO:0004175//endopeptidase activity;GO:0004190//aspartic-type endopeptidase activity;GO:0005515//protein binding;GO:0008233//peptidase activity;GO:0016787//hydrolase activity;GO:0042277//peptide binding;GO:0070001//aspartic-type peptidase activity	GO:0000045//autophagosome assembly;GO:0006508//proteolysis;GO:0030163//protein catabolic process;GO:0042159//lipoprotein catabolic process;GO:0043065//positive regulation of apoptotic process;GO:0043280//positive regulation of cysteine-type endopeptidase activity involved in apoptotic process;GO:0070201//regulation of establishment of protein localization
ENSMUSG00000018819	1	8.31917e-53	1.92887e-50	Lsp1	lymphocyte specific 1 [Source:MGI Symbol;Acc:MGI:96832]	Human Diseases;Organismal Systems	Infectious diseases;Immune system	ko05152//Tuberculosis;ko04625//C-type lectin receptor signaling pathway	K14957;K14957	GO:0005886//plasma membrane;GO:0016020//membrane	GO:0003779//actin binding	GO:0006915//apoptotic process;GO:0006935//chemotaxis;GO:0006952//defense response;GO:0007010//cytoskeleton organization;GO:0007165//signal transduction;GO:0098761//cellular response to interleukin-7
ENSMUSG00000037706	2	3.48226e-12	1.74366e-10	Cd81	CD81 antigen [Source:MGI Symbol;Acc:MGI:1096398]	Human Diseases;Organismal Systems;Human Diseases	Infectious diseases;Immune system;Infectious diseases	ko05160//Hepatitis C;ko04662//B cell receptor signaling pathway;ko05144//Malaria	K06508;K06508;K06508	GO:0001772//immunological synapse;GO:0005886//plasma membrane;GO:0005887//integral component of plasma membrane;GO:0016020//membrane;GO:0016021//integral component of membrane;GO:0016323//basolateral plasma membrane;GO:0016324//apical plasma membrane;GO:0031982//vesicle;GO:0070062//extracellular exosome;GO:0097197//tetraspanin-enriched microdomain	GO:0001618//virus receptor activity;GO:0005178//integrin binding;GO:0005515//protein binding;GO:0008289//lipid binding;GO:0015485//cholesterol binding;GO:0042289//MHC class II protein binding;GO:1990459//transferrin receptor binding	GO:0000187//activation of MAPK activity;GO:0001771//immunological synapse formation;GO:0002250//adaptive immune response;GO:0002376//immune system process;GO:0002455//humoral immune response mediated by circulating immunoglobulin;GO:0002863//positive regulation of inflammatory response to antigenic stimulus;GO:0008104//protein localization;GO:0008284//positive regulation of cell proliferation;GO:…
ENSMUSG00000070348	1	1.5923e-15	9.96051e-14	Ccnd1	cyclin D1 [Source:MGI Symbol;Acc:MGI:88313]	Human Diseases;Human Diseases;Environmental Information Processing;Human Diseases;Human Diseases;Human Diseases;Human Diseases;Human Diseases;Cellular Processes;Cellular Processes;Human Diseases;Cellular Processes;Environmental Information Processing;Human Diseases;Environmental Information Processing;Organismal Systems;Human Diseases;Environmental Information Processing;Human Diseases;Human Dise…	Cancers;Infectious diseases;Signal transduction;Infectious diseases;Infectious diseases;Cancers;Infectious diseases;Cancers;Cellular community - eukaryotes;Cell growth and death;Cancers;Cellular community - eukaryotes;Signal transduction;Endocrine and metabolic diseases;Signal transduction;Endocrine system;Cancers;Signal transduction;Cancers;Infectious diseases;Cancers;Signal transduction;Infecti…	ko05200//Pathways in cancer;ko05165//Human papillomavirus infection;ko04151//PI3K-Akt signaling pathway;ko05166//HTLV-I infection;ko05163//Human cytomegalovirus infection;ko05203//Viral carcinogenesis;ko05167//Kaposi sarcoma-associated herpesvirus infection;ko05205//Proteoglycans in cancer;ko04510//Focal adhesion;ko04218//Cellular senescence;ko05225//Hepatocellular carcinoma;ko04530//Tight juncti…	K04503;K04503;K04503;K04503;K04503;K04503;K04503;K04503;K04503;K04503;K04503;K04503;K04503;K04503;K04503;K04503;K04503;K04503;K04503;K04503;K04503;K04503;K04503;K04503;K04503;K04503;K04503;K04503;K04503;K04503;K04503;K04503;K04503;K04503;K04503;K04503;K04503;K04503;K04503;K04503;K04503;K04503;K04503;K04503;K04503	GO:0000307//cyclin-dependent protein kinase holoenzyme complex;GO:0005634//nucleus;GO:0005654//nucleoplasm;GO:0005737//cytoplasm;GO:0005829//cytosol;GO:0005923//bicellular tight junction;GO:0016020//membrane;GO:0017053//transcriptional repressor complex;GO:0031965//nuclear membrane	GO:0003714//transcription corepressor activity;GO:0004672//protein kinase activity;GO:0005515//protein binding;GO:0008134//transcription factor binding;GO:0016301//kinase activity;GO:0016538//cyclin-dependent protein serine/threonine kinase regulator activity;GO:0019899//enzyme binding;GO:0019901//protein kinase binding;GO:0042826//histone deacetylase binding;GO:0044877//macromolecular complex bi…	GO:0000079//regulation of cyclin-dependent protein serine/threonine kinase activity;GO:0000082//G1/S transition of mitotic cell cycle;GO:0000122//negative regulation of transcription from RNA polymerase II promoter;GO:0000320//re-entry into mitotic cell cycle;GO:0001889//liver development;GO:0001934//positive regulation of protein phosphorylation;GO:0006468//protein phosphorylation;GO:0006974//ce…
ENSMUSG00000020009	4	3.89503e-39	6.15443e-37	Ifngr1	interferon gamma receptor 1 [Source:MGI Symbol;Acc:MGI:107655]	Human Diseases;Environmental Information Processing;Human Diseases;Human Diseases;Cellular Processes;Human Diseases;Human Diseases;Environmental Information Processing;Organismal Systems;Human Diseases;Organismal Systems;Human Diseases;Environmental Information Processing;Organismal Systems;Human Diseases;Organismal Systems;Human Diseases;Human Diseases;Human Diseases	Cancers;Signaling molecules and interaction;Infectious diseases;Infectious diseases;Cell growth and death;Infectious diseases;Infectious diseases;Signal transduction;Immune system;Infectious diseases;Development;Infectious diseases;Signal transduction;Immune system;Infectious diseases;Immune system;Infectious diseases;Infectious diseases;Immune diseases	ko05200//Pathways in cancer;ko04060//Cytokine-cytokine receptor interaction;ko05167//Kaposi sarcoma-associated herpesvirus infection;ko05168//Herpes simplex infection;ko04217//Necroptosis;ko05152//Tuberculosis;ko05164//Influenza A;ko04630//Jak-STAT signaling pathway;ko04650//Natural killer cell mediated cytotoxicity;ko05162//Measles;ko04380//Osteoclast differentiation;ko05145//Toxoplasmosis;ko040…	K05132;K05132;K05132;K05132;K05132;K05132;K05132;K05132;K05132;K05132;K05132;K05132;K05132;K05132;K05132;K05132;K05132;K05132;K05132	GO:0005783//endoplasmic reticulum;GO:0005886//plasma membrane;GO:0014069//postsynaptic density;GO:0016020//membrane;GO:0016021//integral component of membrane;GO:0030425//dendrite;GO:0031982//vesicle	GO:0004896//cytokine receptor activity;GO:0005515//protein binding;GO:0019955//cytokine binding	GO:0001774//microglial cell activation;GO:0010628//positive regulation of gene expression;GO:0019221//cytokine-mediated signaling pathway;GO:0048143//astrocyte activation;GO:0051607//defense response to virus;GO:1900222//negative regulation of beta-amyloid clearance;GO:1902004//positive regulation of beta-amyloid formation;GO:1904469//positive regulation of tumor necrosis factor secretion;GO:1904…
ENSMUSG00000019970	3	1.55918e-09	6.22733e-08	Sgk1	serum/glucocorticoid regulated kinase 1 [Source:MGI Symbol;Acc:MGI:1340062]	Environmental Information Processing;Environmental Information Processing;Environmental Information Processing;Organismal Systems	Signal transduction;Signal transduction;Signal transduction;Excretory system	ko04151//PI3K-Akt signaling pathway;ko04150//mTOR signaling pathway;ko04068//FoxO signaling pathway;ko04960//Aldosterone-regulated sodium reabsorption	K13302;K13302;K13302;K13302	GO:0005634//nucleus;GO:0005737//cytoplasm;GO:0005739//mitochondrion;GO:0005783//endoplasmic reticulum;GO:0005789//endoplasmic reticulum membrane;GO:0005829//cytosol;GO:0005886//plasma membrane;GO:0016020//membrane;GO:0016607//nuclear speck;GO:0043005//neuron projection;GO:0048471//perinuclear region of cytoplasm	GO:0000166//nucleotide binding;GO:0004672//protein kinase activity;GO:0004674//protein serine/threonine kinase activity;GO:0004712//protein serine/threonine/tyrosine kinase activity;GO:0005515//protein binding;GO:0005524//ATP binding;GO:0015459//potassium channel regulator activity;GO:0016301//kinase activity;GO:0016740//transferase activity;GO:0035091//phosphatidylinositol binding;GO:0043423//3-…	GO:0006468//protein phosphorylation;GO:0006883//cellular sodium ion homeostasis;GO:0006915//apoptotic process;GO:0006974//cellular response to DNA damage stimulus;GO:0007019//microtubule depolymerization;GO:0007616//long-term memory;GO:0008542//visual learning;GO:0010765//positive regulation of sodium ion transport;GO:0016310//phosphorylation;GO:0018105//peptidyl-serine phosphorylation;GO:0030307…
ENSMUSG00000039697	1	1.6261e-31	1.95968e-29	Ncoa7	nuclear receptor coactivator 7 [Source:MGI Symbol;Acc:MGI:2444847]	-	-	-	-	GO:0005634//nucleus	GO:0030374//ligand-dependent nuclear receptor transcription coactivator activity;GO:0035257//nuclear hormone receptor binding	GO:0045944//positive regulation of transcription from RNA polymerase II promoter;GO:1900408//negative regulation of cellular response to oxidative stress;GO:1902083//negative regulation of peptidyl-cysteine S-nitrosylation;GO:1903204//negative regulation of oxidative stress-induced neuron death
ENSMUSG00000046031	1	1.13628e-26	1.16528e-24	Calhm6	calcium homeostasis modulator family member 6 [Source:MGI Symbol;Acc:MGI:2443082]	-	-	-	-	GO:0005887//integral component of plasma membrane;GO:0016020//membrane;GO:0016021//integral component of membrane	-	GO:0006811//ion transport
ENSMUSG00000069662	1	2.66188e-32	3.28212e-30	Marcks	myristoylated alanine rich protein kinase C substrate [Source:MGI Symbol;Acc:MGI:96907]	Human Diseases;Organismal Systems	Cancers;Immune system	ko05206//MicroRNAs in cancer;ko04666//Fc gamma R-mediated phagocytosis	K12561;K12561	GO:0005737//cytoplasm;GO:0005813//centrosome;GO:0005856//cytoskeleton;GO:0005938//cell cortex;GO:0016020//membrane;GO:0032432//actin filament bundle;GO:0042585//germinal vesicle	GO:0003779//actin binding;GO:0005080//protein kinase C binding;GO:0005516//calmodulin binding;GO:0042802//identical protein binding;GO:0051015//actin filament binding	GO:0051017//actin filament bundle assembly;GO:0051260//protein homooligomerization;GO:0051764//actin crosslink formation
ENSMUSG00000047139	5	2.02834e-11	9.63621e-10	Cd24a	CD24a antigen [Source:MGI Symbol;Acc:MGI:88323]	Organismal Systems	Immune system	ko04640//Hematopoietic cell lineage	K06469	GO:0005886//plasma membrane;GO:0009897//external side of plasma membrane;GO:0009986//cell surface;GO:0016020//membrane;GO:0031225//anchored component of membrane;GO:0031362//anchored component of external side of plasma membrane;GO:0031528//microvillus membrane;GO:0045121//membrane raft;GO:0060170//ciliary membrane;GO:0098793//presynapse	GO:0005515//protein binding;GO:0019901//protein kinase binding;GO:0030246//carbohydrate binding;GO:0030296//protein tyrosine kinase activator activity;GO:0030544//Hsp70 protein binding;GO:0051879//Hsp90 protein binding	GO:0001666//response to hypoxia;GO:0001775//cell activation;GO:0001959//regulation of cytokine-mediated signaling pathway;GO:0002237//response to molecule of bacterial origin;GO:0002329//pre-B cell differentiation;GO:0002376//immune system process;GO:0002523//leukocyte migration involved in inflammatory response;GO:0002842//positive regulation of T cell mediated immune response to tumor cell;GO:0…
ENSMUSG00000112023	3	8.55564e-11	3.85022e-09	Lilr4b	leukocyte immunoglobulin-like receptor, subfamily B, member 4B [Source:MGI Symbol;Acc:MGI:102702]	-	-	-	-	GO:0016020//membrane;GO:0016021//integral component of membrane	-	-
ENSMUSG00000019876	1	8.51844e-14	4.70743e-12	Pkib	protein kinase inhibitor beta, cAMP dependent, testis specific [Source:MGI Symbol;Acc:MGI:101937]	-	-	-	-	-	GO:0004860//protein kinase inhibitor activity;GO:0004862//cAMP-dependent protein kinase inhibitor activity;GO:0016301//kinase activity	GO:0006469//negative regulation of protein kinase activity;GO:0016310//phosphorylation;GO:0032212//positive regulation of telomere maintenance via telomerase;GO:0051973//positive regulation of telomerase activity;GO:0071901//negative regulation of protein serine/threonine kinase activity;GO:1904355//positive regulation of telomere capping
ENSMUSG00000020077	3	4.35392e-11	2.01899e-09	Srgn	serglycin [Source:MGI Symbol;Acc:MGI:97756]	-	-	-	-	GO:0000139//Golgi membrane;GO:0005576//extracellular region;GO:0005615//extracellular space;GO:0005794//Golgi apparatus;GO:0042588//zymogen granule;GO:0042629//mast cell granule	GO:0005515//protein binding;GO:0005518//collagen binding	GO:0006915//apoptotic process;GO:0008626//granzyme-mediated apoptotic signaling pathway;GO:0016485//protein processing;GO:0030502//negative regulation of bone mineralization;GO:0031214//biomineral tissue development;GO:0033364//mast cell secretory granule organization;GO:0033371//T cell secretory granule organization;GO:0033373//maintenance of protease location in mast cell secretory granule;GO:0…
ENSMUSG00000020178	1	5.63391e-14	3.16255e-12	Adora2a	adenosine A2a receptor [Source:MGI Symbol;Acc:MGI:99402]	Environmental Information Processing;Environmental Information Processing;Environmental Information Processing;Human Diseases;Environmental Information Processing;Human Diseases;Organismal Systems	Signaling molecules and interaction;Signal transduction;Signal transduction;Substance dependence;Signal transduction;Neurodegenerative diseases;Circulatory system	ko04080//Neuroactive ligand-receptor interaction;ko04015//Rap1 signaling pathway;ko04024//cAMP signaling pathway;ko05034//Alcoholism;ko04020//Calcium signaling pathway;ko05012//Parkinson disease;ko04270//Vascular smooth muscle contraction	K04266;K04266;K04266;K04266;K04266;K04266;K04266	GO:0005882//intermediate filament;GO:0005886//plasma membrane;GO:0005887//integral component of plasma membrane;GO:0012505//endomembrane system;GO:0014069//postsynaptic density;GO:0016020//membrane;GO:0016021//integral component of membrane;GO:0030424//axon;GO:0030425//dendrite;GO:0030673//axolemma;GO:0032279//asymmetric synapse;GO:0042734//presynaptic membrane;GO:0043025//neuronal cell body;GO:0…	GO:0001609//G-protein coupled adenosine receptor activity;GO:0004930//G-protein coupled receptor activity;GO:0019899//enzyme binding;GO:0031802//type 5 metabotropic glutamate receptor binding;GO:0042802//identical protein binding;GO:0046982//protein heterodimerization activity;GO:0051393//alpha-actinin binding	GO:0001963//synaptic transmission, dopaminergic;GO:0001973//adenosine receptor signaling pathway;GO:0001975//response to amphetamine;GO:0006355//regulation of transcription, DNA-templated;GO:0006469//negative regulation of protein kinase activity;GO:0007165//signal transduction;GO:0007186//G-protein coupled receptor signaling pathway;GO:0007189//adenylate cyclase-activating G-protein coupled rece…
ENSMUSG00000033307	5	1.04987e-25	1.05636e-23	Mif	macrophage migration inhibitory factor (glycosylation-inhibiting factor) [Source:MGI Symbol;Acc:MGI:96982]	Metabolism;Metabolism	Amino acid metabolism;Amino acid metabolism	ko00350//Tyrosine metabolism;ko00360//Phenylalanine metabolism	K07253;K07253	GO:0005576//extracellular region;GO:0005615//extracellular space;GO:0005634//nucleus;GO:0005654//nucleoplasm;GO:0005737//cytoplasm;GO:0005829//cytosol;GO:0005886//plasma membrane;GO:0009986//cell surface;GO:0043209//myelin sheath	GO:0002020//protease binding;GO:0004167//dopachrome isomerase activity;GO:0005102//receptor binding;GO:0005125//cytokine activity;GO:0005126//cytokine receptor binding;GO:0016853//isomerase activity;GO:0042056//chemoattractant activity;GO:0042802//identical protein binding;GO:0044877//macromolecular complex binding;GO:0050178//phenylpyruvate tautomerase activity	GO:0001516//prostaglandin biosynthetic process;GO:0001934//positive regulation of protein phosphorylation;GO:0002035//brain renin-angiotensin system;GO:0002376//immune system process;GO:0002675//positive regulation of acute inflammatory response;GO:0002821//positive regulation of adaptive immune response;GO:0002906//negative regulation of mature B cell apoptotic process;GO:0006954//inflammatory r…
ENSMUSG00000004665	1	1.00627e-23	9.49764e-22	Cnn2	calponin 2 [Source:MGI Symbol;Acc:MGI:105093]	-	-	-	-	GO:0001725//stress fiber;GO:0005856//cytoskeleton	GO:0003779//actin binding;GO:0005515//protein binding;GO:0005516//calmodulin binding	GO:0007010//cytoskeleton organization;GO:0010628//positive regulation of gene expression;GO:0030097//hemopoiesis;GO:0030336//negative regulation of cell migration;GO:0031032//actomyosin structure organization;GO:0032970//regulation of actin filament-based process;GO:0042060//wound healing;GO:0042127//regulation of cell proliferation;GO:0050765//negative regulation of phagocytosis;GO:0071260//cell…
ENSMUSG00000015312	1	2.00919e-49	4.3291e-47	Gadd45b	growth arrest and DNA-damage-inducible 45 beta [Source:MGI Symbol;Acc:MGI:107776]	Human Diseases;Environmental Information Processing;Human Diseases;Cellular Processes;Human Diseases;Human Diseases;Human Diseases;Cellular Processes;Environmental Information Processing;Cellular Processes;Environmental Information Processing;Human Diseases;Human Diseases;Human Diseases;Human Diseases;Human Diseases;Cellular Processes;Human Diseases;Human Diseases;Human Diseases;Human Diseases;Hu…	Cancers;Signal transduction;Cancers;Cell growth and death;Cancers;Cancers;Cancers;Cell growth and death;Signal transduction;Cell growth and death;Signal transduction;Cancers;Cancers;Cancers;Cancers;Cancers;Cell growth and death;Cancers;Cancers;Cancers;Cancers;Cancers	ko05200//Pathways in cancer;ko04010//MAPK signaling pathway;ko05202//Transcriptional misregulation in cancers;ko04218//Cellular senescence;ko05225//Hepatocellular carcinoma;ko05226//Gastric cancer;ko05224//Breast cancer;ko04210//Apoptosis;ko04068//FoxO signaling pathway;ko04110//Cell cycle;ko04064//NF-kappa B signaling pathway;ko05222//Small cell lung cancer;ko05210//Colorectal cancer;ko05220//Ch…	K04402;K04402;K04402;K04402;K04402;K04402;K04402;K04402;K04402;K04402;K04402;K04402;K04402;K04402;K04402;K04402;K04402;K04402;K04402;K04402;K04402;K04402	GO:0005634//nucleus;GO:0005737//cytoplasm	GO:0005515//protein binding	GO:0000185//activation of MAPKKK activity;GO:0000186//activation of MAPKK activity;GO:0006469//negative regulation of protein kinase activity;GO:0006915//apoptotic process;GO:0007275//multicellular organism development;GO:0030154//cell differentiation;GO:0043065//positive regulation of apoptotic process;GO:0046330//positive regulation of JNK cascade;GO:0051726//regulation of cell cycle;GO:1900745…
ENSMUSG00000034994	4	5.15852e-17	3.49322e-15	Eef2	eukaryotic translation elongation factor 2 [Source:MGI Symbol;Acc:MGI:95288]	Organismal Systems;Environmental Information Processing	Endocrine system;Signal transduction	ko04921//Oxytocin signaling pathway;ko04152//AMPK signaling pathway	K03234;K03234	GO:0005737//cytoplasm;GO:0005829//cytosol;GO:0005844//polysome;GO:0005886//plasma membrane;GO:0016235//aggresome;GO:0042788//polysomal ribosome;GO:0045121//membrane raft;GO:0045202//synapse;GO:1990904//ribonucleoprotein complex	GO:0000166//nucleotide binding;GO:0002039//p53 binding;GO:0003723//RNA binding;GO:0003746//translation elongation factor activity;GO:0003924//GTPase activity;GO:0005515//protein binding;GO:0005525//GTP binding;GO:0008097//5S rRNA binding;GO:0019901//protein kinase binding;GO:0043022//ribosome binding;GO:0051015//actin filament binding	GO:0002244//hematopoietic progenitor cell differentiation;GO:0002931//response to ischemia;GO:0003009//skeletal muscle contraction;GO:0006412//translation;GO:0006414//translational elongation;GO:0007568//aging;GO:0014009//glial cell proliferation;GO:0032355//response to estradiol;GO:0034976//response to endoplasmic reticulum stress;GO:0035914//skeletal muscle cell differentiation;GO:0042493//resp…
ENSMUSG00000019961	1	7.12796e-10	2.92397e-08	Tmpo	thymopoietin [Source:MGI Symbol;Acc:MGI:106920]	-	-	-	-	GO:0000785//chromatin;GO:0005634//nucleus;GO:0005635//nuclear envelope;GO:0005637//nuclear inner membrane;GO:0005694//chromosome;GO:0005789//endoplasmic reticulum membrane;GO:0016020//membrane;GO:0016021//integral component of membrane;GO:0031965//nuclear membrane	GO:0003677//DNA binding;GO:0005515//protein binding	GO:0006355//regulation of transcription, DNA-templated
ENSMUSG00000020027	1	7.08243e-60	1.79852e-57	Socs2	suppressor of cytokine signaling 2 [Source:MGI Symbol;Acc:MGI:1201787]	Environmental Information Processing;Organismal Systems;Organismal Systems;Human Diseases	Signal transduction;Endocrine system;Endocrine system;Endocrine and metabolic diseases	ko04630//Jak-STAT signaling pathway;ko04910//Insulin signaling pathway;ko04917//Prolactin signaling pathway;ko04930//Type II diabetes mellitus	K04695;K04695;K04695;K04695	GO:0005737//cytoplasm;GO:0005942//phosphatidylinositol 3-kinase complex	GO:0005131//growth hormone receptor binding;GO:0005159//insulin-like growth factor receptor binding;GO:0008269//JAK pathway signal transduction adaptor activity;GO:0046935//1-phosphatidylinositol-3-kinase regulator activity	GO:0001558//regulation of cell growth;GO:0007595//lactation;GO:0009968//negative regulation of signal transduction;GO:0016567//protein ubiquitination;GO:0032355//response to estradiol;GO:0032870//cellular response to hormone stimulus;GO:0035556//intracellular signal transduction;GO:0040008//regulation of growth;GO:0040014//regulation of multicellular organism growth;GO:0040015//negative regulatio…
ENSMUSG00000036019	1	3.2116e-12	1.61572e-10	Tmtc2	transmembrane and tetratricopeptide repeat containing 2 [Source:MGI Symbol;Acc:MGI:1914057]	-	-	-	-	GO:0005783//endoplasmic reticulum;GO:0005789//endoplasmic reticulum membrane;GO:0016020//membrane;GO:0016021//integral component of membrane	GO:0000030//mannosyltransferase activity;GO:0004169//dolichyl-phosphate-mannose-protein mannosyltransferase activity;GO:0005515//protein binding;GO:0016740//transferase activity	GO:0006486//protein glycosylation;GO:0035269//protein O-linked mannosylation;GO:0055074//calcium ion homeostasis
ENSMUSG00000020205	3	4.07663e-14	2.31889e-12	Phlda1	pleckstrin homology like domain, family A, member 1 [Source:MGI Symbol;Acc:MGI:1096880]	-	-	-	-	GO:0005634//nucleus;GO:0005730//nucleolus;GO:0005737//cytoplasm;GO:0031410//cytoplasmic vesicle	GO:0005515//protein binding	GO:0006915//apoptotic process;GO:0043065//positive regulation of apoptotic process;GO:0045210//FasL biosynthetic process
ENSMUSG00000069516	3	5.50526e-169	6.52404e-166	Lyz2	lysozyme 2 [Source:MGI Symbol;Acc:MGI:96897]	Organismal Systems	Digestive system	ko04970//Salivary secretion	K13915	GO:0000137//Golgi cis cisterna;GO:0005576//extracellular region;GO:0005615//extracellular space;GO:0005737//cytoplasm;GO:0005788//endoplasmic reticulum lumen;GO:0005795//Golgi stack;GO:0005902//microvillus;GO:0030140//trans-Golgi network transport vesicle;GO:0030141//secretory granule;GO:0048237//rough endoplasmic reticulum lumen	GO:0003796//lysozyme activity;GO:0003824//catalytic activity;GO:0016787//hydrolase activity;GO:0016798//hydrolase activity, acting on glycosyl bonds;GO:0042802//identical protein binding	GO:0008152//metabolic process;GO:0019835//cytolysis;GO:0042742//defense response to bacterium;GO:0050829//defense response to Gram-negative bacterium;GO:0050830//defense response to Gram-positive bacterium
ENSMUSG00000040249	3	3.14879e-21	2.67597e-19	Lrp1	low density lipoprotein receptor-related protein 1 [Source:MGI Symbol;Acc:MGI:96828]	Human Diseases;Human Diseases;Organismal Systems	Neurodegenerative diseases;Infectious diseases;Digestive system	ko05010//Alzheimer disease;ko05144//Malaria;ko04979//Cholesterol metabolism	K04550;K04550;K04550	GO:0005768//endosome;GO:0005769//early endosome;GO:0016020//membrane;GO:0016021//integral component of membrane;GO:0016323//basolateral plasma membrane;GO:0030136//clathrin-coated vesicle;GO:0030425//dendrite;GO:0032593//insulin-responsive compartment;GO:0043025//neuronal cell body;GO:0043235//receptor complex;GO:0044295//axonal growth cone;GO:0045177//apical part of cell	GO:0002020//protease binding;GO:0005509//calcium ion binding;GO:0005515//protein binding;GO:0015026//coreceptor activity;GO:0016964//alpha-2 macroglobulin receptor activity;GO:0032050//clathrin heavy chain binding;GO:0034185//apolipoprotein binding;GO:0038024//cargo receptor activity;GO:0044877//macromolecular complex binding	GO:0006898//receptor-mediated endocytosis;GO:0006909//phagocytosis;GO:0007204//positive regulation of cytosolic calcium ion concentration;GO:0007205//protein kinase C-activating G-protein coupled receptor signaling pathway;GO:0007568//aging;GO:0008283//cell proliferation;GO:0010812//negative regulation of cell-substrate adhesion;GO:0010942//positive regulation of cell death;GO:0010976//positive r…
ENSMUSG00000040033	1	1.41097e-38	2.16528e-36	Stat2	signal transducer and activator of transcription 2 [Source:MGI Symbol;Acc:MGI:103039]	Human Diseases;Human Diseases;Human Diseases;Human Diseases;Organismal Systems;Cellular Processes;Organismal Systems;Human Diseases;Environmental Information Processing;Human Diseases;Human Diseases;Human Diseases;Organismal Systems;Organismal Systems	Cancers;Infectious diseases;Infectious diseases;Infectious diseases;Immune system;Cell growth and death;Immune system;Infectious diseases;Signal transduction;Infectious diseases;Infectious diseases;Infectious diseases;Development;Immune system	ko05200//Pathways in cancer;ko05165//Human papillomavirus infection;ko05167//Kaposi sarcoma-associated herpesvirus infection;ko05168//Herpes simplex infection;ko04062//Chemokine signaling pathway;ko04217//Necroptosis;ko04621//NOD-like receptor signaling pathway;ko05164//Influenza A;ko04630//Jak-STAT signaling pathway;ko05161//Hepatitis B;ko05160//Hepatitis C;ko05162//Measles;ko04380//Osteoclast d…	K11221;K11221;K11221;K11221;K11221;K11221;K11221;K11221;K11221;K11221;K11221;K11221;K11221;K11221	GO:0005634//nucleus;GO:0005737//cytoplasm;GO:0005829//cytosol;GO:0005886//plasma membrane	GO:0003677//DNA binding;GO:0003700//transcription factor activity, sequence-specific DNA binding;GO:0005515//protein binding;GO:0042802//identical protein binding;GO:0044389//ubiquitin-like protein ligase binding	GO:0001932//regulation of protein phosphorylation;GO:0006355//regulation of transcription, DNA-templated;GO:0007165//signal transduction;GO:0051607//defense response to virus;GO:0060337//type I interferon signaling pathway;GO:0090140//regulation of mitochondrial fission
ENSMUSG00000090841	2	3.08829e-11	1.45422e-09	Myl6	myosin, light polypeptide 6, alkali, smooth muscle and non-muscle [Source:MGI Symbol;Acc:MGI:109318]	Cellular Processes;Organismal Systems;Organismal Systems	Cellular community - eukaryotes;Endocrine system;Circulatory system	ko04530//Tight junction;ko04921//Oxytocin signaling pathway;ko04270//Vascular smooth muscle contraction	K12751;K12751;K12751	GO:0005903//brush border;GO:0016459//myosin complex;GO:0016461//unconventional myosin complex	GO:0003774//motor activity;GO:0005509//calcium ion binding;GO:0005515//protein binding;GO:0008307//structural constituent of muscle;GO:0030898//actin-dependent ATPase activity	GO:0006936//muscle contraction;GO:0007519//skeletal muscle tissue development;GO:0030049//muscle filament sliding
ENSMUSG00000025351	1	7.89701e-31	9.25555e-29	Cd63	CD63 antigen [Source:MGI Symbol;Acc:MGI:99529]	Human Diseases;Cellular Processes	Cancers;Transport and catabolism	ko05205//Proteoglycans in cancer;ko04142//Lysosome	K06497;K06497	GO:0005576//extracellular region;GO:0005615//extracellular space;GO:0005737//cytoplasm;GO:0005764//lysosome;GO:0005765//lysosomal membrane;GO:0005768//endosome;GO:0005770//late endosome;GO:0005771//multivesicular body;GO:0005886//plasma membrane;GO:0005887//integral component of plasma membrane;GO:0009986//cell surface;GO:0010008//endosome membrane;GO:0016020//membrane;GO:0016021//integral compon…	GO:0005515//protein binding;GO:0044877//macromolecular complex binding	GO:0002092//positive regulation of receptor internalization;GO:0007160//cell-matrix adhesion;GO:0010633//negative regulation of epithelial cell migration;GO:0015031//protein transport;GO:0016477//cell migration;GO:0030855//epithelial cell differentiation;GO:0034613//cellular protein localization;GO:0035646//endosome to melanosome transport;GO:0043473//pigmentation;GO:0045785//positive regulation …
ENSMUSG00000031494	4	1.33529e-33	1.76913e-31	Cd209a	CD209a antigen [Source:MGI Symbol;Acc:MGI:2157942]	Human Diseases;Cellular Processes;Human Diseases;Organismal Systems	Infectious diseases;Transport and catabolism;Infectious diseases;Immune system	ko05152//Tuberculosis;ko04145//Phagosome;ko05162//Measles;ko04625//C-type lectin receptor signaling pathway	K06563;K06563;K06563;K06563	GO:0009986//cell surface;GO:0016020//membrane;GO:0016021//integral component of membrane	GO:0001618//virus receptor activity;GO:0005537//mannose binding;GO:0030246//carbohydrate binding;GO:0046872//metal ion binding;GO:0048306//calcium-dependent protein binding;GO:0097367//carbohydrate derivative binding	GO:0006897//endocytosis;GO:0042129//regulation of T cell proliferation;GO:0046718//viral entry into host cell
ENSMUSG00000040165	4	5.70722e-11	2.60687e-09	Cd209c	CD209c antigen [Source:MGI Symbol;Acc:MGI:2157945]	Human Diseases;Cellular Processes;Human Diseases;Organismal Systems	Infectious diseases;Transport and catabolism;Infectious diseases;Immune system	ko05152//Tuberculosis;ko04145//Phagosome;ko05162//Measles;ko04625//C-type lectin receptor signaling pathway	K06563;K06563;K06563;K06563	GO:0005575//cellular_component	GO:0005537//mannose binding;GO:0030246//carbohydrate binding;GO:0046872//metal ion binding	GO:0008150//biological_process
ENSMUSG00000031536	1	2.20762e-14	1.29727e-12	Polb	polymerase (DNA directed), beta [Source:MGI Symbol;Acc:MGI:97740]	Human Diseases;Human Diseases;Genetic Information Processing	Infectious diseases;Cancers;Replication and repair	ko05166//HTLV-I infection;ko05203//Viral carcinogenesis;ko03410//Base excision repair	K02330;K02330;K02330	GO:0000795//synaptonemal complex;GO:0005634//nucleus;GO:0005737//cytoplasm;GO:0005874//microtubule;GO:0005876//spindle microtubule;GO:0032991//macromolecular complex	GO:0003677//DNA binding;GO:0003684//damaged DNA binding;GO:0003887//DNA-directed DNA polymerase activity;GO:0008017//microtubule binding;GO:0016740//transferase activity;GO:0016779//nucleotidyltransferase activity;GO:0016829//lyase activity;GO:0019899//enzyme binding;GO:0034061//DNA polymerase activity;GO:0046872//metal ion binding	GO:0001701//in utero embryonic development;GO:0006260//DNA replication;GO:0006281//DNA repair;GO:0006284//base-excision repair;GO:0006287//base-excision repair, gap-filling;GO:0006290//pyrimidine dimer repair;GO:0006303//double-strand break repair via nonhomologous end joining;GO:0006915//apoptotic process;GO:0006954//inflammatory response;GO:0006974//cellular response to DNA damage stimulus;GO:0…
ENSMUSG00000031556	4	3.40108e-10	1.44232e-08	Tm2d2	TM2 domain containing 2 [Source:MGI Symbol;Acc:MGI:1916992]	-	-	-	-	GO:0005575//cellular_component;GO:0016020//membrane;GO:0016021//integral component of membrane	GO:0003674//molecular_function	GO:0008150//biological_process
ENSMUSG00000031490	3	1.26969e-15	8.03675e-14	Eif4ebp1	eukaryotic translation initiation factor 4E binding protein 1 [Source:MGI Symbol;Acc:MGI:103267]	Human Diseases;Environmental Information Processing;Human Diseases;Cellular Processes;Genetic Information Processing;Environmental Information Processing;Organismal Systems;Environmental Information Processing;Environmental Information Processing;Human Diseases;Organismal Systems;Environmental Information Processing;Human Diseases;Human Diseases	Infectious diseases;Signal transduction;Infectious diseases;Cell growth and death;Translation;Signal transduction;Endocrine system;Signal transduction;Signal transduction;Cancers;Aging;Signal transduction;Drug resistance;Cancers	ko05165//Human papillomavirus infection;ko04151//PI3K-Akt signaling pathway;ko05163//Human cytomegalovirus infection;ko04218//Cellular senescence;ko03013//RNA transport;ko04150//mTOR signaling pathway;ko04910//Insulin signaling pathway;ko04152//AMPK signaling pathway;ko04066//HIF-1 signaling pathway;ko05231//Choline metabolism in cancer;ko04211//Longevity regulating pathway - mammal;ko04012//ErbB…	K07205;K07205;K07205;K07205;K07205;K07205;K07205;K07205;K07205;K07205;K07205;K07205;K07205;K07205	GO:0005634//nucleus;GO:0005737//cytoplasm;GO:0005829//cytosol;GO:0032991//macromolecular complex;GO:0099524//postsynaptic cytosol	GO:0005515//protein binding;GO:0008190//eukaryotic initiation factor 4E binding;GO:0030371//translation repressor activity;GO:0031369//translation initiation factor binding;GO:0051721//protein phosphatase 2A binding	GO:0000082//G1/S transition of mitotic cell cycle;GO:0002192//IRES-dependent translational initiation;GO:0002931//response to ischemia;GO:0006417//regulation of translation;GO:0006446//regulation of translational initiation;GO:0008286//insulin receptor signaling pathway;GO:0017148//negative regulation of translation;GO:0030324//lung development;GO:0031333//negative regulation of protein complex a…
ENSMUSG00000031628	1	1.29223e-09	5.20086e-08	Casp3	caspase 3 [Source:MGI Symbol;Acc:MGI:107739]	Human Diseases;Human Diseases;Environmental Information Processing;Human Diseases;Human Diseases;Human Diseases;Human Diseases;Human Diseases;Human Diseases;Human Diseases;Human Diseases;Human Diseases;Human Diseases;Human Diseases;Human Diseases;Cellular Processes;Organismal Systems;Organismal Systems;Environmental Information Processing;Human Diseases;Human Diseases;Human Diseases;Human Disease…	Cancers;Infectious diseases;Signal transduction;Infectious diseases;Cancers;Infectious diseases;Infectious diseases;Cancers;Neurodegenerative diseases;Infectious diseases;Neurodegenerative diseases;Endocrine and metabolic diseases;Infectious diseases;Cancers;Neurodegenerative diseases;Cell growth and death;Immune system;Nervous system;Signal transduction;Infectious diseases;Infectious diseases;En…	ko05200//Pathways in cancer;ko05165//Human papillomavirus infection;ko04010//MAPK signaling pathway;ko05163//Human cytomegalovirus infection;ko05203//Viral carcinogenesis;ko05167//Kaposi sarcoma-associated herpesvirus infection;ko05168//Herpes simplex infection;ko05205//Proteoglycans in cancer;ko05016//Huntington disease;ko05152//Tuberculosis;ko05010//Alzheimer disease;ko04932//Non-alcoholic fatt…	K02187;K02187;K02187;K02187;K02187;K02187;K02187;K02187;K02187;K02187;K02187;K02187;K02187;K02187;K02187;K02187;K02187;K02187;K02187;K02187;K02187;K02187;K02187;K02187;K02187;K02187;K02187;K02187;K02187;K02187;K02187;K02187	GO:0005634//nucleus;GO:0005737//cytoplasm;GO:0005829//cytosol;GO:0031264//death-inducing signaling complex;GO:0043025//neuronal cell body;GO:0045121//membrane raft	GO:0002020//protease binding;GO:0004190//aspartic-type endopeptidase activity;GO:0004197//cysteine-type endopeptidase activity;GO:0004861//cyclin-dependent protein serine/threonine kinase inhibitor activity;GO:0005123//death receptor binding;GO:0005515//protein binding;GO:0008233//peptidase activity;GO:0008234//cysteine-type peptidase activity;GO:0016005//phospholipase A2 activator activity;GO:00…	GO:0001554//luteolysis;GO:0001666//response to hypoxia;GO:0001782//B cell homeostasis;GO:0006508//proteolysis;GO:0006915//apoptotic process;GO:0006974//cellular response to DNA damage stimulus;GO:0007413//axonal fasciculation;GO:0007507//heart development;GO:0007605//sensory perception of sound;GO:0007611//learning or memory;GO:0008627//intrinsic apoptotic signaling pathway in response to osmotic…
ENSMUSG00000037921	1	6.85624e-12	3.36208e-10	Ddx60	DEAD (Asp-Glu-Ala-Asp) box polypeptide 60 [Source:MGI Symbol;Acc:MGI:2384570]	-	-	-	-	GO:0005737//cytoplasm;GO:0005829//cytosol;GO:0045111//intermediate filament cytoskeleton	GO:0003676//nucleic acid binding;GO:0003690//double-stranded DNA binding;GO:0003723//RNA binding;GO:0003725//double-stranded RNA binding;GO:0003727//single-stranded RNA binding;GO:0005515//protein binding;GO:0005524//ATP binding	GO:0009615//response to virus;GO:0051607//defense response to virus;GO:1900245//positive regulation of MDA-5 signaling pathway;GO:1900246//positive regulation of RIG-I signaling pathway
ENSMUSG00000038508	3	2.47042e-11	1.16844e-09	Gdf15	growth differentiation factor 15 [Source:MGI Symbol;Acc:MGI:1346047]	Environmental Information Processing	Signaling molecules and interaction	ko04060//Cytokine-cytokine receptor interaction	K05504	GO:0005576//extracellular region;GO:0005615//extracellular space;GO:0005634//nucleus;GO:0005737//cytoplasm;GO:0005794//Golgi apparatus	GO:0005125//cytokine activity;GO:0005160//transforming growth factor beta receptor binding;GO:0008083//growth factor activity;GO:0042803//protein homodimerization activity	GO:0000187//activation of MAPK activity;GO:0002023//reduction of food intake in response to dietary excess;GO:0010862//positive regulation of pathway-restricted SMAD protein phosphorylation;GO:0030509//BMP signaling pathway;GO:0035860//glial cell-derived neurotrophic factor receptor signaling pathway;GO:0040015//negative regulation of multicellular organism growth;GO:0042981//regulation of apopto…
ENSMUSG00000046718	1	2.41849e-180	3.03464e-177	Bst2	bone marrow stromal cell antigen 2 [Source:MGI Symbol;Acc:MGI:1916800]	-	-	-	-	GO:0005737//cytoplasm;GO:0005768//endosome;GO:0005770//late endosome;GO:0005794//Golgi apparatus;GO:0005886//plasma membrane;GO:0009986//cell surface;GO:0016020//membrane;GO:0016021//integral component of membrane;GO:0016324//apical plasma membrane;GO:0031225//anchored component of membrane;GO:0045121//membrane raft	GO:0008191//metalloendopeptidase inhibitor activity	GO:0002376//immune system process;GO:0002737//negative regulation of plasmacytoid dendritic cell cytokine production;GO:0009615//response to virus;GO:0010951//negative regulation of endopeptidase activity;GO:0030308//negative regulation of cell growth;GO:0030336//negative regulation of cell migration;GO:0032956//regulation of actin cytoskeleton organization;GO:0034341//response to interferon-gamm…
ENSMUSG00000005413	3	1.56062e-21	1.35323e-19	Hmox1	heme oxygenase 1 [Source:MGI Symbol;Acc:MGI:96163]	Metabolism;Human Diseases;Human Diseases;Human Diseases;Human Diseases;Environmental Information Processing;Organismal Systems;Metabolism;Cellular Processes	Global and overview maps;Cancers;Cancers;Cancers;Cardiovascular diseases;Signal transduction;Digestive system;Metabolism of cofactors and vitamins;Cell growth and death	ko01100//Metabolic pathways;ko05200//Pathways in cancer;ko05225//Hepatocellular carcinoma;ko05206//MicroRNAs in cancer;ko05418//Fluid shear stress and atherosclerosis;ko04066//HIF-1 signaling pathway;ko04978//Mineral absorption;ko00860//Porphyrin and chlorophyll metabolism;ko04216//Ferroptosis	K00510;K00510;K00510;K00510;K00510;K00510;K00510;K00510;K00510	GO:0005634//nucleus;GO:0005730//nucleolus;GO:0005783//endoplasmic reticulum;GO:0005789//endoplasmic reticulum membrane;GO:0005829//cytosol;GO:0005901//caveola;GO:0016020//membrane;GO:0016021//integral component of membrane;GO:0043231//intracellular membrane-bounded organelle;GO:0048471//perinuclear region of cytoplasm	GO:0004392//heme oxygenase (decyclizing) activity;GO:0004630//phospholipase D activity;GO:0016491//oxidoreductase activity;GO:0019899//enzyme binding;GO:0020037//heme binding;GO:0042803//protein homodimerization activity;GO:0046872//metal ion binding	GO:0001525//angiogenesis;GO:0001666//response to hypoxia;GO:0002246//wound healing involved in inflammatory response;GO:0006788//heme oxidation;GO:0006879//cellular iron ion homeostasis;GO:0006915//apoptotic process;GO:0006979//response to oxidative stress;GO:0007264//small GTPase mediated signal transduction;GO:0008217//regulation of blood pressure;GO:0008219//cell death;GO:0008285//negative reg…
ENSMUSG00000031712	1	1.46297e-13	8.0017e-12	Il15	interleukin 15 [Source:MGI Symbol;Acc:MGI:103014]	Human Diseases;Environmental Information Processing;Human Diseases;Human Diseases;Environmental Information Processing;Environmental Information Processing;Human Diseases;Organismal Systems	Cancers;Signaling molecules and interaction;Infectious diseases;Infectious diseases;Signal transduction;Signal transduction;Immune diseases;Immune system	ko05200//Pathways in cancer;ko04060//Cytokine-cytokine receptor interaction;ko05166//HTLV-I infection;ko05168//Herpes simplex infection;ko04630//Jak-STAT signaling pathway;ko04668//TNF signaling pathway;ko05323//Rheumatoid arthritis;ko04672//Intestinal immune network for IgA production	K05433;K05433;K05433;K05433;K05433;K05433;K05433;K05433	GO:0005576//extracellular region;GO:0005615//extracellular space;GO:0005654//nucleoplasm;GO:0005737//cytoplasm;GO:0005829//cytosol;GO:0009986//cell surface;GO:0016607//nuclear speck	GO:0005125//cytokine activity;GO:0005126//cytokine receptor binding	GO:0001866//NK T cell proliferation;GO:0006954//inflammatory response;GO:0006955//immune response;GO:0007260//tyrosine phosphorylation of STAT protein;GO:0007568//aging;GO:0008284//positive regulation of cell proliferation;GO:0014732//skeletal muscle atrophy;GO:0030212//hyaluronan metabolic process;GO:0030225//macrophage differentiation;GO:0031667//response to nutrient levels;GO:0032740//positive…
ENSMUSG00000031765	5	3.12043e-48	6.46233e-46	Mt1	metallothionein 1 [Source:MGI Symbol;Acc:MGI:97171]	Organismal Systems	Digestive system	ko04978//Mineral absorption	K14739	GO:0005634//nucleus;GO:0005737//cytoplasm;GO:0005764//lysosome;GO:0005829//cytosol;GO:0048471//perinuclear region of cytoplasm	GO:0005507//copper ion binding;GO:0008270//zinc ion binding;GO:0046872//metal ion binding	GO:0006875//cellular metal ion homeostasis;GO:0006882//cellular zinc ion homeostasis;GO:0007263//nitric oxide mediated signal transduction;GO:0010273//detoxification of copper ion;GO:0043524//negative regulation of neuron apoptotic process;GO:0045926//negative regulation of growth;GO:0071247//cellular response to chromate;GO:0071276//cellular response to cadmium ion;GO:0071280//cellular response …
ENSMUSG00000074151	1	2.51373e-30	2.88282e-28	Nlrc5	NLR family, CARD domain containing 5 [Source:MGI Symbol;Acc:MGI:3612191]	-	-	-	-	GO:0005634//nucleus;GO:0005737//cytoplasm;GO:0005813//centrosome;GO:0005829//cytosol	GO:0000166//nucleotide binding;GO:0000978//RNA polymerase II core promoter proximal region sequence-specific DNA binding;GO:0005515//protein binding;GO:0005524//ATP binding	GO:0002376//immune system process;GO:0009617//response to bacterium;GO:0032088//negative regulation of NF-kappaB transcription factor activity;GO:0035556//intracellular signal transduction;GO:0043549//regulation of kinase activity;GO:0045087//innate immune response;GO:0045345//positive regulation of MHC class I biosynthetic process;GO:0045944//positive regulation of transcription from RNA polymer…
ENSMUSG00000031779	1	5.71033e-80	2.13697e-77	Ccl22	chemokine (C-C motif) ligand 22 [Source:MGI Symbol;Acc:MGI:1306779]	Environmental Information Processing;Organismal Systems;Organismal Systems	Signaling molecules and interaction;Immune system;Immune system	ko04060//Cytokine-cytokine receptor interaction;ko04062//Chemokine signaling pathway;ko04625//C-type lectin receptor signaling pathway	K21095;K21095;K21095	GO:0005576//extracellular region;GO:0005615//extracellular space	GO:0005125//cytokine activity;GO:0008009//chemokine activity;GO:0048020//CCR chemokine receptor binding	GO:0002548//monocyte chemotaxis;GO:0006935//chemotaxis;GO:0006954//inflammatory response;GO:0006955//immune response;GO:0007165//signal transduction;GO:0007186//G-protein coupled receptor signaling pathway;GO:0030593//neutrophil chemotaxis;GO:0031640//killing of cells of other organism;GO:0043547//positive regulation of GTPase activity;GO:0048247//lymphocyte chemotaxis;GO:0060326//cell chemotaxis…
ENSMUSG00000031780	4	5.72571e-10	2.36696e-08	Ccl17	chemokine (C-C motif) ligand 17 [Source:MGI Symbol;Acc:MGI:1329039]	Environmental Information Processing;Organismal Systems;Organismal Systems;Organismal Systems	Signaling molecules and interaction;Immune system;Immune system;Immune system	ko04060//Cytokine-cytokine receptor interaction;ko04062//Chemokine signaling pathway;ko04625//C-type lectin receptor signaling pathway;ko04657//IL-17 signaling pathway	K21083;K21083;K21083;K21083	GO:0005576//extracellular region;GO:0005615//extracellular space	GO:0005125//cytokine activity;GO:0005515//protein binding;GO:0008009//chemokine activity;GO:0031729//CCR4 chemokine receptor binding;GO:0048020//CCR chemokine receptor binding	GO:0002548//monocyte chemotaxis;GO:0006935//chemotaxis;GO:0006954//inflammatory response;GO:0006955//immune response;GO:0006968//cellular defense response;GO:0007165//signal transduction;GO:0007186//G-protein coupled receptor signaling pathway;GO:0030593//neutrophil chemotaxis;GO:0031640//killing of cells of other organism;GO:0043547//positive regulation of GTPase activity;GO:0045662//negative re…
ENSMUSG00000031897	1	1.36397e-40	2.22099e-38	Psmb10	proteasome (prosome, macropain) subunit, beta type 10 [Source:MGI Symbol;Acc:MGI:1096380]	Genetic Information Processing	Folding, sorting and degradation	ko03050//Proteasome	K02733	GO:0000502//proteasome complex;GO:0005634//nucleus;GO:0005654//nucleoplasm;GO:0005737//cytoplasm;GO:0005829//cytosol;GO:0005839//proteasome core complex;GO:0019774//proteasome core complex, beta-subunit complex;GO:1990111//spermatoproteasome complex	GO:0004175//endopeptidase activity;GO:0004298//threonine-type endopeptidase activity;GO:0008233//peptidase activity;GO:0016787//hydrolase activity	GO:0000902//cell morphogenesis;GO:0002376//immune system process;GO:0006508//proteolysis;GO:0010498//proteasomal protein catabolic process;GO:0010499//proteasomal ubiquitin-independent protein catabolic process;GO:0042098//T cell proliferation;GO:0043161//proteasome-mediated ubiquitin-dependent protein catabolic process;GO:0051603//proteolysis involved in cellular protein catabolic process
ENSMUSG00000053687	5	1.61592e-46	3.16231e-44	Dpep2	dipeptidase 2 [Source:MGI Symbol;Acc:MGI:2442042]	-	-	-	-	GO:0005575//cellular_component;GO:0016020//membrane;GO:0031225//anchored component of membrane	GO:0008233//peptidase activity;GO:0008235//metalloexopeptidase activity;GO:0008237//metallopeptidase activity;GO:0008238//exopeptidase activity;GO:0008239//dipeptidyl-peptidase activity;GO:0016787//hydrolase activity;GO:0016805//dipeptidase activity;GO:0046872//metal ion binding	GO:0006508//proteolysis
ENSMUSG00000041515	1	9.43683e-108	5.59158e-105	Irf8	interferon regulatory factor 8 [Source:MGI Symbol;Acc:MGI:96395]	Human Diseases	Infectious diseases	ko05133//Pertussis	K10155	GO:0005634//nucleus;GO:0005654//nucleoplasm;GO:0005737//cytoplasm	GO:0000977//RNA polymerase II regulatory region sequence-specific DNA binding;GO:0000978//RNA polymerase II core promoter proximal region sequence-specific DNA binding;GO:0000981//RNA polymerase II transcription factor activity, sequence-specific DNA binding;GO:0001227//transcriptional repressor activity, RNA polymerase II transcription regulatory region sequence-specific binding;GO:0003677//DNA …	GO:0000122//negative regulation of transcription from RNA polymerase II promoter;GO:0002376//immune system process;GO:0006355//regulation of transcription, DNA-templated;GO:0006909//phagocytosis;GO:0006914//autophagy;GO:0006955//immune response;GO:0009617//response to bacterium;GO:0030099//myeloid cell differentiation;GO:0032729//positive regulation of interferon-gamma production;GO:0032735//posi…
ENSMUSG00000006589	3	8.68839e-29	9.5532e-27	Aprt	adenine phosphoribosyl transferase [Source:MGI Symbol;Acc:MGI:88061]	Metabolism;Metabolism	Global and overview maps;Nucleotide metabolism	ko01100//Metabolic pathways;ko00230//Purine metabolism	K00759;K00759	GO:0005654//nucleoplasm;GO:0005737//cytoplasm;GO:0005829//cytosol	GO:0002055//adenine binding;GO:0003999//adenine phosphoribosyltransferase activity;GO:0016208//AMP binding;GO:0016740//transferase activity;GO:0016757//transferase activity, transferring glycosyl groups	GO:0006166//purine ribonucleoside salvage;GO:0006168//adenine salvage;GO:0007595//lactation;GO:0007625//grooming behavior;GO:0009116//nucleoside metabolic process;GO:0032869//cellular response to insulin stimulus;GO:0044209//AMP salvage;GO:0046083//adenine metabolic process
ENSMUSG00000000740	4	1.32876e-12	6.8578e-11	Rpl13	ribosomal protein L13 [Source:MGI Symbol;Acc:MGI:105922]	Genetic Information Processing	Translation	ko03010//Ribosome	K02873	GO:0005622//intracellular;GO:0005730//nucleolus;GO:0005783//endoplasmic reticulum;GO:0005829//cytosol;GO:0005840//ribosome;GO:0022625//cytosolic large ribosomal subunit	GO:0003735//structural constituent of ribosome	GO:0006412//translation
ENSMUSG00000025278	1	7.2833e-13	3.8266e-11	Flnb	filamin, beta [Source:MGI Symbol;Acc:MGI:2446089]	Environmental Information Processing;Human Diseases;Cellular Processes;Human Diseases	Signal transduction;Cancers;Cellular community - eukaryotes;Infectious diseases	ko04010//MAPK signaling pathway;ko05205//Proteoglycans in cancer;ko04510//Focal adhesion;ko05132//Salmonella infection	K04437;K04437;K04437;K04437	GO:0001725//stress fiber;GO:0005634//nucleus;GO:0005737//cytoplasm;GO:0005829//cytosol;GO:0005856//cytoskeleton;GO:0005886//plasma membrane;GO:0005903//brush border;GO:0005925//focal adhesion;GO:0005938//cell cortex;GO:0030018//Z disc;GO:0043005//neuron projection;GO:0043025//neuronal cell body;GO:0045335//phagocytic vesicle	GO:0003779//actin binding;GO:0005515//protein binding;GO:0042802//identical protein binding	GO:0003334//keratinocyte development;GO:0003382//epithelial cell morphogenesis;GO:0007519//skeletal muscle tissue development;GO:0030036//actin cytoskeleton organization;GO:0030154//cell differentiation;GO:0071346//cellular response to interferon-gamma
ENSMUSG00000025279	1	2.36912e-15	1.45636e-13	Dnase1l3	deoxyribonuclease 1-like 3 [Source:MGI Symbol;Acc:MGI:1314633]	-	-	-	-	GO:0005576//extracellular region;GO:0005634//nucleus;GO:0005783//endoplasmic reticulum	GO:0003677//DNA binding;GO:0004518//nuclease activity;GO:0004519//endonuclease activity;GO:0004520//endodeoxyribonuclease activity;GO:0004530//deoxyribonuclease I activity;GO:0004536//deoxyribonuclease activity;GO:0016787//hydrolase activity	GO:0000737//DNA catabolic process, endonucleolytic;GO:0002283//neutrophil activation involved in immune response;GO:0002673//regulation of acute inflammatory response;GO:0006308//DNA catabolic process;GO:0006309//apoptotic DNA fragmentation;GO:0006915//apoptotic process;GO:0010623//developmental programmed cell death;GO:0012501//programmed cell death;GO:0070948//regulation of neutrophil mediated …
ENSMUSG00000012405	4	4.27775e-13	2.28121e-11	Rpl15	ribosomal protein L15 [Source:MGI Symbol;Acc:MGI:1913730]	Genetic Information Processing	Translation	ko03010//Ribosome	K02877	GO:0005622//intracellular;GO:0005634//nucleus;GO:0005840//ribosome;GO:0016020//membrane;GO:0022625//cytosolic large ribosomal subunit;GO:0031672//A band	GO:0003723//RNA binding;GO:0003735//structural constituent of ribosome	GO:0002181//cytoplasmic translation;GO:0006412//translation
ENSMUSG00000021877	1	7.73891e-13	4.04605e-11	Arf4	ADP-ribosylation factor 4 [Source:MGI Symbol;Acc:MGI:99433]	-	-	-	-	GO:0005737//cytoplasm;GO:0005794//Golgi apparatus;GO:0005829//cytosol;GO:0005886//plasma membrane;GO:0016020//membrane;GO:0016021//integral component of membrane;GO:0032587//ruffle membrane;GO:0043197//dendritic spine	GO:0000166//nucleotide binding;GO:0005154//epidermal growth factor receptor binding;GO:0005515//protein binding;GO:0005525//GTP binding	GO:0006471//protein ADP-ribosylation;GO:0006886//intracellular protein transport;GO:0006890//retrograde vesicle-mediated transport, Golgi to ER;GO:0007173//epidermal growth factor receptor signaling pathway;GO:0007420//brain development;GO:0007612//learning;GO:0015031//protein transport;GO:0016192//vesicle-mediated transport;GO:0016477//cell migration;GO:0031584//activation of phospholipase D act…
ENSMUSG00000050335	3	6.5979e-13	3.50099e-11	Lgals3	lectin, galactose binding, soluble 3 [Source:MGI Symbol;Acc:MGI:96778]	-	-	-	-	GO:0001772//immunological synapse;GO:0005634//nucleus;GO:0005737//cytoplasm;GO:0005743//mitochondrial inner membrane	GO:0019863//IgE binding;GO:0019903//protein phosphatase binding;GO:0030246//carbohydrate binding;GO:0042056//chemoattractant activity;GO:0043236//laminin binding	GO:0002548//monocyte chemotaxis;GO:0030593//neutrophil chemotaxis;GO:0030855//epithelial cell differentiation;GO:0042129//regulation of T cell proliferation;GO:0045806//negative regulation of endocytosis;GO:0048245//eosinophil chemotaxis;GO:0048246//macrophage chemotaxis;GO:0050918//positive chemotaxis;GO:0070232//regulation of T cell apoptotic process;GO:0071674//mononuclear cell migration;GO:00…
ENSMUSG00000115338	1	2.78343e-47	5.54891e-45	Pnp	purine-nucleoside phosphorylase [Source:MGI Symbol;Acc:MGI:97365]	Metabolism;Metabolism;Metabolism;Metabolism	Global and overview maps;Nucleotide metabolism;Nucleotide metabolism;Metabolism of cofactors and vitamins	ko01100//Metabolic pathways;ko00230//Purine metabolism;ko00240//Pyrimidine metabolism;ko00760//Nicotinate and nicotinamide metabolism	K03783;K03783;K03783;K03783	-	GO:0003824//catalytic activity;GO:0004731//purine-nucleoside phosphorylase activity;GO:0016740//transferase activity;GO:0016757//transferase activity, transferring glycosyl groups;GO:0016763//transferase activity, transferring pentosyl groups	GO:0006139//nucleobase-containing compound metabolic process;GO:0009116//nucleoside metabolic process
ENSMUSG00000021880	1	3.35052e-25	3.26347e-23	Rnase6	ribonuclease, RNase A family, 6 [Source:MGI Symbol;Acc:MGI:1925666]	-	-	-	-	GO:0005615//extracellular space;GO:0031410//cytoplasmic vesicle	GO:0003676//nucleic acid binding;GO:0004518//nuclease activity;GO:0004519//endonuclease activity;GO:0004540//ribonuclease activity;GO:0016787//hydrolase activity	GO:0019731//antibacterial humoral response;GO:0045087//innate immune response;GO:0050829//defense response to Gram-negative bacterium;GO:0050830//defense response to Gram-positive bacterium;GO:0051607//defense response to virus;GO:0090501//RNA phosphodiester bond hydrolysis
ENSMUSG00000022216	1	7.75176e-65	2.26511e-62	Psme1	proteasome (prosome, macropain) activator subunit 1 (PA28 alpha) [Source:MGI Symbol;Acc:MGI:1096367]	Organismal Systems;Genetic Information Processing	Immune system;Folding, sorting and degradation	ko04612//Antigen processing and presentation;ko03050//Proteasome	K06696;K06696	GO:0000502//proteasome complex;GO:0005654//nucleoplasm;GO:0005737//cytoplasm;GO:0008537//proteasome activator complex	GO:0005515//protein binding;GO:0061133//endopeptidase activator activity	GO:0010950//positive regulation of endopeptidase activity;GO:0019884//antigen processing and presentation of exogenous antigen;GO:0061136//regulation of proteasomal protein catabolic process;GO:2000045//regulation of G1/S transition of mitotic cell cycle
ENSMUSG00000079197	1	2.84723e-114	1.95917e-111	Psme2	proteasome (prosome, macropain) activator subunit 2 (PA28 beta) [Source:MGI Symbol;Acc:MGI:1096365]	Organismal Systems;Genetic Information Processing	Immune system;Folding, sorting and degradation	ko04612//Antigen processing and presentation;ko03050//Proteasome	K06697;K06697	GO:0000502//proteasome complex;GO:0005654//nucleoplasm;GO:0005737//cytoplasm;GO:0008537//proteasome activator complex	GO:0005515//protein binding;GO:0042802//identical protein binding;GO:0061133//endopeptidase activator activity	GO:0010950//positive regulation of endopeptidase activity;GO:0019884//antigen processing and presentation of exogenous antigen;GO:0061136//regulation of proteasomal protein catabolic process;GO:2000045//regulation of G1/S transition of mitotic cell cycle
ENSMUSG00000046908	3	6.95457e-23	6.36686e-21	Ltb4r1	leukotriene B4 receptor 1 [Source:MGI Symbol;Acc:MGI:1309472]	Environmental Information Processing	Signaling molecules and interaction	ko04080//Neuroactive ligand-receptor interaction	K04296	GO:0005886//plasma membrane;GO:0005887//integral component of plasma membrane;GO:0016020//membrane;GO:0016021//integral component of membrane;GO:0045121//membrane raft	GO:0001632//leukotriene B4 receptor activity;GO:0004930//G-protein coupled receptor activity;GO:0004966//galanin receptor activity;GO:0004974//leukotriene receptor activity;GO:0008528//G-protein coupled peptide receptor activity	GO:0006954//inflammatory response;GO:0007165//signal transduction;GO:0007186//G-protein coupled receptor signaling pathway;GO:0007218//neuropeptide signaling pathway;GO:0061737//leukotriene signaling pathway
ENSMUSG00000044703	1	3.15644e-71	1.03585e-68	Phf11a	PHD finger protein 11A [Source:MGI Symbol;Acc:MGI:1918441]	-	-	-	-	GO:0005634//nucleus;GO:0005654//nucleoplasm;GO:0031965//nuclear membrane	GO:0003674//molecular_function;GO:0046872//metal ion binding	GO:0050776//regulation of immune response
ENSMUSG00000091649	1	3.39676e-238	8.05069e-235	Phf11b	PHD finger protein 11B [Source:MGI Symbol;Acc:MGI:3645789]	-	-	-	-	GO:0005654//nucleoplasm;GO:0031965//nuclear membrane	GO:0003674//molecular_function;GO:0046872//metal ion binding	GO:0008150//biological_process
ENSMUSG00000068245	1	1.15402e-82	4.55858e-80	Phf11d	PHD finger protein 11D [Source:MGI Symbol;Acc:MGI:1277133]	-	-	-	-	GO:0005634//nucleus;GO:0005654//nucleoplasm;GO:0031965//nuclear membrane	GO:0003674//molecular_function;GO:0046872//metal ion binding	GO:0008150//biological_process
ENSMUSG00000091144	1	7.30659e-15	4.41521e-13	Phf11c	PHD finger protein 11C [Source:MGI Symbol;Acc:MGI:3648476]	-	-	-	-	GO:0005654//nucleoplasm;GO:0031965//nuclear membrane	GO:0003674//molecular_function;GO:0046872//metal ion binding	GO:0008150//biological_process
ENSMUSG00000043157	3	2.23066e-09	8.74671e-08	Arl11	ADP-ribosylation factor-like 11 [Source:MGI Symbol;Acc:MGI:2444054]	-	-	-	-	GO:0005737//cytoplasm;GO:0005886//plasma membrane	GO:0000166//nucleotide binding;GO:0005525//GTP binding	GO:0002244//hematopoietic progenitor cell differentiation;GO:0006886//intracellular protein transport;GO:0016192//vesicle-mediated transport
ENSMUSG00000022037	1	1.56187e-09	6.22733e-08	Clu	clusterin [Source:MGI Symbol;Acc:MGI:88423]	Organismal Systems	Immune system	ko04610//Complement and coagulation cascades	K17252	GO:0005576//extracellular region;GO:0005615//extracellular space;GO:0005634//nucleus;GO:0005737//cytoplasm;GO:0005739//mitochondrion;GO:0005743//mitochondrial inner membrane;GO:0005783//endoplasmic reticulum;GO:0005829//cytosol;GO:0005856//cytoskeleton;GO:0009986//cell surface;GO:0016020//membrane;GO:0016235//aggresome;GO:0030426//growth cone;GO:0031410//cytoplasmic vesicle;GO:0031966//mitochondr…	GO:0001540//beta-amyloid binding;GO:0005102//receptor binding;GO:0005515//protein binding;GO:0031625//ubiquitin protein ligase binding;GO:0044877//macromolecular complex binding;GO:0047485//protein N-terminus binding;GO:0048156//tau protein binding;GO:0050750//low-density lipoprotein particle receptor binding;GO:0051082//unfolded protein binding;GO:0051787//misfolded protein binding	GO:0000902//cell morphogenesis;GO:0001774//microglial cell activation;GO:0002434//immune complex clearance;GO:0008284//positive regulation of cell proliferation;GO:0009615//response to virus;GO:0010628//positive regulation of gene expression;GO:0017038//protein import;GO:0031018//endocrine pancreas development;GO:0031333//negative regulation of protein complex assembly;GO:0031334//positive regula…
ENSMUSG00000022014	1	2.97555e-87	1.26943e-84	Epsti1	epithelial stromal interaction 1 (breast) [Source:MGI Symbol;Acc:MGI:1915168]	-	-	-	-	GO:0005575//cellular_component	GO:0003674//molecular_function	GO:0008150//biological_process
ENSMUSG00000033083	1	2.41773e-42	4.19289e-40	Tbc1d4	TBC1 domain family, member 4 [Source:MGI Symbol;Acc:MGI:2429660]	Organismal Systems;Human Diseases	Endocrine system;Endocrine and metabolic diseases	ko04919//Thyroid hormone signaling pathway;ko04931//Insulin resistance	K17902;K17902	GO:0005829//cytosol;GO:0031982//vesicle	GO:0005515//protein binding	GO:0016192//vesicle-mediated transport;GO:0031339//negative regulation of vesicle fusion;GO:0032869//cellular response to insulin stimulus
ENSMUSG00000049723	5	1.29701e-37	1.92129e-35	Mmp12	matrix metallopeptidase 12 [Source:MGI Symbol;Acc:MGI:97005]	-	-	-	-	GO:0005576//extracellular region;GO:0005615//extracellular space;GO:0005634//nucleus;GO:0005737//cytoplasm;GO:0031012//extracellular matrix	GO:0001047//core promoter binding;GO:0004222//metalloendopeptidase activity;GO:0005509//calcium ion binding;GO:0005518//collagen binding;GO:0008233//peptidase activity;GO:0008237//metallopeptidase activity;GO:0008270//zinc ion binding;GO:0016787//hydrolase activity;GO:0043565//sequence-specific DNA binding;GO:0046872//metal ion binding	GO:0000122//negative regulation of transcription from RNA polymerase II promoter;GO:0006508//proteolysis;GO:0006606//protein import into nucleus;GO:0010628//positive regulation of gene expression;GO:0030198//extracellular matrix organization;GO:0030574//collagen catabolic process;GO:0035313//wound healing, spreading of epidermal cells;GO:0042060//wound healing;GO:0045944//positive regulation of t…
ENSMUSG00000050912	1	1.11355e-104	6.41974e-102	Tmem123	transmembrane protein 123 [Source:MGI Symbol;Acc:MGI:1919179]	-	-	-	-	GO:0009897//external side of plasma membrane;GO:0016020//membrane;GO:0016021//integral component of membrane;GO:0031410//cytoplasmic vesicle	GO:0003674//molecular_function	GO:0070267//oncosis
ENSMUSG00000057367	1	4.85492e-17	3.2981e-15	Birc2	baculoviral IAP repeat-containing 2 [Source:MGI Symbol;Acc:MGI:1197009]	Human Diseases;Cellular Processes;Cellular Processes;Organismal Systems;Environmental Information Processing;Genetic Information Processing;Cellular Processes;Environmental Information Processing;Human Diseases;Environmental Information Processing;Human Diseases;Human Diseases;Cellular Processes	Cancers;Cellular community - eukaryotes;Cell growth and death;Immune system;Signal transduction;Folding, sorting and degradation;Cell growth and death;Signal transduction;Infectious diseases;Signal transduction;Cancers;Drug resistance;Cell growth and death	ko05200//Pathways in cancer;ko04510//Focal adhesion;ko04217//Necroptosis;ko04621//NOD-like receptor signaling pathway;ko04390//Hippo signaling pathway;ko04120//Ubiquitin mediated proteolysis;ko04210//Apoptosis;ko04668//TNF signaling pathway;ko05145//Toxoplasmosis;ko04064//NF-kappa B signaling pathway;ko05222//Small cell lung cancer;ko01524//Platinum drug resistance;ko04215//Apoptosis - multiple s…	K16060;K16060;K16060;K16060;K16060;K16060;K16060;K16060;K16060;K16060;K16060;K16060;K16060	GO:0001741//XY body;GO:0005634//nucleus;GO:0005737//cytoplasm;GO:0009898//cytoplasmic side of plasma membrane;GO:0016020//membrane;GO:0016021//integral component of membrane;GO:0032991//macromolecular complex;GO:0035631//CD40 receptor complex;GO:0045121//membrane raft	GO:0003713//transcription coactivator activity;GO:0004842//ubiquitin-protein transferase activity;GO:0005515//protein binding;GO:0008270//zinc ion binding;GO:0016740//transferase activity;GO:0042802//identical protein binding;GO:0043027//cysteine-type endopeptidase inhibitor activity involved in apoptotic process;GO:0043130//ubiquitin binding;GO:0046872//metal ion binding;GO:0047485//protein N-te…	GO:0000209//protein polyubiquitination;GO:0001666//response to hypoxia;GO:0001890//placenta development;GO:0006915//apoptotic process;GO:0010243//response to organonitrogen compound;GO:0014070//response to organic cyclic compound;GO:0031398//positive regulation of protein ubiquitination;GO:0042981//regulation of apoptotic process;GO:0043066//negative regulation of apoptotic process;GO:0043123//po…
ENSMUSG00000037405	1	2.78795e-45	5.26281e-43	Icam1	intercellular adhesion molecule 1 [Source:MGI Symbol;Acc:MGI:96392]	Human Diseases;Human Diseases;Human Diseases;Human Diseases;Environmental Information Processing;Human Diseases;Organismal Systems;Organismal Systems;Environmental Information Processing;Human Diseases;Environmental Information Processing;Human Diseases;Human Diseases;Human Diseases;Human Diseases;Human Diseases	Infectious diseases;Infectious diseases;Infectious diseases;Infectious diseases;Signaling molecules and interaction;Cardiovascular diseases;Immune system;Immune system;Signal transduction;Endocrine and metabolic diseases;Signal transduction;Immune diseases;Cardiovascular diseases;Infectious diseases;Infectious diseases;Infectious diseases	ko05166//HTLV-I infection;ko05167//Kaposi sarcoma-associated herpesvirus infection;ko05169//Epstein-Barr virus infection;ko05164//Influenza A;ko04514//Cell adhesion molecules (CAMs);ko05418//Fluid shear stress and atherosclerosis;ko04650//Natural killer cell mediated cytotoxicity;ko04670//Leukocyte transendothelial migration;ko04668//TNF signaling pathway;ko04933//AGE-RAGE signaling pathway in di…	K06490;K06490;K06490;K06490;K06490;K06490;K06490;K06490;K06490;K06490;K06490;K06490;K06490;K06490;K06490;K06490	GO:0001772//immunological synapse;GO:0005615//extracellular space;GO:0005886//plasma membrane;GO:0005887//integral component of plasma membrane;GO:0009897//external side of plasma membrane;GO:0009986//cell surface;GO:0016020//membrane;GO:0016021//integral component of membrane;GO:0045121//membrane raft;GO:0070062//extracellular exosome	GO:0005178//integrin binding;GO:0044877//macromolecular complex binding	GO:0002291//T cell activation via T cell receptor contact with antigen bound to MHC molecule on antigen presenting cell;GO:0002438//acute inflammatory response to antigenic stimulus;GO:0002457//T cell antigen processing and presentation;GO:0002693//positive regulation of cellular extravasation;GO:0007155//cell adhesion;GO:0007159//leukocyte cell-cell adhesion;GO:0007605//sensory perception of sou…
ENSMUSG00000031996	3	1.92465e-09	7.61685e-08	Aplp2	amyloid beta (A4) precursor-like protein 2 [Source:MGI Symbol;Acc:MGI:88047]	-	-	-	-	GO:0005634//nucleus;GO:0005886//plasma membrane;GO:0016020//membrane;GO:0016021//integral component of membrane	GO:0003677//DNA binding;GO:0004867//serine-type endopeptidase inhibitor activity;GO:0005515//protein binding;GO:0008201//heparin binding;GO:0042802//identical protein binding;GO:0046872//metal ion binding;GO:0046914//transition metal ion binding	GO:0001967//suckling behavior;GO:0006878//cellular copper ion homeostasis;GO:0007176//regulation of epidermal growth factor-activated receptor activity;GO:0007617//mating behavior;GO:0007626//locomotory behavior;GO:0008203//cholesterol metabolic process;GO:0010951//negative regulation of endopeptidase activity;GO:0030198//extracellular matrix organization;GO:0030900//forebrain development;GO:0030…
ENSMUSG00000048534	1	5.47779e-10	2.28216e-08	Jaml	junction adhesion molecule like [Source:MGI Symbol;Acc:MGI:2685484]	-	-	-	-	GO:0005886//plasma membrane;GO:0005923//bicellular tight junction;GO:0016020//membrane;GO:0016021//integral component of membrane;GO:0030054//cell junction	GO:0005178//integrin binding;GO:0042803//protein homodimerization activity;GO:0050839//cell adhesion molecule binding	GO:0002376//immune system process;GO:0007155//cell adhesion;GO:0007157//heterophilic cell-cell adhesion via plasma membrane cell adhesion molecules;GO:0030593//neutrophil chemotaxis;GO:0035696//monocyte extravasation;GO:0046629//gamma-delta T cell activation;GO:0050900//leukocyte migration;GO:0060054//positive regulation of epithelial cell proliferation involved in wound healing;GO:0072672//neutr…
ENSMUSG00000032089	1	1.89265e-10	8.22241e-09	Il10ra	interleukin 10 receptor, alpha [Source:MGI Symbol;Acc:MGI:96538]	Environmental Information Processing;Human Diseases;Human Diseases;Human Diseases;Environmental Information Processing;Human Diseases	Signaling molecules and interaction;Infectious diseases;Infectious diseases;Infectious diseases;Signal transduction;Infectious diseases	ko04060//Cytokine-cytokine receptor interaction;ko05163//Human cytomegalovirus infection;ko05169//Epstein-Barr virus infection;ko05152//Tuberculosis;ko04630//Jak-STAT signaling pathway;ko05145//Toxoplasmosis	K05134;K05134;K05134;K05134;K05134;K05134	GO:0005737//cytoplasm;GO:0005886//plasma membrane;GO:0016020//membrane;GO:0016021//integral component of membrane	GO:0004896//cytokine receptor activity;GO:0004920//interleukin-10 receptor activity;GO:0005515//protein binding;GO:0019969//interleukin-10 binding	GO:0010507//negative regulation of autophagy;GO:0019221//cytokine-mediated signaling pathway;GO:0032496//response to lipopolysaccharide;GO:0046427//positive regulation of JAK-STAT cascade;GO:0050807//regulation of synapse organization;GO:0070086//ubiquitin-dependent endocytosis
ENSMUSG00000032068	4	4.59782e-14	2.5946e-12	Plet1	placenta expressed transcript 1 [Source:MGI Symbol;Acc:MGI:1923759]	-	-	-	-	GO:0005886//plasma membrane;GO:0009897//external side of plasma membrane;GO:0016020//membrane;GO:0016324//apical plasma membrane;GO:0031225//anchored component of membrane	-	GO:0001953//negative regulation of cell-matrix adhesion;GO:0030154//cell differentiation;GO:0030335//positive regulation of cell migration;GO:0035313//wound healing, spreading of epidermal cells
ENSMUSG00000032324	1	6.91105e-13	3.649e-11	Tspan3	tetraspanin 3 [Source:MGI Symbol;Acc:MGI:1928098]	-	-	-	-	GO:0005887//integral component of plasma membrane;GO:0016020//membrane;GO:0016021//integral component of membrane	-	GO:0016477//cell migration
ENSMUSG00000038264	1	1.00531e-09	4.06913e-08	Sema7a	sema domain, immunoglobulin domain (Ig), and GPI membrane anchor, (semaphorin) 7A [Source:MGI Symbol;Acc:MGI:1306826]	Organismal Systems	Development	ko04360//Axon guidance	K06529	GO:0005615//extracellular space;GO:0005886//plasma membrane;GO:0005887//integral component of plasma membrane;GO:0009897//external side of plasma membrane;GO:0016020//membrane;GO:0031225//anchored component of membrane	GO:0005178//integrin binding;GO:0005515//protein binding;GO:0030215//semaphorin receptor binding;GO:0045499//chemorepellent activity	GO:0001755//neural crest cell migration;GO:0001934//positive regulation of protein phosphorylation;GO:0006954//inflammatory response;GO:0007229//integrin-mediated signaling pathway;GO:0007275//multicellular organism development;GO:0007399//nervous system development;GO:0021988//olfactory lobe development;GO:0030154//cell differentiation;GO:0030335//positive regulation of cell migration;GO:0031175…
ENSMUSG00000036986	1	8.43255e-20	6.61304e-18	Pml	promyelocytic leukemia [Source:MGI Symbol;Acc:MGI:104662]	Human Diseases;Cellular Processes;Human Diseases;Human Diseases;Human Diseases;Genetic Information Processing;Human Diseases	Cancers;Transport and catabolism;Infectious diseases;Cancers;Infectious diseases;Folding, sorting and degradation;Cancers	ko05200//Pathways in cancer;ko04144//Endocytosis;ko05168//Herpes simplex infection;ko05202//Transcriptional misregulation in cancers;ko05164//Influenza A;ko04120//Ubiquitin mediated proteolysis;ko05221//Acute myeloid leukemia	K10054;K10054;K10054;K10054;K10054;K10054;K10054	GO:0000784//nuclear chromosome, telomeric region;GO:0000792//heterochromatin;GO:0005634//nucleus;GO:0005654//nucleoplasm;GO:0005730//nucleolus;GO:0005737//cytoplasm;GO:0005768//endosome;GO:0005783//endoplasmic reticulum;GO:0005789//endoplasmic reticulum membrane;GO:0005829//cytosol;GO:0016020//membrane;GO:0016363//nuclear matrix;GO:0016605//PML body;GO:0031901//early endosome membrane;GO:0031965/…	GO:0003677//DNA binding;GO:0003713//transcription coactivator activity;GO:0005515//protein binding;GO:0008270//zinc ion binding;GO:0031625//ubiquitin protein ligase binding;GO:0032183//SUMO binding;GO:0042803//protein homodimerization activity;GO:0046332//SMAD binding;GO:0046872//metal ion binding;GO:0046982//protein heterodimerization activity;GO:0050897//cobalt ion binding	GO:0001666//response to hypoxia;GO:0001932//regulation of protein phosphorylation;GO:0002230//positive regulation of defense response to virus by host;GO:0002376//immune system process;GO:0006355//regulation of transcription, DNA-templated;GO:0006605//protein targeting;GO:0006606//protein import into nucleus;GO:0006915//apoptotic process;GO:0006919//activation of cysteine-type endopeptidase activ…
ENSMUSG00000032294	3	1.67824e-27	1.77221e-25	Pkm	pyruvate kinase, muscle [Source:MGI Symbol;Acc:MGI:97591]	Metabolism;Human Diseases;Human Diseases;Metabolism;Metabolism;Organismal Systems;Metabolism;Metabolism;Human Diseases;Human Diseases;Metabolism	Global and overview maps;Infectious diseases;Cancers;Nucleotide metabolism;Global and overview maps;Endocrine system;Global and overview maps;Carbohydrate metabolism;Cancers;Endocrine and metabolic diseases;Carbohydrate metabolism	ko01100//Metabolic pathways;ko05165//Human papillomavirus infection;ko05203//Viral carcinogenesis;ko00230//Purine metabolism;ko01200//Carbon metabolism;ko04922//Glucagon signaling pathway;ko01230//Biosynthesis of amino acids;ko00010//Glycolysis / Gluconeogenesis;ko05230//Central carbon metabolism in cancer;ko04930//Type II diabetes mellitus;ko00620//Pyruvate metabolism	K00873;K00873;K00873;K00873;K00873;K00873;K00873;K00873;K00873;K00873;K00873	GO:0005634//nucleus;GO:0005737//cytoplasm;GO:0005739//mitochondrion;GO:0005829//cytosol;GO:0005929//cilium;GO:0043209//myelin sheath;GO:1902912//pyruvate kinase complex	GO:0000166//nucleotide binding;GO:0000287//magnesium ion binding;GO:0003824//catalytic activity;GO:0004743//pyruvate kinase activity;GO:0005515//protein binding;GO:0005524//ATP binding;GO:0016301//kinase activity;GO:0016740//transferase activity;GO:0030955//potassium ion binding;GO:0042802//identical protein binding;GO:0043531//ADP binding;GO:0046872//metal ion binding;GO:0070324//thyroid hormone…	GO:0001889//liver development;GO:0006006//glucose metabolic process;GO:0006096//glycolytic process;GO:0006754//ATP biosynthetic process;GO:0008152//metabolic process;GO:0012501//programmed cell death;GO:0016310//phosphorylation;GO:0031100//organ regeneration;GO:0032869//cellular response to insulin stimulus;GO:0042866//pyruvate biosynthetic process;GO:0043403//skeletal muscle tissue regeneration;…
ENSMUSG00000032278	1	2.11933e-09	8.35629e-08	Paqr5	progestin and adipoQ receptor family member V [Source:MGI Symbol;Acc:MGI:1921340]	-	-	-	-	GO:0005886//plasma membrane;GO:0016020//membrane;GO:0016021//integral component of membrane	GO:0005496//steroid binding;GO:0008289//lipid binding;GO:0038023//signaling receptor activity	GO:0007275//multicellular organism development;GO:0030154//cell differentiation;GO:0048477//oogenesis
ENSMUSG00000032399	4	8.1892e-11	3.70093e-09	Rpl4	ribosomal protein L4 [Source:MGI Symbol;Acc:MGI:1915141]	Genetic Information Processing	Translation	ko03010//Ribosome	K02930	GO:0005634//nucleus;GO:0005791//rough endoplasmic reticulum;GO:0005840//ribosome;GO:0014069//postsynaptic density;GO:0015934//large ribosomal subunit;GO:0022625//cytosolic large ribosomal subunit;GO:0031672//A band;GO:1990904//ribonucleoprotein complex	GO:0003735//structural constituent of ribosome;GO:0005515//protein binding;GO:0008097//5S rRNA binding	GO:0006412//translation;GO:0045773//positive regulation of axon extension;GO:0050772//positive regulation of axonogenesis
ENSMUSG00000036781	1	1.63101e-27	1.7309e-25	Rps27l	ribosomal protein S27-like [Source:MGI Symbol;Acc:MGI:1915191]	Genetic Information Processing	Translation	ko03010//Ribosome	K02978	GO:0005622//intracellular;GO:0005634//nucleus;GO:0005840//ribosome;GO:0022627//cytosolic small ribosomal subunit	GO:0003735//structural constituent of ribosome;GO:0008494//translation activator activity;GO:0008656//cysteine-type endopeptidase activator activity involved in apoptotic process;GO:0046872//metal ion binding	GO:0000028//ribosomal small subunit assembly;GO:0006412//translation;GO:0006919//activation of cysteine-type endopeptidase activity involved in apoptotic process;GO:0006978//DNA damage response, signal transduction by p53 class mediator resulting in transcription of p21 class mediator;GO:0031571//mitotic G1 DNA damage checkpoint;GO:0042771//intrinsic apoptotic signaling pathway in response to DNA…
ENSMUSG00000037742	4	3.51596e-16	2.2796e-14	Eef1a1	eukaryotic translation elongation factor 1 alpha 1 [Source:MGI Symbol;Acc:MGI:1096881]	Genetic Information Processing;Human Diseases	Translation;Infectious diseases	ko03013//RNA transport;ko05134//Legionellosis	K03231;K03231	GO:0005634//nucleus;GO:0005730//nucleolus;GO:0005737//cytoplasm;GO:0005829//cytosol;GO:0005886//plasma membrane;GO:0016020//membrane;GO:0030864//cortical actin cytoskeleton;GO:0032587//ruffle membrane;GO:0043209//myelin sheath	GO:0000049//tRNA binding;GO:0000166//nucleotide binding;GO:0003729//mRNA binding;GO:0003746//translation elongation factor activity;GO:0003924//GTPase activity;GO:0005515//protein binding;GO:0005516//calmodulin binding;GO:0005525//GTP binding;GO:0008144//drug binding;GO:0019900//kinase binding;GO:0019901//protein kinase binding	GO:0006412//translation;GO:0006414//translational elongation;GO:0010942//positive regulation of cell death;GO:0010976//positive regulation of neuron projection development;GO:0051260//protein homooligomerization;GO:0071364//cellular response to epidermal growth factor stimulus;GO:1900022//regulation of D-erythro-sphingosine kinase activity;GO:1903427//negative regulation of reactive oxygen specie…
ENSMUSG00000066456	1	9.1763e-21	7.52845e-19	Hmgn3	high mobility group nucleosomal binding domain 3 [Source:MGI Symbol;Acc:MGI:2138069]	-	-	-	-	GO:0000785//chromatin;GO:0005634//nucleus	GO:0003677//DNA binding;GO:0003682//chromatin binding;GO:0031492//nucleosomal DNA binding	GO:0006325//chromatin organization;GO:0006357//regulation of transcription from RNA polymerase II promoter;GO:0045944//positive regulation of transcription from RNA polymerase II promoter;GO:0051091//positive regulation of sequence-specific DNA binding transcription factor activity;GO:0061178//regulation of insulin secretion involved in cellular response to glucose stimulus
ENSMUSG00000032420	3	8.76318e-10	3.57414e-08	Nt5e	5' nucleotidase, ecto [Source:MGI Symbol;Acc:MGI:99782]	Metabolism;Metabolism;Metabolism;Metabolism	Global and overview maps;Nucleotide metabolism;Nucleotide metabolism;Metabolism of cofactors and vitamins	ko01100//Metabolic pathways;ko00230//Purine metabolism;ko00240//Pyrimidine metabolism;ko00760//Nicotinate and nicotinamide metabolism	K19970;K19970;K19970;K19970	GO:0005654//nucleoplasm;GO:0005829//cytosol;GO:0005886//plasma membrane;GO:0009986//cell surface;GO:0016020//membrane;GO:0016021//integral component of membrane;GO:0031225//anchored component of membrane;GO:0097060//synaptic membrane	GO:0000166//nucleotide binding;GO:0008198//ferrous iron binding;GO:0008253//5'-nucleotidase activity;GO:0016787//hydrolase activity;GO:0016788//hydrolase activity, acting on ester bonds;GO:0046872//metal ion binding	GO:0006196//AMP catabolic process;GO:0007159//leukocyte cell-cell adhesion;GO:0009166//nucleotide catabolic process;GO:0016311//dephosphorylation;GO:0046085//adenosine metabolic process;GO:0046086//adenosine biosynthetic process;GO:0050728//negative regulation of inflammatory response
ENSMUSG00000099974	1	1.07233e-38	1.66962e-36	Bcl2a1d	B cell leukemia/lymphoma 2 related protein A1d [Source:MGI Symbol;Acc:MGI:1278325]	Human Diseases;Cellular Processes;Environmental Information Processing;Human Diseases	Cancers;Cell growth and death;Signal transduction;Cancers	ko05202//Transcriptional misregulation in cancers;ko04210//Apoptosis;ko04064//NF-kappa B signaling pathway;ko05221//Acute myeloid leukemia	K02162;K02162;K02162;K02162	GO:0005741//mitochondrial outer membrane	GO:0042803//protein homodimerization activity;GO:0043027//cysteine-type endopeptidase inhibitor activity involved in apoptotic process;GO:0046982//protein heterodimerization activity;GO:0051400//BH domain binding	GO:0008630//intrinsic apoptotic signaling pathway in response to DNA damage;GO:0030217//T cell differentiation;GO:0042981//regulation of apoptotic process;GO:0043066//negative regulation of apoptotic process;GO:0043154//negative regulation of cysteine-type endopeptidase activity involved in apoptotic process;GO:0050852//T cell receptor signaling pathway;GO:0097192//extrinsic apoptotic signaling p…
ENSMUSG00000102037	1	8.2058e-33	1.04189e-30	Bcl2a1a	B cell leukemia/lymphoma 2 related protein A1a [Source:MGI Symbol;Acc:MGI:102687]	Human Diseases;Cellular Processes;Environmental Information Processing;Human Diseases	Cancers;Cell growth and death;Signal transduction;Cancers	ko05202//Transcriptional misregulation in cancers;ko04210//Apoptosis;ko04064//NF-kappa B signaling pathway;ko05221//Acute myeloid leukemia	K02162;K02162;K02162;K02162	GO:0005737//cytoplasm;GO:0005741//mitochondrial outer membrane	GO:0005515//protein binding;GO:0042803//protein homodimerization activity;GO:0046982//protein heterodimerization activity;GO:0051400//BH domain binding	GO:0001782//B cell homeostasis;GO:0002903//negative regulation of B cell apoptotic process;GO:0006915//apoptotic process;GO:0008630//intrinsic apoptotic signaling pathway in response to DNA damage;GO:0042981//regulation of apoptotic process;GO:0043066//negative regulation of apoptotic process;GO:0097192//extrinsic apoptotic signaling pathway in absence of ligand
ENSMUSG00000089929	1	1.01682e-67	3.0549e-65	Bcl2a1b	B cell leukemia/lymphoma 2 related protein A1b [Source:MGI Symbol;Acc:MGI:1278326]	Human Diseases;Cellular Processes;Environmental Information Processing;Human Diseases	Cancers;Cell growth and death;Signal transduction;Cancers	ko05202//Transcriptional misregulation in cancers;ko04210//Apoptosis;ko04064//NF-kappa B signaling pathway;ko05221//Acute myeloid leukemia	K02162;K02162;K02162;K02162	GO:0005741//mitochondrial outer membrane	GO:0042803//protein homodimerization activity;GO:0046982//protein heterodimerization activity;GO:0051400//BH domain binding	GO:0008630//intrinsic apoptotic signaling pathway in response to DNA damage;GO:0042981//regulation of apoptotic process;GO:0043066//negative regulation of apoptotic process;GO:0097192//extrinsic apoptotic signaling pathway in absence of ligand
ENSMUSG00000032554	3	1.07119e-34	1.48374e-32	Trf	transferrin [Source:MGI Symbol;Acc:MGI:98821]	Environmental Information Processing;Organismal Systems;Cellular Processes	Signal transduction;Digestive system;Cell growth and death	ko04066//HIF-1 signaling pathway;ko04978//Mineral absorption;ko04216//Ferroptosis	K14736;K14736;K14736	GO:0005576//extracellular region;GO:0005604//basement membrane;GO:0005615//extracellular space;GO:0005768//endosome;GO:0005769//early endosome;GO:0005770//late endosome;GO:0005905//coated pit;GO:0009925//basal plasma membrane;GO:0009986//cell surface;GO:0016020//membrane;GO:0016324//apical plasma membrane;GO:0030120//vesicle coat;GO:0030139//endocytic vesicle;GO:0031232//extrinsic component of ex…	GO:0005515//protein binding;GO:0008198//ferrous iron binding;GO:0008199//ferric iron binding;GO:0015091//ferric iron transmembrane transporter activity;GO:0034986//iron chaperone activity;GO:0046872//metal ion binding;GO:1990459//transferrin receptor binding	GO:0006811//ion transport;GO:0006826//iron ion transport;GO:0006879//cellular iron ion homeostasis;GO:0007015//actin filament organization;GO:0007257//activation of JUN kinase activity;GO:0009617//response to bacterium;GO:0030316//osteoclast differentiation;GO:0031643//positive regulation of myelination;GO:0034755//iron ion transmembrane transport;GO:0034756//regulation of iron ion transport;GO:0…
ENSMUSG00000032596	1	2.09445e-18	1.54062e-16	Uba7	ubiquitin-like modifier activating enzyme 7 [Source:MGI Symbol;Acc:MGI:1349462]	Human Diseases;Genetic Information Processing	Neurodegenerative diseases;Folding, sorting and degradation	ko05012//Parkinson disease;ko04120//Ubiquitin mediated proteolysis	K10698;K10698	GO:0005737//cytoplasm	GO:0004842//ubiquitin-protein transferase activity;GO:0008641//small protein activating enzyme activity;GO:0019782//ISG15 activating enzyme activity	GO:0006464//cellular protein modification process;GO:0016567//protein ubiquitination;GO:0019941//modification-dependent protein catabolic process;GO:0032020//ISG15-protein conjugation;GO:0032446//protein modification by small protein conjugation
ENSMUSG00000025794	4	6.99846e-13	3.68603e-11	Rpl14	ribosomal protein L14 [Source:MGI Symbol;Acc:MGI:1914365]	Genetic Information Processing	Translation	ko03010//Ribosome	K02875	GO:0005622//intracellular;GO:0005840//ribosome;GO:0014069//postsynaptic density;GO:0022625//cytosolic large ribosomal subunit	GO:0003723//RNA binding;GO:0003735//structural constituent of ribosome	GO:0006364//rRNA processing;GO:0006412//translation;GO:0042273//ribosomal large subunit biogenesis
ENSMUSG00000029530	1	1.36203e-25	1.35764e-23	Ccr9	chemokine (C-C motif) receptor 9 [Source:MGI Symbol;Acc:MGI:1341902]	Environmental Information Processing;Organismal Systems;Organismal Systems	Signaling molecules and interaction;Immune system;Immune system	ko04060//Cytokine-cytokine receptor interaction;ko04062//Chemokine signaling pathway;ko04672//Intestinal immune network for IgA production	K04184;K04184;K04184	GO:0005886//plasma membrane;GO:0009897//external side of plasma membrane;GO:0009986//cell surface;GO:0016020//membrane;GO:0016021//integral component of membrane	GO:0004930//G-protein coupled receptor activity;GO:0004950//chemokine receptor activity;GO:0005515//protein binding;GO:0016493//C-C chemokine receptor activity;GO:0019956//chemokine binding;GO:0019957//C-C chemokine binding	GO:0002305//CD8-positive, gamma-delta intraepithelial T cell differentiation;GO:0006935//chemotaxis;GO:0006955//immune response;GO:0007165//signal transduction;GO:0007186//G-protein coupled receptor signaling pathway;GO:0007204//positive regulation of cytosolic calcium ion concentration;GO:0019722//calcium-mediated signaling;GO:0060326//cell chemotaxis;GO:0070098//chemokine-mediated signaling pat…
ENSMUSG00000025804	3	2.85961e-52	6.55896e-50	Ccr1	chemokine (C-C motif) receptor 1 [Source:MGI Symbol;Acc:MGI:104618]	Environmental Information Processing;Human Diseases;Human Diseases;Organismal Systems	Signaling molecules and interaction;Infectious diseases;Infectious diseases;Immune system	ko04060//Cytokine-cytokine receptor interaction;ko05163//Human cytomegalovirus infection;ko05167//Kaposi sarcoma-associated herpesvirus infection;ko04062//Chemokine signaling pathway	K04176;K04176;K04176;K04176	GO:0005737//cytoplasm;GO:0005886//plasma membrane;GO:0009897//external side of plasma membrane;GO:0016020//membrane;GO:0016021//integral component of membrane;GO:0043025//neuronal cell body	GO:0004435//phosphatidylinositol phospholipase C activity;GO:0004930//G-protein coupled receptor activity;GO:0004950//chemokine receptor activity;GO:0005515//protein binding;GO:0016493//C-C chemokine receptor activity;GO:0019956//chemokine binding;GO:0019957//C-C chemokine binding;GO:0035717//chemokine (C-C motif) ligand 7 binding;GO:0071791//chemokine (C-C motif) ligand 5 binding	GO:0006816//calcium ion transport;GO:0006874//cellular calcium ion homeostasis;GO:0006887//exocytosis;GO:0006935//chemotaxis;GO:0006954//inflammatory response;GO:0006955//immune response;GO:0007165//signal transduction;GO:0007186//G-protein coupled receptor signaling pathway;GO:0007204//positive regulation of cytosolic calcium ion concentration;GO:0007267//cell-cell signaling;GO:0010629//negative…
ENSMUSG00000049103	3	4.12397e-12	2.05534e-10	Ccr2	chemokine (C-C motif) receptor 2 [Source:MGI Symbol;Acc:MGI:106185]	Environmental Information Processing;Organismal Systems	Signaling molecules and interaction;Immune system	ko04060//Cytokine-cytokine receptor interaction;ko04062//Chemokine signaling pathway	K04177;K04177	GO:0005737//cytoplasm;GO:0005829//cytosol;GO:0005886//plasma membrane;GO:0005887//integral component of plasma membrane;GO:0009897//external side of plasma membrane;GO:0016020//membrane;GO:0016021//integral component of membrane;GO:0030425//dendrite;GO:0043025//neuronal cell body;GO:0043204//perikaryon;GO:0048471//perinuclear region of cytoplasm	GO:0004930//G-protein coupled receptor activity;GO:0004950//chemokine receptor activity;GO:0005515//protein binding;GO:0016493//C-C chemokine receptor activity;GO:0019955//cytokine binding;GO:0019956//chemokine binding;GO:0019957//C-C chemokine binding;GO:0031727//CCR2 chemokine receptor binding;GO:0035715//chemokine (C-C motif) ligand 2 binding;GO:0035716//chemokine (C-C motif) ligand 12 binding…	GO:0001525//angiogenesis;GO:0001974//blood vessel remodeling;GO:0002246//wound healing involved in inflammatory response;GO:0002548//monocyte chemotaxis;GO:0002724//regulation of T cell cytokine production;GO:0002827//positive regulation of T-helper 1 type immune response;GO:0002829//negative regulation of type 2 immune response;GO:0006874//cellular calcium ion homeostasis;GO:0006935//chemotaxis;…
ENSMUSG00000058755	3	1.12427e-20	9.11852e-19	Osm	oncostatin M [Source:MGI Symbol;Acc:MGI:104749]	Environmental Information Processing;Environmental Information Processing;Environmental Information Processing	Signal transduction;Signaling molecules and interaction;Signal transduction	ko04151//PI3K-Akt signaling pathway;ko04060//Cytokine-cytokine receptor interaction;ko04630//Jak-STAT signaling pathway	K05418;K05418;K05418	GO:0005576//extracellular region;GO:0005615//extracellular space	GO:0005125//cytokine activity;GO:0005147//oncostatin-M receptor binding;GO:0008083//growth factor activity	GO:0006955//immune response;GO:0007260//tyrosine phosphorylation of STAT protein;GO:0007422//peripheral nervous system development;GO:0008284//positive regulation of cell proliferation;GO:0009408//response to heat;GO:0014068//positive regulation of phosphatidylinositol 3-kinase signaling;GO:0033138//positive regulation of peptidyl-serine phosphorylation;GO:0038165//oncostatin-M-mediated signaling…
ENSMUSG00000020437	1	1.41188e-24	1.36894e-22	Myo1g	myosin IG [Source:MGI Symbol;Acc:MGI:1927091]	-	-	-	-	GO:0001891//phagocytic cup;GO:0005886//plasma membrane;GO:0005902//microvillus;GO:0016020//membrane;GO:0016459//myosin complex;GO:0030027//lamellipodium;GO:0030175//filopodium;GO:0031256//leading edge membrane;GO:0042995//cell projection	GO:0000166//nucleotide binding;GO:0003774//motor activity;GO:0003779//actin binding;GO:0005516//calmodulin binding;GO:0005524//ATP binding;GO:0005546//phosphatidylinositol-4,5-bisphosphate binding;GO:0005547//phosphatidylinositol-3,4,5-trisphosphate binding;GO:0008289//lipid binding;GO:0043325//phosphatidylinositol-3,4-bisphosphate binding	GO:0002250//adaptive immune response;GO:0002376//immune system process;GO:0002456//T cell mediated immunity;GO:0006887//exocytosis;GO:0006909//phagocytosis;GO:0031589//cell-substrate adhesion;GO:0038096//Fc-gamma receptor signaling pathway involved in phagocytosis;GO:0071976//cell gliding
ENSMUSG00000041046	1	4.00894e-27	4.17145e-25	Ramp3	receptor (calcitonin) activity modifying protein 3 [Source:MGI Symbol;Acc:MGI:1860292]	Organismal Systems	Circulatory system	ko04270//Vascular smooth muscle contraction	K08449	GO:0005623//cell;GO:0005764//lysosome;GO:0005886//plasma membrane;GO:0009986//cell surface;GO:0016020//membrane;GO:0016021//integral component of membrane;GO:0043235//receptor complex;GO:1903143//adrenomedullin receptor complex	GO:0001605//adrenomedullin receptor activity;GO:0008565//protein transporter activity;GO:0015026//coreceptor activity;GO:0097643//amylin receptor activity	GO:0001525//angiogenesis;GO:0001921//positive regulation of receptor recycling;GO:0006816//calcium ion transport;GO:0006886//intracellular protein transport;GO:0007186//G-protein coupled receptor signaling pathway;GO:0007189//adenylate cyclase-activating G-protein coupled receptor signaling pathway;GO:0008277//regulation of G-protein coupled receptor protein signaling pathway;GO:0010628//positive…
ENSMUSG00000049659	1	1.43516e-11	6.89493e-10	Aftph	aftiphilin [Source:MGI Symbol;Acc:MGI:1923012]	-	-	-	-	GO:0005634//nucleus;GO:0005737//cytoplasm;GO:0005794//Golgi apparatus;GO:0005829//cytosol;GO:0030121//AP-1 adaptor complex;GO:0032588//trans-Golgi network membrane;GO:0043231//intracellular membrane-bounded organelle	GO:0030276//clathrin binding	GO:0015031//protein transport;GO:0046907//intracellular transport
ENSMUSG00000020134	1	3.15538e-28	3.41662e-26	Peli1	pellino 1 [Source:MGI Symbol;Acc:MGI:1914495]	-	-	-	-	GO:0005634//nucleus	GO:0004842//ubiquitin-protein transferase activity;GO:0005515//protein binding;GO:0016740//transferase activity;GO:0061630//ubiquitin protein ligase activity	GO:0000209//protein polyubiquitination;GO:0001819//positive regulation of cytokine production;GO:0008063//Toll signaling pathway;GO:0008592//regulation of Toll signaling pathway;GO:0016567//protein ubiquitination;GO:0030890//positive regulation of B cell proliferation;GO:0031398//positive regulation of protein ubiquitination;GO:0032088//negative regulation of NF-kappaB transcription factor activi…
ENSMUSG00000020275	1	1.22246e-16	8.12343e-15	Rel	reticuloendotheliosis oncogene [Source:MGI Symbol;Acc:MGI:97897]	Environmental Information Processing;Human Diseases;Human Diseases	Signal transduction;Cancers;Cancers	ko04014//Ras signaling pathway;ko05203//Viral carcinogenesis;ko05202//Transcriptional misregulation in cancers	K09254;K09254;K09254	GO:0005634//nucleus;GO:0005667//transcription factor complex;GO:0005737//cytoplasm	GO:0000980//RNA polymerase II distal enhancer sequence-specific DNA binding;GO:0001228//transcriptional activator activity, RNA polymerase II transcription regulatory region sequence-specific binding;GO:0003677//DNA binding;GO:0003700//transcription factor activity, sequence-specific DNA binding;GO:0043565//sequence-specific DNA binding	GO:0006355//regulation of transcription, DNA-templated;GO:0007249//I-kappaB kinase/NF-kappaB signaling;GO:0010629//negative regulation of gene expression;GO:0032688//negative regulation of interferon-beta production;GO:0043123//positive regulation of I-kappaB kinase/NF-kappaB signaling;GO:0045893//positive regulation of transcription, DNA-templated;GO:0045944//positive regulation of transcription…
ENSMUSG00000020460	4	1.584e-15	9.93774e-14	Rps27a	ribosomal protein S27A [Source:MGI Symbol;Acc:MGI:1925544]	Genetic Information Processing	Translation	ko03010//Ribosome	K02977	GO:0005634//nucleus;GO:0005654//nucleoplasm;GO:0005737//cytoplasm;GO:0005829//cytosol;GO:0005840//ribosome;GO:0022627//cytosolic small ribosomal subunit;GO:0043209//myelin sheath	GO:0003735//structural constituent of ribosome;GO:0005515//protein binding;GO:0031386//protein tag;GO:0031625//ubiquitin protein ligase binding;GO:0046872//metal ion binding	GO:0006412//translation;GO:0016567//protein ubiquitination;GO:0019941//modification-dependent protein catabolic process
ENSMUSG00000020415	1	1.38768e-19	1.07248e-17	Pttg1	pituitary tumor-transforming gene 1 [Source:MGI Symbol;Acc:MGI:1353578]	Human Diseases;Cellular Processes;Cellular Processes	Infectious diseases;Cell growth and death;Cell growth and death	ko05166//HTLV-I infection;ko04110//Cell cycle;ko04114//Oocyte meiosis	K06635;K06635;K06635	GO:0005634//nucleus;GO:0005737//cytoplasm;GO:0005829//cytosol	GO:0000981//RNA polymerase II transcription factor activity, sequence-specific DNA binding;GO:0004869//cysteine-type endopeptidase inhibitor activity;GO:0017124//SH3 domain binding;GO:0031072//heat shock protein binding;GO:0043022//ribosome binding	GO:0001558//regulation of cell growth;GO:0006281//DNA repair;GO:0006357//regulation of transcription from RNA polymerase II promoter;GO:0006366//transcription from RNA polymerase II promoter;GO:0006974//cellular response to DNA damage stimulus;GO:0007049//cell cycle;GO:0007059//chromosome segregation;GO:0007064//mitotic sister chromatid cohesion;GO:0008285//negative regulation of cell proliferati…
ENSMUSG00000004296	1	1.65991e-48	3.47132e-46	Il12b	interleukin 12b [Source:MGI Symbol;Acc:MGI:96540]	Human Diseases;Environmental Information Processing;Human Diseases;Human Diseases;Human Diseases;Human Diseases;Environmental Information Processing;Human Diseases;Organismal Systems;Human Diseases;Human Diseases;Human Diseases;Organismal Systems;Organismal Systems;Human Diseases;Organismal Systems;Human Diseases;Human Diseases;Human Diseases;Human Diseases;Human Diseases;Human Diseases	Cancers;Signaling molecules and interaction;Infectious diseases;Cancers;Infectious diseases;Infectious diseases;Signal transduction;Infectious diseases;Immune system;Infectious diseases;Infectious diseases;Infectious diseases;Immune system;Immune system;Infectious diseases;Immune system;Infectious diseases;Endocrine and metabolic diseases;Immune diseases;Infectious diseases;Immune diseases;Infect…	ko05200//Pathways in cancer;ko04060//Cytokine-cytokine receptor interaction;ko05168//Herpes simplex infection;ko05205//Proteoglycans in cancer;ko05152//Tuberculosis;ko05164//Influenza A;ko04630//Jak-STAT signaling pathway;ko05162//Measles;ko04625//C-type lectin receptor signaling pathway;ko05145//Toxoplasmosis;ko05146//Amoebiasis;ko05142//Chagas disease (American trypanosomiasis);ko04620//Toll-li…	K05425;K05425;K05425;K05425;K05425;K05425;K05425;K05425;K05425;K05425;K05425;K05425;K05425;K05425;K05425;K05425;K05425;K05425;K05425;K05425;K05425;K05425	GO:0005576//extracellular region;GO:0005615//extracellular space;GO:0005737//cytoplasm;GO:0005788//endoplasmic reticulum lumen;GO:0005796//Golgi lumen;GO:0009897//external side of plasma membrane;GO:0009986//cell surface;GO:0016020//membrane;GO:0031904//endosome lumen;GO:0043235//receptor complex;GO:0043514//interleukin-12 complex;GO:0070743//interleukin-23 complex	GO:0004896//cytokine receptor activity;GO:0005125//cytokine activity;GO:0005126//cytokine receptor binding;GO:0005515//protein binding;GO:0008083//growth factor activity;GO:0019955//cytokine binding;GO:0042164//interleukin-12 alpha subunit binding;GO:0042802//identical protein binding;GO:0042803//protein homodimerization activity;GO:0045519//interleukin-23 receptor binding;GO:0046982//protein het…	GO:0001916//positive regulation of T cell mediated cytotoxicity;GO:0002230//positive regulation of defense response to virus by host;GO:0002323//natural killer cell activation involved in immune response;GO:0002827//positive regulation of T-helper 1 type immune response;GO:0002860//positive regulation of natural killer cell mediated cytotoxicity directed against tumor cell target;GO:0002862//nega…
ENSMUSG00000046879	1	2.62305e-30	2.9921e-28	Irgm1	immunity-related GTPase family M member 1 [Source:MGI Symbol;Acc:MGI:107567]	Human Diseases	Infectious diseases	ko05145//Toxoplasmosis	K14139	GO:0000139//Golgi membrane;GO:0000421//autophagosome membrane;GO:0001891//phagocytic cup;GO:0005764//lysosome;GO:0005765//lysosomal membrane;GO:0005768//endosome;GO:0005770//late endosome;GO:0005776//autophagosome;GO:0005783//endoplasmic reticulum;GO:0005789//endoplasmic reticulum membrane;GO:0005794//Golgi apparatus;GO:0005886//plasma membrane;GO:0016020//membrane;GO:0030670//phagocytic vesicle …	GO:0000166//nucleotide binding;GO:0003924//GTPase activity;GO:0005525//GTP binding;GO:0016787//hydrolase activity	GO:0000045//autophagosome assembly;GO:0002376//immune system process;GO:0006914//autophagy;GO:0006952//defense response;GO:0009617//response to bacterium;GO:0035458//cellular response to interferon-beta;GO:0045087//innate immune response;GO:0060335//positive regulation of interferon-gamma-mediated signaling pathway;GO:0071346//cellular response to interferon-gamma;GO:0075044//autophagy of host ce…
ENSMUSG00000078153	1	2.10957e-15	1.30056e-13	Psme2b	protease (prosome, macropain) activator subunit 2B [Source:MGI Symbol;Acc:MGI:1341073]	Organismal Systems;Genetic Information Processing	Immune system;Folding, sorting and degradation	ko04612//Antigen processing and presentation;ko03050//Proteasome	K06697;K06697	GO:0000502//proteasome complex;GO:0005654//nucleoplasm;GO:0005737//cytoplasm;GO:0008537//proteasome activator complex	GO:0005515//protein binding;GO:0042802//identical protein binding;GO:0061133//endopeptidase activator activity	GO:0010950//positive regulation of endopeptidase activity;GO:0019884//antigen processing and presentation of exogenous antigen;GO:0061136//regulation of proteasomal protein catabolic process;GO:2000045//regulation of G1/S transition of mitotic cell cycle
ENSMUSG00000078922	1	1.74646e-50	3.84058e-48	Tgtp1	T cell specific GTPase 1 [Source:MGI Symbol;Acc:MGI:98734]	-	-	-	-	GO:0005737//cytoplasm;GO:0005783//endoplasmic reticulum;GO:0005789//endoplasmic reticulum membrane;GO:0005794//Golgi apparatus;GO:0016020//membrane	GO:0000166//nucleotide binding;GO:0003924//GTPase activity;GO:0005525//GTP binding;GO:0016787//hydrolase activity	GO:0002376//immune system process;GO:0006952//defense response;GO:0006955//immune response;GO:0009615//response to virus;GO:0009617//response to bacterium;GO:0034341//response to interferon-gamma;GO:0035455//response to interferon-alpha;GO:0035458//cellular response to interferon-beta;GO:0045087//innate immune response
ENSMUSG00000078921	1	5.47777e-36	7.84203e-34	Tgtp2	T cell specific GTPase 2 [Source:MGI Symbol;Acc:MGI:3710083]	-	-	-	-	GO:0005737//cytoplasm;GO:0005783//endoplasmic reticulum;GO:0005789//endoplasmic reticulum membrane;GO:0005794//Golgi apparatus;GO:0016020//membrane	GO:0000166//nucleotide binding;GO:0003924//GTPase activity;GO:0005525//GTP binding;GO:0016787//hydrolase activity	GO:0002376//immune system process;GO:0006952//defense response;GO:0006955//immune response;GO:0009615//response to virus;GO:0009617//response to bacterium;GO:0034341//response to interferon-gamma;GO:0035455//response to interferon-alpha;GO:0035458//cellular response to interferon-beta;GO:0045087//innate immune response
ENSMUSG00000078920	1	4.83858e-113	3.22537e-110	Ifi47	interferon gamma inducible protein 47 [Source:MGI Symbol;Acc:MGI:99448]	Environmental Information Processing	Signal transduction	ko04668//TNF signaling pathway	K17072	GO:0005783//endoplasmic reticulum;GO:0005789//endoplasmic reticulum membrane;GO:0016020//membrane	GO:0003924//GTPase activity;GO:0005525//GTP binding	GO:0006952//defense response;GO:0035458//cellular response to interferon-beta
ENSMUSG00000020377	4	1.71719e-17	1.18927e-15	Ltc4s	leukotriene C4 synthase [Source:MGI Symbol;Acc:MGI:107498]	Metabolism;Metabolism	Global and overview maps;Lipid metabolism	ko01100//Metabolic pathways;ko00590//Arachidonic acid metabolism	K00807;K00807	GO:0005634//nucleus;GO:0005635//nuclear envelope;GO:0005640//nuclear outer membrane;GO:0005783//endoplasmic reticulum;GO:0005789//endoplasmic reticulum membrane;GO:0016020//membrane;GO:0016021//integral component of membrane;GO:0043231//intracellular membrane-bounded organelle	GO:0004364//glutathione transferase activity;GO:0004464//leukotriene-C4 synthase activity;GO:0004602//glutathione peroxidase activity;GO:0008047//enzyme activator activity;GO:0008289//lipid binding;GO:0016829//lyase activity;GO:0042802//identical protein binding;GO:0043295//glutathione binding;GO:0046982//protein heterodimerization activity	GO:0006691//leukotriene metabolic process;GO:0019370//leukotriene biosynthetic process;GO:0043085//positive regulation of catalytic activity;GO:0098869//cellular oxidant detoxification
ENSMUSG00000018899	1	9.00911e-36	1.28116e-33	Irf1	interferon regulatory factor 1 [Source:MGI Symbol;Acc:MGI:96590]	Human Diseases;Human Diseases;Organismal Systems;Environmental Information Processing;Human Diseases;Organismal Systems	Infectious diseases;Infectious diseases;Immune system;Signal transduction;Infectious diseases;Endocrine system	ko05165//Human papillomavirus infection;ko05160//Hepatitis C;ko04625//C-type lectin receptor signaling pathway;ko04668//TNF signaling pathway;ko05133//Pertussis;ko04917//Prolactin signaling pathway	K09444;K09444;K09444;K09444;K09444;K09444	GO:0000790//nuclear chromatin;GO:0005634//nucleus;GO:0005737//cytoplasm	GO:0000978//RNA polymerase II core promoter proximal region sequence-specific DNA binding;GO:0000981//RNA polymerase II transcription factor activity, sequence-specific DNA binding;GO:0001228//transcriptional activator activity, RNA polymerase II transcription regulatory region sequence-specific binding;GO:0003677//DNA binding;GO:0003700//transcription factor activity, sequence-specific DNA bindi…	GO:0002376//immune system process;GO:0002819//regulation of adaptive immune response;GO:0006355//regulation of transcription, DNA-templated;GO:0006915//apoptotic process;GO:0007050//cell cycle arrest;GO:0007249//I-kappaB kinase/NF-kappaB signaling;GO:0008285//negative regulation of cell proliferation;GO:0010468//regulation of gene expression;GO:0010942//positive regulation of cell death;GO:003248…
ENSMUSG00000081769	1	6.79999e-11	3.08618e-09	Gm12216	predicted gene 12216 [Source:MGI Symbol;Acc:MGI:3650088]	-	-	-	-	GO:0005575//cellular_component	GO:0003674//molecular_function	GO:0008150//biological_process
ENSMUSG00000020388	1	8.50911e-14	4.70743e-12	Pdlim4	PDZ and LIM domain 4 [Source:MGI Symbol;Acc:MGI:1353470]	-	-	-	-	GO:0001725//stress fiber;GO:0005634//nucleus;GO:0005737//cytoplasm;GO:0005768//endosome;GO:0005856//cytoskeleton;GO:0005913//cell-cell adherens junction;GO:0015629//actin cytoskeleton;GO:0016020//membrane;GO:0030018//Z disc;GO:0030027//lamellipodium;GO:0030054//cell junction;GO:0031901//early endosome membrane;GO:0031905//early endosome lumen;GO:0031941//filamentous actin;GO:0034777//recycling en…	GO:0003779//actin binding;GO:0005515//protein binding;GO:0019903//protein phosphatase binding;GO:0042803//protein homodimerization activity;GO:0042805//actinin binding;GO:0046872//metal ion binding;GO:0051371//muscle alpha-actinin binding;GO:0051393//alpha-actinin binding	GO:0007507//heart development;GO:0030036//actin cytoskeleton organization;GO:0031532//actin cytoskeleton reorganization;GO:0051496//positive regulation of stress fiber assembly;GO:0061061//muscle structure development
ENSMUSG00000018585	1	5.53004e-11	2.53136e-09	Atox1	antioxidant 1 copper chaperone [Source:MGI Symbol;Acc:MGI:1333855]	Organismal Systems	Digestive system	ko04978//Mineral absorption	K07213	GO:0005829//cytosol	GO:0005507//copper ion binding;GO:0016531//copper chaperone activity;GO:0032767//copper-dependent protein binding;GO:0046872//metal ion binding;GO:0051117//ATPase binding	GO:0006811//ion transport;GO:0006825//copper ion transport;GO:0006878//cellular copper ion homeostasis;GO:0006979//response to oxidative stress;GO:0030001//metal ion transport;GO:0043066//negative regulation of apoptotic process;GO:0060003//copper ion export
ENSMUSG00000078853	1	7.73065e-20	6.08496e-18	Igtp	interferon gamma induced GTPase [Source:MGI Symbol;Acc:MGI:107729]	Human Diseases	Infectious diseases	ko05145//Toxoplasmosis	K14140	GO:0005789//endoplasmic reticulum membrane;GO:0005829//cytosol;GO:0016020//membrane	GO:0003924//GTPase activity;GO:0005525//GTP binding	GO:0006952//defense response;GO:0035458//cellular response to interferon-beta
ENSMUSG00000040950	4	6.35446e-21	5.25376e-19	Mgl2	macrophage galactose N-acetyl-galactosamine specific lectin 2 [Source:MGI Symbol;Acc:MGI:2385729]	-	-	-	-	GO:0016020//membrane;GO:0016021//integral component of membrane	GO:0030246//carbohydrate binding	-
ENSMUSG00000040829	1	3.4502e-16	2.24379e-14	Zmynd15	zinc finger, MYND-type containing 15 [Source:MGI Symbol;Acc:MGI:3603821]	-	-	-	-	GO:0005634//nucleus;GO:0005737//cytoplasm	GO:0042826//histone deacetylase binding;GO:0046872//metal ion binding	GO:0007283//spermatogenesis;GO:0007286//spermatid development;GO:0030154//cell differentiation;GO:0045892//negative regulation of transcription, DNA-templated
ENSMUSG00000018293	2	4.75372e-19	3.62149e-17	Pfn1	profilin 1 [Source:MGI Symbol;Acc:MGI:97549]	Cellular Processes;Environmental Information Processing;Human Diseases	Cell motility;Signal transduction;Infectious diseases	ko04810//Regulation of actin cytoskeleton;ko04015//Rap1 signaling pathway;ko05132//Salmonella infection	K05759;K05759;K05759	GO:0005576//extracellular region;GO:0005615//extracellular space;GO:0005634//nucleus;GO:0005737//cytoplasm;GO:0005829//cytosol;GO:0005856//cytoskeleton;GO:0005938//cell cortex;GO:0043005//neuron projection;GO:0045202//synapse;GO:0098793//presynapse;GO:0098794//postsynapse	GO:0000774//adenyl-nucleotide exchange factor activity;GO:0003779//actin binding;GO:0003785//actin monomer binding;GO:0005102//receptor binding;GO:0005515//protein binding;GO:0005546//phosphatidylinositol-4,5-bisphosphate binding;GO:0017048//Rho GTPase binding;GO:0070064//proline-rich region binding	GO:0001843//neural tube closure;GO:0006357//regulation of transcription from RNA polymerase II promoter;GO:0008064//regulation of actin polymerization or depolymerization;GO:0010033//response to organic substance;GO:0010634//positive regulation of epithelial cell migration;GO:0030036//actin cytoskeleton organization;GO:0030833//regulation of actin filament polymerization;GO:0030837//negative regu…
ENSMUSG00000060600	1	9.78181e-23	8.87897e-21	Eno3	enolase 3, beta muscle [Source:MGI Symbol;Acc:MGI:95395]	Metabolism;Metabolism;Environmental Information Processing;Genetic Information Processing;Metabolism;Metabolism	Global and overview maps;Global and overview maps;Signal transduction;Folding, sorting and degradation;Global and overview maps;Carbohydrate metabolism	ko01100//Metabolic pathways;ko01200//Carbon metabolism;ko04066//HIF-1 signaling pathway;ko03018//RNA degradation;ko01230//Biosynthesis of amino acids;ko00010//Glycolysis / Gluconeogenesis	K01689;K01689;K01689;K01689;K01689;K01689	GO:0000015//phosphopyruvate hydratase complex;GO:0005737//cytoplasm;GO:0005829//cytosol;GO:0005886//plasma membrane;GO:0016020//membrane	GO:0000287//magnesium ion binding;GO:0004634//phosphopyruvate hydratase activity;GO:0016829//lyase activity;GO:0042803//protein homodimerization activity;GO:0046872//metal ion binding;GO:0046982//protein heterodimerization activity	GO:0006096//glycolytic process;GO:0007568//aging;GO:0042493//response to drug;GO:0043403//skeletal muscle tissue regeneration
ENSMUSG00000057135	1	1.38239e-09	5.5428e-08	Scimp	SLP adaptor and CSK interacting membrane protein [Source:MGI Symbol;Acc:MGI:3610314]	-	-	-	-	GO:0001726//ruffle;GO:0001772//immunological synapse;GO:0005739//mitochondrion;GO:0016020//membrane;GO:0016021//integral component of membrane;GO:0030175//filopodium;GO:0031256//leading edge membrane;GO:0031259//uropod membrane;GO:0043235//receptor complex;GO:0045335//phagocytic vesicle;GO:0097197//tetraspanin-enriched microdomain	GO:0005515//protein binding;GO:0008017//microtubule binding;GO:0060090//binding, bridging	GO:0002367//cytokine production involved in immune response;GO:0002732//positive regulation of dendritic cell cytokine production;GO:0031666//positive regulation of lipopolysaccharide-mediated signaling pathway;GO:0032735//positive regulation of interleukin-12 production;GO:0032755//positive regulation of interleukin-6 production;GO:0032874//positive regulation of stress-activated MAPK cascade;GO…
ENSMUSG00000020803	1	8.99951e-15	5.39238e-13	Txndc17	thioredoxin domain containing 17 [Source:MGI Symbol;Acc:MGI:1289248]	-	-	-	-	GO:0005737//cytoplasm;GO:0005829//cytosol	GO:0004601//peroxidase activity;GO:0047134//protein-disulfide reductase activity	GO:0033209//tumor necrosis factor-mediated signaling pathway;GO:0055114//oxidation-reduction process;GO:0098869//cellular oxidant detoxification
ENSMUSG00000040483	1	1.4562e-54	3.45137e-52	Xaf1	XIAP associated factor 1 [Source:MGI Symbol;Acc:MGI:3772572]	-	-	-	-	GO:0005634//nucleus;GO:0005737//cytoplasm;GO:0005739//mitochondrion	GO:0046872//metal ion binding	GO:0006915//apoptotic process;GO:0031333//negative regulation of protein complex assembly;GO:0035456//response to interferon-beta
ENSMUSG00000001123	2	7.25168e-10	2.96901e-08	Lgals9	lectin, galactose binding, soluble 9 [Source:MGI Symbol;Acc:MGI:109496]	-	-	-	-	GO:0005576//extracellular region;GO:0005634//nucleus;GO:0005737//cytoplasm;GO:0005829//cytosol	GO:0005102//receptor binding;GO:0005515//protein binding;GO:0016936//galactoside binding;GO:0019899//enzyme binding;GO:0030246//carbohydrate binding;GO:0043539//protein serine/threonine kinase activator activity	GO:0001819//positive regulation of cytokine production;GO:0002376//immune system process;GO:0006935//chemotaxis;GO:0007157//heterophilic cell-cell adhesion via plasma membrane cell adhesion molecules;GO:0007565//female pregnancy;GO:0010628//positive regulation of gene expression;GO:0010629//negative regulation of gene expression;GO:0010862//positive regulation of pathway-restricted SMAD protein p…
ENSMUSG00000054404	1	5.90481e-62	1.61481e-59	Slfn5	schlafen 5 [Source:MGI Symbol;Acc:MGI:1329004]	-	-	-	-	GO:0005634//nucleus	GO:0000166//nucleotide binding;GO:0005524//ATP binding	GO:0030154//cell differentiation
ENSMUSG00000069793	1	3.09272e-18	2.2363e-16	Slfn9	schlafen 9 [Source:MGI Symbol;Acc:MGI:2445121]	-	-	-	-	GO:0005634//nucleus;GO:0005737//cytoplasm	GO:0000049//tRNA binding;GO:0000166//nucleotide binding;GO:0004518//nuclease activity;GO:0004519//endonuclease activity;GO:0004521//endoribonuclease activity;GO:0005524//ATP binding;GO:0008270//zinc ion binding;GO:0016787//hydrolase activity;GO:0046872//metal ion binding	GO:0051607//defense response to virus;GO:0090305//nucleic acid phosphodiester bond hydrolysis;GO:0090502//RNA phosphodiester bond hydrolysis, endonucleolytic
ENSMUSG00000035208	1	4.13398e-11	1.92118e-09	Slfn8	schlafen 8 [Source:MGI Symbol;Acc:MGI:2672859]	-	-	-	-	GO:0005737//cytoplasm	GO:0000049//tRNA binding;GO:0000166//nucleotide binding;GO:0004518//nuclease activity;GO:0004519//endonuclease activity;GO:0004521//endoribonuclease activity;GO:0005524//ATP binding;GO:0008270//zinc ion binding;GO:0016787//hydrolase activity;GO:0046872//metal ion binding	GO:0002376//immune system process;GO:0016075//rRNA catabolic process;GO:0016078//tRNA catabolic process;GO:0051607//defense response to virus;GO:0090305//nucleic acid phosphodiester bond hydrolysis;GO:0090502//RNA phosphodiester bond hydrolysis, endonucleolytic
ENSMUSG00000072620	1	3.37238e-43	6.04506e-41	Slfn2	schlafen 2 [Source:MGI Symbol;Acc:MGI:1313258]	-	-	-	-	-	GO:0005524//ATP binding	GO:0008285//negative regulation of cell proliferation;GO:0009617//response to bacterium
ENSMUSG00000078763	2	5.42504e-71	1.75336e-68	Slfn1	schlafen 1 [Source:MGI Symbol;Acc:MGI:1313259]	-	-	-	-	GO:0005634//nucleus;GO:0005737//cytoplasm	GO:0005515//protein binding;GO:0005524//ATP binding	GO:0000122//negative regulation of transcription from RNA polymerase II promoter;GO:0001933//negative regulation of protein phosphorylation;GO:0007050//cell cycle arrest;GO:0008285//negative regulation of cell proliferation;GO:0042130//negative regulation of T cell proliferation;GO:1900477//negative regulation of G1/S transition of mitotic cell cycle by negative regulation of transcription from R…
ENSMUSG00000000204	2	1.81792e-15	1.12727e-13	Slfn4	schlafen 4 [Source:MGI Symbol;Acc:MGI:1329010]	-	-	-	-	GO:0005575//cellular_component	GO:0003674//molecular_function;GO:0005524//ATP binding	GO:0009617//response to bacterium
ENSMUSG00000035042	1	0	0	Ccl5	chemokine (C-C motif) ligand 5 [Source:MGI Symbol;Acc:MGI:98262]	Environmental Information Processing;Human Diseases;Human Diseases;Organismal Systems;Organismal Systems;Human Diseases;Environmental Information Processing;Human Diseases;Organismal Systems;Human Diseases;Organismal Systems;Human Diseases	Signaling molecules and interaction;Infectious diseases;Infectious diseases;Immune system;Immune system;Infectious diseases;Signal transduction;Infectious diseases;Immune system;Immune diseases;Immune system;Neurodegenerative diseases	ko04060//Cytokine-cytokine receptor interaction;ko05163//Human cytomegalovirus infection;ko05168//Herpes simplex infection;ko04062//Chemokine signaling pathway;ko04621//NOD-like receptor signaling pathway;ko05164//Influenza A;ko04668//TNF signaling pathway;ko05142//Chagas disease (American trypanosomiasis);ko04620//Toll-like receptor signaling pathway;ko05323//Rheumatoid arthritis;ko04623//Cytoso…	K12499;K12499;K12499;K12499;K12499;K12499;K12499;K12499;K12499;K12499;K12499;K12499	GO:0005576//extracellular region;GO:0005615//extracellular space;GO:0005623//cell;GO:0005737//cytoplasm	GO:0004435//phosphatidylinositol phospholipase C activity;GO:0004672//protein kinase activity;GO:0005125//cytokine activity;GO:0005515//protein binding;GO:0008009//chemokine activity;GO:0008201//heparin binding;GO:0016004//phospholipase activator activity;GO:0030298//receptor signaling protein tyrosine kinase activator activity;GO:0031726//CCR1 chemokine receptor binding;GO:0031730//CCR5 chemokin…	GO:0000165//MAPK cascade;GO:0002230//positive regulation of defense response to virus by host;GO:0002548//monocyte chemotaxis;GO:0006816//calcium ion transport;GO:0006874//cellular calcium ion homeostasis;GO:0006887//exocytosis;GO:0006935//chemotaxis;GO:0006954//inflammatory response;GO:0006955//immune response;GO:0007159//leukocyte cell-cell adhesion;GO:0007186//G-protein coupled receptor signal…
ENSMUSG00000018927	3	1.43025e-09	5.72395e-08	Ccl6	chemokine (C-C motif) ligand 6 [Source:MGI Symbol;Acc:MGI:98263]	Environmental Information Processing;Organismal Systems	Signaling molecules and interaction;Immune system	ko04060//Cytokine-cytokine receptor interaction;ko04062//Chemokine signaling pathway	K05510;K05510	GO:0005576//extracellular region;GO:0005615//extracellular space	GO:0005125//cytokine activity;GO:0008009//chemokine activity;GO:0048020//CCR chemokine receptor binding	GO:0002548//monocyte chemotaxis;GO:0006935//chemotaxis;GO:0006954//inflammatory response;GO:0006955//immune response;GO:0007186//G-protein coupled receptor signaling pathway;GO:0030593//neutrophil chemotaxis;GO:0043547//positive regulation of GTPase activity;GO:0048245//eosinophil chemotaxis;GO:0048247//lymphocyte chemotaxis;GO:0060326//cell chemotaxis;GO:0070098//chemokine-mediated signaling pat…
ENSMUSG00000000982	3	1.22001e-10	5.37688e-09	Ccl3	chemokine (C-C motif) ligand 3 [Source:MGI Symbol;Acc:MGI:98260]	Environmental Information Processing;Human Diseases;Organismal Systems;Human Diseases;Organismal Systems;Human Diseases;Human Diseases	Signaling molecules and interaction;Infectious diseases;Immune system;Infectious diseases;Immune system;Immune diseases;Infectious diseases	ko04060//Cytokine-cytokine receptor interaction;ko05163//Human cytomegalovirus infection;ko04062//Chemokine signaling pathway;ko05142//Chagas disease (American trypanosomiasis);ko04620//Toll-like receptor signaling pathway;ko05323//Rheumatoid arthritis;ko05132//Salmonella infection	K05408;K05408;K05408;K05408;K05408;K05408;K05408	GO:0005576//extracellular region;GO:0005615//extracellular space;GO:0005623//cell;GO:0005737//cytoplasm;GO:0005829//cytosol	GO:0004672//protein kinase activity;GO:0004698//calcium-dependent protein kinase C activity;GO:0005125//cytokine activity;GO:0005515//protein binding;GO:0008009//chemokine activity;GO:0016004//phospholipase activator activity;GO:0016301//kinase activity;GO:0042056//chemoattractant activity;GO:0048020//CCR chemokine receptor binding	GO:0000165//MAPK cascade;GO:0001649//osteoblast differentiation;GO:0001775//cell activation;GO:0002548//monocyte chemotaxis;GO:0006468//protein phosphorylation;GO:0006816//calcium ion transport;GO:0006874//cellular calcium ion homeostasis;GO:0006887//exocytosis;GO:0006935//chemotaxis;GO:0006954//inflammatory response;GO:0006955//immune response;GO:0007010//cytoskeleton organization;GO:0007165//si…
ENSMUSG00000018930	1	5.82747e-89	2.53685e-86	Ccl4	chemokine (C-C motif) ligand 4 [Source:MGI Symbol;Acc:MGI:98261]	Environmental Information Processing;Human Diseases;Organismal Systems;Organismal Systems;Environmental Information Processing;Human Diseases;Organismal Systems	Signaling molecules and interaction;Infectious diseases;Immune system;Immune system;Signal transduction;Infectious diseases;Immune system	ko04060//Cytokine-cytokine receptor interaction;ko05163//Human cytomegalovirus infection;ko04062//Chemokine signaling pathway;ko04620//Toll-like receptor signaling pathway;ko04064//NF-kappa B signaling pathway;ko05132//Salmonella infection;ko04623//Cytosolic DNA-sensing pathway	K12964;K12964;K12964;K12964;K12964;K12964;K12964	GO:0005576//extracellular region;GO:0005615//extracellular space	GO:0005125//cytokine activity;GO:0005515//protein binding;GO:0008009//chemokine activity;GO:0031726//CCR1 chemokine receptor binding;GO:0031730//CCR5 chemokine receptor binding;GO:0042802//identical protein binding;GO:0048020//CCR chemokine receptor binding	GO:0002548//monocyte chemotaxis;GO:0006935//chemotaxis;GO:0006954//inflammatory response;GO:0006955//immune response;GO:0007165//signal transduction;GO:0007186//G-protein coupled receptor signaling pathway;GO:0009636//response to toxic substance;GO:0030593//neutrophil chemotaxis;GO:0030595//leukocyte chemotaxis;GO:0032760//positive regulation of tumor necrosis factor production;GO:0035690//cellul…
ENSMUSG00000071415	4	1.5514e-11	7.43659e-10	Rpl23	ribosomal protein L23 [Source:MGI Symbol;Acc:MGI:1929455]	Genetic Information Processing	Translation	ko03010//Ribosome	K02894	GO:0005654//nucleoplasm;GO:0005730//nucleolus;GO:0005737//cytoplasm;GO:0005840//ribosome;GO:0014069//postsynaptic density;GO:0022625//cytosolic large ribosomal subunit;GO:0022626//cytosolic ribosome;GO:0032991//macromolecular complex	GO:0001223//transcription coactivator binding;GO:0003735//structural constituent of ribosome;GO:0005515//protein binding;GO:0031625//ubiquitin protein ligase binding;GO:0070180//large ribosomal subunit rRNA binding	GO:0000122//negative regulation of transcription from RNA polymerase II promoter;GO:0006412//translation;GO:0008284//positive regulation of cell proliferation;GO:0010628//positive regulation of gene expression;GO:0032986//protein-DNA complex disassembly;GO:0050821//protein stabilization;GO:0071157//negative regulation of cell cycle arrest;GO:0071158//positive regulation of cell cycle arrest;GO:00…
ENSMUSG00000038352	1	6.49766e-39	1.01913e-36	Arl5c	ADP-ribosylation factor-like 5C [Source:MGI Symbol;Acc:MGI:3028577]	-	-	-	-	GO:0005737//cytoplasm;GO:0005802//trans-Golgi network	GO:0000166//nucleotide binding;GO:0005525//GTP binding	GO:0006886//intracellular protein transport;GO:0016192//vesicle-mediated transport;GO:1903292//protein localization to Golgi membrane
ENSMUSG00000037944	1	3.04304e-284	1.08185e-280	Ccr7	chemokine (C-C motif) receptor 7 [Source:MGI Symbol;Acc:MGI:103011]	Environmental Information Processing;Organismal Systems	Signaling molecules and interaction;Immune system	ko04060//Cytokine-cytokine receptor interaction;ko04062//Chemokine signaling pathway	K04182;K04182	GO:0005739//mitochondrion;GO:0005886//plasma membrane;GO:0009897//external side of plasma membrane;GO:0009986//cell surface;GO:0016020//membrane;GO:0016021//integral component of membrane	GO:0004930//G-protein coupled receptor activity;GO:0004950//chemokine receptor activity;GO:0005515//protein binding;GO:0016493//C-C chemokine receptor activity;GO:0019956//chemokine binding;GO:0019957//C-C chemokine binding;GO:0035757//chemokine (C-C motif) ligand 19 binding;GO:0035758//chemokine (C-C motif) ligand 21 binding;GO:0038117//C-C motif chemokine 19 receptor activity;GO:0038121//C-C mo…	GO:0001768//establishment of T cell polarity;GO:0002408//myeloid dendritic cell chemotaxis;GO:0002518//lymphocyte chemotaxis across high endothelial venule;GO:0002606//positive regulation of dendritic cell antigen processing and presentation;GO:0002649//regulation of tolerance induction to self antigen;GO:0002885//positive regulation of hypersensitivity;GO:0002922//positive regulation of humoral …
ENSMUSG00000006782	1	3.98121e-16	2.56565e-14	Cnp	2',3'-cyclic nucleotide 3' phosphodiesterase [Source:MGI Symbol;Acc:MGI:88437]	-	-	-	-	GO:0005615//extracellular space;GO:0005634//nucleus;GO:0005654//nucleoplasm;GO:0005737//cytoplasm;GO:0005741//mitochondrial outer membrane;GO:0005743//mitochondrial inner membrane;GO:0005829//cytosol;GO:0005874//microtubule;GO:0005886//plasma membrane;GO:0005902//microvillus;GO:0016020//membrane;GO:0031143//pseudopodium;GO:0035748//myelin sheath abaxonal region;GO:0035749//myelin sheath adaxonal …	GO:0003723//RNA binding;GO:0004113//2',3'-cyclic-nucleotide 3'-phosphodiesterase activity;GO:0016787//hydrolase activity;GO:0030551//cyclic nucleotide binding	GO:0000226//microtubule cytoskeleton organization;GO:0007409//axonogenesis;GO:0007568//aging;GO:0008344//adult locomotory behavior;GO:0009214//cyclic nucleotide catabolic process;GO:0009636//response to toxic substance;GO:0030900//forebrain development;GO:0032496//response to lipopolysaccharide;GO:0046902//regulation of mitochondrial membrane permeability;GO:0048709//oligodendrocyte differentiati…
ENSMUSG00000014195	1	4.05071e-79	1.48975e-76	Dnajc7	DnaJ heat shock protein family (Hsp40) member C7 [Source:MGI Symbol;Acc:MGI:1928373]	-	-	-	-	GO:0005634//nucleus;GO:0005654//nucleoplasm;GO:0005737//cytoplasm;GO:0005829//cytosol;GO:0005856//cytoskeleton	GO:0005515//protein binding;GO:0031072//heat shock protein binding	GO:0051085//chaperone mediated protein folding requiring cofactor
ENSMUSG00000017830	1	5.12785e-21	4.27274e-19	Dhx58	DEXH (Asp-Glu-X-His) box polypeptide 58 [Source:MGI Symbol;Acc:MGI:1931560]	Organismal Systems	Immune system	ko04622//RIG-I-like receptor signaling pathway	K12649	GO:0005737//cytoplasm	GO:0000166//nucleotide binding;GO:0003677//DNA binding;GO:0003723//RNA binding;GO:0003724//RNA helicase activity;GO:0003725//double-stranded RNA binding;GO:0003727//single-stranded RNA binding;GO:0004386//helicase activity;GO:0005524//ATP binding;GO:0008270//zinc ion binding;GO:0016787//hydrolase activity;GO:0046872//metal ion binding	GO:0002376//immune system process;GO:0009615//response to virus;GO:0009617//response to bacterium;GO:0032480//negative regulation of type I interferon production;GO:0032481//positive regulation of type I interferon production;GO:0039534//negative regulation of MDA-5 signaling pathway;GO:0039536//negative regulation of RIG-I signaling pathway;GO:0045087//innate immune response;GO:0045088//regulati…
ENSMUSG00000004040	1	2.64216e-20	2.11086e-18	Stat3	signal transducer and activator of transcription 3 [Source:MGI Symbol;Acc:MGI:103038]	Human Diseases;Human Diseases;Human Diseases;Human Diseases;Human Diseases;Human Diseases;Organismal Systems;Cellular Processes;Environmental Information Processing;Human Diseases;Human Diseases;Cellular Processes;Human Diseases;Human Diseases;Environmental Information Processing;Human Diseases;Human Diseases;Environmental Information Processing;Organismal Systems;Human Diseases;Human Diseases;Hu…	Cancers;Infectious diseases;Cancers;Infectious diseases;Infectious diseases;Cancers;Immune system;Cell growth and death;Signal transduction;Infectious diseases;Cancers;Cellular community - eukaryotes;Infectious diseases;Infectious diseases;Signal transduction;Endocrine and metabolic diseases;Infectious diseases;Signal transduction;Immune system;Endocrine and metabolic diseases;Drug resistance;Can…	ko05200//Pathways in cancer;ko05163//Human cytomegalovirus infection;ko05203//Viral carcinogenesis;ko05167//Kaposi sarcoma-associated herpesvirus infection;ko05169//Epstein-Barr virus infection;ko05205//Proteoglycans in cancer;ko04062//Chemokine signaling pathway;ko04217//Necroptosis;ko04630//Jak-STAT signaling pathway;ko05161//Hepatitis B;ko05206//MicroRNAs in cancer;ko04550//Signaling pathways …	K04692;K04692;K04692;K04692;K04692;K04692;K04692;K04692;K04692;K04692;K04692;K04692;K04692;K04692;K04692;K04692;K04692;K04692;K04692;K04692;K04692;K04692;K04692;K04692;K04692;K04692;K04692	GO:0000790//nuclear chromatin;GO:0005634//nucleus;GO:0005654//nucleoplasm;GO:0005667//transcription factor complex;GO:0005737//cytoplasm;GO:0005739//mitochondrion;GO:0005743//mitochondrial inner membrane;GO:0005829//cytosol;GO:0005886//plasma membrane;GO:0014069//postsynaptic density;GO:0044798//nuclear transcription factor complex;GO:0090575//RNA polymerase II transcription factor complex	GO:0000978//RNA polymerase II core promoter proximal region sequence-specific DNA binding;GO:0000981//RNA polymerase II transcription factor activity, sequence-specific DNA binding;GO:0001103//RNA polymerase II repressing transcription factor binding;GO:0001228//transcriptional activator activity, RNA polymerase II transcription regulatory region sequence-specific binding;GO:0003677//DNA binding;…	GO:0001659//temperature homeostasis;GO:0001754//eye photoreceptor cell differentiation;GO:0006355//regulation of transcription, DNA-templated;GO:0006366//transcription from RNA polymerase II promoter;GO:0006606//protein import into nucleus;GO:0006952//defense response;GO:0006953//acute-phase response;GO:0006954//inflammatory response;GO:0007165//signal transduction;GO:0007259//JAK-STAT cascade;GO…
ENSMUSG00000010358	1	1.68733e-30	1.95611e-28	Ifi35	interferon-induced protein 35 [Source:MGI Symbol;Acc:MGI:1917360]	-	-	-	-	GO:0005634//nucleus	GO:0003674//molecular_function	GO:0008150//biological_process
ENSMUSG00000034708	1	1.413e-15	8.89106e-14	Grn	granulin [Source:MGI Symbol;Acc:MGI:95832]	-	-	-	-	GO:0005576//extracellular region;GO:0005615//extracellular space;GO:0005764//lysosome;GO:0005765//lysosomal membrane;GO:0005768//endosome;GO:0005770//late endosome;GO:0005783//endoplasmic reticulum;GO:0005794//Golgi apparatus;GO:0005886//plasma membrane;GO:0016020//membrane	GO:0051087//chaperone binding	GO:0007041//lysosomal transport;GO:0007042//lysosomal lumen acidification;GO:0030335//positive regulation of cell migration;GO:0043524//negative regulation of neuron apoptotic process;GO:0050679//positive regulation of epithelial cell proliferation;GO:0050821//protein stabilization;GO:0060266//negative regulation of respiratory burst involved in inflammatory response;GO:1902564//negative regulati…
ENSMUSG00000044811	3	1.33099e-12	6.8578e-11	Cd300c2	CD300C molecule 2 [Source:MGI Symbol;Acc:MGI:2153249]	-	-	-	-	GO:0005886//plasma membrane;GO:0016020//membrane;GO:0016021//integral component of membrane	GO:0005515//protein binding	GO:0002376//immune system process;GO:0050715//positive regulation of cytokine secretion
ENSMUSG00000016559	2	3.84637e-14	2.19843e-12	H3f3b	H3 histone, family 3B [Source:MGI Symbol;Acc:MGI:1101768]	Human Diseases;Human Diseases;Human Diseases	Substance dependence;Cancers;Immune diseases	ko05034//Alcoholism;ko05202//Transcriptional misregulation in cancers;ko05322//Systemic lupus erythematosus	K11253;K11253;K11253	GO:0000228//nuclear chromosome;GO:0000784//nuclear chromosome, telomeric region;GO:0000786//nucleosome;GO:0000788//nuclear nucleosome;GO:0001740//Barr body;GO:0005634//nucleus;GO:0005654//nucleoplasm;GO:0005694//chromosome;GO:0032991//macromolecular complex	GO:0000979//RNA polymerase II core promoter sequence-specific DNA binding;GO:0000980//RNA polymerase II distal enhancer sequence-specific DNA binding;GO:0003677//DNA binding;GO:0031492//nucleosomal DNA binding;GO:0046982//protein heterodimerization activity	GO:0001649//osteoblast differentiation;GO:0006334//nucleosome assembly;GO:0006336//DNA replication-independent nucleosome assembly;GO:0006997//nucleus organization;GO:0007283//spermatogenesis;GO:0007286//spermatid development;GO:0007338//single fertilization;GO:0007420//brain development;GO:0007566//embryo implantation;GO:0008283//cell proliferation;GO:0008584//male gonad development;GO:0009725//…
ENSMUSG00000048277	1	2.85639e-22	2.5282e-20	Syngr2	synaptogyrin 2 [Source:MGI Symbol;Acc:MGI:1328324]	-	-	-	-	GO:0008021//synaptic vesicle;GO:0016020//membrane;GO:0016021//integral component of membrane;GO:0030054//cell junction;GO:0030659//cytoplasmic vesicle membrane;GO:0030672//synaptic vesicle membrane;GO:0031410//cytoplasmic vesicle;GO:0031594//neuromuscular junction;GO:0045202//synapse	GO:0005515//protein binding	GO:0006605//protein targeting;GO:0045055//regulated exocytosis;GO:0048499//synaptic vesicle membrane organization
ENSMUSG00000033880	1	1.94296e-22	1.7414e-20	Lgals3bp	lectin, galactoside-binding, soluble, 3 binding protein [Source:MGI Symbol;Acc:MGI:99554]	-	-	-	-	GO:0005576//extracellular region;GO:0005615//extracellular space;GO:0016020//membrane	GO:0005044//scavenger receptor activity;GO:0005515//protein binding	GO:0006897//endocytosis;GO:0007155//cell adhesion
ENSMUSG00000070327	1	6.94807e-33	8.8748e-31	Rnf213	ring finger protein 213 [Source:MGI Symbol;Acc:MGI:1289196]	-	-	-	-	GO:0005730//nucleolus;GO:0005737//cytoplasm;GO:0005829//cytosol	GO:0004842//ubiquitin-protein transferase activity;GO:0016740//transferase activity;GO:0016787//hydrolase activity;GO:0016887//ATPase activity;GO:0046872//metal ion binding	GO:0001525//angiogenesis;GO:0002040//sprouting angiogenesis;GO:0006511//ubiquitin-dependent protein catabolic process;GO:0016567//protein ubiquitination;GO:0051260//protein homooligomerization;GO:0051865//protein autoubiquitination;GO:2000051//negative regulation of non-canonical Wnt signaling pathway
ENSMUSG00000025130	3	1.40169e-15	8.84598e-14	P4hb	prolyl 4-hydroxylase, beta polypeptide [Source:MGI Symbol;Acc:MGI:97464]	Genetic Information Processing	Folding, sorting and degradation	ko04141//Protein processing in endoplasmic reticulum	K09580	GO:0005623//cell;GO:0005783//endoplasmic reticulum;GO:0005788//endoplasmic reticulum lumen;GO:0005793//endoplasmic reticulum-Golgi intermediate compartment;GO:0005886//plasma membrane;GO:0009897//external side of plasma membrane;GO:0016020//membrane;GO:0016222//procollagen-proline 4-dioxygenase complex;GO:0034663//endoplasmic reticulum chaperone complex;GO:0042470//melanosome	GO:0003756//protein disulfide isomerase activity;GO:0004656//procollagen-proline 4-dioxygenase activity;GO:0005178//integrin binding;GO:0005515//protein binding;GO:0015037//peptide disulfide oxidoreductase activity;GO:0016853//isomerase activity;GO:0019899//enzyme binding;GO:0046982//protein heterodimerization activity	GO:0006457//protein folding;GO:0018401//peptidyl-proline hydroxylation to 4-hydroxy-L-proline;GO:0034976//response to endoplasmic reticulum stress;GO:0045454//cell redox homeostasis;GO:0046598//positive regulation of viral entry into host cell;GO:0055114//oxidation-reduction process;GO:0071456//cellular response to hypoxia;GO:0098761//cellular response to interleukin-7;GO:1902175//regulation of o…
ENSMUSG00000025161	3	5.06416e-18	3.63716e-16	Slc16a3	solute carrier family 16 (monocarboxylic acid transporters), member 3 [Source:MGI Symbol;Acc:MGI:1933438]	Human Diseases	Cancers	ko05230//Central carbon metabolism in cancer	K08180	GO:0005886//plasma membrane;GO:0005887//integral component of plasma membrane;GO:0016020//membrane;GO:0016021//integral component of membrane;GO:0031965//nuclear membrane	GO:0008028//monocarboxylic acid transmembrane transporter activity;GO:0015129//lactate transmembrane transporter activity;GO:0015293//symporter activity	GO:0015718//monocarboxylic acid transport;GO:0035873//lactate transmembrane transport;GO:0035879//plasma membrane lactate transport;GO:0055085//transmembrane transport
ENSMUSG00000025163	4	1.00075e-20	8.17889e-19	Cd7	CD7 antigen [Source:MGI Symbol;Acc:MGI:88344]	Organismal Systems	Immune system	ko04640//Hematopoietic cell lineage	K06457	GO:0016020//membrane;GO:0016021//integral component of membrane	GO:0038023//signaling receptor activity	GO:0002250//adaptive immune response;GO:0002376//immune system process;GO:0048873//homeostasis of number of cells within a tissue
ENSMUSG00000021218	4	1.30846e-19	1.01493e-17	Gdi2	guanosine diphosphate (GDP) dissociation inhibitor 2 [Source:MGI Symbol;Acc:MGI:99845]	-	-	-	-	GO:0005737//cytoplasm;GO:0005794//Golgi apparatus;GO:0016020//membrane;GO:0043209//myelin sheath;GO:0045202//synapse	GO:0005092//GDP-dissociation inhibitor activity;GO:0005093//Rab GDP-dissociation inhibitor activity;GO:0005096//GTPase activator activity;GO:0005515//protein binding;GO:0017137//Rab GTPase binding;GO:0031267//small GTPase binding	GO:0007264//small GTPase mediated signal transduction;GO:0015031//protein transport;GO:0016192//vesicle-mediated transport;GO:0043547//positive regulation of GTPase activity;GO:0050790//regulation of catalytic activity
ENSMUSG00000021215	1	7.07804e-32	8.62753e-30	Net1	neuroepithelial cell transforming gene 1 [Source:MGI Symbol;Acc:MGI:1927138]	-	-	-	-	GO:0005634//nucleus;GO:0005737//cytoplasm	GO:0005085//guanyl-nucleotide exchange factor activity;GO:0005089//Rho guanyl-nucleotide exchange factor activity;GO:0005515//protein binding	GO:0035023//regulation of Rho protein signal transduction;GO:0035556//intracellular signal transduction;GO:0043065//positive regulation of apoptotic process;GO:0043547//positive regulation of GTPase activity;GO:0051451//myoblast migration;GO:0070301//cellular response to hydrogen peroxide;GO:0071479//cellular response to ionizing radiation
ENSMUSG00000000078	3	1.30833e-42	2.28753e-40	Klf6	Kruppel-like factor 6 [Source:MGI Symbol;Acc:MGI:1346318]	-	-	-	-	GO:0001650//fibrillar center;GO:0005634//nucleus;GO:0005730//nucleolus;GO:0005829//cytosol;GO:0043231//intracellular membrane-bounded organelle	GO:0000978//RNA polymerase II core promoter proximal region sequence-specific DNA binding;GO:0001228//transcriptional activator activity, RNA polymerase II transcription regulatory region sequence-specific binding;GO:0003676//nucleic acid binding	GO:0045944//positive regulation of transcription from RNA polymerase II promoter
ENSMUSG00000042842	1	5.34989e-81	2.07488e-78	Serpinb6b	serine (or cysteine) peptidase inhibitor, clade B, member 6b [Source:MGI Symbol;Acc:MGI:894688]	Human Diseases	Infectious diseases	ko05146//Amoebiasis	K13963	GO:0005615//extracellular space;GO:0005634//nucleus;GO:0005737//cytoplasm	GO:0004867//serine-type endopeptidase inhibitor activity	GO:0008406//gonad development;GO:0010951//negative regulation of endopeptidase activity
ENSMUSG00000045827	1	5.26838e-79	1.90474e-76	Serpinb9	serine (or cysteine) peptidase inhibitor, clade B, member 9 [Source:MGI Symbol;Acc:MGI:106603]	Human Diseases	Infectious diseases	ko05146//Amoebiasis	K13963	GO:0005615//extracellular space;GO:0005634//nucleus;GO:0005654//nucleoplasm;GO:0005737//cytoplasm;GO:0005794//Golgi apparatus;GO:0005829//cytosol	GO:0002020//protease binding;GO:0004867//serine-type endopeptidase inhibitor activity;GO:0005515//protein binding;GO:0043027//cysteine-type endopeptidase inhibitor activity involved in apoptotic process	GO:0001913//T cell mediated cytotoxicity;GO:0002438//acute inflammatory response to antigenic stimulus;GO:0006915//apoptotic process;GO:0006955//immune response;GO:0009617//response to bacterium;GO:0010628//positive regulation of gene expression;GO:0010951//negative regulation of endopeptidase activity;GO:0033668//negative regulation by symbiont of host apoptotic process;GO:0042270//protection fr…
ENSMUSG00000021423	1	3.88864e-23	3.60646e-21	Ly86	lymphocyte antigen 86 [Source:MGI Symbol;Acc:MGI:1321404]	-	-	-	-	GO:0005576//extracellular region;GO:0005615//extracellular space	GO:0005515//protein binding	GO:0002376//immune system process;GO:0006954//inflammatory response;GO:0006955//immune response;GO:0031666//positive regulation of lipopolysaccharide-mediated signaling pathway;GO:0045087//innate immune response
ENSMUSG00000015396	1	1.91295e-35	2.70233e-33	Cd83	CD83 antigen [Source:MGI Symbol;Acc:MGI:1328316]	-	-	-	-	GO:0009897//external side of plasma membrane;GO:0016020//membrane;GO:0016021//integral component of membrane	-	GO:0014070//response to organic cyclic compound;GO:0032713//negative regulation of interleukin-4 production;GO:0032733//positive regulation of interleukin-10 production;GO:0032743//positive regulation of interleukin-2 production;GO:0043372//positive regulation of CD4-positive, alpha-beta T cell differentiation
ENSMUSG00000021377	1	1.25945e-17	8.86646e-16	Dek	DEK oncogene (DNA binding) [Source:MGI Symbol;Acc:MGI:1926209]	-	-	-	-	GO:0005634//nucleus;GO:0043292//contractile fiber	GO:0003677//DNA binding;GO:0042393//histone binding	GO:0006325//chromatin organization;GO:2000779//regulation of double-strand break repair;GO:2001032//regulation of double-strand break repair via nonhomologous end joining
ENSMUSG00000035493	3	8.01043e-64	2.2483e-61	Tgfbi	transforming growth factor, beta induced [Source:MGI Symbol;Acc:MGI:99959]	-	-	-	-	GO:0005576//extracellular region;GO:0005604//basement membrane;GO:0005615//extracellular space;GO:0005802//trans-Golgi network;GO:0031012//extracellular matrix	GO:0005178//integrin binding;GO:0005201//extracellular matrix structural constituent;GO:0005515//protein binding;GO:0005518//collagen binding;GO:0050839//cell adhesion molecule binding;GO:0050840//extracellular matrix binding	GO:0001525//angiogenesis;GO:0002062//chondrocyte differentiation;GO:0007155//cell adhesion;GO:0008283//cell proliferation;GO:0030198//extracellular matrix organization
ENSMUSG00000074874	1	7.47232e-13	3.91627e-11	Ctla2b	cytotoxic T lymphocyte-associated protein 2 beta [Source:MGI Symbol;Acc:MGI:88555]	-	-	-	-	-	GO:0004869//cysteine-type endopeptidase inhibitor activity;GO:0005515//protein binding	GO:0010951//negative regulation of endopeptidase activity
ENSMUSG00000021728	3	3.56463e-30	4.02313e-28	Emb	embigin [Source:MGI Symbol;Acc:MGI:95321]	-	-	-	-	GO:0005886//plasma membrane;GO:0005887//integral component of plasma membrane;GO:0016020//membrane;GO:0016021//integral component of membrane;GO:0030054//cell junction;GO:0030424//axon;GO:0045202//synapse	GO:0098632//protein binding involved in cell-cell adhesion	GO:0007155//cell adhesion;GO:0007156//homophilic cell adhesion via plasma membrane adhesion molecules;GO:0007411//axon guidance;GO:0035879//plasma membrane lactate transport;GO:0070593//dendrite self-avoidance
ENSMUSG00000095609	2	3.45813e-12	1.73566e-10	Gm21188	predicted gene, 21188 [Source:MGI Symbol;Acc:MGI:5434543]	-	-	-	-	-	GO:0038023//signaling receptor activity	-
ENSMUSG00000094796	1	3.2937e-13	1.77419e-11	BC147527	cDNA sequence BC147527 [Source:MGI Symbol;Acc:MGI:4840510]	-	-	-	-	-	-	-
ENSMUSG00000020589	2	4.20699e-20	3.33604e-18	Fam49a	family with sequence similarity 49, member A [Source:MGI Symbol;Acc:MGI:1261783]	-	-	-	-	-	GO:0003674//molecular_function	GO:0008150//biological_process
ENSMUSG00000020641	1	9.87988e-122	7.5267e-119	Rsad2	radical S-adenosyl methionine domain containing 2 [Source:MGI Symbol;Acc:MGI:1929628]	Human Diseases	Infectious diseases	ko05164//Influenza A	K15045	GO:0001650//fibrillar center;GO:0005739//mitochondrion;GO:0005741//mitochondrial outer membrane;GO:0005743//mitochondrial inner membrane;GO:0005783//endoplasmic reticulum;GO:0005789//endoplasmic reticulum membrane;GO:0005811//lipid particle;GO:0016020//membrane	GO:0003674//molecular_function;GO:0003824//catalytic activity;GO:0005515//protein binding;GO:0043621//protein self-association;GO:0046872//metal ion binding;GO:0051536//iron-sulfur cluster binding;GO:0051539//4 iron, 4 sulfur cluster binding	GO:0001503//ossification;GO:0002376//immune system process;GO:0009615//response to virus;GO:0030278//regulation of ossification;GO:0034157//positive regulation of toll-like receptor 7 signaling pathway;GO:0034165//positive regulation of toll-like receptor 9 signaling pathway;GO:0035710//CD4-positive, alpha-beta T cell activation;GO:0043367//CD4-positive, alpha-beta T cell differentiation;GO:00450…
ENSMUSG00000020638	1	2.05193e-34	2.82385e-32	Cmpk2	cytidine monophosphate (UMP-CMP) kinase 2, mitochondrial [Source:MGI Symbol;Acc:MGI:99830]	Metabolism;Metabolism	Global and overview maps;Nucleotide metabolism	ko01100//Metabolic pathways;ko00240//Pyrimidine metabolism	K13809;K13809	GO:0005737//cytoplasm;GO:0005739//mitochondrion	GO:0000166//nucleotide binding;GO:0004127//cytidylate kinase activity;GO:0004550//nucleoside diphosphate kinase activity;GO:0004798//thymidylate kinase activity;GO:0005524//ATP binding;GO:0009041//uridylate kinase activity;GO:0016301//kinase activity;GO:0016740//transferase activity;GO:0033862//UMP kinase activity;GO:0050145//nucleoside phosphate kinase activity	GO:0006165//nucleoside diphosphate phosphorylation;GO:0006221//pyrimidine nucleotide biosynthetic process;GO:0006227//dUDP biosynthetic process;GO:0006233//dTDP biosynthetic process;GO:0006235//dTTP biosynthetic process;GO:0009142//nucleoside triphosphate biosynthetic process;GO:0016310//phosphorylation;GO:0046940//nucleoside monophosphate phosphorylation;GO:0071222//cellular response to lipopoly…
ENSMUSG00000061477	4	2.49475e-14	1.45398e-12	Rps7	ribosomal protein S7 [Source:MGI Symbol;Acc:MGI:1333818]	Genetic Information Processing	Translation	ko03010//Ribosome	K02993	GO:0005622//intracellular;GO:0005634//nucleus;GO:0005730//nucleolus;GO:0005737//cytoplasm;GO:0005813//centrosome;GO:0005815//microtubule organizing center;GO:0005840//ribosome;GO:0005856//cytoskeleton;GO:0022627//cytosolic small ribosomal subunit;GO:0032040//small-subunit processome;GO:0032991//macromolecular complex;GO:0045202//synapse;GO:1990904//ribonucleoprotein complex	GO:0003730//mRNA 3'-UTR binding;GO:0003735//structural constituent of ribosome;GO:0008266//poly(U) RNA binding;GO:0019901//protein kinase binding;GO:0048027//mRNA 5'-UTR binding	GO:0001843//neural tube closure;GO:0006364//rRNA processing;GO:0006412//translation;GO:0010628//positive regulation of gene expression;GO:0030154//cell differentiation;GO:0042274//ribosomal small subunit biogenesis;GO:0050821//protein stabilization;GO:1902255//positive regulation of intrinsic apoptotic signaling pathway by p53 class mediator;GO:1904667//negative regulation of ubiquitin protein li…
ENSMUSG00000021025	3	1.97376e-10	8.54001e-09	Nfkbia	nuclear factor of kappa light polypeptide gene enhancer in B cells inhibitor, alpha [Source:MGI Symbol;Acc:MGI:104741]	Human Diseases;Human Diseases;Human Diseases;Human Diseases;Human Diseases;Human Diseases;Human Diseases;Environmental Information Processing;Organismal Systems;Organismal Systems;Human Diseases;Human Diseases;Cellular Processes;Human Diseases;Human Diseases;Organismal Systems;Organismal Systems;Organismal Systems;Organismal Systems;Environmental Information Processing;Human Diseases;Human Diseas…	Cancers;Infectious diseases;Infectious diseases;Cancers;Infectious diseases;Infectious diseases;Infectious diseases;Signal transduction;Immune system;Immune system;Infectious diseases;Infectious diseases;Cell growth and death;Infectious diseases;Infectious diseases;Endocrine system;Development;Nervous system;Immune system;Signal transduction;Endocrine and metabolic diseases;Infectious diseases;Im…	ko05200//Pathways in cancer;ko05166//HTLV-I infection;ko05163//Human cytomegalovirus infection;ko05203//Viral carcinogenesis;ko05167//Kaposi sarcoma-associated herpesvirus infection;ko05169//Epstein-Barr virus infection;ko05168//Herpes simplex infection;ko04024//cAMP signaling pathway;ko04062//Chemokine signaling pathway;ko04621//NOD-like receptor signaling pathway;ko05164//Influenza A;ko05161//H…	K04734;K04734;K04734;K04734;K04734;K04734;K04734;K04734;K04734;K04734;K04734;K04734;K04734;K04734;K04734;K04734;K04734;K04734;K04734;K04734;K04734;K04734;K04734;K04734;K04734;K04734;K04734;K04734;K04734;K04734;K04734;K04734;K04734;K04734;K04734;K04734;K04734;K04734	GO:0005634//nucleus;GO:0005737//cytoplasm;GO:0005829//cytosol;GO:0005886//plasma membrane;GO:0032991//macromolecular complex	GO:0005515//protein binding;GO:0008139//nuclear localization sequence binding;GO:0019899//enzyme binding;GO:0031072//heat shock protein binding;GO:0031625//ubiquitin protein ligase binding;GO:0042802//identical protein binding;GO:0044877//macromolecular complex binding;GO:0051059//NF-kappaB binding	GO:0006606//protein import into nucleus;GO:0007249//I-kappaB kinase/NF-kappaB signaling;GO:0007253//cytoplasmic sequestering of NF-kappaB;GO:0010468//regulation of gene expression;GO:0010745//negative regulation of macrophage derived foam cell differentiation;GO:0010875//positive regulation of cholesterol efflux;GO:0010888//negative regulation of lipid storage;GO:0031663//lipopolysaccharide-media…
[truncated: 118 more rows]

## Sheet: Branch.2.depended_gene.annot
GeneID	Cluster	P_value	FDR	Symbol	Description	KEGG_A_class	KEGG_B_class	Pathway	K_ID	GO Component	GO Function	GO Process
ENSMUSG00000073702	2	1.64657e-18	1.34157e-16	Rpl31	ribosomal protein L31 [Source:MGI Symbol;Acc:MGI:2149632]	Genetic Information Processing	Translation	ko03010//Ribosome	K02910	GO:0005622//intracellular;GO:0005654//nucleoplasm;GO:0005730//nucleolus;GO:0005840//ribosome;GO:0022625//cytosolic large ribosomal subunit;GO:0042788//polysomal ribosome;GO:0045202//synapse	GO:0003735//structural constituent of ribosome;GO:0005515//protein binding	GO:0002181//cytoplasmic translation;GO:0006412//translation
[truncated: 522 more rows]
