# Supplementary material for: Topical Application of Temperature-Sensitive Gel Containing Caerin 1.1 and 1.9 Peptides on TC-1 Tumour-Bearing Mice Induced High-Level Immune Response in the Tumour Microenvironment
Source: Front Oncol. 2021 Nov 11;11:754770. doi: 10.3389/fonc.2021.754770 (PMC8632150; doi:10.3389/fonc.2021.754770)
Supplement: Supplementary file 7 [file Table_6.xlsx]

## Sheet: subpopulations
Target Cluster	Gene ID	Gene Name	Target_Cluster_mean	Other_Cluster_mean	Log2FC	Pvalue	Qvalue
0	ENSMUSG00000023274	Cd4	3.07824	1.06759	1.52775	1.72e-33	3.76e-29	Cd4	CD4 antigen [Source:MGI Symbol;Acc:MGI:88335]	Environmental Information Processing;Environmental Information Processing;Organismal Systems;Organismal Systems;Organismal Systems;Organismal Systems;Organismal Systems;Human Diseases	Signaling molecules and interaction;Signaling molecules and interaction;Immune system;Immune system;Immune system;Immune system;Immune system;Immune diseases	ko04060//Cytokine-cytokine receptor interaction;ko04514//Cell adhesion molecules (CAMs);ko04659//Th17 cell differentiation;ko04660//T cell receptor signaling pathway;ko04640//Hematopoietic cell lineage;ko04658//Th1 and Th2 cell differentiation;ko04612//Antigen processing and presentation;ko05340//Primary immunodeficiency	K06454;K06454;K06454;K06454;K06454;K06454;K06454;K06454	GO:0005788//endoplasmic reticulum lumen;GO:0005789//endoplasmic reticulum membrane;GO:0005886//plasma membrane;GO:0005887//integral component of plasma membrane;GO:0009897//external side of plasma membrane;GO:0009986//cell surface;GO:0016020//membrane;GO:0016021//integral component of membrane;GO:0045121//membrane raft	GO:0005102//receptor binding;GO:0005515//protein binding;GO:0008270//zinc ion binding;GO:0015026//coreceptor activity;GO:0019865//immunoglobulin binding;GO:0019899//enzyme binding;GO:0019901//protein kinase binding;GO:0042011//interleukin-16 binding;GO:0042012//interleukin-16 receptor activity;GO:0042289//MHC class II protein binding;GO:0042802//identical protein binding;GO:0042803//protein homod…	GO:0001816//cytokine production;GO:0001934//positive regulation of protein phosphorylation;GO:0002250//adaptive immune response;GO:0002376//immune system process;GO:0006948//induction by virus of host cell-cell fusion;GO:0006955//immune response;GO:0007155//cell adhesion;GO:0007166//cell surface receptor signaling pathway;GO:0010524//positive regulation of calcium ion transport into cytosol;GO:00…
0	ENSMUSG00000031132	Cd40lg	1.95468	0.566103	1.78779	2.99e-25	6.54e-21	Cd40lg	CD40 ligand [Source:MGI Symbol;Acc:MGI:88337]	Environmental Information Processing;Environmental Information Processing;Human Diseases;Human Diseases;Organismal Systems;Environmental Information Processing;Human Diseases;Human Diseases;Human Diseases;Human Diseases;Organismal Systems;Human Diseases;Human Diseases	Signaling molecules and interaction;Signaling molecules and interaction;Immune diseases;Infectious diseases;Immune system;Signal transduction;Cardiovascular diseases;Immune diseases;Infectious diseases;Immune diseases;Immune system;Immune diseases;Immune diseases	ko04060//Cytokine-cytokine receptor interaction;ko04514//Cell adhesion molecules (CAMs);ko05322//Systemic lupus erythematosus;ko05145//Toxoplasmosis;ko04660//T cell receptor signaling pathway;ko04064//NF-kappa B signaling pathway;ko05416//Viral myocarditis;ko05320//Autoimmune thyroid disease;ko05144//Malaria;ko05330//Allograft rejection;ko04672//Intestinal immune network for IgA production;ko0534…	K03161;K03161;K03161;K03161;K03161;K03161;K03161;K03161;K03161;K03161;K03161;K03161;K03161	GO:0005576//extracellular region;GO:0005615//extracellular space;GO:0005886//plasma membrane;GO:0009897//external side of plasma membrane;GO:0009986//cell surface;GO:0016020//membrane;GO:0016021//integral component of membrane;GO:0042995//cell projection;GO:0044297//cell body	GO:0005125//cytokine activity;GO:0005164//tumor necrosis factor receptor binding;GO:0005174//CD40 receptor binding;GO:0005515//protein binding	GO:0002839//positive regulation of immune response to tumor cell;GO:0006954//inflammatory response;GO:0006955//immune response;GO:0007165//signal transduction;GO:0007257//activation of JUN kinase activity;GO:0010628//positive regulation of gene expression;GO:0030168//platelet activation;GO:0030183//B cell differentiation;GO:0030890//positive regulation of B cell proliferation;GO:0032729//positive…
0	ENSMUSG00000029075	Tnfrsf4	3.0668	0.928019	1.72451	1.6e-21	3.49e-17	Tnfrsf4	tumor necrosis factor receptor superfamily, member 4 [Source:MGI Symbol;Acc:MGI:104512]	Environmental Information Processing	Signaling molecules and interaction	ko04060//Cytokine-cytokine receptor interaction	K05142	GO:0009986//cell surface;GO:0016020//membrane;GO:0016021//integral component of membrane	GO:0005515//protein binding	GO:0042098//T cell proliferation
0	ENSMUSG00000023456	Tpi1	3.69223	1.5432	1.25857	6.72e-13	1.47e-08	Tpi1	triosephosphate isomerase 1 [Source:MGI Symbol;Acc:MGI:98797]	Metabolism;Metabolism;Metabolism;Metabolism;Metabolism;Metabolism	Global and overview maps;Global and overview maps;Global and overview maps;Carbohydrate metabolism;Carbohydrate metabolism;Carbohydrate metabolism	ko01100//Metabolic pathways;ko01200//Carbon metabolism;ko01230//Biosynthesis of amino acids;ko00562//Inositol phosphate metabolism;ko00010//Glycolysis / Gluconeogenesis;ko00051//Fructose and mannose metabolism	K01803;K01803;K01803;K01803;K01803;K01803	GO:0005737//cytoplasm;GO:0005829//cytosol	GO:0003824//catalytic activity;GO:0004807//triose-phosphate isomerase activity;GO:0008929//methylglyoxal synthase activity;GO:0016829//lyase activity;GO:0016853//isomerase activity;GO:0031625//ubiquitin protein ligase binding;GO:0042803//protein homodimerization activity	GO:0006006//glucose metabolic process;GO:0006094//gluconeogenesis;GO:0006096//glycolytic process;GO:0007275//multicellular organism development;GO:0019242//methylglyoxal biosynthetic process;GO:0019563//glycerol catabolic process;GO:0019682//glyceraldehyde-3-phosphate metabolic process;GO:0046166//glyceraldehyde-3-phosphate biosynthetic process
0	ENSMUSG00000067613	Krt83	2.20242	0.928643	1.24589	3.42e-11	7.47e-07	Krt83	keratin 83 [Source:MGI Symbol;Acc:MGI:3690448]	-	-	-	-	GO:0005882//intermediate filament;GO:0045095//keratin filament	GO:0003674//molecular_function	GO:0007568//aging;GO:0042633//hair cycle
0	ENSMUSG00000026009	Icos	6.09452	2.87155	1.08568	9.33e-24	2.04e-19	Icos	inducible T cell co-stimulator [Source:MGI Symbol;Acc:MGI:1858745]	Environmental Information Processing;Organismal Systems;Organismal Systems;Human Diseases	Signaling molecules and interaction;Immune system;Immune system;Immune diseases	ko04514//Cell adhesion molecules (CAMs);ko04660//T cell receptor signaling pathway;ko04672//Intestinal immune network for IgA production;ko05340//Primary immunodeficiency	K06713;K06713;K06713;K06713	GO:0005887//integral component of plasma membrane;GO:0009897//external side of plasma membrane;GO:0016020//membrane;GO:0016021//integral component of membrane	GO:0005515//protein binding	GO:0002517//T cell tolerance induction;GO:0031295//T cell costimulation;GO:0098609//cell-cell adhesion
0	ENSMUSG00000041954	Tnfrsf18	5.22976	2.66596	0.972088	4.05e-14	8.84e-10	Tnfrsf18	tumor necrosis factor receptor superfamily, member 18 [Source:MGI Symbol;Acc:MGI:894675]	Environmental Information Processing	Signaling molecules and interaction	ko04060//Cytokine-cytokine receptor interaction	K05154	GO:0005576//extracellular region;GO:0005886//plasma membrane;GO:0005887//integral component of plasma membrane;GO:0009897//external side of plasma membrane;GO:0016020//membrane;GO:0016021//integral component of membrane	GO:0005031//tumor necrosis factor-activated receptor activity;GO:0005515//protein binding	GO:0002687//positive regulation of leukocyte migration;GO:0006915//apoptotic process;GO:0033209//tumor necrosis factor-mediated signaling pathway;GO:0042531//positive regulation of tyrosine phosphorylation of STAT protein;GO:0043066//negative regulation of apoptotic process;GO:0045785//positive regulation of cell adhesion
0	ENSMUSG00000021109	Hif1a	4.32183	2.21284	0.965745	2.9e-15	6.34e-11	Hif1a	hypoxia inducible factor 1, alpha subunit [Source:MGI Symbol;Acc:MGI:106918]	Human Diseases;Human Diseases;Human Diseases;Cellular Processes;Organismal Systems;Environmental Information Processing;Organismal Systems;Human Diseases;Human Diseases;Human Diseases;Cellular Processes	Cancers;Infectious diseases;Cancers;Transport and catabolism;Endocrine system;Signal transduction;Immune system;Cancers;Cancers;Cancers;Transport and catabolism	ko05200//Pathways in cancer;ko05167//Kaposi sarcoma-associated herpesvirus infection;ko05205//Proteoglycans in cancer;ko04140//Autophagy - animal;ko04919//Thyroid hormone signaling pathway;ko04066//HIF-1 signaling pathway;ko04659//Th17 cell differentiation;ko05231//Choline metabolism in cancer;ko05211//Renal cell carcinoma;ko05230//Central carbon metabolism in cancer;ko04137//Mitophagy - animal	K08268;K08268;K08268;K08268;K08268;K08268;K08268;K08268;K08268;K08268;K08268	GO:0000790//nuclear chromatin;GO:0005634//nucleus;GO:0005654//nucleoplasm;GO:0005667//transcription factor complex;GO:0005737//cytoplasm;GO:0005829//cytosol;GO:0016604//nuclear body;GO:0016607//nuclear speck;GO:0031514//motile cilium;GO:0032991//macromolecular complex;GO:0090575//RNA polymerase II transcription factor complex;GO:1904115//axon cytoplasm	GO:0000977//RNA polymerase II regulatory region sequence-specific DNA binding;GO:0000981//RNA polymerase II transcription factor activity, sequence-specific DNA binding;GO:0001228//transcriptional activator activity, RNA polymerase II transcription regulatory region sequence-specific binding;GO:0002039//p53 binding;GO:0003677//DNA binding;GO:0003700//transcription factor activity, sequence-specif…	GO:0000122//negative regulation of transcription from RNA polymerase II promoter;GO:0001525//angiogenesis;GO:0001568//blood vessel development;GO:0001666//response to hypoxia;GO:0001755//neural crest cell migration;GO:0001837//epithelial to mesenchymal transition;GO:0001892//embryonic placenta development;GO:0001922//B-1 B cell homeostasis;GO:0001944//vasculature development;GO:0001947//heart loo…
0	ENSMUSG00000062070	Pgk1	3.18774	1.74374	0.87035	9.58e-07	0.020937	Pgk1	phosphoglycerate kinase 1 [Source:MGI Symbol;Acc:MGI:97555]	Metabolism;Metabolism;Environmental Information Processing;Metabolism;Metabolism	Global and overview maps;Global and overview maps;Signal transduction;Global and overview maps;Carbohydrate metabolism	ko01100//Metabolic pathways;ko01200//Carbon metabolism;ko04066//HIF-1 signaling pathway;ko01230//Biosynthesis of amino acids;ko00010//Glycolysis / Gluconeogenesis	K00927;K00927;K00927;K00927;K00927	GO:0005615//extracellular space;GO:0005737//cytoplasm;GO:0005829//cytosol;GO:0045121//membrane raft	GO:0000166//nucleotide binding;GO:0004618//phosphoglycerate kinase activity;GO:0005524//ATP binding;GO:0016301//kinase activity;GO:0016740//transferase activity;GO:0043531//ADP binding;GO:0047134//protein-disulfide reductase activity	GO:0005975//carbohydrate metabolic process;GO:0006094//gluconeogenesis;GO:0006096//glycolytic process;GO:0016310//phosphorylation;GO:0016525//negative regulation of angiogenesis;GO:0030855//epithelial cell differentiation;GO:0031639//plasminogen activation;GO:0055114//oxidation-reduction process;GO:0071456//cellular response to hypoxia;GO:1903862//positive regulation of oxidative phosphorylation
0	ENSMUSG00000032238	Rora	2.07905	1.16586	0.834529	0.000136316	1	Rora	RAR-related orphan receptor alpha [Source:MGI Symbol;Acc:MGI:104661]	Organismal Systems;Human Diseases;Organismal Systems	Immune system;Immune diseases;Environmental adaptation	ko04659//Th17 cell differentiation;ko05321//Inflammatiory bowel disease (IBD);ko04710//Circadian rhythm	K08532;K08532;K08532	GO:0005634//nucleus;GO:0005654//nucleoplasm	GO:0000977//RNA polymerase II regulatory region sequence-specific DNA binding;GO:0000978//RNA polymerase II core promoter proximal region sequence-specific DNA binding;GO:0001222//transcription corepressor binding;GO:0001223//transcription coactivator binding;GO:0003677//DNA binding;GO:0003700//transcription factor activity, sequence-specific DNA binding;GO:0003707//steroid hormone receptor activ…	GO:0001525//angiogenesis;GO:0006355//regulation of transcription, DNA-templated;GO:0006805//xenobiotic metabolic process;GO:0006809//nitric oxide biosynthetic process;GO:0007275//multicellular organism development;GO:0007623//circadian rhythm;GO:0008589//regulation of smoothened signaling pathway;GO:0010575//positive regulation of vascular endothelial growth factor production;GO:0010906//regulati…
0	ENSMUSG00000029076	Sdf4	6.26758	3.51652	0.833759	3.87e-13	8.46e-09	Sdf4	stromal cell derived factor 4 [Source:MGI Symbol;Acc:MGI:108079]	-	-	-	-	GO:0005737//cytoplasm;GO:0005770//late endosome;GO:0005783//endoplasmic reticulum;GO:0005794//Golgi apparatus;GO:0005796//Golgi lumen;GO:0005886//plasma membrane	GO:0005509//calcium ion binding;GO:0042802//identical protein binding;GO:0046872//metal ion binding	GO:0009650//UV protection;GO:0017156//calcium ion regulated exocytosis;GO:0021549//cerebellum development;GO:0045444//fat cell differentiation;GO:0045471//response to ethanol;GO:0070625//zymogen granule exocytosis
0	ENSMUSG00000026070	Il18r1	2.86481	1.63477	0.809355	1.08e-07	0.00235666	Il18r1	interleukin 18 receptor 1 [Source:MGI Symbol;Acc:MGI:105383]	Environmental Information Processing;Environmental Information Processing;Human Diseases	Signaling molecules and interaction;Signal transduction;Immune diseases	ko04060//Cytokine-cytokine receptor interaction;ko04668//TNF signaling pathway;ko05321//Inflammatiory bowel disease (IBD)	K05173;K05173;K05173	GO:0016020//membrane;GO:0016021//integral component of membrane;GO:0045092//interleukin-18 receptor complex	GO:0005515//protein binding;GO:0042007//interleukin-18 binding;GO:0042008//interleukin-18 receptor activity	GO:0006954//inflammatory response;GO:0007165//signal transduction;GO:0030101//natural killer cell activation;GO:0032729//positive regulation of interferon-gamma production;GO:0035655//interleukin-18-mediated signaling pathway;GO:0045063//T-helper 1 cell differentiation;GO:0051092//positive regulation of NF-kappaB transcription factor activity;GO:1901224//positive regulation of NIK/NF-kappaB signa…
0	ENSMUSG00000044408	Sptssa	2.30194	1.39801	0.719473	2.32e-06	0.0505839	Sptssa	serine palmitoyltransferase, small subunit A [Source:MGI Symbol;Acc:MGI:1913399]	-	-	-	-	GO:0005783//endoplasmic reticulum;GO:0005789//endoplasmic reticulum membrane;GO:0016020//membrane;GO:0016021//integral component of membrane;GO:0017059//serine C-palmitoyltransferase complex	GO:0004758//serine C-palmitoyltransferase activity	GO:0006629//lipid metabolic process;GO:0006665//sphingolipid metabolic process;GO:0008104//protein localization;GO:0046513//ceramide biosynthetic process
0	ENSMUSG00000024669	Cd5	1.95064	1.20501	0.694903	2.33e-06	0.0509927	Cd5	CD5 antigen [Source:MGI Symbol;Acc:MGI:88340]	Organismal Systems	Immune system	ko04640//Hematopoietic cell lineage	K06455	GO:0005886//plasma membrane;GO:0009897//external side of plasma membrane;GO:0016020//membrane;GO:0016021//integral component of membrane;GO:0044214//spanning component of plasma membrane	GO:0005044//scavenger receptor activity;GO:0005515//protein binding	GO:0006897//endocytosis;GO:0031295//T cell costimulation;GO:0097190//apoptotic signaling pathway
0	ENSMUSG00000003882	Il7r	6.70084	4.24349	0.659091	3.78e-11	8.26e-07	Il7r	interleukin 7 receptor [Source:MGI Symbol;Acc:MGI:96562]	Human Diseases;Environmental Information Processing;Environmental Information Processing;Environmental Information Processing;Environmental Information Processing;Organismal Systems;Human Diseases	Cancers;Signal transduction;Signaling molecules and interaction;Signal transduction;Signal transduction;Immune system;Immune diseases	ko05200//Pathways in cancer;ko04151//PI3K-Akt signaling pathway;ko04060//Cytokine-cytokine receptor interaction;ko04630//Jak-STAT signaling pathway;ko04068//FoxO signaling pathway;ko04640//Hematopoietic cell lineage;ko05340//Primary immunodeficiency	K05072;K05072;K05072;K05072;K05072;K05072;K05072	GO:0005886//plasma membrane;GO:0009897//external side of plasma membrane;GO:0016020//membrane;GO:0016021//integral component of membrane	GO:0004896//cytokine receptor activity;GO:0005515//protein binding	GO:0000902//cell morphogenesis;GO:0001915//negative regulation of T cell mediated cytotoxicity;GO:0002377//immunoglobulin production;GO:0008284//positive regulation of cell proliferation;GO:0008361//regulation of cell size;GO:0010628//positive regulation of gene expression;GO:0019221//cytokine-mediated signaling pathway;GO:0030217//T cell differentiation;GO:0033089//positive regulation of T cell …
0	ENSMUSG00000021298	Gpr132	2.10165	1.33256	0.657318	5.76e-07	0.0125922	Gpr132	G protein-coupled receptor 132 [Source:MGI Symbol;Acc:MGI:1890220]	-	-	-	-	GO:0005886//plasma membrane;GO:0005887//integral component of plasma membrane;GO:0016020//membrane;GO:0016021//integral component of membrane	GO:0004930//G-protein coupled receptor activity	GO:0000082//G1/S transition of mitotic cell cycle;GO:0007165//signal transduction;GO:0007186//G-protein coupled receptor signaling pathway;GO:0010972//negative regulation of G2/M transition of mitotic cell cycle
0	ENSMUSG00000030695	Aldoa	13.6106	8.68428	0.648253	1.77e-12	3.87e-08	Aldoa	aldolase A, fructose-bisphosphate [Source:MGI Symbol;Acc:MGI:87994]	Metabolism;Metabolism;Environmental Information Processing;Metabolism;Metabolism;Metabolism;Metabolism	Global and overview maps;Global and overview maps;Signal transduction;Global and overview maps;Carbohydrate metabolism;Carbohydrate metabolism;Carbohydrate metabolism	ko01100//Metabolic pathways;ko01200//Carbon metabolism;ko04066//HIF-1 signaling pathway;ko01230//Biosynthesis of amino acids;ko00010//Glycolysis / Gluconeogenesis;ko00051//Fructose and mannose metabolism;ko00030//Pentose phosphate pathway	K01623;K01623;K01623;K01623;K01623;K01623;K01623	GO:0005615//extracellular space;GO:0005720//nuclear heterochromatin;GO:0005737//cytoplasm;GO:0005739//mitochondrion;GO:0005829//cytosol;GO:0005886//plasma membrane;GO:0015629//actin cytoskeleton;GO:0016020//membrane;GO:0030018//Z disc;GO:0031430//M band;GO:0031674//I band;GO:0032991//macromolecular complex;GO:0035686//sperm fibrous sheath;GO:0043209//myelin sheath;GO:0070062//extracellular exosome	GO:0002020//protease binding;GO:0003824//catalytic activity;GO:0004332//fructose-bisphosphate aldolase activity;GO:0008092//cytoskeletal protein binding;GO:0016829//lyase activity;GO:0042802//identical protein binding;GO:0070061//fructose binding	GO:0006000//fructose metabolic process;GO:0006096//glycolytic process;GO:0006754//ATP biosynthetic process;GO:0006941//striated muscle contraction;GO:0007339//binding of sperm to zona pellucida;GO:0008360//regulation of cell shape;GO:0019242//methylglyoxal biosynthetic process;GO:0030335//positive regulation of cell migration;GO:0030388//fructose 1,6-bisphosphate metabolic process;GO:0046716//mus…
0	ENSMUSG00000063229	Ldha	9.27982	6.05411	0.616183	6.38e-09	0.000139318	Ldha	lactate dehydrogenase A [Source:MGI Symbol;Acc:MGI:96759]	Metabolism;Environmental Information Processing;Organismal Systems;Metabolism;Human Diseases;Metabolism;Metabolism;Metabolism	Global and overview maps;Signal transduction;Endocrine system;Carbohydrate metabolism;Cancers;Amino acid metabolism;Carbohydrate metabolism;Carbohydrate metabolism	ko01100//Metabolic pathways;ko04066//HIF-1 signaling pathway;ko04922//Glucagon signaling pathway;ko00010//Glycolysis / Gluconeogenesis;ko05230//Central carbon metabolism in cancer;ko00270//Cysteine and methionine metabolism;ko00620//Pyruvate metabolism;ko00640//Propanoate metabolism	K00016;K00016;K00016;K00016;K00016;K00016;K00016;K00016	GO:0005737//cytoplasm;GO:0005739//mitochondrion;GO:0005829//cytosol;GO:0035686//sperm fibrous sheath	GO:0003824//catalytic activity;GO:0004457//lactate dehydrogenase activity;GO:0004459//L-lactate dehydrogenase activity;GO:0005515//protein binding;GO:0016491//oxidoreductase activity;GO:0016616//oxidoreductase activity, acting on the CH-OH group of donors, NAD or NADP as acceptor;GO:0019900//kinase binding;GO:0042802//identical protein binding;GO:0051287//NAD binding	GO:0001666//response to hypoxia;GO:0005975//carbohydrate metabolic process;GO:0006089//lactate metabolic process;GO:0007584//response to nutrient;GO:0009749//response to glucose;GO:0014070//response to organic cyclic compound;GO:0019244//lactate biosynthetic process from pyruvate;GO:0019661//glucose catabolic process to lactate via pyruvate;GO:0019674//NAD metabolic process;GO:0019752//carboxylic…
0	ENSMUSG00000036427	Gpi1	5.39786	3.62978	0.572506	2.41e-08	0.00052731	Gpi1	glucose phosphate isomerase 1 [Source:MGI Symbol;Acc:MGI:95797]	Metabolism;Metabolism;Metabolism;Metabolism;Metabolism;Metabolism	Global and overview maps;Global and overview maps;Carbohydrate metabolism;Carbohydrate metabolism;Carbohydrate metabolism;Carbohydrate metabolism	ko01100//Metabolic pathways;ko01200//Carbon metabolism;ko00010//Glycolysis / Gluconeogenesis;ko00520//Amino sugar and nucleotide sugar metabolism;ko00500//Starch and sucrose metabolism;ko00030//Pentose phosphate pathway	K01810;K01810;K01810;K01810;K01810;K01810	GO:0005576//extracellular region;GO:0005615//extracellular space;GO:0005654//nucleoplasm;GO:0005737//cytoplasm;GO:0005829//cytosol;GO:0005886//plasma membrane;GO:0043005//neuron projection;GO:0043209//myelin sheath;GO:0060170//ciliary membrane	GO:0004347//glucose-6-phosphate isomerase activity;GO:0005125//cytokine activity;GO:0005515//protein binding;GO:0008083//growth factor activity;GO:0016853//isomerase activity;GO:0016866//intramolecular transferase activity;GO:0031625//ubiquitin protein ligase binding;GO:0048029//monosaccharide binding	GO:0001701//in utero embryonic development;GO:0001707//mesoderm formation;GO:0005975//carbohydrate metabolic process;GO:0006094//gluconeogenesis;GO:0006096//glycolytic process;GO:0007165//signal transduction;GO:0007611//learning or memory;GO:0010595//positive regulation of endothelial cell migration;GO:0019242//methylglyoxal biosynthetic process;GO:0032355//response to estradiol;GO:0032570//respo…
0	ENSMUSG00000024399	Ltb	11.3208	7.69858	0.556314	5.45e-11	1.19e-06	Ltb	lymphotoxin B [Source:MGI Symbol;Acc:MGI:104796]	Environmental Information Processing;Environmental Information Processing;Human Diseases	Signaling molecules and interaction;Signal transduction;Immune diseases	ko04060//Cytokine-cytokine receptor interaction;ko04064//NF-kappa B signaling pathway;ko05323//Rheumatoid arthritis	K03157;K03157;K03157	GO:0005615//extracellular space;GO:0005886//plasma membrane;GO:0016020//membrane;GO:0016021//integral component of membrane	GO:0005125//cytokine activity;GO:0005164//tumor necrosis factor receptor binding;GO:0005515//protein binding	GO:0006955//immune response;GO:0007165//signal transduction;GO:0010467//gene expression;GO:0043588//skin development;GO:0045084//positive regulation of interleukin-12 biosynthetic process;GO:0048535//lymph node development
0	ENSMUSG00000026012	Cd28	3.42295	2.35272	0.540913	4.29e-06	0.0938162	Cd28	CD28 antigen [Source:MGI Symbol;Acc:MGI:88327]	Environmental Information Processing;Human Diseases;Human Diseases;Organismal Systems;Human Diseases;Human Diseases;Human Diseases;Human Diseases;Human Diseases;Human Diseases;Organismal Systems	Signaling molecules and interaction;Immune diseases;Infectious diseases;Immune system;Immune diseases;Cardiovascular diseases;Immune diseases;Endocrine and metabolic diseases;Immune diseases;Immune diseases;Immune system	ko04514//Cell adhesion molecules (CAMs);ko05322//Systemic lupus erythematosus;ko05162//Measles;ko04660//T cell receptor signaling pathway;ko05323//Rheumatoid arthritis;ko05416//Viral myocarditis;ko05320//Autoimmune thyroid disease;ko04940//Type I diabetes mellitus;ko05330//Allograft rejection;ko05332//Graft-versus-host disease;ko04672//Intestinal immune network for IgA production	K06470;K06470;K06470;K06470;K06470;K06470;K06470;K06470;K06470;K06470;K06470	GO:0001772//immunological synapse;GO:0005886//plasma membrane;GO:0009897//external side of plasma membrane;GO:0009986//cell surface;GO:0016020//membrane;GO:0016021//integral component of membrane;GO:0045121//membrane raft;GO:0098636//protein complex involved in cell adhesion	GO:0002020//protease binding;GO:0005070//SH3/SH2 adaptor activity;GO:0019901//protein kinase binding;GO:0042803//protein homodimerization activity	GO:0002376//immune system process;GO:0002863//positive regulation of inflammatory response to antigenic stimulus;GO:0006955//immune response;GO:0010628//positive regulation of gene expression;GO:0010629//negative regulation of gene expression;GO:0014068//positive regulation of phosphatidylinositol 3-kinase signaling;GO:0031295//T cell costimulation;GO:0032733//positive regulation of interleukin-1…
0	ENSMUSG00000063524	Eno1	11.7947	8.14421	0.534286	7.1e-11	1.55e-06	Eno1	enolase 1, alpha non-neuron [Source:MGI Symbol;Acc:MGI:95393]	Metabolism;Metabolism;Environmental Information Processing;Genetic Information Processing;Metabolism;Metabolism	Global and overview maps;Global and overview maps;Signal transduction;Folding, sorting and degradation;Global and overview maps;Carbohydrate metabolism	ko01100//Metabolic pathways;ko01200//Carbon metabolism;ko04066//HIF-1 signaling pathway;ko03018//RNA degradation;ko01230//Biosynthesis of amino acids;ko00010//Glycolysis / Gluconeogenesis	K01689;K01689;K01689;K01689;K01689;K01689	GO:0000015//phosphopyruvate hydratase complex;GO:0005737//cytoplasm;GO:0005829//cytosol;GO:0005886//plasma membrane;GO:0009986//cell surface;GO:0016020//membrane;GO:0019897//extrinsic component of plasma membrane;GO:0030426//growth cone;GO:0043005//neuron projection;GO:0043209//myelin sheath;GO:0045121//membrane raft;GO:0097060//synaptic membrane;GO:0099738//cell cortex region	GO:0000287//magnesium ion binding;GO:0000977//RNA polymerase II regulatory region sequence-specific DNA binding;GO:0001227//transcriptional repressor activity, RNA polymerase II transcription regulatory region sequence-specific binding;GO:0003723//RNA binding;GO:0004634//phosphopyruvate hydratase activity;GO:0016829//lyase activity;GO:0019899//enzyme binding;GO:0031072//heat shock protein binding…	GO:0000122//negative regulation of transcription from RNA polymerase II promoter;GO:0001701//in utero embryonic development;GO:0006096//glycolytic process;GO:0051099//positive regulation of binding;GO:0098761//cellular response to interleukin-7
1	ENSMUSG00000053977	Cd8a	8.17961	1.04272	2.97168	5.38e-116	1.18e-111	Cd8a	CD8 antigen, alpha chain [Source:MGI Symbol;Acc:MGI:88346]	Environmental Information Processing;Organismal Systems;Organismal Systems;Organismal Systems;Human Diseases	Signaling molecules and interaction;Immune system;Immune system;Immune system;Immune diseases	ko04514//Cell adhesion molecules (CAMs);ko04660//T cell receptor signaling pathway;ko04640//Hematopoietic cell lineage;ko04612//Antigen processing and presentation;ko05340//Primary immunodeficiency	K06458;K06458;K06458;K06458;K06458	GO:0005886//plasma membrane;GO:0009897//external side of plasma membrane;GO:0009986//cell surface;GO:0016020//membrane;GO:0016021//integral component of membrane;GO:0044853//plasma membrane raft	GO:0005515//protein binding;GO:0019901//protein kinase binding;GO:0023024//MHC class I protein complex binding;GO:0042802//identical protein binding	GO:0002250//adaptive immune response;GO:0002376//immune system process;GO:0002456//T cell mediated immunity;GO:0007166//cell surface receptor signaling pathway;GO:0042110//T cell activation;GO:0045065//cytotoxic T cell differentiation;GO:0050850//positive regulation of calcium-mediated signaling;GO:0051607//defense response to virus
1	ENSMUSG00000053044	Cd8b1	14.3783	2.0405	2.8169	8.47e-129	1.85e-124	Cd8b1	CD8 antigen, beta chain 1 [Source:MGI Symbol;Acc:MGI:88347]	Environmental Information Processing;Organismal Systems;Organismal Systems;Organismal Systems;Human Diseases	Signaling molecules and interaction;Immune system;Immune system;Immune system;Immune diseases	ko04514//Cell adhesion molecules (CAMs);ko04660//T cell receptor signaling pathway;ko04640//Hematopoietic cell lineage;ko04612//Antigen processing and presentation;ko05340//Primary immunodeficiency	K06459;K06459;K06459;K06459;K06459	GO:0009897//external side of plasma membrane;GO:0009986//cell surface;GO:0016020//membrane;GO:0016021//integral component of membrane	GO:0005515//protein binding;GO:0015026//coreceptor activity;GO:0042288//MHC class I protein binding	GO:0002250//adaptive immune response;GO:0002376//immune system process;GO:0050776//regulation of immune response
1	ENSMUSG00000042385	Gzmk	7.63226	1.41189	2.43449	2.82e-77	6.16e-73	Gzmk	granzyme K [Source:MGI Symbol;Acc:MGI:1298232]	-	-	-	-	-	GO:0004252//serine-type endopeptidase activity;GO:0008233//peptidase activity;GO:0008236//serine-type peptidase activity;GO:0016787//hydrolase activity	GO:0006508//proteolysis;GO:0043065//positive regulation of apoptotic process;GO:0051354//negative regulation of oxidoreductase activity
1	ENSMUSG00000023132	Gzma	21.3678	7.32431	1.54468	1.28e-28	2.79e-24	Gzma	granzyme A [Source:MGI Symbol;Acc:MGI:109266]	Environmental Information Processing	Signaling molecules and interaction	ko04080//Neuroactive ligand-receptor interaction	K01352	GO:0005576//extracellular region;GO:0005634//nucleus	GO:0004252//serine-type endopeptidase activity;GO:0008233//peptidase activity;GO:0008236//serine-type peptidase activity;GO:0016787//hydrolase activity;GO:0042803//protein homodimerization activity	GO:0006508//proteolysis;GO:0006915//apoptotic process;GO:0009617//response to bacterium;GO:0019835//cytolysis;GO:0032078//negative regulation of endodeoxyribonuclease activity;GO:0043065//positive regulation of apoptotic process;GO:0043392//negative regulation of DNA binding;GO:0051354//negative regulation of oxidoreductase activity;GO:0051603//proteolysis involved in cellular protein catabolic p…
1	ENSMUSG00000035042	Ccl5	175.891	61.1224	1.52491	1.23e-70	2.69e-66	Ccl5	chemokine (C-C motif) ligand 5 [Source:MGI Symbol;Acc:MGI:98262]	Environmental Information Processing;Human Diseases;Human Diseases;Organismal Systems;Organismal Systems;Human Diseases;Environmental Information Processing;Human Diseases;Organismal Systems;Human Diseases;Organismal Systems;Human Diseases	Signaling molecules and interaction;Infectious diseases;Infectious diseases;Immune system;Immune system;Infectious diseases;Signal transduction;Infectious diseases;Immune system;Immune diseases;Immune system;Neurodegenerative diseases	ko04060//Cytokine-cytokine receptor interaction;ko05163//Human cytomegalovirus infection;ko05168//Herpes simplex infection;ko04062//Chemokine signaling pathway;ko04621//NOD-like receptor signaling pathway;ko05164//Influenza A;ko04668//TNF signaling pathway;ko05142//Chagas disease (American trypanosomiasis);ko04620//Toll-like receptor signaling pathway;ko05323//Rheumatoid arthritis;ko04623//Cytoso…	K12499;K12499;K12499;K12499;K12499;K12499;K12499;K12499;K12499;K12499;K12499;K12499	GO:0005576//extracellular region;GO:0005615//extracellular space;GO:0005623//cell;GO:0005737//cytoplasm	GO:0004435//phosphatidylinositol phospholipase C activity;GO:0004672//protein kinase activity;GO:0005125//cytokine activity;GO:0005515//protein binding;GO:0008009//chemokine activity;GO:0008201//heparin binding;GO:0016004//phospholipase activator activity;GO:0030298//receptor signaling protein tyrosine kinase activator activity;GO:0031726//CCR1 chemokine receptor binding;GO:0031730//CCR5 chemokin…	GO:0000165//MAPK cascade;GO:0002230//positive regulation of defense response to virus by host;GO:0002548//monocyte chemotaxis;GO:0006816//calcium ion transport;GO:0006874//cellular calcium ion homeostasis;GO:0006887//exocytosis;GO:0006935//chemotaxis;GO:0006954//inflammatory response;GO:0006955//immune response;GO:0007159//leukocyte cell-cell adhesion;GO:0007186//G-protein coupled receptor signal…
1	ENSMUSG00000068129	Cst7	2.77618	1.01908	1.44584	1.93e-27	4.21e-23	Cst7	cystatin F (leukocystatin) [Source:MGI Symbol;Acc:MGI:1298217]	-	-	-	-	GO:0005576//extracellular region;GO:0005615//extracellular space;GO:0005737//cytoplasm;GO:0005764//lysosome;GO:0005768//endosome;GO:0005770//late endosome;GO:0005771//multivesicular body;GO:0005783//endoplasmic reticulum;GO:0005794//Golgi apparatus;GO:0031410//cytoplasmic vesicle	GO:0004869//cysteine-type endopeptidase inhibitor activity;GO:0030414//peptidase inhibitor activity;GO:0042803//protein homodimerization activity	GO:0010466//negative regulation of peptidase activity;GO:0031643//positive regulation of myelination;GO:0097340//inhibition of cysteine-type endopeptidase activity;GO:1903979//negative regulation of microglial cell activation
1	ENSMUSG00000004612	Nkg7	38.4445	14.7587	1.38121	7.45e-80	1.63e-75	Nkg7	natural killer cell group 7 sequence [Source:MGI Symbol;Acc:MGI:1931250]	-	-	-	-	GO:0016020//membrane;GO:0016021//integral component of membrane	-	-
1	ENSMUSG00000030165	Klrd1	9.09218	3.77189	1.26934	6.49e-43	1.42e-38	Klrd1	killer cell lectin-like receptor, subfamily D, member 1 [Source:MGI Symbol;Acc:MGI:1196275]	Organismal Systems;Organismal Systems;Human Diseases	Immune system;Immune system;Immune diseases	ko04650//Natural killer cell mediated cytotoxicity;ko04612//Antigen processing and presentation;ko05332//Graft-versus-host disease	K06516;K06516;K06516	GO:0005886//plasma membrane;GO:0009897//external side of plasma membrane;GO:0016020//membrane;GO:0016021//integral component of membrane;GO:0043235//receptor complex	GO:0023024//MHC class I protein complex binding;GO:0023030//MHC class Ib protein binding, via antigen binding groove;GO:0030246//carbohydrate binding;GO:1990405//protein antigen binding	GO:0002228//natural killer cell mediated immunity
1	ENSMUSG00000030167	Klrc1	7.31625	3.13551	1.22241	4.47e-35	9.77e-31	Klrc1	killer cell lectin-like receptor subfamily C, member 1 [Source:MGI Symbol;Acc:MGI:1336161]	Organismal Systems;Organismal Systems;Human Diseases	Immune system;Immune system;Immune diseases	ko04650//Natural killer cell mediated cytotoxicity;ko04612//Antigen processing and presentation;ko05332//Graft-versus-host disease	K06541;K06541;K06541	GO:0009897//external side of plasma membrane;GO:0016020//membrane;GO:0016021//integral component of membrane;GO:0043235//receptor complex	GO:0023024//MHC class I protein complex binding;GO:0030246//carbohydrate binding	-
1	ENSMUSG00000034028	Cd226	1.75935	0.811051	1.11718	5.63e-10	1.23e-05	Cd226	CD226 antigen [Source:MGI Symbol;Acc:MGI:3039602]	Environmental Information Processing	Signaling molecules and interaction	ko04514//Cell adhesion molecules (CAMs)	K06567	GO:0005886//plasma membrane;GO:0009897//external side of plasma membrane;GO:0009986//cell surface;GO:0016020//membrane;GO:0016021//integral component of membrane	GO:0005178//integrin binding;GO:0005515//protein binding;GO:0019901//protein kinase binding;GO:0050839//cell adhesion molecule binding	GO:0001816//cytokine production;GO:0002729//positive regulation of natural killer cell cytokine production;GO:0002860//positive regulation of natural killer cell mediated cytotoxicity directed against tumor cell target;GO:0002891//positive regulation of immunoglobulin mediated immune response;GO:0007155//cell adhesion;GO:0032729//positive regulation of interferon-gamma production;GO:0033005//posi…
1	ENSMUSG00000079227	Ccr5	1.73251	0.819403	1.08022	4.49e-14	9.81e-10	Ccr5	chemokine (C-C motif) receptor 5 [Source:MGI Symbol;Acc:MGI:107182]	Environmental Information Processing;Cellular Processes;Human Diseases;Human Diseases;Human Diseases;Organismal Systems;Human Diseases	Signaling molecules and interaction;Transport and catabolism;Infectious diseases;Cancers;Infectious diseases;Immune system;Infectious diseases	ko04060//Cytokine-cytokine receptor interaction;ko04144//Endocytosis;ko05163//Human cytomegalovirus infection;ko05203//Viral carcinogenesis;ko05167//Kaposi sarcoma-associated herpesvirus infection;ko04062//Chemokine signaling pathway;ko05145//Toxoplasmosis	K04180;K04180;K04180;K04180;K04180;K04180;K04180	GO:0005737//cytoplasm;GO:0005768//endosome;GO:0005886//plasma membrane;GO:0009897//external side of plasma membrane;GO:0009986//cell surface;GO:0016020//membrane;GO:0016021//integral component of membrane	GO:0003779//actin binding;GO:0004930//G-protein coupled receptor activity;GO:0004950//chemokine receptor activity;GO:0016493//C-C chemokine receptor activity;GO:0019901//protein kinase binding;GO:0019956//chemokine binding;GO:0019957//C-C chemokine binding;GO:0071791//chemokine (C-C motif) ligand 5 binding	GO:0000165//MAPK cascade;GO:0006816//calcium ion transport;GO:0006935//chemotaxis;GO:0006952//defense response;GO:0006954//inflammatory response;GO:0006955//immune response;GO:0007165//signal transduction;GO:0007186//G-protein coupled receptor signaling pathway;GO:0007204//positive regulation of cytosolic calcium ion concentration;GO:0007267//cell-cell signaling;GO:0010628//positive regulation of…
1	ENSMUSG00000022584	Ly6c2	34.5476	16.3672	1.07778	1.64e-39	3.58e-35	Ly6c2	lymphocyte antigen 6 complex, locus C2 [Source:MGI Symbol;Acc:MGI:3712069]	-	-	-	-	GO:0005886//plasma membrane;GO:0009986//cell surface;GO:0016020//membrane;GO:0031225//anchored component of membrane	GO:0030550//acetylcholine receptor inhibitor activity;GO:0033130//acetylcholine receptor binding	GO:2000272//negative regulation of receptor activity
1	ENSMUSG00000029860	Zyx	2.69964	1.29958	1.05472	2.32e-16	5.06e-12	Zyx	zyxin [Source:MGI Symbol;Acc:MGI:103072]	Cellular Processes	Cellular community - eukaryotes	ko04510//Focal adhesion	K06273	GO:0001725//stress fiber;GO:0005634//nucleus;GO:0005737//cytoplasm;GO:0005829//cytosol;GO:0005856//cytoskeleton;GO:0005913//cell-cell adherens junction;GO:0005925//focal adhesion;GO:0030054//cell junction;GO:0045335//phagocytic vesicle	GO:0005515//protein binding;GO:0046872//metal ion binding	GO:0007155//cell adhesion;GO:0007160//cell-matrix adhesion;GO:0007165//signal transduction;GO:0007179//transforming growth factor beta receptor signaling pathway;GO:0007229//integrin-mediated signaling pathway;GO:0043149//stress fiber assembly;GO:0050727//regulation of inflammatory response;GO:0071346//cellular response to interferon-gamma
1	ENSMUSG00000032436	Cmtm7	2.27221	1.14757	0.985515	1.89e-10	4.14e-06	Cmtm7	CKLF-like MARVEL transmembrane domain containing 7 [Source:MGI Symbol;Acc:MGI:2447166]	-	-	-	-	GO:0005615//extracellular space;GO:0016020//membrane;GO:0016021//integral component of membrane	GO:0003674//molecular_function;GO:0005125//cytokine activity	GO:0002337//B-1a B cell differentiation;GO:0006935//chemotaxis;GO:0007165//signal transduction
1	ENSMUSG00000064023	Klk8	1.70958	0.921934	0.890904	3.27e-07	0.00714519	Klk8	kallikrein related-peptidase 8 [Source:MGI Symbol;Acc:MGI:1343327]	-	-	-	-	GO:0005576//extracellular region;GO:0005615//extracellular space;GO:0005737//cytoplasm;GO:0030141//secretory granule;GO:0097180//serine protease inhibitor complex	GO:0004252//serine-type endopeptidase activity;GO:0008233//peptidase activity;GO:0008236//serine-type peptidase activity;GO:0016787//hydrolase activity	GO:0006508//proteolysis;GO:0007613//memory;GO:0008219//cell death;GO:0009611//response to wounding;GO:0031642//negative regulation of myelination;GO:0043616//keratinocyte proliferation;GO:0048681//negative regulation of axon regeneration;GO:0048812//neuron projection morphogenesis;GO:0050807//regulation of synapse organization;GO:0050808//synapse organization
1	ENSMUSG00000007891	Ctsd	4.49354	2.6921	0.739118	6.5e-11	1.42e-06	Ctsd	cathepsin D [Source:MGI Symbol;Acc:MGI:88562]	Human Diseases;Cellular Processes;Organismal Systems;Cellular Processes;Cellular Processes;Environmental Information Processing	Infectious diseases;Cell growth and death;Endocrine system;Transport and catabolism;Transport and catabolism;Signal transduction	ko05152//Tuberculosis;ko04210//Apoptosis;ko04915//Estrogen signaling pathway;ko04140//Autophagy - animal;ko04142//Lysosome;ko04071//Sphingolipid signaling pathway	K01379;K01379;K01379;K01379;K01379;K01379	GO:0005576//extracellular region;GO:0005615//extracellular space;GO:0005739//mitochondrion;GO:0005764//lysosome;GO:0005765//lysosomal membrane;GO:0010008//endosome membrane;GO:0042470//melanosome;GO:0045121//membrane raft	GO:0004175//endopeptidase activity;GO:0004190//aspartic-type endopeptidase activity;GO:0005515//protein binding;GO:0008233//peptidase activity;GO:0016787//hydrolase activity;GO:0042277//peptide binding;GO:0070001//aspartic-type peptidase activity	GO:0000045//autophagosome assembly;GO:0006508//proteolysis;GO:0030163//protein catabolic process;GO:0042159//lipoprotein catabolic process;GO:0043065//positive regulation of apoptotic process;GO:0043280//positive regulation of cysteine-type endopeptidase activity involved in apoptotic process;GO:0070201//regulation of establishment of protein localization
1	ENSMUSG00000030149	Klrk1	4.87841	2.92341	0.738759	6.12e-16	1.34e-11	Klrk1	killer cell lectin-like receptor subfamily K, member 1 [Source:MGI Symbol;Acc:MGI:1196250]	Organismal Systems;Human Diseases	Immune system;Infectious diseases	ko04650//Natural killer cell mediated cytotoxicity;ko05144//Malaria	K06728;K06728	GO:0005886//plasma membrane;GO:0009897//external side of plasma membrane;GO:0009986//cell surface;GO:0016020//membrane;GO:0016021//integral component of membrane	GO:0005515//protein binding;GO:0030246//carbohydrate binding;GO:0032394//MHC class Ib receptor activity;GO:0038023//signaling receptor activity;GO:0042288//MHC class I protein binding;GO:0042803//protein homodimerization activity	GO:0002223//stimulatory C-type lectin receptor signaling pathway;GO:0002250//adaptive immune response;GO:0002376//immune system process;GO:0002860//positive regulation of natural killer cell mediated cytotoxicity directed against tumor cell target;GO:0030101//natural killer cell activation;GO:0030154//cell differentiation;GO:0030887//positive regulation of myeloid dendritic cell activation;GO:003…
1	ENSMUSG00000005103	Wdr1	2.56487	1.55684	0.720261	6.04e-09	0.000132073	Wdr1	WD repeat domain 1 [Source:MGI Symbol;Acc:MGI:1337100]	-	-	-	-	GO:0002102//podosome;GO:0005737//cytoplasm;GO:0005856//cytoskeleton;GO:0005884//actin filament;GO:0005886//plasma membrane;GO:0005911//cell-cell junction;GO:0015629//actin cytoskeleton;GO:0030054//cell junction;GO:0030864//cortical actin cytoskeleton;GO:0042643//actomyosin, actin portion;GO:0042995//cell projection;GO:0043209//myelin sheath	GO:0003779//actin binding;GO:0005515//protein binding;GO:0051015//actin filament binding	GO:0002446//neutrophil mediated immunity;GO:0007605//sensory perception of sound;GO:0008360//regulation of cell shape;GO:0030036//actin cytoskeleton organization;GO:0030042//actin filament depolymerization;GO:0030043//actin filament fragmentation;GO:0030220//platelet formation;GO:0030834//regulation of actin filament depolymerization;GO:0030836//positive regulation of actin filament depolymerizat…
1	ENSMUSG00000025163	Cd7	2.14325	1.33802	0.679708	1.62e-07	0.00355016	Cd7	CD7 antigen [Source:MGI Symbol;Acc:MGI:88344]	Organismal Systems	Immune system	ko04640//Hematopoietic cell lineage	K06457	GO:0016020//membrane;GO:0016021//integral component of membrane	GO:0038023//signaling receptor activity	GO:0002250//adaptive immune response;GO:0002376//immune system process;GO:0048873//homeostasis of number of cells within a tissue
1	ENSMUSG00000022747	St3gal6	1.42705	0.893861	0.674911	8.51e-05	1	St3gal6	ST3 beta-galactoside alpha-2,3-sialyltransferase 6 [Source:MGI Symbol;Acc:MGI:1888707]	Metabolism;Metabolism	Global and overview maps;Glycan biosynthesis and metabolism	ko01100//Metabolic pathways;ko00601//Glycosphingolipid biosynthesis - lacto and neolacto series	K03792;K03792	GO:0000139//Golgi membrane;GO:0005575//cellular_component;GO:0005794//Golgi apparatus;GO:0016020//membrane;GO:0016021//integral component of membrane	GO:0008373//sialyltransferase activity;GO:0016740//transferase activity;GO:0016757//transferase activity, transferring glycosyl groups;GO:0052798//beta-galactoside alpha-2,3-sialyltransferase activity	GO:0006464//cellular protein modification process;GO:0006486//protein glycosylation;GO:0006664//glycolipid metabolic process;GO:0009247//glycolipid biosynthetic process;GO:0009311//oligosaccharide metabolic process;GO:0071354//cellular response to interleukin-6;GO:0097503//sialylation
1	ENSMUSG00000032288	Imp3	1.38341	0.875723	0.659683	3.85e-06	0.0841051	Imp3	IMP3, U3 small nucleolar ribonucleoprotein [Source:MGI Symbol;Acc:MGI:1916119]	Genetic Information Processing	Translation	ko03008//Ribosome biogenesis in eukaryotes	K14560	GO:0005622//intracellular;GO:0005634//nucleus;GO:0005730//nucleolus;GO:0030684//preribosome;GO:0032040//small-subunit processome;GO:0034457//Mpp10 complex	GO:0003723//RNA binding;GO:0019843//rRNA binding;GO:0030515//snoRNA binding	GO:0006364//rRNA processing;GO:0042254//ribosome biogenesis
1	ENSMUSG00000001348	Acp5	1.32853	0.845878	0.651309	1.69e-08	0.000369526	Acp5	acid phosphatase 5, tartrate resistant [Source:MGI Symbol;Acc:MGI:87883]	Metabolism;Cellular Processes;Organismal Systems;Human Diseases;Metabolism	Global and overview maps;Transport and catabolism;Development;Immune diseases;Metabolism of cofactors and vitamins	ko01100//Metabolic pathways;ko04142//Lysosome;ko04380//Osteoclast differentiation;ko05323//Rheumatoid arthritis;ko00740//Riboflavin metabolism	K14379;K14379;K14379;K14379;K14379	GO:0005764//lysosome	GO:0003993//acid phosphatase activity;GO:0008198//ferrous iron binding;GO:0008199//ferric iron binding;GO:0016787//hydrolase activity;GO:0046872//metal ion binding	GO:0001503//ossification;GO:0016311//dephosphorylation;GO:0032496//response to lipopolysaccharide;GO:0032691//negative regulation of interleukin-1 beta production;GO:0032695//negative regulation of interleukin-12 production;GO:0032720//negative regulation of tumor necrosis factor production;GO:0032929//negative regulation of superoxide anion generation;GO:0034097//response to cytokine;GO:0045019/…
1	ENSMUSG00000040659	Efhd2	2.17747	1.40088	0.63632	5.23e-08	0.00114244	Efhd2	EF hand domain containing 2 [Source:MGI Symbol;Acc:MGI:106504]	-	-	-	-	-	GO:0005509//calcium ion binding	-
1	ENSMUSG00000032657	Fam189b	1.62825	1.0513	0.631152	4.99e-07	0.0109046	Fam189b	family with sequence similarity 189, member B [Source:MGI Symbol;Acc:MGI:1915771]	-	-	-	-	GO:0005575//cellular_component;GO:0016020//membrane;GO:0016021//integral component of membrane	GO:0050699//WW domain binding	GO:0008150//biological_process
1	ENSMUSG00000059325	Hopx	2.36864	1.53123	0.629364	1.38e-05	0.300454	Hopx	HOP homeobox [Source:MGI Symbol;Acc:MGI:1916782]	-	-	-	-	GO:0005634//nucleus;GO:0005737//cytoplasm	GO:0003677//DNA binding;GO:0005515//protein binding	GO:0000122//negative regulation of transcription from RNA polymerase II promoter;GO:0001829//trophectodermal cell differentiation;GO:0007275//multicellular organism development;GO:0007507//heart development;GO:0008016//regulation of heart contraction;GO:0016575//histone deacetylation;GO:0030154//cell differentiation;GO:0043393//regulation of protein binding;GO:0043415//positive regulation of skel…
1	ENSMUSG00000041126	H2afv	2.88842	1.88073	0.618987	4.26e-08	0.000930385	H2afv	H2A histone family, member V [Source:MGI Symbol;Acc:MGI:1924855]	Human Diseases;Cellular Processes;Human Diseases	Substance dependence;Cell growth and death;Immune diseases	ko05034//Alcoholism;ko04217//Necroptosis;ko05322//Systemic lupus erythematosus	K11251;K11251;K11251	GO:0000786//nucleosome;GO:0000790//nuclear chromatin;GO:0005634//nucleus;GO:0005694//chromosome	GO:0003677//DNA binding;GO:0046982//protein heterodimerization activity	GO:0006325//chromatin organization
1	ENSMUSG00000022013	Dnajc15	5.19463	3.39474	0.613719	1.37e-11	3e-07	Dnajc15	DnaJ heat shock protein family (Hsp40) member C15 [Source:MGI Symbol;Acc:MGI:1913398]	-	-	-	-	GO:0001405//presequence translocase-associated import motor;GO:0005739//mitochondrion;GO:0005743//mitochondrial inner membrane;GO:0016020//membrane;GO:0016021//integral component of membrane	GO:0001671//ATPase activator activity;GO:0005515//protein binding	GO:0009267//cellular response to starvation;GO:0015031//protein transport;GO:0019216//regulation of lipid metabolic process;GO:0030150//protein import into mitochondrial matrix;GO:0031333//negative regulation of protein complex assembly;GO:0032781//positive regulation of ATPase activity;GO:1902957//negative regulation of mitochondrial electron transport, NADH to ubiquinone
1	ENSMUSG00000030793	Pycard	2.24413	1.48016	0.600401	0.000481094	1	Pycard	PYD and CARD domain containing [Source:MGI Symbol;Acc:MGI:1931465]	Cellular Processes;Organismal Systems;Human Diseases;Organismal Systems;Human Diseases;Human Diseases;Organismal Systems;Human Diseases	Cell growth and death;Immune system;Infectious diseases;Immune system;Infectious diseases;Infectious diseases;Immune system;Infectious diseases	ko04217//Necroptosis;ko04621//NOD-like receptor signaling pathway;ko05164//Influenza A;ko04625//C-type lectin receptor signaling pathway;ko05132//Salmonella infection;ko05133//Pertussis;ko04623//Cytosolic DNA-sensing pathway;ko05134//Legionellosis	K12799;K12799;K12799;K12799;K12799;K12799;K12799;K12799	GO:0000139//Golgi membrane;GO:0005576//extracellular region;GO:0005634//nucleus;GO:0005730//nucleolus;GO:0005737//cytoplasm;GO:0005739//mitochondrion;GO:0005783//endoplasmic reticulum;GO:0005829//cytosol;GO:0008385//IkappaB kinase complex;GO:0032991//macromolecular complex;GO:0043025//neuronal cell body;GO:0072558//NLRP1 inflammasome complex;GO:0072559//NLRP3 inflammasome complex;GO:0097169//AIM2…	GO:0002020//protease binding;GO:0004197//cysteine-type endopeptidase activity;GO:0005138//interleukin-6 receptor binding;GO:0005515//protein binding;GO:0005523//tropomyosin binding;GO:0016505//peptidase activator activity involved in apoptotic process;GO:0017024//myosin I binding;GO:0019899//enzyme binding;GO:0032090//Pyrin domain binding;GO:0042802//identical protein binding;GO:0042803//protein …	GO:0001773//myeloid dendritic cell activation;GO:0002218//activation of innate immune response;GO:0002230//positive regulation of defense response to virus by host;GO:0002277//myeloid dendritic cell activation involved in immune response;GO:0002376//immune system process;GO:0002588//positive regulation of antigen processing and presentation of peptide antigen via MHC class II;GO:0002821//positive…
1	ENSMUSG00000038607	Gng10	1.4945	0.991121	0.59253	0.000214206	1	Gng10	guanine nucleotide binding protein (G protein), gamma 10 [Source:MGI Symbol;Acc:MGI:1336169]	Human Diseases;Environmental Information Processing;Human Diseases;Environmental Information Processing;Human Diseases;Human Diseases;Organismal Systems;Organismal Systems;Environmental Information Processing;Organismal Systems;Organismal Systems;Organismal Systems;Organismal Systems;Organismal Systems;Organismal Systems;Human Diseases;Organismal Systems	Cancers;Signal transduction;Infectious diseases;Signal transduction;Infectious diseases;Substance dependence;Immune system;Nervous system;Signal transduction;Nervous system;Nervous system;Endocrine system;Nervous system;Nervous system;Environmental adaptation;Substance dependence;Nervous system	ko05200//Pathways in cancer;ko04151//PI3K-Akt signaling pathway;ko05163//Human cytomegalovirus infection;ko04014//Ras signaling pathway;ko05167//Kaposi sarcoma-associated herpesvirus infection;ko05034//Alcoholism;ko04062//Chemokine signaling pathway;ko04723//Retrograde endocannabinoid signaling;ko04371//Apelin signaling pathway;ko04726//Serotonergic synapse;ko04728//Dopaminergic synapse;ko04926//…	K04545;K04545;K04545;K04545;K04545;K04545;K04545;K04545;K04545;K04545;K04545;K04545;K04545;K04545;K04545;K04545;K04545	GO:0005834//heterotrimeric G-protein complex;GO:0005886//plasma membrane;GO:0016020//membrane;GO:0031680//G-protein beta/gamma-subunit complex	GO:0003924//GTPase activity;GO:0031681//G-protein beta-subunit binding	GO:0007165//signal transduction;GO:0007186//G-protein coupled receptor signaling pathway
1	ENSMUSG00000094724	Rnaset2b	2.45324	1.63945	0.581475	5.92e-07	0.0129389	Rnaset2b	ribonuclease T2B [Source:MGI Symbol;Acc:MGI:3702087]	-	-	-	-	GO:0005576//extracellular region;GO:0005615//extracellular space;GO:0005764//lysosome;GO:0005783//endoplasmic reticulum;GO:0005788//endoplasmic reticulum lumen;GO:0016020//membrane;GO:0016021//integral component of membrane;GO:0043202//lysosomal lumen	GO:0003723//RNA binding;GO:0004518//nuclease activity;GO:0004519//endonuclease activity;GO:0004521//endoribonuclease activity;GO:0004540//ribonuclease activity;GO:0016787//hydrolase activity;GO:0033897//ribonuclease T2 activity	GO:0006401//RNA catabolic process;GO:0090305//nucleic acid phosphodiester bond hydrolysis;GO:0090501//RNA phosphodiester bond hydrolysis;GO:0090502//RNA phosphodiester bond hydrolysis, endonucleolytic
1	ENSMUSG00000015355	Cd48	3.21991	2.15421	0.57986	1.22e-07	0.00266837	Cd48	CD48 antigen [Source:MGI Symbol;Acc:MGI:88339]	Organismal Systems	Immune system	ko04650//Natural killer cell mediated cytotoxicity	K06479	GO:0005886//plasma membrane;GO:0009897//external side of plasma membrane;GO:0016020//membrane;GO:0031225//anchored component of membrane;GO:0032991//macromolecular complex;GO:0045121//membrane raft;GO:0046658//anchored component of plasma membrane	GO:0003823//antigen binding;GO:0005515//protein binding;GO:0038023//signaling receptor activity	GO:0002819//regulation of adaptive immune response;GO:0007165//signal transduction;GO:0042110//T cell activation;GO:0045576//mast cell activation
1	ENSMUSG00000090266	Mettl23	2.28353	1.53051	0.577254	0.000123709	1	Mettl23	methyltransferase like 23 [Source:MGI Symbol;Acc:MGI:1921569]	-	-	-	-	GO:0005634//nucleus;GO:0005737//cytoplasm;GO:0016020//membrane;GO:0016021//integral component of membrane;GO:0032991//macromolecular complex	GO:0008134//transcription factor binding;GO:0008168//methyltransferase activity;GO:0016740//transferase activity;GO:0031072//heat shock protein binding	GO:0032259//methylation;GO:0045944//positive regulation of transcription from RNA polymerase II promoter;GO:0050890//cognition
1	ENSMUSG00000031532	Saraf	4.84635	3.2501	0.576415	6.74e-11	1.47e-06	Saraf	store-operated calcium entry-associated regulatory factor [Source:MGI Symbol;Acc:MGI:1915137]	-	-	-	-	GO:0005783//endoplasmic reticulum;GO:0016020//membrane;GO:0016021//integral component of membrane;GO:0030176//integral component of endoplasmic reticulum membrane	-	GO:2001256//regulation of store-operated calcium entry
1	ENSMUSG00000022338	Eny2	1.4635	0.981961	0.575688	0.000130985	1	Eny2	ENY2 transcription and export complex 2 subunit [Source:MGI Symbol;Acc:MGI:1919286]	-	-	-	-	GO:0000124//SAGA complex;GO:0005634//nucleus;GO:0005643//nuclear pore;GO:0005654//nucleoplasm;GO:0005739//mitochondrion;GO:0044615//nuclear pore nuclear basket;GO:0070390//transcription export complex 2;GO:0071819//DUBm complex	GO:0003682//chromatin binding;GO:0003713//transcription coactivator activity;GO:0030374//ligand-dependent nuclear receptor transcription coactivator activity	GO:0006325//chromatin organization;GO:0006357//regulation of transcription from RNA polymerase II promoter;GO:0006368//transcription elongation from RNA polymerase II promoter;GO:0006406//mRNA export from nucleus;GO:0015031//protein transport;GO:0016578//histone deubiquitination;GO:0016973//poly(A)+ mRNA export from nucleus;GO:0045893//positive regulation of transcription, DNA-templated;GO:005102…
1	ENSMUSG00000078453	Abracl	4.47045	3.00291	0.574062	4.82e-08	0.00105404	Abracl	ABRA C-terminal like [Source:MGI Symbol;Acc:MGI:1920362]	-	-	-	-	-	-	-
1	ENSMUSG00000015437	Gzmb	8.45218	5.68814	0.571366	5.61e-21	1.23e-16	Gzmb	granzyme B [Source:MGI Symbol;Acc:MGI:109267]	Human Diseases;Cellular Processes;Organismal Systems;Human Diseases;Human Diseases;Human Diseases;Human Diseases	Cancers;Cell growth and death;Immune system;Immune diseases;Endocrine and metabolic diseases;Immune diseases;Immune diseases	ko05202//Transcriptional misregulation in cancers;ko04210//Apoptosis;ko04650//Natural killer cell mediated cytotoxicity;ko05320//Autoimmune thyroid disease;ko04940//Type I diabetes mellitus;ko05330//Allograft rejection;ko05332//Graft-versus-host disease	K01353;K01353;K01353;K01353;K01353;K01353;K01353	GO:0005737//cytoplasm;GO:0005829//cytosol;GO:0044194//cytolytic granule	GO:0004252//serine-type endopeptidase activity;GO:0005515//protein binding;GO:0008233//peptidase activity;GO:0008236//serine-type peptidase activity;GO:0016787//hydrolase activity	GO:0001913//T cell mediated cytotoxicity;GO:0006508//proteolysis;GO:0006915//apoptotic process;GO:0008626//granzyme-mediated apoptotic signaling pathway;GO:0019835//cytolysis
1	ENSMUSG00000041765	Ubac2	1.39156	0.937287	0.570137	4.67e-05	1	Ubac2	ubiquitin associated domain containing 2 [Source:MGI Symbol;Acc:MGI:1916139]	-	-	-	-	GO:0005783//endoplasmic reticulum;GO:0005789//endoplasmic reticulum membrane;GO:0016020//membrane;GO:0016021//integral component of membrane	GO:0005515//protein binding	GO:0070972//protein localization to endoplasmic reticulum;GO:0090090//negative regulation of canonical Wnt signaling pathway;GO:1904153//negative regulation of retrograde protein transport, ER to cytosol
1	ENSMUSG00000025724	Sec11a	2.84519	1.91769	0.569152	2.67e-07	0.00582526	Sec11a	SEC11 homolog A, signal peptidase complex subunit [Source:MGI Symbol;Acc:MGI:1929464]	Genetic Information Processing	Folding, sorting and degradation	ko03060//Protein export	K13280	GO:0005783//endoplasmic reticulum;GO:0005787//signal peptidase complex;GO:0005789//endoplasmic reticulum membrane;GO:0016020//membrane;GO:0016021//integral component of membrane;GO:0031090//organelle membrane;GO:0043231//intracellular membrane-bounded organelle	GO:0008233//peptidase activity;GO:0008236//serine-type peptidase activity;GO:0016787//hydrolase activity	GO:0006465//signal peptide processing;GO:0006508//proteolysis
1	ENSMUSG00000004665	Cnn2	7.80004	5.26433	0.567233	2.37e-10	5.19e-06	Cnn2	calponin 2 [Source:MGI Symbol;Acc:MGI:105093]	-	-	-	-	GO:0001725//stress fiber;GO:0005856//cytoskeleton	GO:0003779//actin binding;GO:0005515//protein binding;GO:0005516//calmodulin binding	GO:0007010//cytoskeleton organization;GO:0010628//positive regulation of gene expression;GO:0030097//hemopoiesis;GO:0030336//negative regulation of cell migration;GO:0031032//actomyosin structure organization;GO:0032970//regulation of actin filament-based process;GO:0042060//wound healing;GO:0042127//regulation of cell proliferation;GO:0050765//negative regulation of phagocytosis;GO:0071260//cell…
1	ENSMUSG00000040345	Arhgap9	1.76546	1.19406	0.564171	6.84e-05	1	Arhgap9	Rho GTPase activating protein 9 [Source:MGI Symbol;Acc:MGI:2143764]	-	-	-	-	GO:0005737//cytoplasm	GO:0005096//GTPase activator activity;GO:0005515//protein binding;GO:0005547//phosphatidylinositol-3,4,5-trisphosphate binding	GO:0007165//signal transduction;GO:0043087//regulation of GTPase activity;GO:0043547//positive regulation of GTPase activity
1	ENSMUSG00000024910	Ctsw	11.5011	7.82436	0.555727	5.98e-16	1.31e-11	Ctsw	cathepsin W [Source:MGI Symbol;Acc:MGI:1338045]	Cellular Processes;Cellular Processes	Cell growth and death;Transport and catabolism	ko04210//Apoptosis;ko04142//Lysosome	K08569;K08569	GO:0005615//extracellular space;GO:0005764//lysosome;GO:0005783//endoplasmic reticulum	GO:0004197//cysteine-type endopeptidase activity;GO:0008233//peptidase activity;GO:0008234//cysteine-type peptidase activity;GO:0016787//hydrolase activity	GO:0006508//proteolysis;GO:0051603//proteolysis involved in cellular protein catabolic process
1	ENSMUSG00000027582	Zgpat	2.74985	1.87304	0.55397	8.46e-08	0.00184749	Zgpat	zinc finger, CCCH-type with G patch domain [Source:MGI Symbol;Acc:MGI:2449939]	-	-	-	-	GO:0005634//nucleus;GO:0005886//plasma membrane	GO:0000978//RNA polymerase II core promoter proximal region sequence-specific DNA binding;GO:0001227//transcriptional repressor activity, RNA polymerase II transcription regulatory region sequence-specific binding;GO:0003676//nucleic acid binding;GO:0003677//DNA binding;GO:0003700//transcription factor activity, sequence-specific DNA binding;GO:0043565//sequence-specific DNA binding;GO:0046872//m…	GO:0000122//negative regulation of transcription from RNA polymerase II promoter;GO:0007175//negative regulation of epidermal growth factor-activated receptor activity;GO:0045892//negative regulation of transcription, DNA-templated
1	ENSMUSG00000005696	Sh2d1a	2.17566	1.48357	0.552382	4.17e-08	0.000911394	Sh2d1a	SH2 domain containing 1A [Source:MGI Symbol;Acc:MGI:1328352]	Organismal Systems;Human Diseases	Immune system;Infectious diseases	ko04650//Natural killer cell mediated cytotoxicity;ko05162//Measles	K07990;K07990	GO:0005737//cytoplasm	GO:0005070//SH3/SH2 adaptor activity;GO:0005515//protein binding	GO:0002250//adaptive immune response;GO:0002376//immune system process;GO:0006959//humoral immune response;GO:0006968//cellular defense response;GO:0007267//cell-cell signaling;GO:0009967//positive regulation of signal transduction;GO:0045087//innate immune response;GO:0045954//positive regulation of natural killer cell mediated cytotoxicity
1	ENSMUSG00000020733	Slc9a3r1	3.04072	2.08858	0.541892	4.4e-07	0.00962281	Slc9a3r1	solute carrier family 9 (sodium/hydrogen exchanger), member 3 regulator 1 [Source:MGI Symbol;Acc:MGI:1349482]	Human Diseases;Cellular Processes;Organismal Systems	Infectious diseases;Cellular community - eukaryotes;Endocrine system	ko05165//Human papillomavirus infection;ko04530//Tight junction;ko04928//Parathyroid hormone synthesis, secretion and action	K13365;K13365;K13365	GO:0001726//ruffle;GO:0005737//cytoplasm;GO:0005886//plasma membrane;GO:0005902//microvillus;GO:0012505//endomembrane system;GO:0016020//membrane;GO:0016324//apical plasma membrane;GO:0030175//filopodium;GO:0031526//brush border membrane;GO:0031528//microvillus membrane;GO:0032420//stereocilium;GO:0032426//stereocilium tip;GO:0042995//cell projection;GO:0045121//membrane raft;GO:0045177//apical p…	GO:0005102//receptor binding;GO:0005515//protein binding;GO:0008013//beta-catenin binding;GO:0017081//chloride channel regulator activity;GO:0019902//phosphatase binding;GO:0019904//protein domain specific binding;GO:0030165//PDZ domain binding;GO:0031698//beta-2 adrenergic receptor binding;GO:0043621//protein self-association;GO:0044877//macromolecular complex binding;GO:0045159//myosin II bindi…	GO:0003096//renal sodium ion transport;GO:0007097//nuclear migration;GO:0007191//adenylate cyclase-activating dopamine receptor signaling pathway;GO:0007605//sensory perception of sound;GO:0008285//negative regulation of cell proliferation;GO:0008360//regulation of cell shape;GO:0008361//regulation of cell size;GO:0010642//negative regulation of platelet-derived growth factor receptor signaling p…
1	ENSMUSG00000029632	Ndufa4	4.40206	3.02424	0.541608	2.34e-09	5.11e-05	Ndufa4	Ndufa4, mitochondrial complex associated [Source:MGI Symbol;Acc:MGI:107686]	Metabolism;Organismal Systems;Human Diseases;Human Diseases;Human Diseases;Organismal Systems;Human Diseases;Metabolism	Global and overview maps;Environmental adaptation;Neurodegenerative diseases;Neurodegenerative diseases;Endocrine and metabolic diseases;Nervous system;Neurodegenerative diseases;Energy metabolism	ko01100//Metabolic pathways;ko04714//Thermogenesis;ko05016//Huntington disease;ko05010//Alzheimer disease;ko04932//Non-alcoholic fatty liver disease (NAFLD);ko04723//Retrograde endocannabinoid signaling;ko05012//Parkinson disease;ko00190//Oxidative phosphorylation	K03948;K03948;K03948;K03948;K03948;K03948;K03948;K03948	GO:0005739//mitochondrion;GO:0005743//mitochondrial inner membrane;GO:0005751//mitochondrial respiratory chain complex IV;GO:0016020//membrane;GO:0070469//respiratory chain	GO:0004129//cytochrome-c oxidase activity;GO:0044877//macromolecular complex binding	GO:0022900//electron transport chain;GO:0055114//oxidation-reduction process;GO:1902600//hydrogen ion transmembrane transport
1	ENSMUSG00000025809	Itgb1	4.68065	3.21784	0.540614	2.11e-09	4.62e-05	Itgb1	integrin beta 1 (fibronectin receptor beta) [Source:MGI Symbol;Acc:MGI:96610]	Human Diseases;Human Diseases;Environmental Information Processing;Cellular Processes;Environmental Information Processing;Human Diseases;Cellular Processes;Organismal Systems;Cellular Processes;Cellular Processes;Environmental Information Processing;Organismal Systems;Organismal Systems;Human Diseases;Human Diseases;Human Diseases;Human Diseases;Environmental Information Processing;Human Disease…	Cancers;Infectious diseases;Signal transduction;Cell motility;Signal transduction;Cancers;Cellular community - eukaryotes;Development;Transport and catabolism;Cellular community - eukaryotes;Signaling molecules and interaction;Immune system;Immune system;Infectious diseases;Cancers;Cardiovascular diseases;Cardiovascular diseases;Signaling molecules and interaction;Infectious diseases;Infectious d…	ko05200//Pathways in cancer;ko05165//Human papillomavirus infection;ko04151//PI3K-Akt signaling pathway;ko04810//Regulation of actin cytoskeleton;ko04015//Rap1 signaling pathway;ko05205//Proteoglycans in cancer;ko04510//Focal adhesion;ko04360//Axon guidance;ko04145//Phagosome;ko04530//Tight junction;ko04514//Cell adhesion molecules (CAMs);ko04611//Platelet activation;ko04670//Leukocyte transendot…	K05719;K05719;K05719;K05719;K05719;K05719;K05719;K05719;K05719;K05719;K05719;K05719;K05719;K05719;K05719;K05719;K05719;K05719;K05719;K05719;K05719;K05719	GO:0001669//acrosomal vesicle;GO:0001726//ruffle;GO:0005604//basement membrane;GO:0005737//cytoplasm;GO:0005768//endosome;GO:0005886//plasma membrane;GO:0005911//cell-cell junction;GO:0005912//adherens junction;GO:0005925//focal adhesion;GO:0008305//integrin complex;GO:0009897//external side of plasma membrane;GO:0009986//cell surface;GO:0014704//intercalated disc;GO:0016020//membrane;GO:0016021/…	GO:0001968//fibronectin binding;GO:0002020//protease binding;GO:0003779//actin binding;GO:0005102//receptor binding;GO:0005178//integrin binding;GO:0005515//protein binding;GO:0005518//collagen binding;GO:0019900//kinase binding;GO:0019901//protein kinase binding;GO:0019904//protein domain specific binding;GO:0019960//C-X3-C chemokine binding;GO:0038023//signaling receptor activity;GO:0043236//la…	GO:0000082//G1/S transition of mitotic cell cycle;GO:0000132//establishment of mitotic spindle orientation;GO:0001701//in utero embryonic development;GO:0001708//cell fate specification;GO:0001894//tissue homeostasis;GO:0002042//cell migration involved in sprouting angiogenesis;GO:0006909//phagocytosis;GO:0007155//cell adhesion;GO:0007159//leukocyte cell-cell adhesion;GO:0007160//cell-matrix adhe…
1	ENSMUSG00000045826	Ptprcap	7.52619	5.18228	0.538331	1.09e-13	2.38e-09	Ptprcap	protein tyrosine phosphatase, receptor type, C polypeptide-associated protein [Source:MGI Symbol;Acc:MGI:97811]	-	-	-	-	GO:0005886//plasma membrane;GO:0016020//membrane;GO:0016021//integral component of membrane	-	-
1	ENSMUSG00000032011	Thy1	12.3101	8.53773	0.527923	3.01e-14	6.57e-10	Thy1	thymus cell antigen 1, theta [Source:MGI Symbol;Acc:MGI:98747]	Organismal Systems	Immune system	ko04670//Leukocyte transendothelial migration	K06514	GO:0005783//endoplasmic reticulum;GO:0005829//cytosol;GO:0005886//plasma membrane;GO:0009897//external side of plasma membrane;GO:0009986//cell surface;GO:0016020//membrane;GO:0016324//apical plasma membrane;GO:0030425//dendrite;GO:0030426//growth cone;GO:0030673//axolemma;GO:0031225//anchored component of membrane;GO:0031362//anchored component of external side of plasma membrane;GO:0032590//den…	GO:0005096//GTPase activator activity;GO:0005178//integrin binding;GO:0019899//enzyme binding;GO:0019901//protein kinase binding;GO:0034235//GPI anchor binding	GO:0001525//angiogenesis;GO:0001952//regulation of cell-matrix adhesion;GO:0002693//positive regulation of cellular extravasation;GO:0006469//negative regulation of protein kinase activity;GO:0007010//cytoskeleton organization;GO:0007155//cell adhesion;GO:0007229//integrin-mediated signaling pathway;GO:0007267//cell-cell signaling;GO:0030334//regulation of cell migration;GO:0030336//negative regu…
1	ENSMUSG00000071552	Tigit	1.76991	1.23093	0.52392	5.23e-05	1	Tigit	T cell immunoreceptor with Ig and ITIM domains [Source:MGI Symbol;Acc:MGI:3642260]	Environmental Information Processing	Signaling molecules and interaction	ko04514//Cell adhesion molecules (CAMs)	K16350	GO:0009986//cell surface;GO:0016020//membrane;GO:0016021//integral component of membrane	GO:0005102//receptor binding;GO:0042802//identical protein binding	GO:0032695//negative regulation of interleukin-12 production;GO:0032733//positive regulation of interleukin-10 production;GO:0050868//negative regulation of T cell activation
2	ENSMUSG00000034459	Ifit1	15.6196	1.543	3.33955	4.41e-119	9.63e-115	Ifit1	interferon-induced protein with tetratricopeptide repeats 1 [Source:MGI Symbol;Acc:MGI:99450]	Human Diseases;Human Diseases	Infectious diseases;Infectious diseases	ko05168//Herpes simplex infection;ko05160//Hepatitis C	K14217;K14217	GO:0005737//cytoplasm;GO:0005829//cytosol	GO:0003723//RNA binding;GO:0005515//protein binding	GO:0002376//immune system process;GO:0009615//response to virus;GO:0009617//response to bacterium;GO:0035457//cellular response to interferon-alpha;GO:0035458//cellular response to interferon-beta;GO:0045087//innate immune response;GO:0051607//defense response to virus
2	ENSMUSG00000035692	Isg15	46.3269	4.89914	3.24125	2.07e-116	4.51e-112	Isg15	ISG15 ubiquitin-like modifier [Source:MGI Symbol;Acc:MGI:1855694]	Human Diseases;Organismal Systems	Infectious diseases;Immune system	ko05165//Human papillomavirus infection;ko04622//RIG-I-like receptor signaling pathway	K12159;K12159	GO:0005576//extracellular region;GO:0005634//nucleus;GO:0005737//cytoplasm	GO:0005178//integrin binding;GO:0005515//protein binding;GO:0031386//protein tag;GO:0031625//ubiquitin protein ligase binding	GO:0007229//integrin-mediated signaling pathway;GO:0009617//response to bacterium;GO:0019941//modification-dependent protein catabolic process;GO:0030501//positive regulation of bone mineralization;GO:0031397//negative regulation of protein ubiquitination;GO:0032020//ISG15-protein conjugation;GO:0032649//regulation of interferon-gamma production;GO:0034340//response to type I interferon;GO:004274…
2	ENSMUSG00000062488	Ifit3b	10.9601	0.775592	3.82082	1.07e-112	2.35e-108	Ifit3b	interferon-induced protein with tetratricopeptide repeats 3B [Source:MGI Symbol;Acc:MGI:3698419]	-	-	-	-	GO:0005737//cytoplasm;GO:0005739//mitochondrion;GO:0005829//cytosol	GO:0005515//protein binding;GO:0042802//identical protein binding	GO:0035457//cellular response to interferon-alpha;GO:0051607//defense response to virus
2	ENSMUSG00000074896	Ifit3	15.4732	1.51428	3.35306	1.86e-99	4.07e-95	Ifit3	interferon-induced protein with tetratricopeptide repeats 3 [Source:MGI Symbol;Acc:MGI:1101055]	-	-	-	-	GO:0005737//cytoplasm;GO:0005739//mitochondrion;GO:0005829//cytosol	GO:0005515//protein binding;GO:0042802//identical protein binding	GO:0002376//immune system process;GO:0008285//negative regulation of cell proliferation;GO:0009615//response to virus;GO:0009617//response to bacterium;GO:0035457//cellular response to interferon-alpha;GO:0035458//cellular response to interferon-beta;GO:0035634//response to stilbenoid;GO:0043066//negative regulation of apoptotic process;GO:0045087//innate immune response;GO:0051607//defense respo…
2	ENSMUSG00000020641	Rsad2	6.03721	0.247553	4.60807	5.02e-97	1.1e-92	Rsad2	radical S-adenosyl methionine domain containing 2 [Source:MGI Symbol;Acc:MGI:1929628]	Human Diseases	Infectious diseases	ko05164//Influenza A	K15045	GO:0001650//fibrillar center;GO:0005739//mitochondrion;GO:0005741//mitochondrial outer membrane;GO:0005743//mitochondrial inner membrane;GO:0005783//endoplasmic reticulum;GO:0005789//endoplasmic reticulum membrane;GO:0005811//lipid particle;GO:0016020//membrane	GO:0003674//molecular_function;GO:0003824//catalytic activity;GO:0005515//protein binding;GO:0043621//protein self-association;GO:0046872//metal ion binding;GO:0051536//iron-sulfur cluster binding;GO:0051539//4 iron, 4 sulfur cluster binding	GO:0001503//ossification;GO:0002376//immune system process;GO:0009615//response to virus;GO:0030278//regulation of ossification;GO:0034157//positive regulation of toll-like receptor 7 signaling pathway;GO:0034165//positive regulation of toll-like receptor 9 signaling pathway;GO:0035710//CD4-positive, alpha-beta T cell activation;GO:0043367//CD4-positive, alpha-beta T cell differentiation;GO:00450…
2	ENSMUSG00000054404	Slfn5	6.17902	0.549109	3.49221	3.43e-87	7.51e-83	Slfn5	schlafen 5 [Source:MGI Symbol;Acc:MGI:1329004]	-	-	-	-	GO:0005634//nucleus	GO:0000166//nucleotide binding;GO:0005524//ATP binding	GO:0030154//cell differentiation
2	ENSMUSG00000030107	Usp18	6.62404	0.835958	2.98621	2.97e-77	6.49e-73	Usp18	ubiquitin specific peptidase 18 [Source:MGI Symbol;Acc:MGI:1344364]	-	-	-	-	GO:0005634//nucleus;GO:0005829//cytosol	GO:0004197//cysteine-type endopeptidase activity;GO:0004843//thiol-dependent ubiquitin-specific protease activity;GO:0005515//protein binding;GO:0008233//peptidase activity;GO:0008234//cysteine-type peptidase activity;GO:0016787//hydrolase activity;GO:0019785//ISG15-specific protease activity;GO:0036459//thiol-dependent ubiquitinyl hydrolase activity	GO:0006508//proteolysis;GO:0006511//ubiquitin-dependent protein catabolic process;GO:0009617//response to bacterium;GO:0016579//protein deubiquitination;GO:0035634//response to stilbenoid;GO:0050727//regulation of inflammatory response
2	ENSMUSG00000020638	Cmpk2	3.02568	0.144393	4.38919	4.5e-76	9.84e-72	Cmpk2	cytidine monophosphate (UMP-CMP) kinase 2, mitochondrial [Source:MGI Symbol;Acc:MGI:99830]	Metabolism;Metabolism	Global and overview maps;Nucleotide metabolism	ko01100//Metabolic pathways;ko00240//Pyrimidine metabolism	K13809;K13809	GO:0005737//cytoplasm;GO:0005739//mitochondrion	GO:0000166//nucleotide binding;GO:0004127//cytidylate kinase activity;GO:0004550//nucleoside diphosphate kinase activity;GO:0004798//thymidylate kinase activity;GO:0005524//ATP binding;GO:0009041//uridylate kinase activity;GO:0016301//kinase activity;GO:0016740//transferase activity;GO:0033862//UMP kinase activity;GO:0050145//nucleoside phosphate kinase activity	GO:0006165//nucleoside diphosphate phosphorylation;GO:0006221//pyrimidine nucleotide biosynthetic process;GO:0006227//dUDP biosynthetic process;GO:0006233//dTDP biosynthetic process;GO:0006235//dTTP biosynthetic process;GO:0009142//nucleoside triphosphate biosynthetic process;GO:0016310//phosphorylation;GO:0046940//nucleoside monophosphate phosphorylation;GO:0071222//cellular response to lipopoly…
2	ENSMUSG00000039236	Isg20	16.3829	2.85625	2.51999	2.19e-74	4.78e-70	Isg20	interferon-stimulated protein [Source:MGI Symbol;Acc:MGI:1928895]	-	-	-	-	GO:0005634//nucleus;GO:0005730//nucleolus;GO:0005737//cytoplasm;GO:0015030//Cajal body;GO:0016605//PML body	GO:0000175//3'-5'-exoribonuclease activity;GO:0003676//nucleic acid binding;GO:0003723//RNA binding;GO:0004518//nuclease activity;GO:0004527//exonuclease activity;GO:0008310//single-stranded DNA 3'-5' exodeoxyribonuclease activity;GO:0008859//exoribonuclease II activity;GO:0016787//hydrolase activity;GO:0030619//U1 snRNA binding;GO:0030620//U2 snRNA binding;GO:0034511//U3 snoRNA binding;GO:004687…	GO:0000738//DNA catabolic process, exonucleolytic;GO:0002376//immune system process;GO:0006364//rRNA processing;GO:0006401//RNA catabolic process;GO:0009615//response to virus;GO:0045071//negative regulation of viral genome replication;GO:0045087//innate immune response;GO:0051607//defense response to virus;GO:0090503//RNA phosphodiester bond hydrolysis, exonucleolytic
2	ENSMUSG00000027514	Zbp1	10.6958	2.3126	2.20945	1.44e-73	3.14e-69	Zbp1	Z-DNA binding protein 1 [Source:MGI Symbol;Acc:MGI:1927449]	Cellular Processes;Organismal Systems	Cell growth and death;Immune system	ko04217//Necroptosis;ko04623//Cytosolic DNA-sensing pathway	K12965;K12965	GO:0005634//nucleus;GO:0005737//cytoplasm;GO:0005829//cytosol	GO:0003677//DNA binding;GO:0003692//left-handed Z-DNA binding;GO:0005515//protein binding;GO:0042802//identical protein binding	GO:0002376//immune system process;GO:0016032//viral process;GO:0045087//innate immune response;GO:0051607//defense response to virus;GO:0060340//positive regulation of type I interferon-mediated signaling pathway
2	ENSMUSG00000026104	Stat1	13.2969	2.63238	2.33665	1.28e-72	2.8e-68	Stat1	signal transducer and activator of transcription 1 [Source:MGI Symbol;Acc:MGI:103063]	Human Diseases;Human Diseases;Human Diseases;Human Diseases;Organismal Systems;Cellular Processes;Human Diseases;Organismal Systems;Human Diseases;Environmental Information Processing;Human Diseases;Human Diseases;Human Diseases;Organismal Systems;Organismal Systems;Organismal Systems;Human Diseases;Organismal Systems;Human Diseases;Organismal Systems;Organismal Systems;Human Diseases;Organismal …	Cancers;Infectious diseases;Infectious diseases;Infectious diseases;Immune system;Cell growth and death;Infectious diseases;Immune system;Infectious diseases;Signal transduction;Infectious diseases;Infectious diseases;Infectious diseases;Development;Endocrine system;Immune system;Infectious diseases;Immune system;Endocrine and metabolic diseases;Immune system;Immune system;Cancers;Endocrine syste…	ko05200//Pathways in cancer;ko05165//Human papillomavirus infection;ko05167//Kaposi sarcoma-associated herpesvirus infection;ko05168//Herpes simplex infection;ko04062//Chemokine signaling pathway;ko04217//Necroptosis;ko05152//Tuberculosis;ko04621//NOD-like receptor signaling pathway;ko05164//Influenza A;ko04630//Jak-STAT signaling pathway;ko05161//Hepatitis B;ko05160//Hepatitis C;ko05162//Measles…	K11220;K11220;K11220;K11220;K11220;K11220;K11220;K11220;K11220;K11220;K11220;K11220;K11220;K11220;K11220;K11220;K11220;K11220;K11220;K11220;K11220;K11220;K11220;K11220;K11220	GO:0000790//nuclear chromatin;GO:0005634//nucleus;GO:0005654//nucleoplasm;GO:0005730//nucleolus;GO:0005737//cytoplasm;GO:0005829//cytosol;GO:0032991//macromolecular complex;GO:0048471//perinuclear region of cytoplasm	GO:0000978//RNA polymerase II core promoter proximal region sequence-specific DNA binding;GO:0000979//RNA polymerase II core promoter sequence-specific DNA binding;GO:0000981//RNA polymerase II transcription factor activity, sequence-specific DNA binding;GO:0003677//DNA binding;GO:0003690//double-stranded DNA binding;GO:0003700//transcription factor activity, sequence-specific DNA binding;GO:0005…	GO:0001937//negative regulation of endothelial cell proliferation;GO:0002230//positive regulation of defense response to virus by host;GO:0006355//regulation of transcription, DNA-templated;GO:0007165//signal transduction;GO:0007259//JAK-STAT cascade;GO:0010742//macrophage derived foam cell differentiation;GO:0016525//negative regulation of angiogenesis;GO:0032727//positive regulation of interfer…
2	ENSMUSG00000091649	Phf11b	8.62988	1.24411	2.79422	9.96e-70	2.18e-65	Phf11b	PHD finger protein 11B [Source:MGI Symbol;Acc:MGI:3645789]	-	-	-	-	GO:0005654//nucleoplasm;GO:0031965//nuclear membrane	GO:0003674//molecular_function;GO:0046872//metal ion binding	GO:0008150//biological_process
2	ENSMUSG00000078922	Tgtp1	4.22156	0.516118	3.032	5.28e-64	1.15e-59	Tgtp1	T cell specific GTPase 1 [Source:MGI Symbol;Acc:MGI:98734]	-	-	-	-	GO:0005737//cytoplasm;GO:0005783//endoplasmic reticulum;GO:0005789//endoplasmic reticulum membrane;GO:0005794//Golgi apparatus;GO:0016020//membrane	GO:0000166//nucleotide binding;GO:0003924//GTPase activity;GO:0005525//GTP binding;GO:0016787//hydrolase activity	GO:0002376//immune system process;GO:0006952//defense response;GO:0006955//immune response;GO:0009615//response to virus;GO:0009617//response to bacterium;GO:0034341//response to interferon-gamma;GO:0035455//response to interferon-alpha;GO:0035458//cellular response to interferon-beta;GO:0045087//innate immune response
2	ENSMUSG00000078853	Igtp	8.30027	1.53011	2.43952	1.35e-62	2.95e-58	Igtp	interferon gamma induced GTPase [Source:MGI Symbol;Acc:MGI:107729]	Human Diseases	Infectious diseases	ko05145//Toxoplasmosis	K14140	GO:0005789//endoplasmic reticulum membrane;GO:0005829//cytosol;GO:0016020//membrane	GO:0003924//GTPase activity;GO:0005525//GTP binding	GO:0006952//defense response;GO:0035458//cellular response to interferon-beta
2	ENSMUSG00000073489	Ifi204	3.47424	0.26243	3.72669	1.65e-62	3.61e-58	Ifi204	interferon activated gene 204 [Source:MGI Symbol;Acc:MGI:96429]	Organismal Systems	Immune system	ko04621//NOD-like receptor signaling pathway	K20914	GO:0005634//nucleus;GO:0005654//nucleoplasm;GO:0005730//nucleolus;GO:0005737//cytoplasm;GO:0005829//cytosol;GO:0016607//nuclear speck;GO:0042405//nuclear inclusion body	GO:0000978//RNA polymerase II core promoter proximal region sequence-specific DNA binding;GO:0001227//transcriptional repressor activity, RNA polymerase II transcription regulatory region sequence-specific binding;GO:0003690//double-stranded DNA binding;GO:0003712//transcription cofactor activity;GO:0005515//protein binding;GO:0008134//transcription factor binding;GO:0042802//identical protein bi…	GO:0000122//negative regulation of transcription from RNA polymerase II promoter;GO:0002218//activation of innate immune response;GO:0006357//regulation of transcription from RNA polymerase II promoter;GO:0007275//multicellular organism development;GO:0009617//response to bacterium;GO:0032731//positive regulation of interleukin-1 beta production;GO:0035457//cellular response to interferon-alpha;G…
2	ENSMUSG00000002307	Daxx	5.04733	0.770486	2.71168	3.79e-61	8.28e-57	Daxx	Fas death domain-associated protein [Source:MGI Symbol;Acc:MGI:1197015]	Environmental Information Processing;Human Diseases;Cellular Processes;Human Diseases	Signal transduction;Infectious diseases;Cell growth and death;Neurodegenerative diseases	ko04010//MAPK signaling pathway;ko05168//Herpes simplex infection;ko04210//Apoptosis;ko05014//Amyotrophic lateral sclerosis (ALS)	K02308;K02308;K02308;K02308	GO:0000775//chromosome, centromeric region;GO:0005634//nucleus;GO:0016604//nuclear body;GO:0016605//PML body	GO:0002039//p53 binding;GO:0003713//transcription coactivator activity;GO:0003714//transcription corepressor activity;GO:0019899//enzyme binding;GO:0019901//protein kinase binding;GO:0030295//protein kinase activator activity;GO:0031625//ubiquitin protein ligase binding;GO:0032183//SUMO binding;GO:0042393//histone binding;GO:0046982//protein heterodimerization activity;GO:0047485//protein N-termi…	GO:0001934//positive regulation of protein phosphorylation;GO:0006334//nucleosome assembly;GO:0006338//chromatin remodeling;GO:0006355//regulation of transcription, DNA-templated;GO:0030521//androgen receptor signaling pathway;GO:0031396//regulation of protein ubiquitination;GO:0032147//activation of protein kinase activity;GO:0034605//cellular response to heat;GO:0034620//cellular response to un…
2	ENSMUSG00000066677	Ifi208	7.35386	1.36765	2.4268	6.09e-61	1.33e-56	Ifi208	interferon activated gene 208 [Source:MGI Symbol;Acc:MGI:2442822]	-	-	-	-	GO:0005634//nucleus;GO:0005730//nucleolus;GO:0005829//cytosol	GO:0000978//RNA polymerase II core promoter proximal region sequence-specific DNA binding;GO:0001227//transcriptional repressor activity, RNA polymerase II transcription regulatory region sequence-specific binding;GO:0003690//double-stranded DNA binding;GO:0008134//transcription factor binding;GO:0042802//identical protein binding	GO:0000122//negative regulation of transcription from RNA polymerase II promoter;GO:0002218//activation of innate immune response;GO:0035458//cellular response to interferon-beta
2	ENSMUSG00000078920	Ifi47	10.6058	2.35148	2.17321	2.87e-59	6.28e-55	Ifi47	interferon gamma inducible protein 47 [Source:MGI Symbol;Acc:MGI:99448]	Environmental Information Processing	Signal transduction	ko04668//TNF signaling pathway	K17072	GO:0005783//endoplasmic reticulum;GO:0005789//endoplasmic reticulum membrane;GO:0016020//membrane	GO:0003924//GTPase activity;GO:0005525//GTP binding	GO:0006952//defense response;GO:0035458//cellular response to interferon-beta
2	ENSMUSG00000027639	Samhd1	11.0696	2.27442	2.28304	4.35e-59	9.5e-55	Samhd1	SAM domain and HD domain, 1 [Source:MGI Symbol;Acc:MGI:1927468]	-	-	-	-	GO:0005634//nucleus;GO:0005654//nucleoplasm;GO:0005694//chromosome;GO:0005886//plasma membrane;GO:0035861//site of double-strand break;GO:0097197//tetraspanin-enriched microdomain	GO:0000166//nucleotide binding;GO:0003676//nucleic acid binding;GO:0003697//single-stranded DNA binding;GO:0003723//RNA binding;GO:0003824//catalytic activity;GO:0004540//ribonuclease activity;GO:0005515//protein binding;GO:0005525//GTP binding;GO:0008270//zinc ion binding;GO:0008832//dGTPase activity;GO:0016787//hydrolase activity;GO:0016793//triphosphoric monoester hydrolase activity;GO:0032567…	GO:0000724//double-strand break repair via homologous recombination;GO:0002376//immune system process;GO:0006203//dGTP catabolic process;GO:0006260//DNA replication;GO:0006281//DNA repair;GO:0006974//cellular response to DNA damage stimulus;GO:0008152//metabolic process;GO:0009264//deoxyribonucleotide catabolic process;GO:0016446//somatic hypermutation of immunoglobulin genes;GO:0045087//innate i…
2	ENSMUSG00000045932	Ifit2	3.67858	0.367362	3.32388	2.13e-57	4.66e-53	Ifit2	interferon-induced protein with tetratricopeptide repeats 2 [Source:MGI Symbol;Acc:MGI:99449]	-	-	-	-	GO:0005737//cytoplasm;GO:0005783//endoplasmic reticulum	GO:0005515//protein binding	GO:0009615//response to virus;GO:0032091//negative regulation of protein binding;GO:0035457//cellular response to interferon-alpha;GO:0043065//positive regulation of apoptotic process
2	ENSMUSG00000043263	Ifi209	7.96592	1.5332	2.3773	3.12e-57	6.81e-53	Ifi209	interferon activated gene 209 [Source:MGI Symbol;Acc:MGI:2138243]	-	-	-	-	GO:0005634//nucleus;GO:0005730//nucleolus;GO:0005829//cytosol	GO:0000978//RNA polymerase II core promoter proximal region sequence-specific DNA binding;GO:0001227//transcriptional repressor activity, RNA polymerase II transcription regulatory region sequence-specific binding;GO:0003690//double-stranded DNA binding;GO:0008134//transcription factor binding;GO:0042802//identical protein binding	GO:0000122//negative regulation of transcription from RNA polymerase II promoter;GO:0002218//activation of innate immune response;GO:0035458//cellular response to interferon-beta
2	ENSMUSG00000091144	Phf11c	2.71327	0.330906	3.03554	2.94e-56	6.43e-52	Phf11c	PHD finger protein 11C [Source:MGI Symbol;Acc:MGI:3648476]	-	-	-	-	GO:0005654//nucleoplasm;GO:0031965//nuclear membrane	GO:0003674//molecular_function;GO:0046872//metal ion binding	GO:0008150//biological_process
2	ENSMUSG00000046718	Bst2	21.7511	5.99778	1.85859	8.89e-56	1.94e-51	Bst2	bone marrow stromal cell antigen 2 [Source:MGI Symbol;Acc:MGI:1916800]	-	-	-	-	GO:0005737//cytoplasm;GO:0005768//endosome;GO:0005770//late endosome;GO:0005794//Golgi apparatus;GO:0005886//plasma membrane;GO:0009986//cell surface;GO:0016020//membrane;GO:0016021//integral component of membrane;GO:0016324//apical plasma membrane;GO:0031225//anchored component of membrane;GO:0045121//membrane raft	GO:0008191//metalloendopeptidase inhibitor activity	GO:0002376//immune system process;GO:0002737//negative regulation of plasmacytoid dendritic cell cytokine production;GO:0009615//response to virus;GO:0010951//negative regulation of endopeptidase activity;GO:0030308//negative regulation of cell growth;GO:0030336//negative regulation of cell migration;GO:0032956//regulation of actin cytoskeleton organization;GO:0034341//response to interferon-gamm…
2	ENSMUSG00000026536	Ifi211	3.04869	0.206462	3.88424	1.3e-55	2.84e-51	Ifi211	interferon activated gene 211 [Source:MGI Symbol;Acc:MGI:3041120]	-	-	-	-	GO:0005634//nucleus;GO:0005730//nucleolus;GO:0005829//cytosol;GO:0016607//nuclear speck;GO:0034399//nuclear periphery	GO:0000978//RNA polymerase II core promoter proximal region sequence-specific DNA binding;GO:0001227//transcriptional repressor activity, RNA polymerase II transcription regulatory region sequence-specific binding;GO:0003690//double-stranded DNA binding;GO:0008134//transcription factor binding;GO:0042802//identical protein binding	GO:0000122//negative regulation of transcription from RNA polymerase II promoter;GO:0002218//activation of innate immune response;GO:0009617//response to bacterium;GO:0032731//positive regulation of interleukin-1 beta production;GO:0035458//cellular response to interferon-beta
2	ENSMUSG00000027078	Ube2l6	3.74545	0.48165	2.95908	7.96e-52	1.74e-47	Ube2l6	ubiquitin-conjugating enzyme E2L 6 [Source:MGI Symbol;Acc:MGI:1914500]	Human Diseases;Genetic Information Processing	Neurodegenerative diseases;Folding, sorting and degradation	ko05012//Parkinson disease;ko04120//Ubiquitin mediated proteolysis	K04553;K04553	GO:0000151//ubiquitin ligase complex	GO:0000166//nucleotide binding;GO:0005515//protein binding;GO:0005524//ATP binding;GO:0016740//transferase activity;GO:0019787//ubiquitin-like protein transferase activity;GO:0031625//ubiquitin protein ligase binding;GO:0042296//ISG15 transferase activity;GO:0043130//ubiquitin binding;GO:0061631//ubiquitin conjugating enzyme activity	GO:0006511//ubiquitin-dependent protein catabolic process;GO:0016567//protein ubiquitination;GO:0019941//modification-dependent protein catabolic process;GO:0032020//ISG15-protein conjugation
2	ENSMUSG00000056290	Ms4a4b	50.1364	22.2479	1.17219	3.32e-49	7.26e-45	Ms4a4b	membrane-spanning 4-domains, subfamily A, member 4B [Source:MGI Symbol;Acc:MGI:1913083]	-	-	-	-	GO:0005887//integral component of plasma membrane;GO:0016020//membrane;GO:0016021//integral component of membrane	-	-
2	ENSMUSG00000025498	Irf7	13.2818	3.82595	1.79556	6.25e-49	1.37e-44	Irf7	interferon regulatory factor 7 [Source:MGI Symbol;Acc:MGI:1859212]	Human Diseases;Human Diseases;Human Diseases;Organismal Systems;Human Diseases;Human Diseases;Human Diseases;Human Diseases;Organismal Systems;Organismal Systems;Organismal Systems	Cancers;Infectious diseases;Infectious diseases;Immune system;Infectious diseases;Infectious diseases;Infectious diseases;Infectious diseases;Immune system;Immune system;Immune system	ko05203//Viral carcinogenesis;ko05167//Kaposi sarcoma-associated herpesvirus infection;ko05168//Herpes simplex infection;ko04621//NOD-like receptor signaling pathway;ko05164//Influenza A;ko05161//Hepatitis B;ko05160//Hepatitis C;ko05162//Measles;ko04620//Toll-like receptor signaling pathway;ko04622//RIG-I-like receptor signaling pathway;ko04623//Cytosolic DNA-sensing pathway	K09447;K09447;K09447;K09447;K09447;K09447;K09447;K09447;K09447;K09447;K09447	GO:0005634//nucleus;GO:0005654//nucleoplasm;GO:0005737//cytoplasm;GO:0005829//cytosol	GO:0000978//RNA polymerase II core promoter proximal region sequence-specific DNA binding;GO:0000981//RNA polymerase II transcription factor activity, sequence-specific DNA binding;GO:0000987//core promoter proximal region sequence-specific DNA binding;GO:0001158//enhancer sequence-specific DNA binding;GO:0003677//DNA binding;GO:0003700//transcription factor activity, sequence-specific DNA bindin…	GO:0002376//immune system process;GO:0002819//regulation of adaptive immune response;GO:0006355//regulation of transcription, DNA-templated;GO:0010468//regulation of gene expression;GO:0016064//immunoglobulin mediated immune response;GO:0032481//positive regulation of type I interferon production;GO:0032607//interferon-alpha production;GO:0032608//interferon-beta production;GO:0032727//positive r…
2	ENSMUSG00000070501	Ifi214	3.39034	0.606539	2.48276	1.19e-48	2.61e-44	Ifi214	interferon activated gene 214 [Source:MGI Symbol;Acc:MGI:3584522]	-	-	-	-	-	-	GO:0002218//activation of innate immune response;GO:0035458//cellular response to interferon-beta
2	ENSMUSG00000028270	Gbp2	4.73035	0.650485	2.86236	4.84e-48	1.06e-43	Gbp2	guanylate binding protein 2 [Source:MGI Symbol;Acc:MGI:102772]	Organismal Systems	Immune system	ko04621//NOD-like receptor signaling pathway	K20897	GO:0000139//Golgi membrane;GO:0005634//nucleus;GO:0005654//nucleoplasm;GO:0005737//cytoplasm;GO:0005794//Golgi apparatus;GO:0005829//cytosol;GO:0015629//actin cytoskeleton;GO:0016020//membrane;GO:0020005//symbiont-containing vacuole membrane;GO:0031410//cytoplasmic vesicle;GO:0048471//perinuclear region of cytoplasm	GO:0000166//nucleotide binding;GO:0003924//GTPase activity;GO:0005525//GTP binding;GO:0016787//hydrolase activity;GO:0042803//protein homodimerization activity	GO:0009617//response to bacterium;GO:0034504//protein localization to nucleus;GO:0035458//cellular response to interferon-beta;GO:0042832//defense response to protozoan;GO:0044406//adhesion of symbiont to host;GO:0050830//defense response to Gram-positive bacterium;GO:0071222//cellular response to lipopolysaccharide;GO:0071346//cellular response to interferon-gamma
2	ENSMUSG00000090272	Mndal	8.15647	2.15096	1.92297	3.16e-47	6.91e-43	Mndal	myeloid nuclear differentiation antigen like [Source:MGI Symbol;Acc:MGI:3780953]	-	-	-	-	GO:0005634//nucleus;GO:0005730//nucleolus;GO:0005829//cytosol	GO:0000978//RNA polymerase II core promoter proximal region sequence-specific DNA binding;GO:0001227//transcriptional repressor activity, RNA polymerase II transcription regulatory region sequence-specific binding;GO:0003674//molecular_function;GO:0003690//double-stranded DNA binding;GO:0008134//transcription factor binding;GO:0042802//identical protein binding	GO:0000122//negative regulation of transcription from RNA polymerase II promoter;GO:0002218//activation of innate immune response;GO:0009617//response to bacterium;GO:0030308//negative regulation of cell growth;GO:0032731//positive regulation of interleukin-1 beta production;GO:0035458//cellular response to interferon-beta;GO:0040008//regulation of growth
2	ENSMUSG00000060519	Tor3a	2.82802	0.326912	3.11282	5.38e-47	1.18e-42	Tor3a	torsin family 3, member A [Source:MGI Symbol;Acc:MGI:1353652]	-	-	-	-	GO:0005635//nuclear envelope;GO:0005737//cytoplasm;GO:0005783//endoplasmic reticulum;GO:0005788//endoplasmic reticulum lumen	GO:0000166//nucleotide binding;GO:0005515//protein binding;GO:0005524//ATP binding;GO:0016887//ATPase activity	-
2	ENSMUSG00000075602	Ly6a	37.5725	15.1624	1.30918	1.98e-46	4.34e-42	Ly6a	lymphocyte antigen 6 complex, locus A [Source:MGI Symbol;Acc:MGI:107527]	-	-	-	-	GO:0005886//plasma membrane;GO:0009897//external side of plasma membrane;GO:0016020//membrane;GO:0031225//anchored component of membrane	GO:0005515//protein binding;GO:0030550//acetylcholine receptor inhibitor activity;GO:0033130//acetylcholine receptor binding	GO:0009617//response to bacterium;GO:2000272//negative regulation of receptor activity
2	ENSMUSG00000039997	Ifi203	9.19753	2.576	1.83611	2.42e-46	5.29e-42	Ifi203	interferon activated gene 203 [Source:MGI Symbol;Acc:MGI:96428]	-	-	-	-	-	-	GO:0002218//activation of innate immune response;GO:0035458//cellular response to interferon-beta
2	ENSMUSG00000033355	Rtp4	7.37383	2.09321	1.8167	2.45e-46	5.36e-42	Rtp4	receptor transporter protein 4 [Source:MGI Symbol;Acc:MGI:1915025]	-	-	-	-	GO:0005737//cytoplasm;GO:0016020//membrane;GO:0016021//integral component of membrane	GO:0005515//protein binding;GO:0031849//olfactory receptor binding	GO:0001580//detection of chemical stimulus involved in sensory perception of bitter taste;GO:0006612//protein targeting to membrane;GO:0051205//protein insertion into membrane;GO:0051607//defense response to virus
2	ENSMUSG00000040483	Xaf1	5.35055	1.29339	2.04853	9.37e-45	2.05e-40	Xaf1	XIAP associated factor 1 [Source:MGI Symbol;Acc:MGI:3772572]	-	-	-	-	GO:0005634//nucleus;GO:0005737//cytoplasm;GO:0005739//mitochondrion	GO:0046872//metal ion binding	GO:0006915//apoptotic process;GO:0031333//negative regulation of protein complex assembly;GO:0035456//response to interferon-beta
2	ENSMUSG00000030921	Trim30a	5.32377	1.19594	2.15431	5.16e-41	1.13e-36	Trim30a	tripartite motif-containing 30A [Source:MGI Symbol;Acc:MGI:98178]	-	-	-	-	GO:0005634//nucleus;GO:0005737//cytoplasm	GO:0003677//DNA binding;GO:0004842//ubiquitin-protein transferase activity;GO:0005515//protein binding;GO:0008270//zinc ion binding;GO:0046872//metal ion binding	GO:0006914//autophagy;GO:0009617//response to bacterium;GO:0032715//negative regulation of interleukin-6 production;GO:0032720//negative regulation of tumor necrosis factor production;GO:0034122//negative regulation of toll-like receptor signaling pathway;GO:0045087//innate immune response;GO:0045732//positive regulation of protein catabolic process;GO:0046598//positive regulation of viral entry …
2	ENSMUSG00000054072	Iigp1	2.43063	0.241091	3.33368	7.64e-41	1.67e-36	Iigp1	interferon inducible GTPase 1 [Source:MGI Symbol;Acc:MGI:1926259]	-	-	-	-	GO:0005634//nucleus;GO:0005737//cytoplasm;GO:0005783//endoplasmic reticulum;GO:0005789//endoplasmic reticulum membrane;GO:0005794//Golgi apparatus;GO:0016020//membrane;GO:0020005//symbiont-containing vacuole membrane;GO:0031965//nuclear membrane;GO:0032580//Golgi cisterna membrane	GO:0000166//nucleotide binding;GO:0003924//GTPase activity;GO:0005515//protein binding;GO:0005525//GTP binding;GO:0016787//hydrolase activity;GO:0019003//GDP binding;GO:0042802//identical protein binding	GO:0002376//immune system process;GO:0006952//defense response;GO:0009617//response to bacterium;GO:0010506//regulation of autophagy;GO:0019221//cytokine-mediated signaling pathway;GO:0035458//cellular response to interferon-beta;GO:0042832//defense response to protozoan;GO:0045087//innate immune response;GO:0050829//defense response to Gram-negative bacterium
2	ENSMUSG00000026896	Ifih1	2.42411	0.414674	2.54741	2.47e-40	5.4e-36	Ifih1	interferon induced with helicase C domain 1 [Source:MGI Symbol;Acc:MGI:1918836]	Human Diseases;Human Diseases;Human Diseases;Human Diseases;Organismal Systems	Infectious diseases;Infectious diseases;Infectious diseases;Infectious diseases;Immune system	ko05168//Herpes simplex infection;ko05164//Influenza A;ko05161//Hepatitis B;ko05162//Measles;ko04622//RIG-I-like receptor signaling pathway	K12647;K12647;K12647;K12647;K12647	GO:0005634//nucleus;GO:0005737//cytoplasm	GO:0000166//nucleotide binding;GO:0003677//DNA binding;GO:0003723//RNA binding;GO:0003724//RNA helicase activity;GO:0003725//double-stranded RNA binding;GO:0003727//single-stranded RNA binding;GO:0004386//helicase activity;GO:0005515//protein binding;GO:0005524//ATP binding;GO:0008270//zinc ion binding;GO:0016787//hydrolase activity;GO:0042802//identical protein binding;GO:0043021//ribonucleoprot…	GO:0002376//immune system process;GO:0009615//response to virus;GO:0016925//protein sumoylation;GO:0032727//positive regulation of interferon-alpha production;GO:0032728//positive regulation of interferon-beta production;GO:0035549//positive regulation of interferon-beta secretion;GO:0039530//MDA-5 signaling pathway;GO:0045087//innate immune response;GO:0051607//defense response to virus;GO:00607…
2	ENSMUSG00000079339	Ifit1bl1	2.79886	0.503189	2.47567	1.23e-38	2.69e-34	Ifit1bl1	interferon induced protein with tetratricpeptide repeats 1B like 1 [Source:MGI Symbol;Acc:MGI:3650685]	Human Diseases;Human Diseases	Infectious diseases;Infectious diseases	ko05168//Herpes simplex infection;ko05160//Hepatitis C	K14217;K14217	GO:0005737//cytoplasm;GO:0005829//cytosol	GO:0003723//RNA binding;GO:0005515//protein binding	GO:0009615//response to virus;GO:0050688//regulation of defense response to virus;GO:0051607//defense response to virus;GO:0071357//cellular response to type I interferon;GO:0071360//cellular response to exogenous dsRNA
2	ENSMUSG00000070327	Rnf213	6.35229	1.69188	1.90865	2.39e-37	5.22e-33	Rnf213	ring finger protein 213 [Source:MGI Symbol;Acc:MGI:1289196]	-	-	-	-	GO:0005730//nucleolus;GO:0005737//cytoplasm;GO:0005829//cytosol	GO:0004842//ubiquitin-protein transferase activity;GO:0016740//transferase activity;GO:0016787//hydrolase activity;GO:0016887//ATPase activity;GO:0046872//metal ion binding	GO:0001525//angiogenesis;GO:0002040//sprouting angiogenesis;GO:0006511//ubiquitin-dependent protein catabolic process;GO:0016567//protein ubiquitination;GO:0051260//protein homooligomerization;GO:0051865//protein autoubiquitination;GO:2000051//negative regulation of non-canonical Wnt signaling pathway
2	ENSMUSG00000034422	Parp14	5.08456	1.27043	2.00081	3.04e-37	6.64e-33	Parp14	poly (ADP-ribose) polymerase family, member 14 [Source:MGI Symbol;Acc:MGI:1919489]	-	-	-	-	GO:0005634//nucleus;GO:0005737//cytoplasm;GO:0005829//cytosol	GO:0003950//NAD+ ADP-ribosyltransferase activity;GO:0005515//protein binding;GO:0016740//transferase activity;GO:0016757//transferase activity, transferring glycosyl groups;GO:0019899//enzyme binding;GO:0070403//NAD+ binding;GO:1990404//protein ADP-ribosylase activity	GO:0002376//immune system process;GO:0006471//protein ADP-ribosylation;GO:0010629//negative regulation of gene expression;GO:0042531//positive regulation of tyrosine phosphorylation of STAT protein;GO:0042532//negative regulation of tyrosine phosphorylation of STAT protein;GO:0045087//innate immune response;GO:0060336//negative regulation of interferon-gamma-mediated signaling pathway;GO:0070212/…
2	ENSMUSG00000073491	Ifi213	4.78772	1.37471	1.80022	9.96e-37	2.18e-32	Ifi213	interferon activated gene 213 [Source:MGI Symbol;Acc:MGI:3695276]	-	-	-	-	GO:0005634//nucleus;GO:0005730//nucleolus;GO:0005829//cytosol	GO:0000978//RNA polymerase II core promoter proximal region sequence-specific DNA binding;GO:0001227//transcriptional repressor activity, RNA polymerase II transcription regulatory region sequence-specific binding;GO:0003690//double-stranded DNA binding;GO:0008134//transcription factor binding;GO:0042802//identical protein binding	GO:0000122//negative regulation of transcription from RNA polymerase II promoter;GO:0002218//activation of innate immune response;GO:0035458//cellular response to interferon-beta
2	ENSMUSG00000078921	Tgtp2	4.44571	0.987302	2.17085	1.03e-36	2.26e-32	Tgtp2	T cell specific GTPase 2 [Source:MGI Symbol;Acc:MGI:3710083]	-	-	-	-	GO:0005737//cytoplasm;GO:0005783//endoplasmic reticulum;GO:0005789//endoplasmic reticulum membrane;GO:0005794//Golgi apparatus;GO:0016020//membrane	GO:0000166//nucleotide binding;GO:0003924//GTPase activity;GO:0005525//GTP binding;GO:0016787//hydrolase activity	GO:0002376//immune system process;GO:0006952//defense response;GO:0006955//immune response;GO:0009615//response to virus;GO:0009617//response to bacterium;GO:0034341//response to interferon-gamma;GO:0035455//response to interferon-alpha;GO:0035458//cellular response to interferon-beta;GO:0045087//innate immune response
2	ENSMUSG00000046879	Irgm1	3.26537	0.723012	2.17515	1.26e-36	2.75e-32	Irgm1	immunity-related GTPase family M member 1 [Source:MGI Symbol;Acc:MGI:107567]	Human Diseases	Infectious diseases	ko05145//Toxoplasmosis	K14139	GO:0000139//Golgi membrane;GO:0000421//autophagosome membrane;GO:0001891//phagocytic cup;GO:0005764//lysosome;GO:0005765//lysosomal membrane;GO:0005768//endosome;GO:0005770//late endosome;GO:0005776//autophagosome;GO:0005783//endoplasmic reticulum;GO:0005789//endoplasmic reticulum membrane;GO:0005794//Golgi apparatus;GO:0005886//plasma membrane;GO:0016020//membrane;GO:0030670//phagocytic vesicle …	GO:0000166//nucleotide binding;GO:0003924//GTPase activity;GO:0005525//GTP binding;GO:0016787//hydrolase activity	GO:0000045//autophagosome assembly;GO:0002376//immune system process;GO:0006914//autophagy;GO:0006952//defense response;GO:0009617//response to bacterium;GO:0035458//cellular response to interferon-beta;GO:0045087//innate immune response;GO:0060335//positive regulation of interferon-gamma-mediated signaling pathway;GO:0071346//cellular response to interferon-gamma;GO:0075044//autophagy of host ce…
2	ENSMUSG00000017830	Dhx58	1.74898	0.237496	2.88054	4.18e-36	9.12e-32	Dhx58	DEXH (Asp-Glu-X-His) box polypeptide 58 [Source:MGI Symbol;Acc:MGI:1931560]	Organismal Systems	Immune system	ko04622//RIG-I-like receptor signaling pathway	K12649	GO:0005737//cytoplasm	GO:0000166//nucleotide binding;GO:0003677//DNA binding;GO:0003723//RNA binding;GO:0003724//RNA helicase activity;GO:0003725//double-stranded RNA binding;GO:0003727//single-stranded RNA binding;GO:0004386//helicase activity;GO:0005524//ATP binding;GO:0008270//zinc ion binding;GO:0016787//hydrolase activity;GO:0046872//metal ion binding	GO:0002376//immune system process;GO:0009615//response to virus;GO:0009617//response to bacterium;GO:0032480//negative regulation of type I interferon production;GO:0032481//positive regulation of type I interferon production;GO:0039534//negative regulation of MDA-5 signaling pathway;GO:0039536//negative regulation of RIG-I signaling pathway;GO:0045087//innate immune response;GO:0045088//regulati…
2	ENSMUSG00000056116	H2-T22	10.282	3.55549	1.532	1.43e-35	3.11e-31	H2-T22	histocompatibility 2, T region locus 22 [Source:MGI Symbol;Acc:MGI:95956]	Human Diseases;Human Diseases;Cellular Processes;Human Diseases;Human Diseases;Human Diseases;Human Diseases;Human Diseases;Cellular Processes;Cellular Processes;Environmental Information Processing;Organismal Systems;Organismal Systems;Human Diseases;Human Diseases;Human Diseases;Human Diseases;Human Diseases	Infectious diseases;Infectious diseases;Transport and catabolism;Infectious diseases;Cancers;Infectious diseases;Infectious diseases;Infectious diseases;Cell growth and death;Transport and catabolism;Signaling molecules and interaction;Immune system;Immune system;Cardiovascular diseases;Immune diseases;Endocrine and metabolic diseases;Immune diseases;Immune diseases	ko05165//Human papillomavirus infection;ko05166//HTLV-I infection;ko04144//Endocytosis;ko05163//Human cytomegalovirus infection;ko05203//Viral carcinogenesis;ko05167//Kaposi sarcoma-associated herpesvirus infection;ko05169//Epstein-Barr virus infection;ko05168//Herpes simplex infection;ko04218//Cellular senescence;ko04145//Phagosome;ko04514//Cell adhesion molecules (CAMs);ko04650//Natural killer …	K06751;K06751;K06751;K06751;K06751;K06751;K06751;K06751;K06751;K06751;K06751;K06751;K06751;K06751;K06751;K06751;K06751;K06751	GO:0005615//extracellular space;GO:0005886//plasma membrane;GO:0009897//external side of plasma membrane;GO:0016020//membrane;GO:0016021//integral component of membrane	GO:0005102//receptor binding;GO:0042605//peptide antigen binding	GO:0001916//positive regulation of T cell mediated cytotoxicity;GO:0002476//antigen processing and presentation of endogenous peptide antigen via MHC class Ib;GO:0002486//antigen processing and presentation of endogenous peptide antigen via MHC class I via ER pathway, TAP-independent;GO:0006955//immune response
2	ENSMUSG00000079017	Ifi27l2a	69.0589	25.9109	1.41426	6.1e-35	1.33e-30	Ifi27l2a	interferon, alpha-inducible protein 27 like 2A [Source:MGI Symbol;Acc:MGI:1924183]	-	-	-	-	GO:0005634//nucleus;GO:0005637//nuclear inner membrane;GO:0005739//mitochondrion;GO:0016020//membrane;GO:0016021//integral component of membrane	GO:0003674//molecular_function	GO:0007568//aging;GO:0009615//response to virus
2	ENSMUSG00000040253	Gbp7	4.19815	1.08229	1.95566	6.34e-35	1.39e-30	Gbp7	guanylate binding protein 7 [Source:MGI Symbol;Acc:MGI:2444421]	Organismal Systems	Immune system	ko04621//NOD-like receptor signaling pathway	K20899	GO:0020005//symbiont-containing vacuole membrane;GO:0031410//cytoplasmic vesicle	GO:0000166//nucleotide binding;GO:0003924//GTPase activity;GO:0005525//GTP binding	GO:0042832//defense response to protozoan;GO:0044406//adhesion of symbiont to host;GO:0050830//defense response to Gram-positive bacterium;GO:0071346//cellular response to interferon-gamma
2	ENSMUSG00000044703	Phf11a	2.05063	0.339463	2.59474	1.27e-34	2.77e-30	Phf11a	PHD finger protein 11A [Source:MGI Symbol;Acc:MGI:1918441]	-	-	-	-	GO:0005634//nucleus;GO:0005654//nucleoplasm;GO:0031965//nuclear membrane	GO:0003674//molecular_function;GO:0046872//metal ion binding	GO:0050776//regulation of immune response
2	ENSMUSG00000036986	Pml	2.03494	0.428032	2.24919	1.45e-34	3.17e-30	Pml	promyelocytic leukemia [Source:MGI Symbol;Acc:MGI:104662]	Human Diseases;Cellular Processes;Human Diseases;Human Diseases;Human Diseases;Genetic Information Processing;Human Diseases	Cancers;Transport and catabolism;Infectious diseases;Cancers;Infectious diseases;Folding, sorting and degradation;Cancers	ko05200//Pathways in cancer;ko04144//Endocytosis;ko05168//Herpes simplex infection;ko05202//Transcriptional misregulation in cancers;ko05164//Influenza A;ko04120//Ubiquitin mediated proteolysis;ko05221//Acute myeloid leukemia	K10054;K10054;K10054;K10054;K10054;K10054;K10054	GO:0000784//nuclear chromosome, telomeric region;GO:0000792//heterochromatin;GO:0005634//nucleus;GO:0005654//nucleoplasm;GO:0005730//nucleolus;GO:0005737//cytoplasm;GO:0005768//endosome;GO:0005783//endoplasmic reticulum;GO:0005789//endoplasmic reticulum membrane;GO:0005829//cytosol;GO:0016020//membrane;GO:0016363//nuclear matrix;GO:0016605//PML body;GO:0031901//early endosome membrane;GO:0031965/…	GO:0003677//DNA binding;GO:0003713//transcription coactivator activity;GO:0005515//protein binding;GO:0008270//zinc ion binding;GO:0031625//ubiquitin protein ligase binding;GO:0032183//SUMO binding;GO:0042803//protein homodimerization activity;GO:0046332//SMAD binding;GO:0046872//metal ion binding;GO:0046982//protein heterodimerization activity;GO:0050897//cobalt ion binding	GO:0001666//response to hypoxia;GO:0001932//regulation of protein phosphorylation;GO:0002230//positive regulation of defense response to virus by host;GO:0002376//immune system process;GO:0006355//regulation of transcription, DNA-templated;GO:0006605//protein targeting;GO:0006606//protein import into nucleus;GO:0006915//apoptotic process;GO:0006919//activation of cysteine-type endopeptidase activ…
2	ENSMUSG00000035208	Slfn8	3.30774	0.659092	2.32729	1.65e-34	3.61e-30	Slfn8	schlafen 8 [Source:MGI Symbol;Acc:MGI:2672859]	-	-	-	-	GO:0005737//cytoplasm	GO:0000049//tRNA binding;GO:0000166//nucleotide binding;GO:0004518//nuclease activity;GO:0004519//endonuclease activity;GO:0004521//endoribonuclease activity;GO:0005524//ATP binding;GO:0008270//zinc ion binding;GO:0016787//hydrolase activity;GO:0046872//metal ion binding	GO:0002376//immune system process;GO:0016075//rRNA catabolic process;GO:0016078//tRNA catabolic process;GO:0051607//defense response to virus;GO:0090305//nucleic acid phosphodiester bond hydrolysis;GO:0090502//RNA phosphodiester bond hydrolysis, endonucleolytic
2	ENSMUSG00000029298	Gbp9	2.98463	0.648133	2.20319	3.83e-34	8.36e-30	Gbp9	guanylate-binding protein 9 [Source:MGI Symbol;Acc:MGI:3605620]	-	-	-	-	GO:0020005//symbiont-containing vacuole membrane;GO:0031410//cytoplasmic vesicle	GO:0000166//nucleotide binding;GO:0003924//GTPase activity;GO:0005525//GTP binding	GO:0042832//defense response to protozoan;GO:0044406//adhesion of symbiont to host;GO:0050830//defense response to Gram-positive bacterium;GO:0071346//cellular response to interferon-gamma
2	ENSMUSG00000104713	Gbp6	1.51523	0.218915	2.7911	6.67e-34	1.46e-29	Gbp6	guanylate binding protein 6 [Source:MGI Symbol;Acc:MGI:2140937]	-	-	-	-	GO:0016020//membrane;GO:0020005//symbiont-containing vacuole membrane;GO:0031410//cytoplasmic vesicle	GO:0000166//nucleotide binding;GO:0003924//GTPase activity;GO:0005525//GTP binding	GO:0009617//response to bacterium;GO:0035458//cellular response to interferon-beta;GO:0042832//defense response to protozoan;GO:0044406//adhesion of symbiont to host;GO:0050830//defense response to Gram-positive bacterium;GO:0071222//cellular response to lipopolysaccharide;GO:0071346//cellular response to interferon-gamma
2	ENSMUSG00000034855	Cxcl10	7.30593	0.949421	2.94395	1.11e-33	2.42e-29	Cxcl10	chemokine (C-X-C motif) ligand 10 [Source:MGI Symbol;Acc:MGI:1352450]	Environmental Information Processing;Organismal Systems;Human Diseases;Environmental Information Processing;Organismal Systems;Organismal Systems;Organismal Systems;Organismal Systems	Signaling molecules and interaction;Immune system;Infectious diseases;Signal transduction;Immune system;Immune system;Immune system;Immune system	ko04060//Cytokine-cytokine receptor interaction;ko04062//Chemokine signaling pathway;ko05164//Influenza A;ko04668//TNF signaling pathway;ko04620//Toll-like receptor signaling pathway;ko04657//IL-17 signaling pathway;ko04622//RIG-I-like receptor signaling pathway;ko04623//Cytosolic DNA-sensing pathway	K12671;K12671;K12671;K12671;K12671;K12671;K12671;K12671	GO:0005576//extracellular region;GO:0005615//extracellular space;GO:0005623//cell;GO:0009897//external side of plasma membrane	GO:0005125//cytokine activity;GO:0008009//chemokine activity;GO:0008201//heparin binding;GO:0042056//chemoattractant activity;GO:0048248//CXCR3 chemokine receptor binding	GO:0002690//positive regulation of leukocyte chemotaxis;GO:0006935//chemotaxis;GO:0006952//defense response;GO:0006954//inflammatory response;GO:0006955//immune response;GO:0007165//signal transduction;GO:0007186//G-protein coupled receptor signaling pathway;GO:0007189//adenylate cyclase-activating G-protein coupled receptor signaling pathway;GO:0008284//positive regulation of cell proliferation;…
2	ENSMUSG00000029561	Oasl2	2.90442	0.663386	2.13033	6.65e-33	1.45e-28	Oasl2	2'-5' oligoadenylate synthetase-like 2 [Source:MGI Symbol;Acc:MGI:1344390]	Human Diseases	Infectious diseases	ko05165//Human papillomavirus infection	K14608	GO:0005634//nucleus;GO:0005654//nucleoplasm;GO:0005829//cytosol	GO:0000166//nucleotide binding;GO:0001730//2'-5'-oligoadenylate synthetase activity;GO:0003723//RNA binding;GO:0003725//double-stranded RNA binding;GO:0005515//protein binding;GO:0005524//ATP binding;GO:0016740//transferase activity;GO:0016779//nucleotidyltransferase activity;GO:0046872//metal ion binding	GO:0002376//immune system process;GO:0006164//purine nucleotide biosynthetic process;GO:0006955//immune response;GO:0009615//response to virus;GO:0045071//negative regulation of viral genome replication;GO:0045087//innate immune response;GO:0051607//defense response to virus;GO:0060700//regulation of ribonuclease activity
2	ENSMUSG00000029798	Herc6	2.66335	0.582604	2.19265	4.06e-32	8.86e-28	Herc6	hect domain and RLD 6 [Source:MGI Symbol;Acc:MGI:1914388]	-	-	-	-	GO:0005634//nucleus;GO:0005737//cytoplasm;GO:0005829//cytosol	GO:0004842//ubiquitin-protein transferase activity;GO:0016740//transferase activity;GO:0030332//cyclin binding;GO:0061630//ubiquitin protein ligase activity	GO:0002244//hematopoietic progenitor cell differentiation;GO:0002376//immune system process;GO:0009617//response to bacterium;GO:0016567//protein ubiquitination;GO:0045087//innate immune response
2	ENSMUSG00000037849	Ifi206	2.72851	0.601692	2.18102	1.95e-31	4.25e-27	Ifi206	interferon activated gene 206 [Source:MGI Symbol;Acc:MGI:3646410]	-	-	-	-	GO:0005634//nucleus;GO:0005730//nucleolus;GO:0005829//cytosol	GO:0000978//RNA polymerase II core promoter proximal region sequence-specific DNA binding;GO:0001227//transcriptional repressor activity, RNA polymerase II transcription regulatory region sequence-specific binding;GO:0003690//double-stranded DNA binding;GO:0008134//transcription factor binding;GO:0042802//identical protein binding	GO:0000122//negative regulation of transcription from RNA polymerase II promoter;GO:0002218//activation of innate immune response;GO:0035458//cellular response to interferon-beta
2	ENSMUSG00000042726	Trafd1	3.52067	0.888982	1.98562	3.64e-31	7.95e-27	Trafd1	TRAF type zinc finger domain containing 1 [Source:MGI Symbol;Acc:MGI:1923551]	-	-	-	-	GO:0005575//cellular_component	GO:0005515//protein binding;GO:0008270//zinc ion binding;GO:0046872//metal ion binding	GO:0045824//negative regulation of innate immune response
2	ENSMUSG00000025647	Shisa5	26.1782	14.4841	0.853895	5.74e-31	1.25e-26	Shisa5	shisa family member 5 [Source:MGI Symbol;Acc:MGI:1915044]	Cellular Processes	Cell growth and death	ko04115//p53 signaling pathway	K10135	GO:0005634//nucleus;GO:0005635//nuclear envelope;GO:0005783//endoplasmic reticulum;GO:0005789//endoplasmic reticulum membrane;GO:0016020//membrane;GO:0016021//integral component of membrane;GO:0031965//nuclear membrane	GO:0050699//WW domain binding	GO:0006915//apoptotic process;GO:0042771//intrinsic apoptotic signaling pathway in response to DNA damage by p53 class mediator;GO:0072332//intrinsic apoptotic signaling pathway by p53 class mediator
2	ENSMUSG00000037921	Ddx60	1.65865	0.303066	2.4523	1.09e-30	2.37e-26	Ddx60	DEAD (Asp-Glu-Ala-Asp) box polypeptide 60 [Source:MGI Symbol;Acc:MGI:2384570]	-	-	-	-	GO:0005737//cytoplasm;GO:0005829//cytosol;GO:0045111//intermediate filament cytoskeleton	GO:0003676//nucleic acid binding;GO:0003690//double-stranded DNA binding;GO:0003723//RNA binding;GO:0003725//double-stranded RNA binding;GO:0003727//single-stranded RNA binding;GO:0005515//protein binding;GO:0005524//ATP binding	GO:0009615//response to virus;GO:0051607//defense response to virus;GO:1900245//positive regulation of MDA-5 signaling pathway;GO:1900246//positive regulation of RIG-I signaling pathway
2	ENSMUSG00000078763	Slfn1	7.26534	2.4945	1.54228	1.39e-30	3.03e-26	Slfn1	schlafen 1 [Source:MGI Symbol;Acc:MGI:1313259]	-	-	-	-	GO:0005634//nucleus;GO:0005737//cytoplasm	GO:0005515//protein binding;GO:0005524//ATP binding	GO:0000122//negative regulation of transcription from RNA polymerase II promoter;GO:0001933//negative regulation of protein phosphorylation;GO:0007050//cell cycle arrest;GO:0008285//negative regulation of cell proliferation;GO:0042130//negative regulation of T cell proliferation;GO:1900477//negative regulation of G1/S transition of mitotic cell cycle by negative regulation of transcription from R…
2	ENSMUSG00000079363	Gbp4	3.37732	0.76086	2.15017	2.9e-30	6.34e-26	Gbp4	guanylate binding protein 4 [Source:MGI Symbol;Acc:MGI:97072]	-	-	-	-	GO:0016020//membrane;GO:0020005//symbiont-containing vacuole membrane;GO:0031410//cytoplasmic vesicle	GO:0000166//nucleotide binding;GO:0003924//GTPase activity;GO:0005515//protein binding;GO:0005525//GTP binding	GO:0000122//negative regulation of transcription from RNA polymerase II promoter;GO:0001933//negative regulation of protein phosphorylation;GO:0031397//negative regulation of protein ubiquitination;GO:0032687//negative regulation of interferon-alpha production;GO:0042308//negative regulation of protein import into nucleus;GO:0042832//defense response to protozoan;GO:0050688//regulation of defense…
2	ENSMUSG00000022587	Ly6e	36.8044	22.0607	0.738399	5.44e-30	1.19e-25	Ly6e	lymphocyte antigen 6 complex, locus E [Source:MGI Symbol;Acc:MGI:106651]	-	-	-	-	GO:0016020//membrane;GO:0016021//integral component of membrane	-	-
2	ENSMUSG00000039531	Zup1	2.23411	0.378789	2.56024	8.14e-30	1.78e-25	Zup1	zinc finger containing ubiquitin peptidase 1 [Source:MGI Symbol;Acc:MGI:1919830]	-	-	-	-	GO:0005634//nucleus;GO:0005737//cytoplasm	GO:0003676//nucleic acid binding;GO:0016787//hydrolase activity;GO:0036459//thiol-dependent ubiquitinyl hydrolase activity;GO:0046872//metal ion binding	GO:0006508//proteolysis;GO:0008150//biological_process
2	ENSMUSG00000079523	Tmsb10	222.551	153.552	0.535413	1.99e-29	4.36e-25	Tmsb10	thymosin, beta 10 [Source:MGI Symbol;Acc:MGI:109146]	-	-	-	-	GO:0005737//cytoplasm;GO:0005856//cytoskeleton	GO:0003779//actin binding;GO:0003785//actin monomer binding	GO:0007015//actin filament organization;GO:0030036//actin cytoskeleton organization;GO:0030334//regulation of cell migration;GO:0042989//sequestering of actin monomers
2	ENSMUSG00000052776	Oas1a	3.89421	0.805253	2.27382	3.78e-29	8.27e-25	Oas1a	2'-5' oligoadenylate synthetase 1A [Source:MGI Symbol;Acc:MGI:2180860]	Human Diseases;Organismal Systems;Human Diseases;Human Diseases;Human Diseases	Infectious diseases;Immune system;Infectious diseases;Infectious diseases;Infectious diseases	ko05168//Herpes simplex infection;ko04621//NOD-like receptor signaling pathway;ko05164//Influenza A;ko05160//Hepatitis C;ko05162//Measles	K14216;K14216;K14216;K14216;K14216	GO:0005634//nucleus;GO:0005654//nucleoplasm;GO:0005737//cytoplasm;GO:0005739//mitochondrion;GO:0005783//endoplasmic reticulum;GO:0005829//cytosol;GO:0043231//intracellular membrane-bounded organelle	GO:0000166//nucleotide binding;GO:0001730//2'-5'-oligoadenylate synthetase activity;GO:0003723//RNA binding;GO:0003725//double-stranded RNA binding;GO:0005515//protein binding;GO:0005524//ATP binding;GO:0016740//transferase activity;GO:0016779//nucleotidyltransferase activity;GO:0046872//metal ion binding	GO:0002376//immune system process;GO:0006164//purine nucleotide biosynthetic process;GO:0006955//immune response;GO:0009615//response to virus;GO:0045071//negative regulation of viral genome replication;GO:0045087//innate immune response;GO:0048525//negative regulation of viral process;GO:0051607//defense response to virus;GO:0060700//regulation of ribonuclease activity
2	ENSMUSG00000025492	Ifitm3	18.0185	4.49414	2.00336	2.36e-28	5.15e-24	Ifitm3	interferon induced transmembrane protein 3 [Source:MGI Symbol;Acc:MGI:1913391]	-	-	-	-	GO:0005634//nucleus;GO:0005737//cytoplasm;GO:0005764//lysosome;GO:0005765//lysosomal membrane;GO:0005768//endosome;GO:0005783//endoplasmic reticulum;GO:0005886//plasma membrane;GO:0009986//cell surface;GO:0016020//membrane;GO:0016021//integral component of membrane;GO:0031410//cytoplasmic vesicle;GO:0031902//late endosome membrane;GO:0032991//macromolecular complex;GO:0045177//apical part of cell	-	GO:0002376//immune system process;GO:0006898//receptor-mediated endocytosis;GO:0008285//negative regulation of cell proliferation;GO:0009615//response to virus;GO:0032897//negative regulation of viral transcription;GO:0034341//response to interferon-gamma;GO:0035455//response to interferon-alpha;GO:0035456//response to interferon-beta;GO:0045071//negative regulation of viral genome replication;GO…
2	ENSMUSG00000010358	Ifi35	4.8229	1.41935	1.76467	2.57e-28	5.62e-24	Ifi35	interferon-induced protein 35 [Source:MGI Symbol;Acc:MGI:1917360]	-	-	-	-	GO:0005634//nucleus	GO:0003674//molecular_function	GO:0008150//biological_process
2	ENSMUSG00000054676	1600014C10Rik	3.21954	0.958423	1.74812	3.01e-28	6.57e-24	1600014C10Rik	RIKEN cDNA 1600014C10 gene [Source:MGI Symbol;Acc:MGI:1919494]	-	-	-	-	GO:0005737//cytoplasm;GO:0005739//mitochondrion;GO:0005783//endoplasmic reticulum;GO:0005829//cytosol;GO:0016020//membrane;GO:0016021//integral component of membrane;GO:0031966//mitochondrial membrane	GO:0003674//molecular_function	GO:0006914//autophagy;GO:0006915//apoptotic process;GO:0006979//response to oxidative stress;GO:0051560//mitochondrial calcium ion homeostasis
2	ENSMUSG00000027580	Helz2	2.7771	0.670659	2.04993	5.19e-28	1.13e-23	Helz2	helicase with zinc finger 2, transcriptional coactivator [Source:MGI Symbol;Acc:MGI:2385169]	-	-	-	-	GO:0005634//nucleus;GO:0005654//nucleoplasm;GO:0005737//cytoplasm	GO:0000166//nucleotide binding;GO:0003677//DNA binding;GO:0003723//RNA binding;GO:0004386//helicase activity;GO:0004540//ribonuclease activity;GO:0005524//ATP binding;GO:0016787//hydrolase activity;GO:0030374//ligand-dependent nuclear receptor transcription coactivator activity;GO:0046872//metal ion binding	GO:0000184//nuclear-transcribed mRNA catabolic process, nonsense-mediated decay;GO:0045944//positive regulation of transcription from RNA polymerase II promoter;GO:0090501//RNA phosphodiester bond hydrolysis;GO:1903508//positive regulation of nucleic acid-templated transcription
2	ENSMUSG00000016496	Cd274	1.58367	0.276814	2.51628	1.11e-27	2.42e-23	Cd274	CD274 antigen [Source:MGI Symbol;Acc:MGI:1926446]	Environmental Information Processing	Signaling molecules and interaction	ko04514//Cell adhesion molecules (CAMs)	K06745	GO:0005768//endosome;GO:0005886//plasma membrane;GO:0009897//external side of plasma membrane;GO:0009986//cell surface;GO:0016020//membrane;GO:0016021//integral component of membrane;GO:0031901//early endosome membrane;GO:0055038//recycling endosome membrane;GO:0070062//extracellular exosome	GO:0005515//protein binding	GO:0002250//adaptive immune response;GO:0002376//immune system process;GO:0002845//positive regulation of tolerance induction to tumor cell;GO:0006955//immune response;GO:0007165//signal transduction;GO:0007166//cell surface receptor signaling pathway;GO:0030335//positive regulation of cell migration;GO:0031295//T cell costimulation;GO:0032689//negative regulation of interferon-gamma production;G…
2	ENSMUSG00000032661	Oas3	2.18369	0.500867	2.12427	3.41e-27	7.44e-23	Oas3	2'-5' oligoadenylate synthetase 3 [Source:MGI Symbol;Acc:MGI:2180850]	Human Diseases;Organismal Systems;Human Diseases;Human Diseases;Human Diseases	Infectious diseases;Immune system;Infectious diseases;Infectious diseases;Infectious diseases	ko05168//Herpes simplex infection;ko04621//NOD-like receptor signaling pathway;ko05164//Influenza A;ko05160//Hepatitis C;ko05162//Measles	K14216;K14216;K14216;K14216;K14216	GO:0005634//nucleus;GO:0005654//nucleoplasm;GO:0005737//cytoplasm;GO:0005829//cytosol;GO:0005886//plasma membrane	GO:0000166//nucleotide binding;GO:0001730//2'-5'-oligoadenylate synthetase activity;GO:0003723//RNA binding;GO:0003725//double-stranded RNA binding;GO:0005524//ATP binding;GO:0016740//transferase activity;GO:0016779//nucleotidyltransferase activity;GO:0046872//metal ion binding	GO:0002376//immune system process;GO:0006955//immune response;GO:0009615//response to virus;GO:0045071//negative regulation of viral genome replication;GO:0045087//innate immune response;GO:0051607//defense response to virus;GO:0060700//regulation of ribonuclease activity
2	ENSMUSG00000024338	Psmb8	17.0447	9.02368	0.917535	2.5e-26	5.46e-22	Psmb8	proteasome (prosome, macropain) subunit, beta type 8 (large multifunctional peptidase 7) [Source:MGI Symbol;Acc:MGI:1346527]	Genetic Information Processing	Folding, sorting and degradation	ko03050//Proteasome	K02740	GO:0000502//proteasome complex;GO:0005634//nucleus;GO:0005654//nucleoplasm;GO:0005737//cytoplasm;GO:0005829//cytosol;GO:0005839//proteasome core complex;GO:0019774//proteasome core complex, beta-subunit complex;GO:1990111//spermatoproteasome complex	GO:0004175//endopeptidase activity;GO:0004298//threonine-type endopeptidase activity;GO:0008233//peptidase activity;GO:0016787//hydrolase activity	GO:0002376//immune system process;GO:0006508//proteolysis;GO:0010498//proteasomal protein catabolic process;GO:0010499//proteasomal ubiquitin-independent protein catabolic process;GO:0019882//antigen processing and presentation;GO:0030154//cell differentiation;GO:0043161//proteasome-mediated ubiquitin-dependent protein catabolic process;GO:0045444//fat cell differentiation;GO:0051603//proteolysis…
2	ENSMUSG00000031897	Psmb10	5.66997	2.28259	1.31267	5.26e-26	1.15e-21	Psmb10	proteasome (prosome, macropain) subunit, beta type 10 [Source:MGI Symbol;Acc:MGI:1096380]	Genetic Information Processing	Folding, sorting and degradation	ko03050//Proteasome	K02733	GO:0000502//proteasome complex;GO:0005634//nucleus;GO:0005654//nucleoplasm;GO:0005737//cytoplasm;GO:0005829//cytosol;GO:0005839//proteasome core complex;GO:0019774//proteasome core complex, beta-subunit complex;GO:1990111//spermatoproteasome complex	GO:0004175//endopeptidase activity;GO:0004298//threonine-type endopeptidase activity;GO:0008233//peptidase activity;GO:0016787//hydrolase activity	GO:0000902//cell morphogenesis;GO:0002376//immune system process;GO:0006508//proteolysis;GO:0010498//proteasomal protein catabolic process;GO:0010499//proteasomal ubiquitin-independent protein catabolic process;GO:0042098//T cell proliferation;GO:0043161//proteasome-mediated ubiquitin-dependent protein catabolic process;GO:0051603//proteolysis involved in cellular protein catabolic process
2	ENSMUSG00000047735	Samd9l	3.27112	1.02972	1.66753	7.13e-26	1.56e-21	Samd9l	sterile alpha motif domain containing 9-like [Source:MGI Symbol;Acc:MGI:1343184]	-	-	-	-	-	GO:0005515//protein binding	-
2	ENSMUSG00000002227	Mov10	1.62111	0.351411	2.20575	7.5e-26	1.64e-21	Mov10	Mov10 RISC complex RNA helicase [Source:MGI Symbol;Acc:MGI:97054]	-	-	-	-	GO:0000932//cytoplasmic mRNA processing body;GO:0005634//nucleus;GO:0005737//cytoplasm;GO:0005829//cytosol;GO:0010494//cytoplasmic stress granule;GO:0019034//viral replication complex;GO:0036464//cytoplasmic ribonucleoprotein granule;GO:0043186//P granule	GO:0000166//nucleotide binding;GO:0003723//RNA binding;GO:0003724//RNA helicase activity;GO:0004386//helicase activity;GO:0005515//protein binding;GO:0005524//ATP binding;GO:0016787//hydrolase activity;GO:0032574//5'-3' RNA helicase activity	GO:0010526//negative regulation of transposition, RNA-mediated;GO:0031047//gene silencing by RNA;GO:0035194//posttranscriptional gene silencing by RNA;GO:0035195//gene silencing by miRNA;GO:0035279//mRNA cleavage involved in gene silencing by miRNA;GO:0051607//defense response to virus;GO:0061014//positive regulation of mRNA catabolic process;GO:0061158//3'-UTR-mediated mRNA destabilization
2	ENSMUSG00000024054	Smchd1	3.43347	1.04467	1.71661	1.25e-25	2.74e-21	Smchd1	SMC hinge domain containing 1 [Source:MGI Symbol;Acc:MGI:1921605]	-	-	-	-	GO:0000784//nuclear chromosome, telomeric region;GO:0001740//Barr body;GO:0005694//chromosome;GO:0035861//site of double-strand break	GO:0003677//DNA binding;GO:0005515//protein binding;GO:0005524//ATP binding;GO:0016787//hydrolase activity;GO:0016887//ATPase activity;GO:0042803//protein homodimerization activity	GO:0006281//DNA repair;GO:0006302//double-strand break repair;GO:0006325//chromatin organization;GO:0006974//cellular response to DNA damage stimulus;GO:0009048//dosage compensation by inactivation of X chromosome;GO:0043584//nose development;GO:0045739//positive regulation of DNA repair;GO:0051276//chromosome organization;GO:0060820//inactivation of X chromosome by heterochromatin assembly;GO:00…
2	ENSMUSG00000001123	Lgals9	5.9258	1.89914	1.64166	1.29e-25	2.81e-21	Lgals9	lectin, galactose binding, soluble 9 [Source:MGI Symbol;Acc:MGI:109496]	-	-	-	-	GO:0005576//extracellular region;GO:0005634//nucleus;GO:0005737//cytoplasm;GO:0005829//cytosol	GO:0005102//receptor binding;GO:0005515//protein binding;GO:0016936//galactoside binding;GO:0019899//enzyme binding;GO:0030246//carbohydrate binding;GO:0043539//protein serine/threonine kinase activator activity	GO:0001819//positive regulation of cytokine production;GO:0002376//immune system process;GO:0006935//chemotaxis;GO:0007157//heterophilic cell-cell adhesion via plasma membrane cell adhesion molecules;GO:0007565//female pregnancy;GO:0010628//positive regulation of gene expression;GO:0010629//negative regulation of gene expression;GO:0010862//positive regulation of pathway-restricted SMAD protein p…
2	ENSMUSG00000033880	Lgals3bp	3.96306	1.31979	1.58631	2e-25	4.37e-21	Lgals3bp	lectin, galactoside-binding, soluble, 3 binding protein [Source:MGI Symbol;Acc:MGI:99554]	-	-	-	-	GO:0005576//extracellular region;GO:0005615//extracellular space;GO:0016020//membrane	GO:0005044//scavenger receptor activity;GO:0005515//protein binding	GO:0006897//endocytosis;GO:0007155//cell adhesion
2	ENSMUSG00000030156	Cd69	14.3586	5.26506	1.44739	3.67e-25	8.03e-21	Cd69	CD69 antigen [Source:MGI Symbol;Acc:MGI:88343]	-	-	-	-	GO:0009897//external side of plasma membrane;GO:0009986//cell surface;GO:0016020//membrane;GO:0016021//integral component of membrane;GO:0032991//macromolecular complex	GO:0005509//calcium ion binding;GO:0030246//carbohydrate binding;GO:0042803//protein homodimerization activity	GO:0035690//cellular response to drug
2	ENSMUSG00000026222	Sp100	9.03804	4.12456	1.13177	1.51e-24	3.29e-20	Sp100	nuclear antigen Sp100 [Source:MGI Symbol;Acc:MGI:109561]	Human Diseases;Human Diseases	Cancers;Infectious diseases	ko05203//Viral carcinogenesis;ko05168//Herpes simplex infection	K15413;K15413	GO:0005634//nucleus;GO:0005737//cytoplasm;GO:0016605//PML body;GO:0030870//Mre11 complex	GO:0003677//DNA binding;GO:0005515//protein binding	GO:0000723//telomere maintenance;GO:0010596//negative regulation of endothelial cell migration;GO:0045765//regulation of angiogenesis;GO:0046826//negative regulation of protein export from nucleus;GO:1902041//regulation of extrinsic apoptotic signaling pathway via death domain receptors;GO:1902044//regulation of Fas signaling pathway
2	ENSMUSG00000049502	Dtx3l	2.64845	0.760255	1.80059	3.76e-24	8.21e-20	Dtx3l	deltex 3-like, E3 ubiquitin ligase [Source:MGI Symbol;Acc:MGI:2656973]	Environmental Information Processing	Signal transduction	ko04330//Notch signaling pathway	K06058	GO:0005634//nucleus;GO:0005654//nucleoplasm;GO:0005737//cytoplasm;GO:0005764//lysosome;GO:0005765//lysosomal membrane;GO:0005768//endosome;GO:0005769//early endosome;GO:0005829//cytosol;GO:0016020//membrane;GO:0031901//early endosome membrane;GO:0032991//macromolecular complex	GO:0004842//ubiquitin-protein transferase activity;GO:0004857//enzyme inhibitor activity;GO:0008047//enzyme activator activity;GO:0016740//transferase activity;GO:0019899//enzyme binding;GO:0042393//histone binding;GO:0044389//ubiquitin-like protein ligase binding;GO:0046872//metal ion binding;GO:0097677//STAT family protein binding	GO:0002230//positive regulation of defense response to virus by host;GO:0002376//immune system process;GO:0006281//DNA repair;GO:0006302//double-strand break repair;GO:0006325//chromatin organization;GO:0006511//ubiquitin-dependent protein catabolic process;GO:0006974//cellular response to DNA damage stimulus;GO:0007219//Notch signaling pathway;GO:0008333//endosome to lysosome transport;GO:001039…
2	ENSMUSG00000020089	Ppa1	1.39603	0.2922	2.25631	6.35e-24	1.39e-19	Ppa1	pyrophosphatase (inorganic) 1 [Source:MGI Symbol;Acc:MGI:97831]	Metabolism	Energy metabolism	ko00190//Oxidative phosphorylation	K01507	GO:0005737//cytoplasm	GO:0000287//magnesium ion binding;GO:0004427//inorganic diphosphatase activity;GO:0016462//pyrophosphatase activity;GO:0016787//hydrolase activity;GO:0046872//metal ion binding	GO:0006796//phosphate-containing compound metabolic process
2	ENSMUSG00000020415	Pttg1	5.43557	1.85366	1.55205	7.02e-24	1.53e-19	Pttg1	pituitary tumor-transforming gene 1 [Source:MGI Symbol;Acc:MGI:1353578]	Human Diseases;Cellular Processes;Cellular Processes	Infectious diseases;Cell growth and death;Cell growth and death	ko05166//HTLV-I infection;ko04110//Cell cycle;ko04114//Oocyte meiosis	K06635;K06635;K06635	GO:0005634//nucleus;GO:0005737//cytoplasm;GO:0005829//cytosol	GO:0000981//RNA polymerase II transcription factor activity, sequence-specific DNA binding;GO:0004869//cysteine-type endopeptidase inhibitor activity;GO:0017124//SH3 domain binding;GO:0031072//heat shock protein binding;GO:0043022//ribosome binding	GO:0001558//regulation of cell growth;GO:0006281//DNA repair;GO:0006357//regulation of transcription from RNA polymerase II promoter;GO:0006366//transcription from RNA polymerase II promoter;GO:0006974//cellular response to DNA damage stimulus;GO:0007049//cell cycle;GO:0007059//chromosome segregation;GO:0007064//mitotic sister chromatid cohesion;GO:0008285//negative regulation of cell proliferati…
2	ENSMUSG00000024308	Tapbp	4.86547	1.78664	1.44533	1.09e-23	2.37e-19	Tapbp	TAP binding protein [Source:MGI Symbol;Acc:MGI:1201689]	Human Diseases;Organismal Systems	Infectious diseases;Immune system	ko05163//Human cytomegalovirus infection;ko04612//Antigen processing and presentation	K08058;K08058	GO:0000139//Golgi membrane;GO:0005783//endoplasmic reticulum;GO:0005789//endoplasmic reticulum membrane;GO:0005887//integral component of plasma membrane;GO:0016020//membrane;GO:0016021//integral component of membrane;GO:0030670//phagocytic vesicle membrane;GO:0042824//MHC class I peptide loading complex	GO:0005515//protein binding;GO:0046978//TAP1 binding;GO:0046979//TAP2 binding	GO:0002397//MHC class I protein complex assembly;GO:0002398//MHC class Ib protein complex assembly;GO:0002479//antigen processing and presentation of exogenous peptide antigen via MHC class I, TAP-dependent;GO:0006952//defense response;GO:0010468//regulation of gene expression;GO:0019885//antigen processing and presentation of endogenous peptide antigen via MHC class I;GO:0050823//peptide antigen…
2	ENSMUSG00000022906	Parp9	2.09914	0.499625	2.07088	8.93e-23	1.95e-18	Parp9	poly (ADP-ribose) polymerase family, member 9 [Source:MGI Symbol;Acc:MGI:1933117]	-	-	-	-	GO:0005634//nucleus;GO:0005654//nucleoplasm;GO:0005737//cytoplasm;GO:0005739//mitochondrion;GO:0005829//cytosol;GO:0032991//macromolecular complex	GO:0003714//transcription corepressor activity;GO:0003950//NAD+ ADP-ribosyltransferase activity;GO:0004857//enzyme inhibitor activity;GO:0016740//transferase activity;GO:0019899//enzyme binding;GO:0042393//histone binding;GO:0044389//ubiquitin-like protein ligase binding;GO:0072570//ADP-D-ribose binding;GO:0097677//STAT family protein binding	GO:0000122//negative regulation of transcription from RNA polymerase II promoter;GO:0002230//positive regulation of defense response to virus by host;GO:0002376//immune system process;GO:0006281//DNA repair;GO:0006302//double-strand break repair;GO:0006471//protein ADP-ribosylation;GO:0006974//cellular response to DNA damage stimulus;GO:0010608//posttranscriptional regulation of gene expression;G…
2	ENSMUSG00000063268	Parp10	2.09065	0.39064	2.42004	9.24e-23	2.02e-18	Parp10	poly (ADP-ribose) polymerase family, member 10 [Source:MGI Symbol;Acc:MGI:3712326]	-	-	-	-	GO:0005634//nucleus;GO:0005730//nucleolus;GO:0005737//cytoplasm;GO:0005829//cytosol;GO:0043231//intracellular membrane-bounded organelle	GO:0003950//NAD+ ADP-ribosyltransferase activity;GO:0016740//transferase activity;GO:0016757//transferase activity, transferring glycosyl groups;GO:0070530//K63-linked polyubiquitin binding;GO:1990404//protein ADP-ribosylase activity	GO:0006281//DNA repair;GO:0006471//protein ADP-ribosylation;GO:0006974//cellular response to DNA damage stimulus;GO:0010629//negative regulation of gene expression;GO:0010847//regulation of chromatin assembly;GO:0019985//translesion synthesis;GO:0032088//negative regulation of NF-kappaB transcription factor activity;GO:0045071//negative regulation of viral genome replication;GO:0048147//negative …
2	ENSMUSG00000038467	Chmp4b	3.83519	1.47601	1.37759	4.13e-22	9.02e-18	Chmp4b	charged multivesicular body protein 4B [Source:MGI Symbol;Acc:MGI:1922858]	Cellular Processes;Cellular Processes	Transport and catabolism;Cell growth and death	ko04144//Endocytosis;ko04217//Necroptosis	K12194;K12194	GO:0000815//ESCRT III complex;GO:0005634//nucleus;GO:0005635//nuclear envelope;GO:0005737//cytoplasm;GO:0005768//endosome;GO:0005829//cytosol;GO:0009898//cytoplasmic side of plasma membrane;GO:0014069//postsynaptic density;GO:0016020//membrane;GO:0030117//membrane coat;GO:0030496//midbody;GO:0031902//late endosome membrane;GO:0031982//vesicle	GO:0005515//protein binding;GO:0042802//identical protein binding;GO:0042803//protein homodimerization activity	GO:0000281//mitotic cytokinesis;GO:0006620//posttranslational protein targeting to membrane;GO:0006914//autophagy;GO:0006997//nucleus organization;GO:0007034//vacuolar transport;GO:0007080//mitotic metaphase plate congression;GO:0010458//exit from mitosis;GO:0010506//regulation of autophagy;GO:0010824//regulation of centrosome duplication;GO:0015031//protein transport;GO:0031468//nuclear envelope…
2	ENSMUSG00000038037	Socs1	5.76349	2.18473	1.39949	1.11e-21	2.42e-17	Socs1	suppressor of cytokine signaling 1 [Source:MGI Symbol;Acc:MGI:1354910]	Environmental Information Processing;Human Diseases;Organismal Systems;Genetic Information Processing;Organismal Systems;Human Diseases;Organismal Systems;Human Diseases	Signal transduction;Cancers;Endocrine system;Folding, sorting and degradation;Development;Infectious diseases;Endocrine system;Endocrine and metabolic diseases	ko04630//Jak-STAT signaling pathway;ko05206//MicroRNAs in cancer;ko04910//Insulin signaling pathway;ko04120//Ubiquitin mediated proteolysis;ko04380//Osteoclast differentiation;ko05145//Toxoplasmosis;ko04917//Prolactin signaling pathway;ko04930//Type II diabetes mellitus	K04694;K04694;K04694;K04694;K04694;K04694;K04694;K04694	GO:0005634//nucleus;GO:0005654//nucleoplasm;GO:0005737//cytoplasm;GO:0005829//cytosol;GO:0005942//phosphatidylinositol 3-kinase complex;GO:0031410//cytoplasmic vesicle;GO:0036464//cytoplasmic ribonucleoprotein granule	GO:0005159//insulin-like growth factor receptor binding;GO:0005515//protein binding;GO:0019210//kinase inhibitor activity;GO:0019901//protein kinase binding;GO:0046935//1-phosphatidylinositol-3-kinase regulator activity	GO:0001932//regulation of protein phosphorylation;GO:0007259//JAK-STAT cascade;GO:0009968//negative regulation of signal transduction;GO:0010533//regulation of activation of Janus kinase activity;GO:0016567//protein ubiquitination;GO:0019221//cytokine-mediated signaling pathway;GO:0033673//negative regulation of kinase activity;GO:0035556//intracellular signal transduction;GO:0040008//regulation …
2	ENSMUSG00000041571	Selenow	11.3558	6.37933	0.831955	1.72e-19	3.75e-15	Selenow	selenoprotein W [Source:MGI Symbol;Acc:MGI:1100878]	-	-	-	-	GO:0005737//cytoplasm;GO:0005886//plasma membrane	GO:0016209//antioxidant activity;GO:0016491//oxidoreductase activity	GO:0010269//response to selenium ion;GO:0055114//oxidation-reduction process;GO:0098869//cellular oxidant detoxification
2	ENSMUSG00000026946	Nmi	3.28767	1.1359	1.53322	2.21e-19	4.82e-15	Nmi	N-myc (and STAT) interactor [Source:MGI Symbol;Acc:MGI:1928368]	-	-	-	-	GO:0005654//nucleoplasm;GO:0005737//cytoplasm;GO:0005829//cytosol	GO:0003712//transcription cofactor activity;GO:0005515//protein binding;GO:0042802//identical protein binding	GO:0006366//transcription from RNA polymerase II promoter;GO:0032480//negative regulation of type I interferon production;GO:0045355//negative regulation of interferon-alpha biosynthetic process;GO:0045358//negative regulation of interferon-beta biosynthetic process;GO:0045824//negative regulation of innate immune response;GO:0060333//interferon-gamma-mediated signaling pathway;GO:1902524//positi…
2	ENSMUSG00000002728	Naa20	2.39611	0.649026	1.88435	3.73e-19	8.15e-15	Naa20	N(alpha)-acetyltransferase 20, NatB catalytic subunit [Source:MGI Symbol;Acc:MGI:1915127]	-	-	-	-	GO:0005634//nucleus;GO:0005737//cytoplasm;GO:0005829//cytosol;GO:0031416//NatB complex	GO:0004596//peptide alpha-N-acetyltransferase activity;GO:0008080//N-acetyltransferase activity;GO:0016740//transferase activity;GO:0016746//transferase activity, transferring acyl groups	GO:0017196//N-terminal peptidyl-methionine acetylation
2	ENSMUSG00000070034	Sp110	4.68057	1.95271	1.26121	9.25e-19	2.02e-14	Sp110	Sp110 nuclear body protein [Source:MGI Symbol;Acc:MGI:1923364]	-	-	-	-	GO:0005634//nucleus	GO:0003677//DNA binding	GO:0002376//immune system process;GO:0006915//apoptotic process;GO:0009617//response to bacterium;GO:0043065//positive regulation of apoptotic process;GO:0045087//innate immune response
2	ENSMUSG00000022014	Epsti1	9.50634	5.17079	0.878506	1.01e-18	2.21e-14	Epsti1	epithelial stromal interaction 1 (breast) [Source:MGI Symbol;Acc:MGI:1915168]	-	-	-	-	GO:0005575//cellular_component	GO:0003674//molecular_function	GO:0008150//biological_process
2	ENSMUSG00000072620	Slfn2	9.94101	4.95983	1.0031	2.5e-18	5.47e-14	Slfn2	schlafen 2 [Source:MGI Symbol;Acc:MGI:1313258]	-	-	-	-	-	GO:0005524//ATP binding	GO:0008285//negative regulation of cell proliferation;GO:0009617//response to bacterium
2	ENSMUSG00000074151	Nlrc5	2.28665	0.807888	1.50101	2.56e-18	5.6e-14	Nlrc5	NLR family, CARD domain containing 5 [Source:MGI Symbol;Acc:MGI:3612191]	-	-	-	-	GO:0005634//nucleus;GO:0005737//cytoplasm;GO:0005813//centrosome;GO:0005829//cytosol	GO:0000166//nucleotide binding;GO:0000978//RNA polymerase II core promoter proximal region sequence-specific DNA binding;GO:0005515//protein binding;GO:0005524//ATP binding	GO:0002376//immune system process;GO:0009617//response to bacterium;GO:0032088//negative regulation of NF-kappaB transcription factor activity;GO:0035556//intracellular signal transduction;GO:0043549//regulation of kinase activity;GO:0045087//innate immune response;GO:0045345//positive regulation of MHC class I biosynthetic process;GO:0045944//positive regulation of transcription from RNA polymer…
2	ENSMUSG00000022216	Psme1	10.5447	5.76929	0.870055	7.96e-18	1.74e-13	Psme1	proteasome (prosome, macropain) activator subunit 1 (PA28 alpha) [Source:MGI Symbol;Acc:MGI:1096367]	Organismal Systems;Genetic Information Processing	Immune system;Folding, sorting and degradation	ko04612//Antigen processing and presentation;ko03050//Proteasome	K06696;K06696	GO:0000502//proteasome complex;GO:0005654//nucleoplasm;GO:0005737//cytoplasm;GO:0008537//proteasome activator complex	GO:0005515//protein binding;GO:0061133//endopeptidase activator activity	GO:0010950//positive regulation of endopeptidase activity;GO:0019884//antigen processing and presentation of exogenous antigen;GO:0061136//regulation of proteasomal protein catabolic process;GO:2000045//regulation of G1/S transition of mitotic cell cycle
2	ENSMUSG00000069892	9930111J21Rik2	2.07466	0.70079	1.56582	8.78e-18	1.92e-13	9930111J21Rik2	RIKEN cDNA 9930111J21 gene 2 [Source:MGI Symbol;Acc:MGI:3711310]	-	-	-	-	GO:0005575//cellular_component;GO:0005789//endoplasmic reticulum membrane;GO:0016020//membrane	GO:0003674//molecular_function;GO:0003924//GTPase activity;GO:0005525//GTP binding	GO:0006952//defense response;GO:0008150//biological_process;GO:0035458//cellular response to interferon-beta
2	ENSMUSG00000037321	Tap1	4.19631	1.85391	1.17855	1.19e-16	2.6e-12	Tap1	transporter 1, ATP-binding cassette, sub-family B (MDR/TAP) [Source:MGI Symbol;Acc:MGI:98483]	Human Diseases;Human Diseases;Cellular Processes;Organismal Systems;Environmental Information Processing;Human Diseases	Infectious diseases;Infectious diseases;Transport and catabolism;Immune system;Membrane transport;Immune diseases	ko05163//Human cytomegalovirus infection;ko05168//Herpes simplex infection;ko04145//Phagosome;ko04612//Antigen processing and presentation;ko02010//ABC transporters;ko05340//Primary immunodeficiency	K05653;K05653;K05653;K05653;K05653;K05653	GO:0005739//mitochondrion;GO:0005783//endoplasmic reticulum;GO:0005789//endoplasmic reticulum membrane;GO:0005815//microtubule organizing center;GO:0016020//membrane;GO:0016021//integral component of membrane;GO:0030176//integral component of endoplasmic reticulum membrane;GO:0030670//phagocytic vesicle membrane;GO:0042824//MHC class I peptide loading complex;GO:0042825//TAP complex;GO:0043231//i…	GO:0000166//nucleotide binding;GO:0005524//ATP binding;GO:0015433//peptide antigen-transporting ATPase activity;GO:0015440//peptide-transporting ATPase activity;GO:0016887//ATPase activity;GO:0023029//MHC class Ib protein binding;GO:0042287//MHC protein binding;GO:0042288//MHC class I protein binding;GO:0042605//peptide antigen binding;GO:0042626//ATPase activity, coupled to transmembrane movemen…	GO:0002250//adaptive immune response;GO:0002376//immune system process;GO:0002479//antigen processing and presentation of exogenous peptide antigen via MHC class I, TAP-dependent;GO:0006952//defense response;GO:0015031//protein transport;GO:0015833//peptide transport;GO:0019885//antigen processing and presentation of endogenous peptide antigen via MHC class I;GO:0042270//protection from natural k…
2	ENSMUSG00000029322	Plac8	15.6658	7.08075	1.14564	1.39e-16	3.03e-12	Plac8	placenta-specific 8 [Source:MGI Symbol;Acc:MGI:2445289]	-	-	-	-	GO:0005634//nucleus	GO:0003682//chromatin binding;GO:0005515//protein binding	GO:0008284//positive regulation of cell proliferation;GO:0009409//response to cold;GO:0040015//negative regulation of multicellular organism growth;GO:0042742//defense response to bacterium;GO:0043066//negative regulation of apoptotic process;GO:0045944//positive regulation of transcription from RNA polymerase II promoter;GO:0050873//brown fat cell differentiation
2	ENSMUSG00000024675	Ms4a4c	3.22282	1.0067	1.67869	1.46e-16	3.18e-12	Ms4a4c	membrane-spanning 4-domains, subfamily A, member 4C [Source:MGI Symbol;Acc:MGI:1927656]	-	-	-	-	GO:0005575//cellular_component;GO:0016020//membrane;GO:0016021//integral component of membrane	GO:0003674//molecular_function	GO:0008150//biological_process
2	ENSMUSG00000048534	Jaml	3.51048	0.997405	1.81542	1.81e-16	3.95e-12	Jaml	junction adhesion molecule like [Source:MGI Symbol;Acc:MGI:2685484]	-	-	-	-	GO:0005886//plasma membrane;GO:0005923//bicellular tight junction;GO:0016020//membrane;GO:0016021//integral component of membrane;GO:0030054//cell junction	GO:0005178//integrin binding;GO:0042803//protein homodimerization activity;GO:0050839//cell adhesion molecule binding	GO:0002376//immune system process;GO:0007155//cell adhesion;GO:0007157//heterophilic cell-cell adhesion via plasma membrane cell adhesion molecules;GO:0030593//neutrophil chemotaxis;GO:0035696//monocyte extravasation;GO:0046629//gamma-delta T cell activation;GO:0050900//leukocyte migration;GO:0060054//positive regulation of epithelial cell proliferation involved in wound healing;GO:0072672//neutr…
2	ENSMUSG00000049659	Aftph	1.80944	0.491037	1.88164	3.28e-16	7.17e-12	Aftph	aftiphilin [Source:MGI Symbol;Acc:MGI:1923012]	-	-	-	-	GO:0005634//nucleus;GO:0005737//cytoplasm;GO:0005794//Golgi apparatus;GO:0005829//cytosol;GO:0030121//AP-1 adaptor complex;GO:0032588//trans-Golgi network membrane;GO:0043231//intracellular membrane-bounded organelle	GO:0030276//clathrin binding	GO:0015031//protein transport;GO:0046907//intracellular transport
2	ENSMUSG00000000184	Ccnd2	6.51774	3.02258	1.10859	1.71e-15	3.73e-11	Ccnd2	cyclin D2 [Source:MGI Symbol;Acc:MGI:88314]	Human Diseases;Human Diseases;Environmental Information Processing;Human Diseases;Human Diseases;Cellular Processes;Human Diseases;Cellular Processes;Environmental Information Processing;Environmental Information Processing;Environmental Information Processing;Human Diseases;Human Diseases;Environmental Information Processing;Cellular Processes;Organismal Systems;Cellular Processes;Environmental …	Cancers;Infectious diseases;Signal transduction;Infectious diseases;Cancers;Cellular community - eukaryotes;Cancers;Cell growth and death;Signal transduction;Signal transduction;Signal transduction;Cancers;Infectious diseases;Signal transduction;Cell growth and death;Endocrine system;Cell growth and death;Signal transduction	ko05200//Pathways in cancer;ko05165//Human papillomavirus infection;ko04151//PI3K-Akt signaling pathway;ko05166//HTLV-I infection;ko05203//Viral carcinogenesis;ko04510//Focal adhesion;ko05202//Transcriptional misregulation in cancers;ko04218//Cellular senescence;ko04630//Jak-STAT signaling pathway;ko04390//Hippo signaling pathway;ko04310//Wnt signaling pathway;ko05206//MicroRNAs in cancer;ko05162…	K10151;K10151;K10151;K10151;K10151;K10151;K10151;K10151;K10151;K10151;K10151;K10151;K10151;K10151;K10151;K10151;K10151;K10151	GO:0000307//cyclin-dependent protein kinase holoenzyme complex;GO:0000785//chromatin;GO:0005634//nucleus;GO:0005654//nucleoplasm;GO:0005730//nucleolus;GO:0005737//cytoplasm;GO:0005829//cytosol;GO:0016020//membrane;GO:0031965//nuclear membrane;GO:0097129//cyclin D2-CDK4 complex	GO:0004672//protein kinase activity;GO:0005515//protein binding;GO:0016538//cyclin-dependent protein serine/threonine kinase regulator activity;GO:0019901//protein kinase binding	GO:0000079//regulation of cyclin-dependent protein serine/threonine kinase activity;GO:0000082//G1/S transition of mitotic cell cycle;GO:0001934//positive regulation of protein phosphorylation;GO:0006468//protein phosphorylation;GO:0007049//cell cycle;GO:0007616//long-term memory;GO:0008284//positive regulation of cell proliferation;GO:0008344//adult locomotory behavior;GO:0043066//negative regul…
2	ENSMUSG00000001156	Mxd1	4.60501	1.55745	1.56402	2.81e-15	6.14e-11	Mxd1	MAX dimerization protein 1 [Source:MGI Symbol;Acc:MGI:96908]	-	-	-	-	GO:0000790//nuclear chromatin;GO:0005654//nucleoplasm;GO:0005739//mitochondrion;GO:0005829//cytosol	GO:0000978//RNA polymerase II core promoter proximal region sequence-specific DNA binding;GO:0001227//transcriptional repressor activity, RNA polymerase II transcription regulatory region sequence-specific binding;GO:0046983//protein dimerization activity	GO:0000122//negative regulation of transcription from RNA polymerase II promoter
2	ENSMUSG00000067212	H2-T23	5.10796	2.51846	1.02021	3.35e-15	7.33e-11	H2-T23	histocompatibility 2, T region locus 23 [Source:MGI Symbol;Acc:MGI:95957]	Human Diseases;Human Diseases;Cellular Processes;Human Diseases;Human Diseases;Human Diseases;Human Diseases;Human Diseases;Cellular Processes;Cellular Processes;Environmental Information Processing;Organismal Systems;Organismal Systems;Human Diseases;Human Diseases;Human Diseases;Human Diseases;Human Diseases	Infectious diseases;Infectious diseases;Transport and catabolism;Infectious diseases;Cancers;Infectious diseases;Infectious diseases;Infectious diseases;Cell growth and death;Transport and catabolism;Signaling molecules and interaction;Immune system;Immune system;Cardiovascular diseases;Immune diseases;Endocrine and metabolic diseases;Immune diseases;Immune diseases	ko05165//Human papillomavirus infection;ko05166//HTLV-I infection;ko04144//Endocytosis;ko05163//Human cytomegalovirus infection;ko05203//Viral carcinogenesis;ko05167//Kaposi sarcoma-associated herpesvirus infection;ko05169//Epstein-Barr virus infection;ko05168//Herpes simplex infection;ko04218//Cellular senescence;ko04145//Phagosome;ko04514//Cell adhesion molecules (CAMs);ko04650//Natural killer …	K06751;K06751;K06751;K06751;K06751;K06751;K06751;K06751;K06751;K06751;K06751;K06751;K06751;K06751;K06751;K06751;K06751;K06751	GO:0005615//extracellular space;GO:0005886//plasma membrane;GO:0009897//external side of plasma membrane;GO:0009986//cell surface;GO:0016020//membrane;GO:0016021//integral component of membrane;GO:0030670//phagocytic vesicle membrane;GO:0032398//MHC class Ib protein complex;GO:0042612//MHC class I protein complex;GO:0071556//integral component of lumenal side of endoplasmic reticulum membrane	GO:0005102//receptor binding;GO:0030881//beta-2-microglobulin binding;GO:0042288//MHC class I protein binding;GO:0042605//peptide antigen binding;GO:0042608//T cell receptor binding;GO:0046703//natural killer cell lectin-like receptor binding	GO:0001815//positive regulation of antibody-dependent cellular cytotoxicity;GO:0001916//positive regulation of T cell mediated cytotoxicity;GO:0002250//adaptive immune response;GO:0002376//immune system process;GO:0002474//antigen processing and presentation of peptide antigen via MHC class I;GO:0002476//antigen processing and presentation of endogenous peptide antigen via MHC class Ib;GO:0002477…
2	ENSMUSG00000026466	Tor1aip1	1.99463	0.820135	1.28219	4.47e-15	9.76e-11	Tor1aip1	torsin A interacting protein 1 [Source:MGI Symbol;Acc:MGI:3582693]	-	-	-	-	GO:0005634//nucleus;GO:0005635//nuclear envelope;GO:0005637//nuclear inner membrane;GO:0016020//membrane;GO:0016021//integral component of membrane;GO:0031965//nuclear membrane	GO:0001671//ATPase activator activity;GO:0005515//protein binding;GO:0005521//lamin binding;GO:0008092//cytoskeletal protein binding;GO:0051117//ATPase binding	GO:0032781//positive regulation of ATPase activity;GO:0071763//nuclear membrane organization;GO:0090435//protein localization to nuclear envelope
2	ENSMUSG00000006782	Cnp	3.51335	1.46303	1.26389	4.65e-15	1.02e-10	Cnp	2',3'-cyclic nucleotide 3' phosphodiesterase [Source:MGI Symbol;Acc:MGI:88437]	-	-	-	-	GO:0005615//extracellular space;GO:0005634//nucleus;GO:0005654//nucleoplasm;GO:0005737//cytoplasm;GO:0005741//mitochondrial outer membrane;GO:0005743//mitochondrial inner membrane;GO:0005829//cytosol;GO:0005874//microtubule;GO:0005886//plasma membrane;GO:0005902//microvillus;GO:0016020//membrane;GO:0031143//pseudopodium;GO:0035748//myelin sheath abaxonal region;GO:0035749//myelin sheath adaxonal …	GO:0003723//RNA binding;GO:0004113//2',3'-cyclic-nucleotide 3'-phosphodiesterase activity;GO:0016787//hydrolase activity;GO:0030551//cyclic nucleotide binding	GO:0000226//microtubule cytoskeleton organization;GO:0007409//axonogenesis;GO:0007568//aging;GO:0008344//adult locomotory behavior;GO:0009214//cyclic nucleotide catabolic process;GO:0009636//response to toxic substance;GO:0030900//forebrain development;GO:0032496//response to lipopolysaccharide;GO:0046902//regulation of mitochondrial membrane permeability;GO:0048709//oligodendrocyte differentiati…
2	ENSMUSG00000037242	Clic4	1.87019	0.563279	1.73127	1.07e-14	2.33e-10	Clic4	chloride intracellular channel 4 (mitochondrial) [Source:MGI Symbol;Acc:MGI:1352754]	-	-	-	-	GO:0005634//nucleus;GO:0005737//cytoplasm;GO:0005739//mitochondrion;GO:0005813//centrosome;GO:0005829//cytosol;GO:0005886//plasma membrane;GO:0005902//microvillus;GO:0005911//cell-cell junction;GO:0009986//cell surface;GO:0015630//microtubule cytoskeleton;GO:0016020//membrane;GO:0016021//integral component of membrane;GO:0016363//nuclear matrix;GO:0030496//midbody;GO:0030659//cytoplasmic vesicle …	GO:0005244//voltage-gated ion channel activity;GO:0005254//chloride channel activity;GO:0005515//protein binding;GO:0044877//macromolecular complex binding	GO:0001525//angiogenesis;GO:0001886//endothelial cell morphogenesis;GO:0006811//ion transport;GO:0006821//chloride transport;GO:0007035//vacuolar acidification;GO:0009566//fertilization;GO:0030216//keratinocyte differentiation;GO:0030336//negative regulation of cell migration;GO:0034220//ion transmembrane transport;GO:0034765//regulation of ion transmembrane transport;GO:0035264//multicellular or…
2	ENSMUSG00000040296	Ddx58	2.5473	0.813383	1.64696	2.1e-14	4.6e-10	Ddx58	DEAD (Asp-Glu-Ala-Asp) box polypeptide 58 [Source:MGI Symbol;Acc:MGI:2442858]	Human Diseases;Human Diseases;Human Diseases;Human Diseases;Human Diseases;Human Diseases;Environmental Information Processing;Organismal Systems;Organismal Systems	Infectious diseases;Infectious diseases;Infectious diseases;Infectious diseases;Infectious diseases;Infectious diseases;Signal transduction;Immune system;Immune system	ko05169//Epstein-Barr virus infection;ko05168//Herpes simplex infection;ko05164//Influenza A;ko05161//Hepatitis B;ko05160//Hepatitis C;ko05162//Measles;ko04064//NF-kappa B signaling pathway;ko04622//RIG-I-like receptor signaling pathway;ko04623//Cytosolic DNA-sensing pathway	K12646;K12646;K12646;K12646;K12646;K12646;K12646;K12646;K12646	GO:0005737//cytoplasm;GO:0005829//cytosol;GO:0005856//cytoskeleton;GO:0005886//plasma membrane;GO:0005923//bicellular tight junction;GO:0015629//actin cytoskeleton;GO:0016020//membrane;GO:0030054//cell junction;GO:0032587//ruffle membrane;GO:0042995//cell projection	GO:0000166//nucleotide binding;GO:0003677//DNA binding;GO:0003690//double-stranded DNA binding;GO:0003723//RNA binding;GO:0003724//RNA helicase activity;GO:0003725//double-stranded RNA binding;GO:0003727//single-stranded RNA binding;GO:0004386//helicase activity;GO:0005515//protein binding;GO:0005524//ATP binding;GO:0008270//zinc ion binding;GO:0016787//hydrolase activity;GO:0031625//ubiquitin pr…	GO:0002230//positive regulation of defense response to virus by host;GO:0002376//immune system process;GO:0002735//positive regulation of myeloid dendritic cell cytokine production;GO:0009597//detection of virus;GO:0009615//response to virus;GO:0010628//positive regulation of gene expression;GO:0030334//regulation of cell migration;GO:0032725//positive regulation of granulocyte macrophage colony-…
2	ENSMUSG00000024677	Ms4a6b	13.0877	8.09935	0.692332	1.54e-13	3.36e-09	Ms4a6b	membrane-spanning 4-domains, subfamily A, member 6B [Source:MGI Symbol;Acc:MGI:1917024]	-	-	-	-	GO:0005575//cellular_component;GO:0016020//membrane;GO:0016021//integral component of membrane	GO:0003674//molecular_function	GO:0008150//biological_process
2	ENSMUSG00000025888	Casp1	1.33308	0.504154	1.40283	2.43e-13	5.32e-09	Casp1	caspase 1 [Source:MGI Symbol;Acc:MGI:96544]	Cellular Processes;Organismal Systems;Human Diseases;Organismal Systems;Human Diseases;Human Diseases;Organismal Systems;Human Diseases;Human Diseases	Cell growth and death;Immune system;Infectious diseases;Immune system;Infectious diseases;Infectious diseases;Immune system;Infectious diseases;Neurodegenerative diseases	ko04217//Necroptosis;ko04621//NOD-like receptor signaling pathway;ko05164//Influenza A;ko04625//C-type lectin receptor signaling pathway;ko05132//Salmonella infection;ko05133//Pertussis;ko04623//Cytosolic DNA-sensing pathway;ko05134//Legionellosis;ko05014//Amyotrophic lateral sclerosis (ALS)	K01370;K01370;K01370;K01370;K01370;K01370;K01370;K01370;K01370	GO:0005576//extracellular region;GO:0005634//nucleus;GO:0005737//cytoplasm;GO:0005739//mitochondrion;GO:0005829//cytosol;GO:0005886//plasma membrane;GO:0016020//membrane;GO:0032991//macromolecular complex;GO:0043005//neuron projection;GO:0072557//IPAF inflammasome complex;GO:0072558//NLRP1 inflammasome complex;GO:0072559//NLRP3 inflammasome complex;GO:0097169//AIM2 inflammasome complex;GO:0097179…	GO:0004175//endopeptidase activity;GO:0004197//cysteine-type endopeptidase activity;GO:0005515//protein binding;GO:0008233//peptidase activity;GO:0008234//cysteine-type peptidase activity;GO:0016787//hydrolase activity;GO:0019900//kinase binding;GO:0042802//identical protein binding;GO:0050700//CARD domain binding;GO:0097110//scaffold protein binding;GO:0097199//cysteine-type endopeptidase activi…	GO:0001666//response to hypoxia;GO:0001774//microglial cell activation;GO:0006508//proteolysis;GO:0006915//apoptotic process;GO:0006919//activation of cysteine-type endopeptidase activity involved in apoptotic process;GO:0007520//myoblast fusion;GO:0007613//memory;GO:0009617//response to bacterium;GO:0010506//regulation of autophagy;GO:0014070//response to organic cyclic compound;GO:0016485//prot…
2	ENSMUSG00000079197	Psme2	6.87284	4.02435	0.772152	4.65e-13	1.02e-08	Psme2	proteasome (prosome, macropain) activator subunit 2 (PA28 beta) [Source:MGI Symbol;Acc:MGI:1096365]	Organismal Systems;Genetic Information Processing	Immune system;Folding, sorting and degradation	ko04612//Antigen processing and presentation;ko03050//Proteasome	K06697;K06697	GO:0000502//proteasome complex;GO:0005654//nucleoplasm;GO:0005737//cytoplasm;GO:0008537//proteasome activator complex	GO:0005515//protein binding;GO:0042802//identical protein binding;GO:0061133//endopeptidase activator activity	GO:0010950//positive regulation of endopeptidase activity;GO:0019884//antigen processing and presentation of exogenous antigen;GO:0061136//regulation of proteasomal protein catabolic process;GO:2000045//regulation of G1/S transition of mitotic cell cycle
2	ENSMUSG00000028643	Svbp	2.13801	0.909544	1.23306	5.57e-13	1.22e-08	Svbp	small vasohibin binding protein [Source:MGI Symbol;Acc:MGI:1916466]	-	-	-	-	GO:0005576//extracellular region;GO:0005737//cytoplasm;GO:0045177//apical part of cell	GO:0005515//protein binding	GO:0006508//proteolysis;GO:0009306//protein secretion;GO:0010596//negative regulation of endothelial cell migration;GO:0031397//negative regulation of protein ubiquitination
2	ENSMUSG00000096727	Psmb9	6.23574	3.34097	0.900293	7.78e-13	1.7e-08	Psmb9	proteasome (prosome, macropain) subunit, beta type 9 (large multifunctional peptidase 2) [Source:MGI Symbol;Acc:MGI:1346526]	Genetic Information Processing	Folding, sorting and degradation	ko03050//Proteasome	K02741	GO:0000502//proteasome complex;GO:0005634//nucleus;GO:0005737//cytoplasm;GO:0005829//cytosol;GO:0005839//proteasome core complex	GO:0004175//endopeptidase activity;GO:0004298//threonine-type endopeptidase activity;GO:0008233//peptidase activity;GO:0016787//hydrolase activity	GO:0002376//immune system process;GO:0006508//proteolysis;GO:0051603//proteolysis involved in cellular protein catabolic process;GO:2000116//regulation of cysteine-type endopeptidase activity
2	ENSMUSG00000026029	Casp8	2.3951	0.878143	1.44756	8.76e-13	1.91e-08	Casp8	caspase 8 [Source:MGI Symbol;Acc:MGI:1261423]	Human Diseases;Human Diseases;Human Diseases;Human Diseases;Human Diseases;Human Diseases;Human Diseases;Cellular Processes;Human Diseases;Human Diseases;Organismal Systems;Human Diseases;Human Diseases;Cellular Processes;Organismal Systems;Environmental Information Processing;Human Diseases;Human Diseases;Organismal Systems;Organismal Systems;Human Diseases;Human Diseases;Cellular Processes;Orga…	Cancers;Infectious diseases;Infectious diseases;Cancers;Infectious diseases;Infectious diseases;Neurodegenerative diseases;Cell growth and death;Infectious diseases;Neurodegenerative diseases;Immune system;Endocrine and metabolic diseases;Infectious diseases;Cell growth and death;Immune system;Signal transduction;Infectious diseases;Infectious diseases;Immune system;Immune system;Drug resistance;…	ko05200//Pathways in cancer;ko05165//Human papillomavirus infection;ko05163//Human cytomegalovirus infection;ko05203//Viral carcinogenesis;ko05167//Kaposi sarcoma-associated herpesvirus infection;ko05168//Herpes simplex infection;ko05016//Huntington disease;ko04217//Necroptosis;ko05152//Tuberculosis;ko05010//Alzheimer disease;ko04621//NOD-like receptor signaling pathway;ko04932//Non-alcoholic fat…	K04398;K04398;K04398;K04398;K04398;K04398;K04398;K04398;K04398;K04398;K04398;K04398;K04398;K04398;K04398;K04398;K04398;K04398;K04398;K04398;K04398;K04398;K04398;K04398;K04398;K04398	GO:0005634//nucleus;GO:0005654//nucleoplasm;GO:0005737//cytoplasm;GO:0005739//mitochondrion;GO:0005829//cytosol;GO:0005886//plasma membrane;GO:0030690//Noc1p-Noc2p complex;GO:0031264//death-inducing signaling complex;GO:0031265//CD95 death-inducing signaling complex;GO:0032991//macromolecular complex;GO:0043005//neuron projection;GO:0044297//cell body;GO:0045121//membrane raft;GO:0097342//ripopto…	GO:0004175//endopeptidase activity;GO:0004197//cysteine-type endopeptidase activity;GO:0005123//death receptor binding;GO:0005164//tumor necrosis factor receptor binding;GO:0005515//protein binding;GO:0008233//peptidase activity;GO:0008234//cysteine-type peptidase activity;GO:0016787//hydrolase activity;GO:0031625//ubiquitin protein ligase binding;GO:0035877//death effector domain binding;GO:0042…	GO:0001525//angiogenesis;GO:0001841//neural tube formation;GO:0006508//proteolysis;GO:0006915//apoptotic process;GO:0006919//activation of cysteine-type endopeptidase activity involved in apoptotic process;GO:0007507//heart development;GO:0008625//extrinsic apoptotic signaling pathway via death domain receptors;GO:0030225//macrophage differentiation;GO:0032731//positive regulation of interleukin-…
2	ENSMUSG00000049401	Ogfr	1.8313	0.649212	1.4961	3.95e-12	8.63e-08	Ogfr	opioid growth factor receptor [Source:MGI Symbol;Acc:MGI:1919325]	-	-	-	-	GO:0005634//nucleus;GO:0005737//cytoplasm;GO:0016020//membrane	GO:0004985//opioid receptor activity;GO:0038023//signaling receptor activity	GO:0038003//opioid receptor signaling pathway;GO:0040008//regulation of growth
2	ENSMUSG00000032089	Il10ra	2.19517	0.75087	1.5477	2.09e-11	4.56e-07	Il10ra	interleukin 10 receptor, alpha [Source:MGI Symbol;Acc:MGI:96538]	Environmental Information Processing;Human Diseases;Human Diseases;Human Diseases;Environmental Information Processing;Human Diseases	Signaling molecules and interaction;Infectious diseases;Infectious diseases;Infectious diseases;Signal transduction;Infectious diseases	ko04060//Cytokine-cytokine receptor interaction;ko05163//Human cytomegalovirus infection;ko05169//Epstein-Barr virus infection;ko05152//Tuberculosis;ko04630//Jak-STAT signaling pathway;ko05145//Toxoplasmosis	K05134;K05134;K05134;K05134;K05134;K05134	GO:0005737//cytoplasm;GO:0005886//plasma membrane;GO:0016020//membrane;GO:0016021//integral component of membrane	GO:0004896//cytokine receptor activity;GO:0004920//interleukin-10 receptor activity;GO:0005515//protein binding;GO:0019969//interleukin-10 binding	GO:0010507//negative regulation of autophagy;GO:0019221//cytokine-mediated signaling pathway;GO:0032496//response to lipopolysaccharide;GO:0046427//positive regulation of JAK-STAT cascade;GO:0050807//regulation of synapse organization;GO:0070086//ubiquitin-dependent endocytosis
2	ENSMUSG00000006418	Rnf114	2.95649	1.38674	1.09219	3.14e-11	6.86e-07	Rnf114	ring finger protein 114 [Source:MGI Symbol;Acc:MGI:1933159]	-	-	-	-	GO:0005634//nucleus;GO:0005737//cytoplasm;GO:0005829//cytosol;GO:0005886//plasma membrane	GO:0003676//nucleic acid binding;GO:0016740//transferase activity;GO:0046872//metal ion binding	GO:0007275//multicellular organism development;GO:0007283//spermatogenesis;GO:0016567//protein ubiquitination;GO:0030154//cell differentiation
2	ENSMUSG00000022584	Ly6c2	34.2155	19.1818	0.834914	4.93e-11	1.08e-06	Ly6c2	lymphocyte antigen 6 complex, locus C2 [Source:MGI Symbol;Acc:MGI:3712069]	-	-	-	-	GO:0005886//plasma membrane;GO:0009986//cell surface;GO:0016020//membrane;GO:0031225//anchored component of membrane	GO:0030550//acetylcholine receptor inhibitor activity;GO:0033130//acetylcholine receptor binding	GO:2000272//negative regulation of receptor activity
2	ENSMUSG00000009585	Apobec3	3.87637	2.0422	0.924585	6.4e-11	1.4e-06	Apobec3	apolipoprotein B mRNA editing enzyme, catalytic polypeptide 3 [Source:MGI Symbol;Acc:MGI:1933111]	-	-	-	-	GO:0000932//cytoplasmic mRNA processing body;GO:0005634//nucleus;GO:0005737//cytoplasm	GO:0003723//RNA binding;GO:0003824//catalytic activity;GO:0004126//cytidine deaminase activity;GO:0005515//protein binding;GO:0008270//zinc ion binding;GO:0016787//hydrolase activity;GO:0046872//metal ion binding;GO:0047844//deoxycytidine deaminase activity	GO:0002244//hematopoietic progenitor cell differentiation;GO:0002376//immune system process;GO:0009972//cytidine deamination;GO:0010529//negative regulation of transposition;GO:0016554//cytidine to uridine editing;GO:0045071//negative regulation of viral genome replication;GO:0045087//innate immune response;GO:0045869//negative regulation of single stranded viral RNA replication via double strand…
2	ENSMUSG00000070031	Sp140	1.86388	0.743661	1.32559	1.44e-10	3.15e-06	Sp140	Sp140 nuclear body protein [Source:MGI Symbol;Acc:MGI:3702467]	-	-	-	-	GO:0001650//fibrillar center;GO:0005634//nucleus;GO:0005739//mitochondrion;GO:0016604//nuclear body	GO:0000978//RNA polymerase II core promoter proximal region sequence-specific DNA binding;GO:0003677//DNA binding;GO:0005515//protein binding;GO:0046872//metal ion binding	GO:0006357//regulation of transcription from RNA polymerase II promoter
2	ENSMUSG00000022867	Usp25	1.52866	0.606834	1.33289	1.59e-10	3.47e-06	Usp25	ubiquitin specific peptidase 25 [Source:MGI Symbol;Acc:MGI:1353655]	Organismal Systems	Immune system	ko04657//IL-17 signaling pathway	K11849	GO:0000502//proteasome complex;GO:0005634//nucleus;GO:0005737//cytoplasm;GO:0005783//endoplasmic reticulum;GO:0005829//cytosol	GO:0004197//cysteine-type endopeptidase activity;GO:0004843//thiol-dependent ubiquitin-specific protease activity;GO:0005515//protein binding;GO:0008233//peptidase activity;GO:0008234//cysteine-type peptidase activity;GO:0016787//hydrolase activity;GO:0031625//ubiquitin protein ligase binding;GO:0036459//thiol-dependent ubiquitinyl hydrolase activity;GO:0051117//ATPase binding	GO:0006508//proteolysis;GO:0006511//ubiquitin-dependent protein catabolic process;GO:0016579//protein deubiquitination;GO:0070536//protein K63-linked deubiquitination;GO:0071108//protein K48-linked deubiquitination;GO:1904293//negative regulation of ERAD pathway
2	ENSMUSG00000050565	Tor1aip2	2.07476	1.04896	0.983988	6.23e-10	1.36e-05	Tor1aip2	torsin A interacting protein 2 [Source:MGI Symbol;Acc:MGI:3582695]	-	-	-	-	GO:0005634//nucleus;GO:0005635//nuclear envelope;GO:0005783//endoplasmic reticulum;GO:0005789//endoplasmic reticulum membrane;GO:0016020//membrane;GO:0016021//integral component of membrane	GO:0001671//ATPase activator activity;GO:0005515//protein binding;GO:0051117//ATPase binding	GO:0007029//endoplasmic reticulum organization;GO:0032781//positive regulation of ATPase activity;GO:0090435//protein localization to nuclear envelope
2	ENSMUSG00000003308	Keap1	1.51617	0.605398	1.32447	7.13e-10	1.56e-05	Keap1	kelch-like ECH-associated protein 1 [Source:MGI Symbol;Acc:MGI:1858732]	Human Diseases;Human Diseases;Human Diseases;Genetic Information Processing	Cancers;Cancers;Cardiovascular diseases;Folding, sorting and degradation	ko05200//Pathways in cancer;ko05225//Hepatocellular carcinoma;ko05418//Fluid shear stress and atherosclerosis;ko04120//Ubiquitin mediated proteolysis	K10456;K10456;K10456;K10456	GO:0005634//nucleus;GO:0005654//nucleoplasm;GO:0005737//cytoplasm;GO:0005783//endoplasmic reticulum;GO:0005815//microtubule organizing center;GO:0005829//cytosol;GO:0005884//actin filament;GO:0005913//cell-cell adherens junction;GO:0005925//focal adhesion;GO:0030496//midbody;GO:0031463//Cul3-RING ubiquitin ligase complex;GO:0032991//macromolecular complex	GO:0005515//protein binding;GO:0008134//transcription factor binding;GO:0042802//identical protein binding;GO:0042803//protein homodimerization activity	GO:0001701//in utero embryonic development;GO:0006355//regulation of transcription, DNA-templated;GO:0010499//proteasomal ubiquitin-independent protein catabolic process;GO:0010629//negative regulation of gene expression;GO:0016567//protein ubiquitination;GO:0042994//cytoplasmic sequestering of transcription factor;GO:0045604//regulation of epidermal cell differentiation;GO:0051259//protein oligo…
2	ENSMUSG00000041736	Tspo	10.0824	6.46004	0.64222	7.58e-10	1.66e-05	Tspo	translocator protein [Source:MGI Symbol;Acc:MGI:88222]	Environmental Information Processing;Human Diseases;Organismal Systems	Signaling molecules and interaction;Infectious diseases;Digestive system	ko04080//Neuroactive ligand-receptor interaction;ko05166//HTLV-I infection;ko04979//Cholesterol metabolism	K05770;K05770;K05770	GO:0005739//mitochondrion;GO:0005741//mitochondrial outer membrane;GO:0005783//endoplasmic reticulum;GO:0016020//membrane;GO:0016021//integral component of membrane;GO:0031966//mitochondrial membrane	GO:0005497//androgen binding;GO:0008503//benzodiazepine receptor activity;GO:0015485//cholesterol binding;GO:0044325//ion channel binding	GO:0006694//steroid biosynthetic process;GO:0006811//ion transport;GO:0006821//chloride transport;GO:0006869//lipid transport;GO:0007568//aging;GO:0008347//glial cell migration;GO:0010042//response to manganese ion;GO:0010266//response to vitamin B1;GO:0010823//negative regulation of mitochondrion organization;GO:0010940//positive regulation of necrotic cell death;GO:0014012//peripheral nervous s…
2	ENSMUSG00000057143	Trim12c	2.13289	0.869249	1.29497	1.26e-09	2.75e-05	Trim12c	tripartite motif-containing 12C [Source:MGI Symbol;Acc:MGI:4821183]	-	-	-	-	GO:0000932//cytoplasmic mRNA processing body;GO:0005737//cytoplasm;GO:1990462//omegasome	GO:0004842//ubiquitin-protein transferase activity;GO:0005515//protein binding;GO:0008270//zinc ion binding;GO:0008329//signaling pattern recognition receptor activity;GO:0019901//protein kinase binding;GO:0030674//protein binding, bridging;GO:0042802//identical protein binding;GO:0042803//protein homodimerization activity;GO:0046872//metal ion binding	GO:0002221//pattern recognition receptor signaling pathway;GO:0006914//autophagy;GO:0016567//protein ubiquitination;GO:0045087//innate immune response;GO:0051607//defense response to virus
2	ENSMUSG00000066258	Trim12a	2.58875	1.21128	1.09572	1.88e-09	4.1e-05	Trim12a	tripartite motif-containing 12A [Source:MGI Symbol;Acc:MGI:1923931]	-	-	-	-	GO:0005737//cytoplasm	GO:0004842//ubiquitin-protein transferase activity;GO:0008270//zinc ion binding;GO:0046872//metal ion binding	GO:0006914//autophagy;GO:0008150//biological_process;GO:0016567//protein ubiquitination;GO:0045087//innate immune response;GO:0051607//defense response to virus
2	ENSMUSG00000041645	Ddx24	3.70856	2.14328	0.79104	2e-09	4.37e-05	Ddx24	DEAD (Asp-Glu-Ala-Asp) box polypeptide 24 [Source:MGI Symbol;Acc:MGI:1351337]	-	-	-	-	GO:0005730//nucleolus	GO:0000166//nucleotide binding;GO:0003676//nucleic acid binding;GO:0003723//RNA binding;GO:0003724//RNA helicase activity;GO:0004386//helicase activity;GO:0005524//ATP binding;GO:0016787//hydrolase activity	-
2	ENSMUSG00000015437	Gzmb	12.8559	5.36471	1.26086	2.78e-09	6.07e-05	Gzmb	granzyme B [Source:MGI Symbol;Acc:MGI:109267]	Human Diseases;Cellular Processes;Organismal Systems;Human Diseases;Human Diseases;Human Diseases;Human Diseases	Cancers;Cell growth and death;Immune system;Immune diseases;Endocrine and metabolic diseases;Immune diseases;Immune diseases	ko05202//Transcriptional misregulation in cancers;ko04210//Apoptosis;ko04650//Natural killer cell mediated cytotoxicity;ko05320//Autoimmune thyroid disease;ko04940//Type I diabetes mellitus;ko05330//Allograft rejection;ko05332//Graft-versus-host disease	K01353;K01353;K01353;K01353;K01353;K01353;K01353	GO:0005737//cytoplasm;GO:0005829//cytosol;GO:0044194//cytolytic granule	GO:0004252//serine-type endopeptidase activity;GO:0005515//protein binding;GO:0008233//peptidase activity;GO:0008236//serine-type peptidase activity;GO:0016787//hydrolase activity	GO:0001913//T cell mediated cytotoxicity;GO:0006508//proteolysis;GO:0006915//apoptotic process;GO:0008626//granzyme-mediated apoptotic signaling pathway;GO:0019835//cytolysis
2	ENSMUSG00000060675	Plaat3	3.98449	1.89783	1.07005	4.05e-09	8.84e-05	Plaat3	phospholipase A and acyltransferase 3 [Source:MGI Symbol;Acc:MGI:2179715]	Metabolism;Environmental Information Processing;Metabolism;Metabolism;Organismal Systems;Metabolism;Metabolism;Metabolism	Global and overview maps;Signal transduction;Lipid metabolism;Lipid metabolism;Endocrine system;Lipid metabolism;Lipid metabolism;Lipid metabolism	ko01100//Metabolic pathways;ko04014//Ras signaling pathway;ko00564//Glycerophospholipid metabolism;ko00590//Arachidonic acid metabolism;ko04923//Regulation of lipolysis in adipocyte;ko00591//Linoleic acid metabolism;ko00565//Ether lipid metabolism;ko00592//alpha-Linolenic acid metabolism	K16817;K16817;K16817;K16817;K16817;K16817;K16817;K16817	GO:0005737//cytoplasm;GO:0005777//peroxisome;GO:0005778//peroxisomal membrane;GO:0005783//endoplasmic reticulum;GO:0005886//plasma membrane;GO:0016020//membrane;GO:0016021//integral component of membrane;GO:0048471//perinuclear region of cytoplasm	GO:0004623//phospholipase A2 activity;GO:0008970//phosphatidylcholine 1-acylhydrolase activity;GO:0016410//N-acyltransferase activity;GO:0016740//transferase activity;GO:0016787//hydrolase activity;GO:0052739//phosphatidylserine 1-acylhydrolase activity;GO:0052740//1-acyl-2-lysophosphatidylserine acylhydrolase activity	GO:0006629//lipid metabolic process;GO:0006641//triglyceride metabolic process;GO:0006644//phospholipid metabolic process;GO:0007031//peroxisome organization;GO:0008654//phospholipid biosynthetic process;GO:0009617//response to bacterium;GO:0016042//lipid catabolic process;GO:0045786//negative regulation of cell cycle;GO:0046485//ether lipid metabolic process;GO:0070292//N-acylphosphatidylethanol…
2	ENSMUSG00000002325	Irf9	1.73375	0.818921	1.0821	4.43e-09	9.67e-05	Irf9	interferon regulatory factor 9 [Source:MGI Symbol;Acc:MGI:107587]	Human Diseases;Human Diseases;Human Diseases;Human Diseases;Cellular Processes;Organismal Systems;Human Diseases;Environmental Information Processing;Human Diseases;Human Diseases;Organismal Systems;Organismal Systems	Infectious diseases;Cancers;Infectious diseases;Infectious diseases;Cell growth and death;Immune system;Infectious diseases;Signal transduction;Infectious diseases;Infectious diseases;Development;Immune system	ko05165//Human papillomavirus infection;ko05203//Viral carcinogenesis;ko05167//Kaposi sarcoma-associated herpesvirus infection;ko05168//Herpes simplex infection;ko04217//Necroptosis;ko04621//NOD-like receptor signaling pathway;ko05164//Influenza A;ko04630//Jak-STAT signaling pathway;ko05160//Hepatitis C;ko05162//Measles;ko04380//Osteoclast differentiation;ko04625//C-type lectin receptor signaling…	K04693;K04693;K04693;K04693;K04693;K04693;K04693;K04693;K04693;K04693;K04693;K04693	GO:0005634//nucleus;GO:0005829//cytosol	GO:0000978//RNA polymerase II core promoter proximal region sequence-specific DNA binding;GO:0000981//RNA polymerase II transcription factor activity, sequence-specific DNA binding;GO:0003677//DNA binding;GO:0003700//transcription factor activity, sequence-specific DNA binding;GO:0005515//protein binding;GO:0044212//transcription regulatory region DNA binding	GO:0002376//immune system process;GO:0006355//regulation of transcription, DNA-templated;GO:0006357//regulation of transcription from RNA polymerase II promoter;GO:0045351//type I interferon biosynthetic process
2	ENSMUSG00000018899	Irf1	2.79757	1.41854	0.979769	7.47e-09	0.000163197	Irf1	interferon regulatory factor 1 [Source:MGI Symbol;Acc:MGI:96590]	Human Diseases;Human Diseases;Organismal Systems;Environmental Information Processing;Human Diseases;Organismal Systems	Infectious diseases;Infectious diseases;Immune system;Signal transduction;Infectious diseases;Endocrine system	ko05165//Human papillomavirus infection;ko05160//Hepatitis C;ko04625//C-type lectin receptor signaling pathway;ko04668//TNF signaling pathway;ko05133//Pertussis;ko04917//Prolactin signaling pathway	K09444;K09444;K09444;K09444;K09444;K09444	GO:0000790//nuclear chromatin;GO:0005634//nucleus;GO:0005737//cytoplasm	GO:0000978//RNA polymerase II core promoter proximal region sequence-specific DNA binding;GO:0000981//RNA polymerase II transcription factor activity, sequence-specific DNA binding;GO:0001228//transcriptional activator activity, RNA polymerase II transcription regulatory region sequence-specific binding;GO:0003677//DNA binding;GO:0003700//transcription factor activity, sequence-specific DNA bindi…	GO:0002376//immune system process;GO:0002819//regulation of adaptive immune response;GO:0006355//regulation of transcription, DNA-templated;GO:0006915//apoptotic process;GO:0007050//cell cycle arrest;GO:0007249//I-kappaB kinase/NF-kappaB signaling;GO:0008285//negative regulation of cell proliferation;GO:0010468//regulation of gene expression;GO:0010942//positive regulation of cell death;GO:003248…
2	ENSMUSG00000030654	Arl6ip1	9.52558	6.38482	0.577162	4e-08	0.000873943	Arl6ip1	ADP-ribosylation factor-like 6 interacting protein 1 [Source:MGI Symbol;Acc:MGI:1858943]	-	-	-	-	GO:0005737//cytoplasm;GO:0005783//endoplasmic reticulum;GO:0005784//Sec61 translocon complex;GO:0005789//endoplasmic reticulum membrane;GO:0005829//cytosol;GO:0012505//endomembrane system;GO:0016020//membrane;GO:0016021//integral component of membrane;GO:0030176//integral component of endoplasmic reticulum membrane	GO:0005515//protein binding;GO:0042802//identical protein binding	GO:0002038//positive regulation of L-glutamate transport;GO:0006613//cotranslational protein targeting to membrane;GO:0006915//apoptotic process;GO:0043066//negative regulation of apoptotic process;GO:0043154//negative regulation of cysteine-type endopeptidase activity involved in apoptotic process;GO:0071787//endoplasmic reticulum tubular network assembly;GO:1990809//endoplasmic reticulum tubula…
2	ENSMUSG00000011114	Tbrg1	2.48997	1.39331	0.837604	5.29e-08	0.00115522	Tbrg1	transforming growth factor beta regulated gene 1 [Source:MGI Symbol;Acc:MGI:1100877]	-	-	-	-	GO:0005634//nucleus	GO:0003674//molecular_function	GO:0006260//DNA replication;GO:0007049//cell cycle;GO:0007050//cell cycle arrest;GO:0008285//negative regulation of cell proliferation;GO:0050821//protein stabilization;GO:1990173//protein localization to nucleoplasm
2	ENSMUSG00000021877	Arf4	3.21989	1.90842	0.754636	5.64e-08	0.00123232	Arf4	ADP-ribosylation factor 4 [Source:MGI Symbol;Acc:MGI:99433]	-	-	-	-	GO:0005737//cytoplasm;GO:0005794//Golgi apparatus;GO:0005829//cytosol;GO:0005886//plasma membrane;GO:0016020//membrane;GO:0016021//integral component of membrane;GO:0032587//ruffle membrane;GO:0043197//dendritic spine	GO:0000166//nucleotide binding;GO:0005154//epidermal growth factor receptor binding;GO:0005515//protein binding;GO:0005525//GTP binding	GO:0006471//protein ADP-ribosylation;GO:0006886//intracellular protein transport;GO:0006890//retrograde vesicle-mediated transport, Golgi to ER;GO:0007173//epidermal growth factor receptor signaling pathway;GO:0007420//brain development;GO:0007612//learning;GO:0015031//protein transport;GO:0016192//vesicle-mediated transport;GO:0016477//cell migration;GO:0031584//activation of phospholipase D act…
2	ENSMUSG00000024339	Tap2	3.4597	2.15712	0.681537	1.36e-07	0.00296628	Tap2	transporter 2, ATP-binding cassette, sub-family B (MDR/TAP) [Source:MGI Symbol;Acc:MGI:98484]	Human Diseases;Human Diseases;Cellular Processes;Organismal Systems;Environmental Information Processing;Human Diseases	Infectious diseases;Infectious diseases;Transport and catabolism;Immune system;Membrane transport;Immune diseases	ko05163//Human cytomegalovirus infection;ko05168//Herpes simplex infection;ko04145//Phagosome;ko04612//Antigen processing and presentation;ko02010//ABC transporters;ko05340//Primary immunodeficiency	K05654;K05654;K05654;K05654;K05654;K05654	GO:0005783//endoplasmic reticulum;GO:0005789//endoplasmic reticulum membrane;GO:0016020//membrane;GO:0016021//integral component of membrane;GO:0016607//nuclear speck;GO:0030176//integral component of endoplasmic reticulum membrane;GO:0042824//MHC class I peptide loading complex;GO:0042825//TAP complex;GO:0043231//intracellular membrane-bounded organelle	GO:0000166//nucleotide binding;GO:0005515//protein binding;GO:0005524//ATP binding;GO:0015433//peptide antigen-transporting ATPase activity;GO:0015440//peptide-transporting ATPase activity;GO:0016887//ATPase activity;GO:0023029//MHC class Ib protein binding;GO:0042287//MHC protein binding;GO:0042288//MHC class I protein binding;GO:0042605//peptide antigen binding;GO:0042626//ATPase activity, coup…	GO:0001916//positive regulation of T cell mediated cytotoxicity;GO:0002237//response to molecule of bacterial origin;GO:0002250//adaptive immune response;GO:0002376//immune system process;GO:0002481//antigen processing and presentation of exogenous protein antigen via MHC class Ib, TAP-dependent;GO:0002485//antigen processing and presentation of endogenous peptide antigen via MHC class I via ER p…
2	ENSMUSG00000023010	Tmbim6	6.68077	4.54163	0.556806	1.41e-07	0.00307725	Tmbim6	transmembrane BAX inhibitor motif containing 6 [Source:MGI Symbol;Acc:MGI:99682]	-	-	-	-	GO:0005737//cytoplasm;GO:0005783//endoplasmic reticulum;GO:0005789//endoplasmic reticulum membrane;GO:0016020//membrane;GO:0016021//integral component of membrane;GO:0031966//mitochondrial membrane	GO:0019899//enzyme binding;GO:0031625//ubiquitin protein ligase binding;GO:0060698//endoribonuclease inhibitor activity	GO:0006914//autophagy;GO:0006915//apoptotic process;GO:0006986//response to unfolded protein;GO:0010523//negative regulation of calcium ion transport into cytosol;GO:0032091//negative regulation of protein binding;GO:0032469//endoplasmic reticulum calcium ion homeostasis;GO:0033119//negative regulation of RNA splicing;GO:0034620//cellular response to unfolded protein;GO:0034976//response to endop…
2	ENSMUSG00000026358	Rgs1	19.232	11.0918	0.794019	1.94e-07	0.00423674	Rgs1	regulator of G-protein signaling 1 [Source:MGI Symbol;Acc:MGI:1354694]	-	-	-	-	GO:0005737//cytoplasm;GO:0005829//cytosol;GO:0005886//plasma membrane;GO:0016020//membrane;GO:0031234//extrinsic component of cytoplasmic side of plasma membrane	GO:0001965//G-protein alpha-subunit binding;GO:0005096//GTPase activator activity	GO:0007165//signal transduction;GO:0007186//G-protein coupled receptor signaling pathway;GO:0008277//regulation of G-protein coupled receptor protein signaling pathway;GO:0009617//response to bacterium;GO:0009968//negative regulation of signal transduction;GO:0043547//positive regulation of GTPase activity;GO:0061737//leukotriene signaling pathway
2	ENSMUSG00000021262	Evl	3.14555	1.68789	0.898087	2.07e-07	0.0045325	Evl	Ena-vasodilator stimulated phosphoprotein [Source:MGI Symbol;Acc:MGI:1194884]	-	-	-	-	GO:0005737//cytoplasm;GO:0005856//cytoskeleton;GO:0005925//focal adhesion;GO:0030027//lamellipodium;GO:0042995//cell projection;GO:0045335//phagocytic vesicle	GO:0003779//actin binding;GO:0005515//protein binding;GO:0005522//profilin binding;GO:0017124//SH3 domain binding	GO:0007411//axon guidance;GO:0008154//actin polymerization or depolymerization;GO:0010633//negative regulation of epithelial cell migration;GO:0030048//actin filament-based movement;GO:0030168//platelet activation;GO:0030838//positive regulation of actin filament polymerization;GO:0045010//actin nucleation;GO:0051016//barbed-end actin filament capping;GO:0051289//protein homotetramerization;GO:00…
2	ENSMUSG00000020476	Dbnl	1.79369	1.03257	0.796687	2.46e-07	0.00538217	Dbnl	drebrin-like [Source:MGI Symbol;Acc:MGI:700006]	-	-	-	-	GO:0000139//Golgi membrane;GO:0001726//ruffle;GO:0002102//podosome;GO:0005622//intracellular;GO:0005737//cytoplasm;GO:0005768//endosome;GO:0005769//early endosome;GO:0005794//Golgi apparatus;GO:0005829//cytosol;GO:0005856//cytoskeleton;GO:0005884//actin filament;GO:0005886//plasma membrane;GO:0005938//cell cortex;GO:0014069//postsynaptic density;GO:0016020//membrane;GO:0030027//lamellipodium;GO:0…	GO:0003779//actin binding;GO:0005515//protein binding;GO:0008022//protein C-terminus binding;GO:0019904//protein domain specific binding;GO:0051015//actin filament binding	GO:0002250//adaptive immune response;GO:0002376//immune system process;GO:0006897//endocytosis;GO:0006898//receptor-mediated endocytosis;GO:0007416//synapse assembly;GO:0016601//Rac protein signal transduction;GO:0030833//regulation of actin filament polymerization;GO:0045773//positive regulation of axon extension;GO:0048812//neuron projection morphogenesis;GO:0061003//positive regulation of dend…
2	ENSMUSG00000031627	Irf2	2.15974	1.27368	0.76186	4.57e-07	0.00998691	Irf2	interferon regulatory factor 2 [Source:MGI Symbol;Acc:MGI:96591]	-	-	-	-	GO:0005634//nucleus;GO:0005654//nucleoplasm;GO:0005829//cytosol;GO:0005925//focal adhesion	GO:0000977//RNA polymerase II regulatory region sequence-specific DNA binding;GO:0000981//RNA polymerase II transcription factor activity, sequence-specific DNA binding;GO:0001228//transcriptional activator activity, RNA polymerase II transcription regulatory region sequence-specific binding;GO:0003677//DNA binding;GO:0003700//transcription factor activity, sequence-specific DNA binding;GO:004421…	GO:0002376//immune system process;GO:0006355//regulation of transcription, DNA-templated;GO:0008283//cell proliferation;GO:0045944//positive regulation of transcription from RNA polymerase II promoter;GO:0051607//defense response to virus
2	ENSMUSG00000063694	Cycs	3.54163	1.82158	0.959222	1.14e-06	0.0248941	Cycs	cytochrome c, somatic [Source:MGI Symbol;Acc:MGI:88578]	Human Diseases;Human Diseases;Human Diseases;Human Diseases;Human Diseases;Human Diseases;Human Diseases;Human Diseases;Human Diseases;Human Diseases;Human Diseases;Cellular Processes;Human Diseases;Human Diseases;Human Diseases;Human Diseases;Human Diseases;Cellular Processes;Human Diseases;Human Diseases;Cellular Processes	Cancers;Infectious diseases;Infectious diseases;Infectious diseases;Neurodegenerative diseases;Infectious diseases;Neurodegenerative diseases;Infectious diseases;Endocrine and metabolic diseases;Infectious diseases;Neurodegenerative diseases;Cell growth and death;Infectious diseases;Cancers;Cancers;Drug resistance;Cardiovascular diseases;Cell growth and death;Infectious diseases;Neurodegenerative…	ko05200//Pathways in cancer;ko05163//Human cytomegalovirus infection;ko05167//Kaposi sarcoma-associated herpesvirus infection;ko05168//Herpes simplex infection;ko05016//Huntington disease;ko05152//Tuberculosis;ko05010//Alzheimer disease;ko05164//Influenza A;ko04932//Non-alcoholic fatty liver disease (NAFLD);ko05161//Hepatitis B;ko05012//Parkinson disease;ko04210//Apoptosis;ko05145//Toxoplasmosis;…	K08738;K08738;K08738;K08738;K08738;K08738;K08738;K08738;K08738;K08738;K08738;K08738;K08738;K08738;K08738;K08738;K08738;K08738;K08738;K08738;K08738	GO:0005634//nucleus;GO:0005739//mitochondrion;GO:0005758//mitochondrial intermembrane space;GO:0005829//cytosol;GO:0043209//myelin sheath;GO:0070469//respiratory chain	GO:0009055//electron carrier activity;GO:0019899//enzyme binding;GO:0020037//heme binding;GO:0045155//electron transporter, transferring electrons from CoQH2-cytochrome c reductase complex and cytochrome c oxidase complex activity;GO:0046872//metal ion binding	GO:0006122//mitochondrial electron transport, ubiquinol to cytochrome c;GO:0006123//mitochondrial electron transport, cytochrome c to oxygen;GO:0006915//apoptotic process;GO:0008635//activation of cysteine-type endopeptidase activity involved in apoptotic process by cytochrome c;GO:0022900//electron transport chain;GO:0042743//hydrogen peroxide metabolic process;GO:0043393//regulation of protein …
2	ENSMUSG00000022564	Grina	3.52801	2.43805	0.533125	4.32e-06	0.0944807	Grina	glutamate receptor, ionotropic, N-methyl D-aspartate-associated protein 1 (glutamate binding) [Source:MGI Symbol;Acc:MGI:1913418]	-	-	-	-	GO:0005783//endoplasmic reticulum;GO:0005794//Golgi apparatus;GO:0016020//membrane;GO:0016021//integral component of membrane	GO:0044325//ion channel binding	GO:0032469//endoplasmic reticulum calcium ion homeostasis;GO:1902236//negative regulation of endoplasmic reticulum stress-induced intrinsic apoptotic signaling pathway
2	ENSMUSG00000040225	Prrc2c	3.68045	2.43497	0.595979	6.11e-06	0.133583	Prrc2c	proline-rich coiled-coil 2C [Source:MGI Symbol;Acc:MGI:1913754]	-	-	-	-	GO:0005829//cytosol	GO:0008022//protein C-terminus binding	GO:0002244//hematopoietic progenitor cell differentiation
2	ENSMUSG00000021458	Aopep	2.69667	1.57043	0.780022	8.62e-06	0.188434	Aopep	aminopeptidase O [Source:MGI Symbol;Acc:MGI:1919311]	-	-	-	-	GO:0005730//nucleolus	GO:0008237//metallopeptidase activity;GO:0008270//zinc ion binding;GO:0070006//metalloaminopeptidase activity	GO:0006508//proteolysis
2	ENSMUSG00000004040	Stat3	2.24041	1.39168	0.68694	1.01e-05	0.220503	Stat3	signal transducer and activator of transcription 3 [Source:MGI Symbol;Acc:MGI:103038]	Human Diseases;Human Diseases;Human Diseases;Human Diseases;Human Diseases;Human Diseases;Organismal Systems;Cellular Processes;Environmental Information Processing;Human Diseases;Human Diseases;Cellular Processes;Human Diseases;Human Diseases;Environmental Information Processing;Human Diseases;Human Diseases;Environmental Information Processing;Organismal Systems;Human Diseases;Human Diseases;Hu…	Cancers;Infectious diseases;Cancers;Infectious diseases;Infectious diseases;Cancers;Immune system;Cell growth and death;Signal transduction;Infectious diseases;Cancers;Cellular community - eukaryotes;Infectious diseases;Infectious diseases;Signal transduction;Endocrine and metabolic diseases;Infectious diseases;Signal transduction;Immune system;Endocrine and metabolic diseases;Drug resistance;Can…	ko05200//Pathways in cancer;ko05163//Human cytomegalovirus infection;ko05203//Viral carcinogenesis;ko05167//Kaposi sarcoma-associated herpesvirus infection;ko05169//Epstein-Barr virus infection;ko05205//Proteoglycans in cancer;ko04062//Chemokine signaling pathway;ko04217//Necroptosis;ko04630//Jak-STAT signaling pathway;ko05161//Hepatitis B;ko05206//MicroRNAs in cancer;ko04550//Signaling pathways …	K04692;K04692;K04692;K04692;K04692;K04692;K04692;K04692;K04692;K04692;K04692;K04692;K04692;K04692;K04692;K04692;K04692;K04692;K04692;K04692;K04692;K04692;K04692;K04692;K04692;K04692;K04692	GO:0000790//nuclear chromatin;GO:0005634//nucleus;GO:0005654//nucleoplasm;GO:0005667//transcription factor complex;GO:0005737//cytoplasm;GO:0005739//mitochondrion;GO:0005743//mitochondrial inner membrane;GO:0005829//cytosol;GO:0005886//plasma membrane;GO:0014069//postsynaptic density;GO:0044798//nuclear transcription factor complex;GO:0090575//RNA polymerase II transcription factor complex	GO:0000978//RNA polymerase II core promoter proximal region sequence-specific DNA binding;GO:0000981//RNA polymerase II transcription factor activity, sequence-specific DNA binding;GO:0001103//RNA polymerase II repressing transcription factor binding;GO:0001228//transcriptional activator activity, RNA polymerase II transcription regulatory region sequence-specific binding;GO:0003677//DNA binding;…	GO:0001659//temperature homeostasis;GO:0001754//eye photoreceptor cell differentiation;GO:0006355//regulation of transcription, DNA-templated;GO:0006366//transcription from RNA polymerase II promoter;GO:0006606//protein import into nucleus;GO:0006952//defense response;GO:0006953//acute-phase response;GO:0006954//inflammatory response;GO:0007165//signal transduction;GO:0007259//JAK-STAT cascade;GO…
2	ENSMUSG00000003200	Sh3gl1	1.63504	1.05546	0.631457	1.26e-05	0.27638	Sh3gl1	SH3-domain GRB2-like 1 [Source:MGI Symbol;Acc:MGI:700010]	Cellular Processes	Transport and catabolism	ko04144//Endocytosis	K11247	GO:0002102//podosome;GO:0005737//cytoplasm;GO:0005768//endosome;GO:0005829//cytosol;GO:0016020//membrane;GO:0030054//cell junction;GO:0031901//early endosome membrane;GO:0042995//cell projection;GO:0045202//synapse;GO:0098793//presynapse	GO:0005515//protein binding;GO:0008022//protein C-terminus binding;GO:0008289//lipid binding;GO:0017124//SH3 domain binding;GO:0019902//phosphatase binding;GO:0031697//beta-1 adrenergic receptor binding;GO:0042802//identical protein binding;GO:0044325//ion channel binding;GO:0051020//GTPase binding	GO:0006897//endocytosis;GO:0016191//synaptic vesicle uncoating;GO:0098815//modulation of excitatory postsynaptic potential;GO:1900242//regulation of synaptic vesicle endocytosis;GO:1900244//positive regulation of synaptic vesicle endocytosis
2	ENSMUSG00000016206	H2-M3	1.52934	0.847657	0.851354	1.73e-05	0.378844	H2-M3	histocompatibility 2, M region locus 3 [Source:MGI Symbol;Acc:MGI:95915]	Human Diseases;Human Diseases;Cellular Processes;Human Diseases;Human Diseases;Human Diseases;Human Diseases;Human Diseases;Cellular Processes;Cellular Processes;Environmental Information Processing;Organismal Systems;Organismal Systems;Human Diseases;Human Diseases;Human Diseases;Human Diseases;Human Diseases	Infectious diseases;Infectious diseases;Transport and catabolism;Infectious diseases;Cancers;Infectious diseases;Infectious diseases;Infectious diseases;Cell growth and death;Transport and catabolism;Signaling molecules and interaction;Immune system;Immune system;Cardiovascular diseases;Immune diseases;Endocrine and metabolic diseases;Immune diseases;Immune diseases	ko05165//Human papillomavirus infection;ko05166//HTLV-I infection;ko04144//Endocytosis;ko05163//Human cytomegalovirus infection;ko05203//Viral carcinogenesis;ko05167//Kaposi sarcoma-associated herpesvirus infection;ko05169//Epstein-Barr virus infection;ko05168//Herpes simplex infection;ko04218//Cellular senescence;ko04145//Phagosome;ko04514//Cell adhesion molecules (CAMs);ko04650//Natural killer …	K06751;K06751;K06751;K06751;K06751;K06751;K06751;K06751;K06751;K06751;K06751;K06751;K06751;K06751;K06751;K06751;K06751;K06751	GO:0005615//extracellular space;GO:0005769//early endosome;GO:0005886//plasma membrane;GO:0009897//external side of plasma membrane;GO:0016020//membrane;GO:0016021//integral component of membrane;GO:0032398//MHC class Ib protein complex;GO:0033106//cis-Golgi network membrane	GO:0005102//receptor binding;GO:0042605//peptide antigen binding;GO:0042610//CD8 receptor binding;GO:0042802//identical protein binding;GO:0042803//protein homodimerization activity	GO:0001915//negative regulation of T cell mediated cytotoxicity;GO:0001916//positive regulation of T cell mediated cytotoxicity;GO:0002237//response to molecule of bacterial origin;GO:0002287//alpha-beta T cell activation involved in immune response;GO:0002451//peripheral B cell tolerance induction;GO:0002476//antigen processing and presentation of endogenous peptide antigen via MHC class Ib;GO:0…
2	ENSMUSG00000024696	Lpxn	2.99848	1.9031	0.655878	1.79e-05	0.391534	Lpxn	leupaxin [Source:MGI Symbol;Acc:MGI:2147677]	-	-	-	-	GO:0002102//podosome;GO:0005634//nucleus;GO:0005737//cytoplasm;GO:0005829//cytosol;GO:0005886//plasma membrane;GO:0005925//focal adhesion;GO:0016020//membrane;GO:0016607//nuclear speck;GO:0030054//cell junction;GO:0042995//cell projection;GO:0048471//perinuclear region of cytoplasm	GO:0003712//transcription cofactor activity;GO:0005515//protein binding;GO:0046872//metal ion binding	GO:0007155//cell adhesion;GO:0007162//negative regulation of cell adhesion;GO:0033628//regulation of cell adhesion mediated by integrin;GO:0050859//negative regulation of B cell receptor signaling pathway;GO:1903506//regulation of nucleic acid-templated transcription
2	ENSMUSG00000020585	Laptm4a	2.31579	1.33983	0.789454	2e-05	0.435976	Laptm4a	lysosomal-associated protein transmembrane 4A [Source:MGI Symbol;Acc:MGI:108017]	Cellular Processes	Transport and catabolism	ko04142//Lysosome	K12387	GO:0005765//lysosomal membrane;GO:0005794//Golgi apparatus;GO:0016020//membrane;GO:0016021//integral component of membrane;GO:0031902//late endosome membrane	-	-
2	ENSMUSG00000022372	Sla	2.01	1.30564	0.622439	2.5e-05	0.546491	Sla	src-like adaptor [Source:MGI Symbol;Acc:MGI:104295]	-	-	-	-	GO:0005737//cytoplasm;GO:0005768//endosome;GO:0031234//extrinsic component of cytoplasmic side of plasma membrane	GO:0004715//non-membrane spanning protein tyrosine kinase activity;GO:0005070//SH3/SH2 adaptor activity;GO:0005102//receptor binding;GO:0005515//protein binding	GO:0007169//transmembrane receptor protein tyrosine kinase signaling pathway;GO:0009966//regulation of signal transduction;GO:0009967//positive regulation of signal transduction;GO:0030154//cell differentiation;GO:0038083//peptidyl-tyrosine autophosphorylation;GO:0042127//regulation of cell proliferation
2	ENSMUSG00000035929	H2-Q4	8.02623	5.43936	0.561286	3.75e-05	0.819603	H2-Q4	histocompatibility 2, Q region locus 4 [Source:MGI Symbol;Acc:MGI:95933]	Human Diseases;Human Diseases;Cellular Processes;Human Diseases;Human Diseases;Human Diseases;Human Diseases;Human Diseases;Cellular Processes;Cellular Processes;Environmental Information Processing;Organismal Systems;Organismal Systems;Human Diseases;Human Diseases;Human Diseases;Human Diseases;Human Diseases	Infectious diseases;Infectious diseases;Transport and catabolism;Infectious diseases;Cancers;Infectious diseases;Infectious diseases;Infectious diseases;Cell growth and death;Transport and catabolism;Signaling molecules and interaction;Immune system;Immune system;Cardiovascular diseases;Immune diseases;Endocrine and metabolic diseases;Immune diseases;Immune diseases	ko05165//Human papillomavirus infection;ko05166//HTLV-I infection;ko04144//Endocytosis;ko05163//Human cytomegalovirus infection;ko05203//Viral carcinogenesis;ko05167//Kaposi sarcoma-associated herpesvirus infection;ko05169//Epstein-Barr virus infection;ko05168//Herpes simplex infection;ko04218//Cellular senescence;ko04145//Phagosome;ko04514//Cell adhesion molecules (CAMs);ko04650//Natural killer …	K06751;K06751;K06751;K06751;K06751;K06751;K06751;K06751;K06751;K06751;K06751;K06751;K06751;K06751;K06751;K06751;K06751;K06751	GO:0005615//extracellular space;GO:0005783//endoplasmic reticulum;GO:0005794//Golgi apparatus;GO:0005797//Golgi medial cisterna;GO:0005886//plasma membrane;GO:0009897//external side of plasma membrane;GO:0009986//cell surface;GO:0016021//integral component of membrane;GO:0042612//MHC class I protein complex;GO:0042824//MHC class I peptide loading complex;GO:0070971//endoplasmic reticulum exit site	GO:0005102//receptor binding;GO:0030881//beta-2-microglobulin binding;GO:0042277//peptide binding;GO:0042605//peptide antigen binding;GO:0042608//T cell receptor binding;GO:0042610//CD8 receptor binding;GO:0046977//TAP binding;GO:0046982//protein heterodimerization activity	GO:0001916//positive regulation of T cell mediated cytotoxicity;GO:0002476//antigen processing and presentation of endogenous peptide antigen via MHC class Ib;GO:0002486//antigen processing and presentation of endogenous peptide antigen via MHC class I via ER pathway, TAP-independent;GO:0006955//immune response
2	ENSMUSG00000020134	Peli1	3.19299	2.08174	0.617118	0.000158196	1	Peli1	pellino 1 [Source:MGI Symbol;Acc:MGI:1914495]	-	-	-	-	GO:0005634//nucleus	GO:0004842//ubiquitin-protein transferase activity;GO:0005515//protein binding;GO:0016740//transferase activity;GO:0061630//ubiquitin protein ligase activity	GO:0000209//protein polyubiquitination;GO:0001819//positive regulation of cytokine production;GO:0008063//Toll signaling pathway;GO:0008592//regulation of Toll signaling pathway;GO:0016567//protein ubiquitination;GO:0030890//positive regulation of B cell proliferation;GO:0031398//positive regulation of protein ubiquitination;GO:0032088//negative regulation of NF-kappaB transcription factor activi…
2	ENSMUSG00000037062	Sh3glb1	2.17661	1.31487	0.72717	0.000164257	1	Sh3glb1	SH3-domain GRB2-like B1 (endophilin) [Source:MGI Symbol;Acc:MGI:1859730]	Cellular Processes;Cellular Processes	Transport and catabolism;Transport and catabolism	ko04144//Endocytosis;ko04140//Autophagy - animal	K11248;K11248	GO:0000139//Golgi membrane;GO:0000421//autophagosome membrane;GO:0005737//cytoplasm;GO:0005739//mitochondrion;GO:0005740//mitochondrial envelope;GO:0005741//mitochondrial outer membrane;GO:0005769//early endosome;GO:0005783//endoplasmic reticulum;GO:0005794//Golgi apparatus;GO:0005829//cytosol;GO:0008021//synaptic vesicle;GO:0016020//membrane;GO:0030496//midbody;GO:0031410//cytoplasmic vesicle;GO…	GO:0005504//fatty acid binding;GO:0005515//protein binding;GO:0008289//lipid binding;GO:0042171//lysophosphatidic acid acyltransferase activity;GO:0042802//identical protein binding;GO:0042803//protein homodimerization activity	GO:0006654//phosphatidic acid biosynthetic process;GO:0006915//apoptotic process;GO:0008654//phospholipid biosynthetic process;GO:0010508//positive regulation of autophagy;GO:0032461//positive regulation of protein oligomerization;GO:0032465//regulation of cytokinesis;GO:0032801//receptor catabolic process;GO:0034198//cellular response to amino acid starvation;GO:0042149//cellular response to glu…
2	ENSMUSG00000054823	Nsd3	3.267	2.00289	0.705885	0.000230969	1	Nsd3	nuclear receptor binding SET domain protein 3 [Source:MGI Symbol;Acc:MGI:2142581]	Metabolism	Amino acid metabolism	ko00310//Lysine degradation	K11425	GO:0000785//chromatin;GO:0005634//nucleus;GO:0005694//chromosome	GO:0003713//transcription coactivator activity;GO:0005515//protein binding;GO:0008168//methyltransferase activity;GO:0016740//transferase activity;GO:0018024//histone-lysine N-methyltransferase activity;GO:0042800//histone methyltransferase activity (H3-K4 specific);GO:0046872//metal ion binding;GO:0046975//histone methyltransferase activity (H3-K36 specific);GO:0046976//histone methyltransferase…	GO:0006325//chromatin organization;GO:0006355//regulation of transcription, DNA-templated;GO:0010452//histone H3-K36 methylation;GO:0016571//histone methylation;GO:0032259//methylation;GO:0034968//histone lysine methylation;GO:0045892//negative regulation of transcription, DNA-templated;GO:0045893//positive regulation of transcription, DNA-templated;GO:0051568//histone H3-K4 methylation;GO:007073…
2	ENSMUSG00000026087	Mrpl30	3.64128	2.43814	0.578666	0.000263352	1	Mrpl30	mitochondrial ribosomal protein L30 [Source:MGI Symbol;Acc:MGI:1333820]	Genetic Information Processing	Translation	ko03010//Ribosome	K02907	GO:0005739//mitochondrion;GO:0005761//mitochondrial ribosome;GO:0005762//mitochondrial large ribosomal subunit;GO:0005840//ribosome;GO:0015934//large ribosomal subunit	GO:0003674//molecular_function;GO:0003735//structural constituent of ribosome	GO:0006412//translation;GO:0008150//biological_process
2	ENSMUSG00000038172	Ttc39b	2.5298	1.47968	0.773739	0.000284404	1	Ttc39b	tetratricopeptide repeat domain 39B [Source:MGI Symbol;Acc:MGI:1917113]	-	-	-	-	GO:0005575//cellular_component	GO:0003674//molecular_function;GO:0005515//protein binding	GO:0006629//lipid metabolic process;GO:0010874//regulation of cholesterol efflux;GO:0010887//negative regulation of cholesterol storage;GO:0042632//cholesterol homeostasis;GO:0090181//regulation of cholesterol metabolic process
2	ENSMUSG00000015733	Capza2	2.35535	1.53764	0.615222	0.000369211	1	Capza2	capping protein (actin filament) muscle Z-line, alpha 2 [Source:MGI Symbol;Acc:MGI:106222]	Cellular Processes	Transport and catabolism	ko04144//Endocytosis	K10364	GO:0005903//brush border;GO:0008290//F-actin capping protein complex;GO:0016020//membrane;GO:0030479//actin cortical patch;GO:0030863//cortical cytoskeleton	GO:0003779//actin binding;GO:0005515//protein binding;GO:0051015//actin filament binding	GO:0030036//actin cytoskeleton organization;GO:0051016//barbed-end actin filament capping;GO:0051693//actin filament capping
2	ENSMUSG00000018341	Il12rb2	1.73975	1.15454	0.591555	0.000385013	1	Il12rb2	interleukin 12 receptor, beta 2 [Source:MGI Symbol;Acc:MGI:1270861]	Human Diseases;Environmental Information Processing;Environmental Information Processing;Organismal Systems;Human Diseases	Cancers;Signaling molecules and interaction;Signal transduction;Immune system;Immune diseases	ko05200//Pathways in cancer;ko04060//Cytokine-cytokine receptor interaction;ko04630//Jak-STAT signaling pathway;ko04658//Th1 and Th2 cell differentiation;ko05321//Inflammatiory bowel disease (IBD)	K05064;K05064;K05064;K05064;K05064	GO:0005886//plasma membrane;GO:0009897//external side of plasma membrane;GO:0016020//membrane;GO:0016021//integral component of membrane;GO:0043235//receptor complex	GO:0004896//cytokine receptor activity;GO:0005515//protein binding;GO:0019901//protein kinase binding;GO:0019955//cytokine binding	GO:0018108//peptidyl-tyrosine phosphorylation;GO:0019221//cytokine-mediated signaling pathway;GO:0032496//response to lipopolysaccharide;GO:0032609//interferon-gamma production;GO:0032729//positive regulation of interferon-gamma production;GO:0034097//response to cytokine
2	ENSMUSG00000034610	Tut4	1.7433	1.09255	0.674114	0.000441574	1	Tut4	terminal uridylyl transferase 4 [Source:MGI Symbol;Acc:MGI:2445126]	-	-	-	-	GO:0005634//nucleus;GO:0005730//nucleolus;GO:0005737//cytoplasm;GO:0005829//cytosol;GO:0036464//cytoplasmic ribonucleoprotein granule	GO:0003676//nucleic acid binding;GO:0005515//protein binding;GO:0008270//zinc ion binding;GO:0016740//transferase activity;GO:0016779//nucleotidyltransferase activity;GO:0035198//miRNA binding;GO:0046872//metal ion binding;GO:0050265//RNA uridylyltransferase activity;GO:0070569//uridylyltransferase activity	GO:0001556//oocyte maturation;GO:0001816//cytokine production;GO:0010526//negative regulation of transposition, RNA-mediated;GO:0010586//miRNA metabolic process;GO:0010587//miRNA catabolic process;GO:0019827//stem cell population maintenance;GO:0031047//gene silencing by RNA;GO:0031054//pre-miRNA processing;GO:0031123//RNA 3'-end processing;GO:0031664//regulation of lipopolysaccharide-mediated si…
2	ENSMUSG00000029826	Zc3hav1	2.58736	1.75564	0.559483	0.00377338	1	Zc3hav1	zinc finger CCCH type, antiviral 1 [Source:MGI Symbol;Acc:MGI:1926031]	-	-	-	-	GO:0005634//nucleus;GO:0005737//cytoplasm;GO:0005829//cytosol	GO:0003723//RNA binding;GO:0003950//NAD+ ADP-ribosyltransferase activity;GO:0017151//DEAD/H-box RNA helicase binding;GO:0042802//identical protein binding;GO:0046872//metal ion binding	GO:0002376//immune system process;GO:0006471//protein ADP-ribosylation;GO:0009615//response to virus;GO:0032481//positive regulation of type I interferon production;GO:0032727//positive regulation of interferon-alpha production;GO:0032728//positive regulation of interferon-beta production;GO:0032781//positive regulation of ATPase activity;GO:0043123//positive regulation of I-kappaB kinase/NF-kapp…
2	ENSMUSG00000021039	Snw1	1.76645	1.16869	0.595964	0.00378937	1	Snw1	SNW domain containing 1 [Source:MGI Symbol;Acc:MGI:1913604]	Human Diseases;Human Diseases;Genetic Information Processing;Environmental Information Processing	Cancers;Infectious diseases;Transcription;Signal transduction	ko05203//Viral carcinogenesis;ko05169//Epstein-Barr virus infection;ko03040//Spliceosome;ko04330//Notch signaling pathway	K06063;K06063;K06063;K06063	GO:0000785//chromatin;GO:0005654//nucleoplasm;GO:0005681//spliceosomal complex;GO:0005737//cytoplasm;GO:0071141//SMAD protein complex	-	GO:0000398//mRNA splicing, via spliceosome;GO:0014010//Schwann cell proliferation
2	ENSMUSG00000022864	D16Ertd472e	1.68291	1.07755	0.643213	0.00522438	1	D16Ertd472e	DNA segment, Chr 16, ERATO Doi 472, expressed [Source:MGI Symbol;Acc:MGI:1196400]	-	-	-	-	GO:0005575//cellular_component	GO:0005515//protein binding	GO:0007399//nervous system development;GO:0021895//cerebral cortex neuron differentiation;GO:0030154//cell differentiation;GO:0060999//positive regulation of dendritic spine development
2	ENSMUSG00000068749	Psma5	1.74537	1.10592	0.658286	0.00589343	1	Psma5	proteasome (prosome, macropain) subunit, alpha type 5 [Source:MGI Symbol;Acc:MGI:1347009]	Genetic Information Processing	Folding, sorting and degradation	ko03050//Proteasome	K02729	GO:0000502//proteasome complex;GO:0005634//nucleus;GO:0005654//nucleoplasm;GO:0005737//cytoplasm;GO:0005829//cytosol;GO:0005839//proteasome core complex;GO:0019773//proteasome core complex, alpha-subunit complex	GO:0004175//endopeptidase activity;GO:0004298//threonine-type endopeptidase activity;GO:0008233//peptidase activity;GO:0016787//hydrolase activity	GO:0006508//proteolysis;GO:0006511//ubiquitin-dependent protein catabolic process;GO:0010498//proteasomal protein catabolic process;GO:0010499//proteasomal ubiquitin-independent protein catabolic process;GO:0043161//proteasome-mediated ubiquitin-dependent protein catabolic process;GO:0051603//proteolysis involved in cellular protein catabolic process
3	ENSMUSG00000064351	mt-Co1	144.014	53.7433	1.42205	2.09e-35	4.56e-31	mt-Co1	mitochondrially encoded cytochrome c oxidase I [Source:MGI Symbol;Acc:MGI:102504]	Metabolism;Organismal Systems;Human Diseases;Human Diseases;Human Diseases;Human Diseases;Metabolism;Organismal Systems	Global and overview maps;Environmental adaptation;Neurodegenerative diseases;Neurodegenerative diseases;Endocrine and metabolic diseases;Neurodegenerative diseases;Energy metabolism;Circulatory system	ko01100//Metabolic pathways;ko04714//Thermogenesis;ko05016//Huntington disease;ko05010//Alzheimer disease;ko04932//Non-alcoholic fatty liver disease (NAFLD);ko05012//Parkinson disease;ko00190//Oxidative phosphorylation;ko04260//Cardiac muscle contraction	K02256;K02256;K02256;K02256;K02256;K02256;K02256;K02256	GO:0005739//mitochondrion;GO:0005743//mitochondrial inner membrane;GO:0005750//mitochondrial respiratory chain complex III;GO:0005751//mitochondrial respiratory chain complex IV;GO:0016020//membrane;GO:0016021//integral component of membrane;GO:0045277//respiratory chain complex IV;GO:0070469//respiratory chain	GO:0004129//cytochrome-c oxidase activity;GO:0016491//oxidoreductase activity;GO:0020037//heme binding;GO:0046872//metal ion binding	GO:0006119//oxidative phosphorylation;GO:0006123//mitochondrial electron transport, cytochrome c to oxygen;GO:0006979//response to oxidative stress;GO:0007568//aging;GO:0009060//aerobic respiration;GO:0015990//electron transport coupled proton transport;GO:0021549//cerebellum development;GO:0022900//electron transport chain;GO:0046688//response to copper ion;GO:0051602//response to electrical sti…
3	ENSMUSG00000064354	mt-Co2	71.6853	27.9368	1.35951	5.15e-26	1.13e-21	mt-Co2	mitochondrially encoded cytochrome c oxidase II [Source:MGI Symbol;Acc:MGI:102503]	Metabolism;Organismal Systems;Human Diseases;Human Diseases;Human Diseases;Human Diseases;Metabolism;Organismal Systems	Global and overview maps;Environmental adaptation;Neurodegenerative diseases;Neurodegenerative diseases;Endocrine and metabolic diseases;Neurodegenerative diseases;Energy metabolism;Circulatory system	ko01100//Metabolic pathways;ko04714//Thermogenesis;ko05016//Huntington disease;ko05010//Alzheimer disease;ko04932//Non-alcoholic fatty liver disease (NAFLD);ko05012//Parkinson disease;ko00190//Oxidative phosphorylation;ko04260//Cardiac muscle contraction	K02261;K02261;K02261;K02261;K02261;K02261;K02261;K02261	GO:0005739//mitochondrion;GO:0005743//mitochondrial inner membrane;GO:0016020//membrane;GO:0016021//integral component of membrane;GO:0045277//respiratory chain complex IV;GO:0070469//respiratory chain	GO:0004129//cytochrome-c oxidase activity;GO:0005507//copper ion binding;GO:0016491//oxidoreductase activity;GO:0046872//metal ion binding	GO:0007595//lactation;GO:0009409//response to cold;GO:0010729//positive regulation of hydrogen peroxide biosynthetic process;GO:0010940//positive regulation of necrotic cell death;GO:0022900//electron transport chain;GO:0042773//ATP synthesis coupled electron transport;GO:0055114//oxidation-reduction process;GO:1902600//hydrogen ion transmembrane transport;GO:2001171//positive regulation of ATP b…
3	ENSMUSG00000064358	mt-Co3	74.1931	27.6201	1.42557	5.7e-25	1.25e-20	mt-Co3	mitochondrially encoded cytochrome c oxidase III [Source:MGI Symbol;Acc:MGI:102502]	Metabolism;Organismal Systems;Human Diseases;Human Diseases;Human Diseases;Human Diseases;Metabolism;Organismal Systems	Global and overview maps;Environmental adaptation;Neurodegenerative diseases;Neurodegenerative diseases;Endocrine and metabolic diseases;Neurodegenerative diseases;Energy metabolism;Circulatory system	ko01100//Metabolic pathways;ko04714//Thermogenesis;ko05016//Huntington disease;ko05010//Alzheimer disease;ko04932//Non-alcoholic fatty liver disease (NAFLD);ko05012//Parkinson disease;ko00190//Oxidative phosphorylation;ko04260//Cardiac muscle contraction	K02262;K02262;K02262;K02262;K02262;K02262;K02262;K02262	GO:0005739//mitochondrion;GO:0005743//mitochondrial inner membrane;GO:0016020//membrane;GO:0016021//integral component of membrane;GO:0045277//respiratory chain complex IV	GO:0004129//cytochrome-c oxidase activity;GO:0009055//electron carrier activity;GO:0015002//heme-copper terminal oxidase activity;GO:0015453//oxidoreduction-driven active transmembrane transporter activity;GO:0016491//oxidoreductase activity	GO:0006123//mitochondrial electron transport, cytochrome c to oxygen;GO:0008535//respiratory chain complex IV assembly;GO:0009060//aerobic respiration;GO:0019646//aerobic electron transport chain;GO:0022904//respiratory electron transport chain;GO:0055085//transmembrane transport;GO:0055114//oxidation-reduction process;GO:1902600//hydrogen ion transmembrane transport
3	ENSMUSG00000064356	mt-Atp8	77.96	27.2448	1.51675	1.03e-23	2.26e-19	mt-Atp8	mitochondrially encoded ATP synthase 8 [Source:MGI Symbol;Acc:MGI:99926]	Metabolism;Organismal Systems;Human Diseases;Human Diseases;Human Diseases;Metabolism	Global and overview maps;Environmental adaptation;Neurodegenerative diseases;Neurodegenerative diseases;Neurodegenerative diseases;Energy metabolism	ko01100//Metabolic pathways;ko04714//Thermogenesis;ko05016//Huntington disease;ko05010//Alzheimer disease;ko05012//Parkinson disease;ko00190//Oxidative phosphorylation	K02125;K02125;K02125;K02125;K02125;K02125	GO:0000276//mitochondrial proton-transporting ATP synthase complex, coupling factor F(o);GO:0005739//mitochondrion;GO:0005753//mitochondrial proton-transporting ATP synthase complex;GO:0016020//membrane;GO:0016021//integral component of membrane;GO:0031966//mitochondrial membrane;GO:0045263//proton-transporting ATP synthase complex, coupling factor F(o)	GO:0015078//hydrogen ion transmembrane transporter activity;GO:0016491//oxidoreductase activity;GO:0016787//hydrolase activity;GO:0016887//ATPase activity	GO:0006754//ATP biosynthetic process;GO:0006811//ion transport;GO:0015986//ATP synthesis coupled proton transport;GO:0055114//oxidation-reduction process
3	ENSMUSG00000079523	Tmsb10	261.695	158.298	0.725244	2.4e-14	5.25e-10	Tmsb10	thymosin, beta 10 [Source:MGI Symbol;Acc:MGI:109146]	-	-	-	-	GO:0005737//cytoplasm;GO:0005856//cytoskeleton	GO:0003779//actin binding;GO:0003785//actin monomer binding	GO:0007015//actin filament organization;GO:0030036//actin cytoskeleton organization;GO:0030334//regulation of cell migration;GO:0042989//sequestering of actin monomers
3	ENSMUSG00000035697	Arhgap45	17.7921	5.72119	1.63685	1.13e-13	2.48e-09	Arhgap45	Rho GTPase activating protein 45 [Source:MGI Symbol;Acc:MGI:1917969]	-	-	-	-	GO:0005737//cytoplasm;GO:0005886//plasma membrane;GO:0016020//membrane;GO:0032587//ruffle membrane;GO:0042995//cell projection	GO:0003674//molecular_function;GO:0005096//GTPase activator activity;GO:0046872//metal ion binding	GO:0007165//signal transduction;GO:0035556//intracellular signal transduction;GO:0043547//positive regulation of GTPase activity
3	ENSMUSG00000090877	Hspa1b	9.73231	1.60339	2.60166	8.9e-13	1.94e-08	Hspa1b	heat shock protein 1B [Source:MGI Symbol;Acc:MGI:99517]	Environmental Information Processing;Cellular Processes;Human Diseases;Human Diseases;Genetic Information Processing;Organismal Systems;Human Diseases;Genetic Information Processing;Human Diseases;Organismal Systems;Organismal Systems;Human Diseases	Signal transduction;Transport and catabolism;Infectious diseases;Infectious diseases;Folding, sorting and degradation;Endocrine system;Infectious diseases;Transcription;Infectious diseases;Immune system;Aging;Infectious diseases	ko04010//MAPK signaling pathway;ko04144//Endocytosis;ko05169//Epstein-Barr virus infection;ko05164//Influenza A;ko04141//Protein processing in endoplasmic reticulum;ko04915//Estrogen signaling pathway;ko05162//Measles;ko03040//Spliceosome;ko05145//Toxoplasmosis;ko04612//Antigen processing and presentation;ko04213//Longevity regulating pathway - multiple species;ko05134//Legionellosis	K03283;K03283;K03283;K03283;K03283;K03283;K03283;K03283;K03283;K03283;K03283;K03283	GO:0002199//zona pellucida receptor complex;GO:0005634//nucleus;GO:0005737//cytoplasm;GO:0005739//mitochondrion;GO:0005759//mitochondrial matrix;GO:0005813//centrosome;GO:0005815//microtubule organizing center;GO:0005829//cytosol;GO:0005856//cytoskeleton;GO:0005886//plasma membrane;GO:0008180//COP9 signalosome;GO:0032991//macromolecular complex;GO:0044297//cell body	GO:0000166//nucleotide binding;GO:0005515//protein binding;GO:0005524//ATP binding;GO:0016887//ATPase activity;GO:0031072//heat shock protein binding;GO:0031625//ubiquitin protein ligase binding;GO:0042623//ATPase activity, coupled;GO:0044183//protein binding involved in protein folding;GO:0051082//unfolded protein binding;GO:0051787//misfolded protein binding	GO:0006457//protein folding;GO:0006986//response to unfolded protein;GO:0007339//binding of sperm to zona pellucida;GO:0009408//response to heat;GO:0016192//vesicle-mediated transport;GO:0032436//positive regulation of proteasomal ubiquitin-dependent protein catabolic process;GO:0034605//cellular response to heat;GO:0034620//cellular response to unfolded protein;GO:0042026//protein refolding;GO:0…
3	ENSMUSG00000079017	Ifi27l2a	66.2471	30.328	1.12721	6.43e-12	1.4e-07	Ifi27l2a	interferon, alpha-inducible protein 27 like 2A [Source:MGI Symbol;Acc:MGI:1924183]	-	-	-	-	GO:0005634//nucleus;GO:0005637//nuclear inner membrane;GO:0005739//mitochondrion;GO:0016020//membrane;GO:0016021//integral component of membrane	GO:0003674//molecular_function	GO:0007568//aging;GO:0009615//response to virus
3	ENSMUSG00000064341	mt-Nd1	22.7992	8.35745	1.44785	6.45e-12	1.41e-07	mt-Nd1	mitochondrially encoded NADH dehydrogenase 1 [Source:MGI Symbol;Acc:MGI:101787]	Metabolism;Organismal Systems;Organismal Systems;Human Diseases;Metabolism	Global and overview maps;Environmental adaptation;Nervous system;Neurodegenerative diseases;Energy metabolism	ko01100//Metabolic pathways;ko04714//Thermogenesis;ko04723//Retrograde endocannabinoid signaling;ko05012//Parkinson disease;ko00190//Oxidative phosphorylation	K03878;K03878;K03878;K03878;K03878	GO:0005739//mitochondrion;GO:0005743//mitochondrial inner membrane;GO:0005747//mitochondrial respiratory chain complex I;GO:0016020//membrane;GO:0016021//integral component of membrane;GO:0030425//dendrite;GO:0031966//mitochondrial membrane;GO:0043025//neuronal cell body;GO:0070469//respiratory chain	GO:0003954//NADH dehydrogenase activity;GO:0008137//NADH dehydrogenase (ubiquinone) activity;GO:0016491//oxidoreductase activity	GO:0009060//aerobic respiration;GO:0014070//response to organic cyclic compound;GO:0033194//response to hydroperoxide;GO:0042493//response to drug;GO:0055114//oxidation-reduction process
3	ENSMUSG00000091971	Hspa1a	18.4583	3.05911	2.59309	8.25e-12	1.8e-07	Hspa1a	heat shock protein 1A [Source:MGI Symbol;Acc:MGI:96244]	Environmental Information Processing;Cellular Processes;Human Diseases;Human Diseases;Genetic Information Processing;Organismal Systems;Human Diseases;Genetic Information Processing;Human Diseases;Organismal Systems;Organismal Systems;Human Diseases;Human Diseases	Signal transduction;Transport and catabolism;Infectious diseases;Infectious diseases;Folding, sorting and degradation;Endocrine system;Infectious diseases;Transcription;Infectious diseases;Immune system;Aging;Infectious diseases;Neurodegenerative diseases	ko04010//MAPK signaling pathway;ko04144//Endocytosis;ko05169//Epstein-Barr virus infection;ko05164//Influenza A;ko04141//Protein processing in endoplasmic reticulum;ko04915//Estrogen signaling pathway;ko05162//Measles;ko03040//Spliceosome;ko05145//Toxoplasmosis;ko04612//Antigen processing and presentation;ko04213//Longevity regulating pathway - multiple species;ko05134//Legionellosis;ko05020//Pri…	K03283;K03283;K03283;K03283;K03283;K03283;K03283;K03283;K03283;K03283;K03283;K03283;K03283	GO:0005634//nucleus;GO:0005737//cytoplasm;GO:0005739//mitochondrion;GO:0005813//centrosome;GO:0005814//centriole;GO:0005815//microtubule organizing center;GO:0005829//cytosol;GO:0005856//cytoskeleton;GO:0005886//plasma membrane;GO:0008180//COP9 signalosome;GO:0016234//inclusion body;GO:0016235//aggresome;GO:0016323//basolateral plasma membrane;GO:0016324//apical plasma membrane;GO:0016607//nuclea…	GO:0000166//nucleotide binding;GO:0001664//G-protein coupled receptor binding;GO:0002020//protease binding;GO:0003714//transcription corepressor activity;GO:0005102//receptor binding;GO:0005515//protein binding;GO:0005524//ATP binding;GO:0016887//ATPase activity;GO:0019899//enzyme binding;GO:0031072//heat shock protein binding;GO:0031249//denatured protein binding;GO:0031625//ubiquitin protein li…	GO:0000723//telomere maintenance;GO:0006281//DNA repair;GO:0006402//mRNA catabolic process;GO:0006457//protein folding;GO:0006986//response to unfolded protein;GO:0007041//lysosomal transport;GO:0008285//negative regulation of cell proliferation;GO:0009408//response to heat;GO:0016192//vesicle-mediated transport;GO:0030308//negative regulation of cell growth;GO:0032436//positive regulation of pro…
3	ENSMUSG00000064370	mt-Cytb	37.174	14.5651	1.35178	3.71e-11	8.11e-07	mt-Cytb	mitochondrially encoded cytochrome b [Source:MGI Symbol;Acc:MGI:102501]	Metabolism;Organismal Systems;Human Diseases;Human Diseases;Human Diseases;Human Diseases;Metabolism;Organismal Systems	Global and overview maps;Environmental adaptation;Neurodegenerative diseases;Neurodegenerative diseases;Endocrine and metabolic diseases;Neurodegenerative diseases;Energy metabolism;Circulatory system	ko01100//Metabolic pathways;ko04714//Thermogenesis;ko05016//Huntington disease;ko05010//Alzheimer disease;ko04932//Non-alcoholic fatty liver disease (NAFLD);ko05012//Parkinson disease;ko00190//Oxidative phosphorylation;ko04260//Cardiac muscle contraction	K00412;K00412;K00412;K00412;K00412;K00412;K00412;K00412	GO:0005739//mitochondrion;GO:0005743//mitochondrial inner membrane;GO:0009535//chloroplast thylakoid membrane;GO:0016020//membrane;GO:0016021//integral component of membrane;GO:0031305//integral component of mitochondrial inner membrane;GO:0032991//macromolecular complex;GO:0045275//respiratory chain complex III;GO:0070469//respiratory chain	GO:0008121//ubiquinol-cytochrome-c reductase activity;GO:0009055//electron carrier activity;GO:0016491//oxidoreductase activity;GO:0044877//macromolecular complex binding;GO:0046872//metal ion binding	GO:0001666//response to hypoxia;GO:0006122//mitochondrial electron transport, ubiquinol to cytochrome c;GO:0007584//response to nutrient;GO:0009408//response to heat;GO:0009636//response to toxic substance;GO:0009725//response to hormone;GO:0010243//response to organonitrogen compound;GO:0014070//response to organic cyclic compound;GO:0015990//electron transport coupled proton transport;GO:002290…
3	ENSMUSG00000027620	Rbm39	19.1923	7.84868	1.29001	1.89e-10	4.13e-06	Rbm39	RNA binding motif protein 39 [Source:MGI Symbol;Acc:MGI:2157953]	-	-	-	-	GO:0005634//nucleus;GO:0005654//nucleoplasm;GO:0005815//microtubule organizing center;GO:0015630//microtubule cytoskeleton;GO:0016607//nuclear speck;GO:0032991//macromolecular complex	GO:0003676//nucleic acid binding;GO:0003713//transcription coactivator activity;GO:0003723//RNA binding;GO:0005515//protein binding	GO:0006351//transcription, DNA-templated;GO:0006397//mRNA processing;GO:0008380//RNA splicing;GO:1903508//positive regulation of nucleic acid-templated transcription
3	ENSMUSG00000064357	mt-Atp6	23.5711	8.74979	1.4297	6.64e-09	0.000145106	mt-Atp6	mitochondrially encoded ATP synthase 6 [Source:MGI Symbol;Acc:MGI:99927]	Metabolism;Organismal Systems;Human Diseases;Human Diseases;Human Diseases;Metabolism	Global and overview maps;Environmental adaptation;Neurodegenerative diseases;Neurodegenerative diseases;Neurodegenerative diseases;Energy metabolism	ko01100//Metabolic pathways;ko04714//Thermogenesis;ko05016//Huntington disease;ko05010//Alzheimer disease;ko05012//Parkinson disease;ko00190//Oxidative phosphorylation	K02126;K02126;K02126;K02126;K02126;K02126	GO:0005739//mitochondrion;GO:0005743//mitochondrial inner membrane;GO:0005753//mitochondrial proton-transporting ATP synthase complex;GO:0016020//membrane;GO:0016021//integral component of membrane;GO:0045259//proton-transporting ATP synthase complex;GO:0045263//proton-transporting ATP synthase complex, coupling factor F(o)	GO:0015078//hydrogen ion transmembrane transporter activity;GO:0016787//hydrolase activity;GO:0016887//ATPase activity;GO:0046933//proton-transporting ATP synthase activity, rotational mechanism	GO:0006754//ATP biosynthetic process;GO:0006811//ion transport;GO:0007568//aging;GO:0015986//ATP synthesis coupled proton transport;GO:0055093//response to hyperoxia
3	ENSMUSG00000029561	Oasl2	4.90429	0.778871	2.65459	1.71e-07	0.00374455	Oasl2	2'-5' oligoadenylate synthetase-like 2 [Source:MGI Symbol;Acc:MGI:1344390]	Human Diseases	Infectious diseases	ko05165//Human papillomavirus infection	K14608	GO:0005634//nucleus;GO:0005654//nucleoplasm;GO:0005829//cytosol	GO:0000166//nucleotide binding;GO:0001730//2'-5'-oligoadenylate synthetase activity;GO:0003723//RNA binding;GO:0003725//double-stranded RNA binding;GO:0005515//protein binding;GO:0005524//ATP binding;GO:0016740//transferase activity;GO:0016779//nucleotidyltransferase activity;GO:0046872//metal ion binding	GO:0002376//immune system process;GO:0006164//purine nucleotide biosynthetic process;GO:0006955//immune response;GO:0009615//response to virus;GO:0045071//negative regulation of viral genome replication;GO:0045087//innate immune response;GO:0051607//defense response to virus;GO:0060700//regulation of ribonuclease activity
3	ENSMUSG00000065947	mt-Nd4l	24.6321	9.68177	1.34719	4.99e-07	0.010906	mt-Nd4l	mitochondrially encoded NADH dehydrogenase 4L [Source:MGI Symbol;Acc:MGI:102497]	Metabolism;Organismal Systems;Organismal Systems;Human Diseases;Metabolism	Global and overview maps;Environmental adaptation;Nervous system;Neurodegenerative diseases;Energy metabolism	ko01100//Metabolic pathways;ko04714//Thermogenesis;ko04723//Retrograde endocannabinoid signaling;ko05012//Parkinson disease;ko00190//Oxidative phosphorylation	K03882;K03882;K03882;K03882;K03882	GO:0005739//mitochondrion;GO:0005747//mitochondrial respiratory chain complex I;GO:0016020//membrane;GO:0016021//integral component of membrane;GO:0030964//NADH dehydrogenase complex;GO:0031966//mitochondrial membrane;GO:0070469//respiratory chain	GO:0008137//NADH dehydrogenase (ubiquinone) activity;GO:0016491//oxidoreductase activity;GO:0016651//oxidoreductase activity, acting on NAD(P)H	GO:0042773//ATP synthesis coupled electron transport;GO:0055114//oxidation-reduction process
3	ENSMUSG00000038037	Socs1	8.76884	2.37915	1.88194	9.8e-07	0.0214059	Socs1	suppressor of cytokine signaling 1 [Source:MGI Symbol;Acc:MGI:1354910]	Environmental Information Processing;Human Diseases;Organismal Systems;Genetic Information Processing;Organismal Systems;Human Diseases;Organismal Systems;Human Diseases	Signal transduction;Cancers;Endocrine system;Folding, sorting and degradation;Development;Infectious diseases;Endocrine system;Endocrine and metabolic diseases	ko04630//Jak-STAT signaling pathway;ko05206//MicroRNAs in cancer;ko04910//Insulin signaling pathway;ko04120//Ubiquitin mediated proteolysis;ko04380//Osteoclast differentiation;ko05145//Toxoplasmosis;ko04917//Prolactin signaling pathway;ko04930//Type II diabetes mellitus	K04694;K04694;K04694;K04694;K04694;K04694;K04694;K04694	GO:0005634//nucleus;GO:0005654//nucleoplasm;GO:0005737//cytoplasm;GO:0005829//cytosol;GO:0005942//phosphatidylinositol 3-kinase complex;GO:0031410//cytoplasmic vesicle;GO:0036464//cytoplasmic ribonucleoprotein granule	GO:0005159//insulin-like growth factor receptor binding;GO:0005515//protein binding;GO:0019210//kinase inhibitor activity;GO:0019901//protein kinase binding;GO:0046935//1-phosphatidylinositol-3-kinase regulator activity	GO:0001932//regulation of protein phosphorylation;GO:0007259//JAK-STAT cascade;GO:0009968//negative regulation of signal transduction;GO:0010533//regulation of activation of Janus kinase activity;GO:0016567//protein ubiquitination;GO:0019221//cytokine-mediated signaling pathway;GO:0033673//negative regulation of kinase activity;GO:0035556//intracellular signal transduction;GO:0040008//regulation …
3	ENSMUSG00000057329	Bcl2	12.0815	2.50312	2.271	9.75e-06	0.213042	Bcl2	B cell leukemia/lymphoma 2 [Source:MGI Symbol;Acc:MGI:88138]	Human Diseases;Environmental Information Processing;Human Diseases;Cellular Processes;Cellular Processes;Human Diseases;Organismal Systems;Environmental Information Processing;Genetic Information Processing;Human Diseases;Organismal Systems;Human Diseases;Human Diseases;Human Diseases;Cellular Processes;Organismal Systems;Cellular Processes;Organismal Systems;Environmental Information Processing;…	Cancers;Signal transduction;Infectious diseases;Cellular community - eukaryotes;Cell growth and death;Infectious diseases;Immune system;Signal transduction;Folding, sorting and degradation;Cancers;Circulatory system;Infectious diseases;Cancers;Cardiovascular diseases;Cell growth and death;Endocrine system;Transport and catabolism;Nervous system;Signal transduction;Nervous system;Endocrine system;…	ko05200//Pathways in cancer;ko04151//PI3K-Akt signaling pathway;ko05169//Epstein-Barr virus infection;ko04510//Focal adhesion;ko04217//Necroptosis;ko05152//Tuberculosis;ko04621//NOD-like receptor signaling pathway;ko04630//Jak-STAT signaling pathway;ko04141//Protein processing in endoplasmic reticulum;ko05226//Gastric cancer;ko04261//Adrenergic signaling in cardiomyocytes;ko05161//Hepatitis B;ko0…	K02161;K02161;K02161;K02161;K02161;K02161;K02161;K02161;K02161;K02161;K02161;K02161;K02161;K02161;K02161;K02161;K02161;K02161;K02161;K02161;K02161;K02161;K02161;K02161;K02161;K02161;K02161;K02161;K02161;K02161;K02161;K02161;K02161;K02161;K02161	GO:0005634//nucleus;GO:0005654//nucleoplasm;GO:0005737//cytoplasm;GO:0005739//mitochondrion;GO:0005741//mitochondrial outer membrane;GO:0005783//endoplasmic reticulum;GO:0005789//endoplasmic reticulum membrane;GO:0005829//cytosol;GO:0016020//membrane;GO:0016021//integral component of membrane;GO:0031965//nuclear membrane;GO:0031966//mitochondrial membrane;GO:0032991//macromolecular complex;GO:004…	GO:0002020//protease binding;GO:0005515//protein binding;GO:0008134//transcription factor binding;GO:0015267//channel activity;GO:0016248//channel inhibitor activity;GO:0019903//protein phosphatase binding;GO:0031625//ubiquitin protein ligase binding;GO:0042802//identical protein binding;GO:0042803//protein homodimerization activity;GO:0043565//sequence-specific DNA binding;GO:0046982//protein he…	GO:0000209//protein polyubiquitination;GO:0000902//cell morphogenesis;GO:0001503//ossification;GO:0001541//ovarian follicle development;GO:0001656//metanephros development;GO:0001657//ureteric bud development;GO:0001658//branching involved in ureteric bud morphogenesis;GO:0001662//behavioral fear response;GO:0001776//leukocyte homeostasis;GO:0001782//B cell homeostasis;GO:0001822//kidney developm…
3	ENSMUSG00000035929	H2-Q4	13.0777	5.42703	1.26888	1.69e-05	0.369118	H2-Q4	histocompatibility 2, Q region locus 4 [Source:MGI Symbol;Acc:MGI:95933]	Human Diseases;Human Diseases;Cellular Processes;Human Diseases;Human Diseases;Human Diseases;Human Diseases;Human Diseases;Cellular Processes;Cellular Processes;Environmental Information Processing;Organismal Systems;Organismal Systems;Human Diseases;Human Diseases;Human Diseases;Human Diseases;Human Diseases	Infectious diseases;Infectious diseases;Transport and catabolism;Infectious diseases;Cancers;Infectious diseases;Infectious diseases;Infectious diseases;Cell growth and death;Transport and catabolism;Signaling molecules and interaction;Immune system;Immune system;Cardiovascular diseases;Immune diseases;Endocrine and metabolic diseases;Immune diseases;Immune diseases	ko05165//Human papillomavirus infection;ko05166//HTLV-I infection;ko04144//Endocytosis;ko05163//Human cytomegalovirus infection;ko05203//Viral carcinogenesis;ko05167//Kaposi sarcoma-associated herpesvirus infection;ko05169//Epstein-Barr virus infection;ko05168//Herpes simplex infection;ko04218//Cellular senescence;ko04145//Phagosome;ko04514//Cell adhesion molecules (CAMs);ko04650//Natural killer …	K06751;K06751;K06751;K06751;K06751;K06751;K06751;K06751;K06751;K06751;K06751;K06751;K06751;K06751;K06751;K06751;K06751;K06751	GO:0005615//extracellular space;GO:0005783//endoplasmic reticulum;GO:0005794//Golgi apparatus;GO:0005797//Golgi medial cisterna;GO:0005886//plasma membrane;GO:0009897//external side of plasma membrane;GO:0009986//cell surface;GO:0016021//integral component of membrane;GO:0042612//MHC class I protein complex;GO:0042824//MHC class I peptide loading complex;GO:0070971//endoplasmic reticulum exit site	GO:0005102//receptor binding;GO:0030881//beta-2-microglobulin binding;GO:0042277//peptide binding;GO:0042605//peptide antigen binding;GO:0042608//T cell receptor binding;GO:0042610//CD8 receptor binding;GO:0046977//TAP binding;GO:0046982//protein heterodimerization activity	GO:0001916//positive regulation of T cell mediated cytotoxicity;GO:0002476//antigen processing and presentation of endogenous peptide antigen via MHC class Ib;GO:0002486//antigen processing and presentation of endogenous peptide antigen via MHC class I via ER pathway, TAP-independent;GO:0006955//immune response
3	ENSMUSG00000008348	Ubc	14.0882	5.18142	1.44307	3.37e-05	0.736533	Ubc	ubiquitin C [Source:MGI Symbol;Acc:MGI:98889]	Organismal Systems	Endocrine system	ko03320//PPAR signaling pathway	K08770	GO:0005634//nucleus;GO:0005654//nucleoplasm;GO:0005737//cytoplasm;GO:0005829//cytosol;GO:0043209//myelin sheath	GO:0002020//protease binding;GO:0005515//protein binding;GO:0031386//protein tag;GO:0031625//ubiquitin protein ligase binding	GO:0016567//protein ubiquitination;GO:0019941//modification-dependent protein catabolic process
3	ENSMUSG00000051735	Rinl	11.7527	3.7138	1.66203	3.43e-05	0.749813	Rinl	Ras and Rab interactor-like [Source:MGI Symbol;Acc:MGI:2444024]	-	-	-	-	GO:0001726//ruffle;GO:0015629//actin cytoskeleton;GO:0031410//cytoplasmic vesicle;GO:0042995//cell projection	GO:0005085//guanyl-nucleotide exchange factor activity;GO:0005096//GTPase activator activity;GO:0005515//protein binding	GO:0006897//endocytosis;GO:0015031//protein transport;GO:0043547//positive regulation of GTPase activity
3	ENSMUSG00000020644	Id2	24.271	11.2404	1.11054	5.1e-05	1	Id2	inhibitor of DNA binding 2 [Source:MGI Symbol;Acc:MGI:96397]	Human Diseases;Environmental Information Processing;Cellular Processes;Environmental Information Processing	Cancers;Signal transduction;Cellular community - eukaryotes;Signal transduction	ko05202//Transcriptional misregulation in cancers;ko04390//Hippo signaling pathway;ko04550//Signaling pathways regulating pluripotency of stem cells;ko04350//TGF-beta signaling pathway	K17693;K17693;K17693;K17693	GO:0000785//chromatin;GO:0005634//nucleus;GO:0005737//cytoplasm;GO:0005829//cytosol;GO:0032991//macromolecular complex	GO:0001085//RNA polymerase II transcription factor binding;GO:0003700//transcription factor activity, sequence-specific DNA binding;GO:0005515//protein binding;GO:0008134//transcription factor binding;GO:0044325//ion channel binding;GO:0046983//protein dimerization activity	GO:0000122//negative regulation of transcription from RNA polymerase II promoter;GO:0001656//metanephros development;GO:0001779//natural killer cell differentiation;GO:0001966//thigmotaxis;GO:0002521//leukocyte differentiation;GO:0003149//membranous septum morphogenesis;GO:0003166//bundle of His development;GO:0007275//multicellular organism development;GO:0007507//heart development;GO:0007623//c…
3	ENSMUSG00000057322	Rpl38	32.7743	22.2496	0.558787	9.41e-05	1	Rpl38	ribosomal protein L38 [Source:MGI Symbol;Acc:MGI:1914921]	Genetic Information Processing	Translation	ko03010//Ribosome	K02923	GO:0005622//intracellular;GO:0005840//ribosome;GO:0014069//postsynaptic density;GO:0022625//cytosolic large ribosomal subunit;GO:0033291//eukaryotic 80S initiation complex;GO:0042788//polysomal ribosome;GO:0045202//synapse	GO:0003735//structural constituent of ribosome	GO:0001501//skeletal system development;GO:0001503//ossification;GO:0002181//cytoplasmic translation;GO:0006412//translation;GO:0006417//regulation of translation;GO:0007605//sensory perception of sound;GO:0034463//90S preribosome assembly;GO:0042474//middle ear morphogenesis;GO:0048318//axial mesoderm development
3	ENSMUSG00000019505	Ubb	68.0275	45.0677	0.594024	0.000113823	1	Ubb	ubiquitin B [Source:MGI Symbol;Acc:MGI:98888]	Cellular Processes;Human Diseases;Human Diseases;Cellular Processes	Transport and catabolism;Infectious diseases;Neurodegenerative diseases;Transport and catabolism	ko04144//Endocytosis;ko05167//Kaposi sarcoma-associated herpesvirus infection;ko05012//Parkinson disease;ko04137//Mitophagy - animal	K04551;K04551;K04551;K04551	GO:0005634//nucleus;GO:0005654//nucleoplasm;GO:0005737//cytoplasm;GO:0005739//mitochondrion;GO:0005829//cytosol;GO:0043005//neuron projection;GO:0043025//neuronal cell body;GO:0043209//myelin sheath	GO:0005515//protein binding;GO:0031386//protein tag;GO:0031625//ubiquitin protein ligase binding	GO:0007141//male meiosis I;GO:0007144//female meiosis I;GO:0008584//male gonad development;GO:0008585//female gonad development;GO:0016567//protein ubiquitination;GO:0019941//modification-dependent protein catabolic process;GO:0021888//hypothalamus gonadotrophin-releasing hormone neuron development;GO:0031398//positive regulation of protein ubiquitination;GO:0047497//mitochondrion transport along…
3	ENSMUSG00000035202	Lars2	27.7374	12.5257	1.14694	0.000158156	1	Lars2	leucyl-tRNA synthetase, mitochondrial [Source:MGI Symbol;Acc:MGI:2142973]	Genetic Information Processing	Translation	ko00970//Aminoacyl-tRNA biosynthesis	K01869	GO:0005739//mitochondrion;GO:0005759//mitochondrial matrix	GO:0000166//nucleotide binding;GO:0002161//aminoacyl-tRNA editing activity;GO:0004812//aminoacyl-tRNA ligase activity;GO:0004823//leucine-tRNA ligase activity;GO:0005524//ATP binding;GO:0016874//ligase activity	GO:0006412//translation;GO:0006418//tRNA aminoacylation for protein translation;GO:0006429//leucyl-tRNA aminoacylation;GO:0032543//mitochondrial translation
3	ENSMUSG00000052837	Junb	26.3654	15.2406	0.790723	0.000162995	1	Junb	jun B proto-oncogene [Source:MGI Symbol;Acc:MGI:96647]	Organismal Systems;Environmental Information Processing	Development;Signal transduction	ko04380//Osteoclast differentiation;ko04668//TNF signaling pathway	K09028;K09028	GO:0000790//nuclear chromatin;GO:0005634//nucleus;GO:0005654//nucleoplasm;GO:0005667//transcription factor complex;GO:0035976//AP1 complex	GO:0000977//RNA polymerase II regulatory region sequence-specific DNA binding;GO:0000978//RNA polymerase II core promoter proximal region sequence-specific DNA binding;GO:0000981//RNA polymerase II transcription factor activity, sequence-specific DNA binding;GO:0001228//transcriptional activator activity, RNA polymerase II transcription regulatory region sequence-specific binding;GO:0003677//DNA …	GO:0000122//negative regulation of transcription from RNA polymerase II promoter;GO:0001570//vasculogenesis;GO:0001649//osteoblast differentiation;GO:0001701//in utero embryonic development;GO:0001829//trophectodermal cell differentiation;GO:0006355//regulation of transcription, DNA-templated;GO:0006357//regulation of transcription from RNA polymerase II promoter;GO:0006366//transcription from RN…
3	ENSMUSG00000030156	Cd69	18.6198	5.93826	1.64873	0.000206968	1	Cd69	CD69 antigen [Source:MGI Symbol;Acc:MGI:88343]	-	-	-	-	GO:0009897//external side of plasma membrane;GO:0009986//cell surface;GO:0016020//membrane;GO:0016021//integral component of membrane;GO:0032991//macromolecular complex	GO:0005509//calcium ion binding;GO:0030246//carbohydrate binding;GO:0042803//protein homodimerization activity	GO:0035690//cellular response to drug
3	ENSMUSG00000037266	Rsrp1	10.0596	3.35579	1.58385	0.000261051	1	Rsrp1	arginine/serine rich protein 1 [Source:MGI Symbol;Acc:MGI:106498]	-	-	-	-	GO:0005575//cellular_component	-	GO:0008150//biological_process
3	ENSMUSG00000070327	Rnf213	7.29129	2.10298	1.79374	0.000322232	1	Rnf213	ring finger protein 213 [Source:MGI Symbol;Acc:MGI:1289196]	-	-	-	-	GO:0005730//nucleolus;GO:0005737//cytoplasm;GO:0005829//cytosol	GO:0004842//ubiquitin-protein transferase activity;GO:0016740//transferase activity;GO:0016787//hydrolase activity;GO:0016887//ATPase activity;GO:0046872//metal ion binding	GO:0001525//angiogenesis;GO:0002040//sprouting angiogenesis;GO:0006511//ubiquitin-dependent protein catabolic process;GO:0016567//protein ubiquitination;GO:0051260//protein homooligomerization;GO:0051865//protein autoubiquitination;GO:2000051//negative regulation of non-canonical Wnt signaling pathway
3	ENSMUSG00000030830	Itgal	6.72385	2.58548	1.37885	0.00111593	1	Itgal	integrin alpha L [Source:MGI Symbol;Acc:MGI:96606]	Human Diseases;Cellular Processes;Environmental Information Processing;Human Diseases;Environmental Information Processing;Organismal Systems;Organismal Systems;Human Diseases;Human Diseases;Human Diseases;Human Diseases	Infectious diseases;Cell motility;Signal transduction;Infectious diseases;Signaling molecules and interaction;Immune system;Immune system;Immune diseases;Cardiovascular diseases;Infectious diseases;Infectious diseases	ko05166//HTLV-I infection;ko04810//Regulation of actin cytoskeleton;ko04015//Rap1 signaling pathway;ko05169//Epstein-Barr virus infection;ko04514//Cell adhesion molecules (CAMs);ko04650//Natural killer cell mediated cytotoxicity;ko04670//Leukocyte transendothelial migration;ko05323//Rheumatoid arthritis;ko05416//Viral myocarditis;ko05150//Staphylococcus aureus infection;ko05144//Malaria	K05718;K05718;K05718;K05718;K05718;K05718;K05718;K05718;K05718;K05718;K05718	GO:0001772//immunological synapse;GO:0005886//plasma membrane;GO:0005911//cell-cell junction;GO:0008305//integrin complex;GO:0009897//external side of plasma membrane;GO:0009986//cell surface;GO:0016020//membrane;GO:0016021//integral component of membrane;GO:0034687//integrin alphaL-beta2 complex	GO:0030369//ICAM-3 receptor activity;GO:0044877//macromolecular complex binding;GO:0046872//metal ion binding;GO:0046982//protein heterodimerization activity;GO:0050839//cell adhesion molecule binding	GO:0002291//T cell activation via T cell receptor contact with antigen bound to MHC molecule on antigen presenting cell;GO:0006909//phagocytosis;GO:0007155//cell adhesion;GO:0007157//heterophilic cell-cell adhesion via plasma membrane cell adhesion molecules;GO:0007159//leukocyte cell-cell adhesion;GO:0007160//cell-matrix adhesion;GO:0007166//cell surface receptor signaling pathway;GO:0007229//in…
3	ENSMUSG00000025357	Dgka	5.47066	1.35477	2.01367	0.00151084	1	Dgka	diacylglycerol kinase, alpha [Source:MGI Symbol;Acc:MGI:102952]	Metabolism;Environmental Information Processing;Human Diseases;Environmental Information Processing;Metabolism;Metabolism	Global and overview maps;Signal transduction;Cancers;Signal transduction;Lipid metabolism;Lipid metabolism	ko01100//Metabolic pathways;ko04072//Phospholipase D signaling pathway;ko05231//Choline metabolism in cancer;ko04070//Phosphatidylinositol signaling system;ko00564//Glycerophospholipid metabolism;ko00561//Glycerolipid metabolism	K00901;K00901;K00901;K00901;K00901;K00901	GO:0005829//cytosol;GO:0005886//plasma membrane	GO:0000166//nucleotide binding;GO:0003951//NAD+ kinase activity;GO:0004143//diacylglycerol kinase activity;GO:0005509//calcium ion binding;GO:0005524//ATP binding;GO:0005543//phospholipid binding;GO:0016301//kinase activity;GO:0016740//transferase activity;GO:0046872//metal ion binding	GO:0006654//phosphatidic acid biosynthetic process;GO:0007165//signal transduction;GO:0007205//protein kinase C-activating G-protein coupled receptor signaling pathway;GO:0016310//phosphorylation;GO:0035556//intracellular signal transduction;GO:0046339//diacylglycerol metabolic process;GO:0046486//glycerolipid metabolic process;GO:0046834//lipid phosphorylation
3	ENSMUSG00000005483	Dnajb1	6.60447	1.91246	1.78801	0.00185484	1	Dnajb1	DnaJ heat shock protein family (Hsp40) member B1 [Source:MGI Symbol;Acc:MGI:1931874]	Human Diseases;Genetic Information Processing	Infectious diseases;Folding, sorting and degradation	ko05164//Influenza A;ko04141//Protein processing in endoplasmic reticulum	K09507;K09507	GO:0005634//nucleus;GO:0005730//nucleolus;GO:0005737//cytoplasm;GO:0005829//cytosol;GO:0014069//postsynaptic density;GO:0043025//neuronal cell body;GO:0043197//dendritic spine;GO:0098794//postsynapse;GO:0099524//postsynaptic cytosol	GO:0001671//ATPase activator activity;GO:0003714//transcription corepressor activity;GO:0030544//Hsp70 protein binding;GO:0044183//protein binding involved in protein folding;GO:0051082//unfolded protein binding;GO:0051087//chaperone binding;GO:0051117//ATPase binding	GO:0006457//protein folding;GO:0032781//positive regulation of ATPase activity;GO:0051085//chaperone mediated protein folding requiring cofactor;GO:0090084//negative regulation of inclusion body assembly;GO:0097201//negative regulation of transcription from RNA polymerase II promoter in response to stress
3	ENSMUSG00000046718	Bst2	17.7481	7.76845	1.19197	0.00244333	1	Bst2	bone marrow stromal cell antigen 2 [Source:MGI Symbol;Acc:MGI:1916800]	-	-	-	-	GO:0005737//cytoplasm;GO:0005768//endosome;GO:0005770//late endosome;GO:0005794//Golgi apparatus;GO:0005886//plasma membrane;GO:0009986//cell surface;GO:0016020//membrane;GO:0016021//integral component of membrane;GO:0016324//apical plasma membrane;GO:0031225//anchored component of membrane;GO:0045121//membrane raft	GO:0008191//metalloendopeptidase inhibitor activity	GO:0002376//immune system process;GO:0002737//negative regulation of plasmacytoid dendritic cell cytokine production;GO:0009615//response to virus;GO:0010951//negative regulation of endopeptidase activity;GO:0030308//negative regulation of cell growth;GO:0030336//negative regulation of cell migration;GO:0032956//regulation of actin cytoskeleton organization;GO:0034341//response to interferon-gamm…
3	ENSMUSG00000056708	Ier5	6.57559	2.61632	1.32958	0.00308066	1	Ier5	immediate early response 5 [Source:MGI Symbol;Acc:MGI:1337072]	-	-	-	-	GO:0000159//protein phosphatase type 2A complex;GO:0005634//nucleus;GO:0005737//cytoplasm	GO:0042802//identical protein binding	GO:0034605//cellular response to heat;GO:0042127//regulation of cell proliferation;GO:0045944//positive regulation of transcription from RNA polymerase II promoter;GO:1900036//positive regulation of cellular response to heat
3	ENSMUSG00000054452	Tle5	5.24789	1.16809	2.16758	0.00352865	1	Tle5	TLE family member 5, transcriptional modulator [Source:MGI Symbol;Acc:MGI:95806]	-	-	-	-	GO:0005634//nucleus;GO:0005654//nucleoplasm;GO:0005667//transcription factor complex	GO:0003714//transcription corepressor activity;GO:0005515//protein binding;GO:0042802//identical protein binding;GO:0070491//repressing transcription factor binding	GO:0000122//negative regulation of transcription from RNA polymerase II promoter;GO:0001501//skeletal system development;GO:0006355//regulation of transcription, DNA-templated;GO:0006357//regulation of transcription from RNA polymerase II promoter;GO:0010629//negative regulation of gene expression;GO:0016055//Wnt signaling pathway;GO:0031668//cellular response to extracellular stimulus;GO:0032091…
3	ENSMUSG00000023274	Cd4	4.88509	1.79347	1.44563	0.0064591	1	Cd4	CD4 antigen [Source:MGI Symbol;Acc:MGI:88335]	Environmental Information Processing;Environmental Information Processing;Organismal Systems;Organismal Systems;Organismal Systems;Organismal Systems;Organismal Systems;Human Diseases	Signaling molecules and interaction;Signaling molecules and interaction;Immune system;Immune system;Immune system;Immune system;Immune system;Immune diseases	ko04060//Cytokine-cytokine receptor interaction;ko04514//Cell adhesion molecules (CAMs);ko04659//Th17 cell differentiation;ko04660//T cell receptor signaling pathway;ko04640//Hematopoietic cell lineage;ko04658//Th1 and Th2 cell differentiation;ko04612//Antigen processing and presentation;ko05340//Primary immunodeficiency	K06454;K06454;K06454;K06454;K06454;K06454;K06454;K06454	GO:0005788//endoplasmic reticulum lumen;GO:0005789//endoplasmic reticulum membrane;GO:0005886//plasma membrane;GO:0005887//integral component of plasma membrane;GO:0009897//external side of plasma membrane;GO:0009986//cell surface;GO:0016020//membrane;GO:0016021//integral component of membrane;GO:0045121//membrane raft	GO:0005102//receptor binding;GO:0005515//protein binding;GO:0008270//zinc ion binding;GO:0015026//coreceptor activity;GO:0019865//immunoglobulin binding;GO:0019899//enzyme binding;GO:0019901//protein kinase binding;GO:0042011//interleukin-16 binding;GO:0042012//interleukin-16 receptor activity;GO:0042289//MHC class II protein binding;GO:0042802//identical protein binding;GO:0042803//protein homod…	GO:0001816//cytokine production;GO:0001934//positive regulation of protein phosphorylation;GO:0002250//adaptive immune response;GO:0002376//immune system process;GO:0006948//induction by virus of host cell-cell fusion;GO:0006955//immune response;GO:0007155//cell adhesion;GO:0007166//cell surface receptor signaling pathway;GO:0010524//positive regulation of calcium ion transport into cytosol;GO:00…
3	ENSMUSG00000035247	Hectd1	4.26094	1.02794	2.05141	0.00705651	1	Hectd1	HECT domain E3 ubiquitin protein ligase 1 [Source:MGI Symbol;Acc:MGI:2384768]	-	-	-	-	-	GO:0004842//ubiquitin-protein transferase activity;GO:0005515//protein binding;GO:0016740//transferase activity;GO:0046872//metal ion binding;GO:0061630//ubiquitin protein ligase activity	GO:0001779//natural killer cell differentiation;GO:0001843//neural tube closure;GO:0001892//embryonic placenta development;GO:0003170//heart valve development;GO:0003281//ventricular septum development;GO:0016567//protein ubiquitination;GO:0035904//aorta development;GO:0051865//protein autoubiquitination;GO:0060707//trophoblast giant cell differentiation;GO:0060708//spongiotrophoblast differentia…
3	ENSMUSG00000034422	Parp14	5.31176	1.63562	1.69935	0.00947794	1	Parp14	poly (ADP-ribose) polymerase family, member 14 [Source:MGI Symbol;Acc:MGI:1919489]	-	-	-	-	GO:0005634//nucleus;GO:0005737//cytoplasm;GO:0005829//cytosol	GO:0003950//NAD+ ADP-ribosyltransferase activity;GO:0005515//protein binding;GO:0016740//transferase activity;GO:0016757//transferase activity, transferring glycosyl groups;GO:0019899//enzyme binding;GO:0070403//NAD+ binding;GO:1990404//protein ADP-ribosylase activity	GO:0002376//immune system process;GO:0006471//protein ADP-ribosylation;GO:0010629//negative regulation of gene expression;GO:0042531//positive regulation of tyrosine phosphorylation of STAT protein;GO:0042532//negative regulation of tyrosine phosphorylation of STAT protein;GO:0045087//innate immune response;GO:0060336//negative regulation of interferon-gamma-mediated signaling pathway;GO:0070212/…
4	ENSMUSG00000062524	Ncr1	7.0898	0.0194094	8.51284	2.34e-177	5.12e-173	Ncr1	natural cytotoxicity triggering receptor 1 [Source:MGI Symbol;Acc:MGI:1336212]	Organismal Systems	Immune system	ko04650//Natural killer cell mediated cytotoxicity	K06741	GO:0016020//membrane;GO:0016021//integral component of membrane	-	-
4	ENSMUSG00000079298	Klrb1b	3.36128	0.0272415	6.94706	2.01e-116	4.38e-112	Klrb1b	killer cell lectin-like receptor subfamily B member 1B [Source:MGI Symbol;Acc:MGI:107539]	Human Diseases	Infectious diseases	ko05144//Malaria	K06543	GO:0005886//plasma membrane;GO:0005887//integral component of plasma membrane;GO:0009897//external side of plasma membrane;GO:0016020//membrane;GO:0016021//integral component of membrane	GO:0005515//protein binding;GO:0030246//carbohydrate binding;GO:0038023//signaling receptor activity;GO:0042803//protein homodimerization activity	GO:0045953//negative regulation of natural killer cell mediated cytotoxicity
4	ENSMUSG00000027562	Car2	3.65448	0.0406518	6.4902	1.32e-99	2.87e-95	Car2	carbonic anhydrase 2 [Source:MGI Symbol;Acc:MGI:88269]	Organismal Systems;Organismal Systems;Organismal Systems;Organismal Systems;Organismal Systems;Metabolism	Digestive system;Digestive system;Digestive system;Excretory system;Excretory system;Energy metabolism	ko04972//Pancreatic secretion;ko04971//Gastric acid secretion;ko04976//Bile secretion;ko04966//Collecting duct acid secretion;ko04964//Proximal tubule bicarbonate reclamation;ko00910//Nitrogen metabolism	K18245;K18245;K18245;K18245;K18245;K18245	GO:0005615//extracellular space;GO:0005737//cytoplasm;GO:0005829//cytosol;GO:0005886//plasma membrane;GO:0005902//microvillus;GO:0016020//membrane;GO:0016323//basolateral plasma membrane;GO:0030424//axon;GO:0043209//myelin sheath;GO:0045177//apical part of cell	GO:0004064//arylesterase activity;GO:0004089//carbonate dehydratase activity;GO:0008270//zinc ion binding;GO:0016829//lyase activity;GO:0046872//metal ion binding	GO:0001822//kidney development;GO:0002009//morphogenesis of an epithelium;GO:0006885//regulation of pH;GO:0009268//response to pH;GO:0010033//response to organic substance;GO:0010043//response to zinc ion;GO:0015670//carbon dioxide transport;GO:0032230//positive regulation of synaptic transmission, GABAergic;GO:0032849//positive regulation of cellular pH reduction;GO:0038166//angiotensin-activate…
4	ENSMUSG00000030579	Tyrobp	30.2489	1.28072	4.56185	3.19e-92	6.96e-88	Tyrobp	TYRO protein tyrosine kinase binding protein [Source:MGI Symbol;Acc:MGI:1277211]	Organismal Systems;Organismal Systems	Immune system;Development	ko04650//Natural killer cell mediated cytotoxicity;ko04380//Osteoclast differentiation	K07992;K07992	GO:0005623//cell;GO:0005886//plasma membrane;GO:0009986//cell surface;GO:0016020//membrane;GO:0016021//integral component of membrane	GO:0005102//receptor binding;GO:0005515//protein binding;GO:0016301//kinase activity;GO:0042802//identical protein binding;GO:0046872//metal ion binding	GO:0002274//myeloid leukocyte activation;GO:0002281//macrophage activation involved in immune response;GO:0002282//microglial cell activation involved in immune response;GO:0002283//neutrophil activation involved in immune response;GO:0002376//immune system process;GO:0007229//integrin-mediated signaling pathway;GO:0010628//positive regulation of gene expression;GO:0016310//phosphorylation;GO:003…
4	ENSMUSG00000058715	Fcer1g	38.6911	1.56257	4.63001	2.3e-89	5.02e-85	Fcer1g	Fc receptor, IgE, high affinity I, gamma polypeptide [Source:MGI Symbol;Acc:MGI:95496]	Human Diseases;Environmental Information Processing;Organismal Systems;Organismal Systems;Environmental Information Processing;Organismal Systems;Organismal Systems;Human Diseases	Infectious diseases;Signal transduction;Immune system;Immune system;Signal transduction;Immune system;Immune system;Immune diseases	ko05152//Tuberculosis;ko04072//Phospholipase D signaling pathway;ko04650//Natural killer cell mediated cytotoxicity;ko04611//Platelet activation;ko04071//Sphingolipid signaling pathway;ko04625//C-type lectin receptor signaling pathway;ko04664//Fc epsilon RI signaling pathway;ko05310//Asthma	K07983;K07983;K07983;K07983;K07983;K07983;K07983;K07983	GO:0005886//plasma membrane;GO:0005887//integral component of plasma membrane;GO:0009897//external side of plasma membrane;GO:0009986//cell surface;GO:0016020//membrane;GO:0016021//integral component of membrane;GO:0032998//Fc-epsilon receptor I complex;GO:0045121//membrane raft	GO:0004888//transmembrane signaling receptor activity;GO:0005515//protein binding;GO:0019767//IgE receptor activity;GO:0019863//IgE binding;GO:0019864//IgG binding;GO:0042803//protein homodimerization activity;GO:0046872//metal ion binding	GO:0001798//positive regulation of type IIa hypersensitivity;GO:0001805//positive regulation of type III hypersensitivity;GO:0001812//positive regulation of type I hypersensitivity;GO:0002283//neutrophil activation involved in immune response;GO:0002292//T cell differentiation involved in immune response;GO:0002376//immune system process;GO:0002431//Fc receptor mediated stimulatory signaling path…
4	ENSMUSG00000050241	Klre1	7.41249	0.489259	3.92129	3.21e-89	7.02e-85	Klre1	killer cell lectin-like receptor family E member 1 [Source:MGI Symbol;Acc:MGI:2662547]	-	-	-	-	GO:0005886//plasma membrane;GO:0005887//integral component of plasma membrane;GO:0009897//external side of plasma membrane;GO:0009986//cell surface;GO:0016020//membrane;GO:0016021//integral component of membrane	GO:0004888//transmembrane signaling receptor activity;GO:0019903//protein phosphatase binding;GO:0030246//carbohydrate binding;GO:0042802//identical protein binding;GO:0042803//protein homodimerization activity	GO:0002223//stimulatory C-type lectin receptor signaling pathway;GO:0002859//negative regulation of natural killer cell mediated cytotoxicity directed against tumor cell target;GO:0030101//natural killer cell activation;GO:0032729//positive regulation of interferon-gamma production;GO:0045954//positive regulation of natural killer cell mediated cytotoxicity
4	ENSMUSG00000041515	Irf8	9.97033	0.205903	5.5976	1.35e-86	2.94e-82	Irf8	interferon regulatory factor 8 [Source:MGI Symbol;Acc:MGI:96395]	Human Diseases	Infectious diseases	ko05133//Pertussis	K10155	GO:0005634//nucleus;GO:0005654//nucleoplasm;GO:0005737//cytoplasm	GO:0000977//RNA polymerase II regulatory region sequence-specific DNA binding;GO:0000978//RNA polymerase II core promoter proximal region sequence-specific DNA binding;GO:0000981//RNA polymerase II transcription factor activity, sequence-specific DNA binding;GO:0001227//transcriptional repressor activity, RNA polymerase II transcription regulatory region sequence-specific binding;GO:0003677//DNA …	GO:0000122//negative regulation of transcription from RNA polymerase II promoter;GO:0002376//immune system process;GO:0006355//regulation of transcription, DNA-templated;GO:0006909//phagocytosis;GO:0006914//autophagy;GO:0006955//immune response;GO:0009617//response to bacterium;GO:0030099//myeloid cell differentiation;GO:0032729//positive regulation of interferon-gamma production;GO:0032735//posi…
4	ENSMUSG00000026576	Atp1b1	1.90616	0.0174002	6.77542	4.13e-82	9.03e-78	Atp1b1	ATPase, Na+/K+ transporting, beta 1 polypeptide [Source:MGI Symbol;Acc:MGI:88108]	Environmental Information Processing;Environmental Information Processing;Organismal Systems;Organismal Systems;Organismal Systems;Organismal Systems;Organismal Systems;Organismal Systems;Organismal Systems;Organismal Systems;Organismal Systems;Organismal Systems;Organismal Systems;Organismal Systems;Organismal Systems;Organismal Systems;Organismal Systems;Organismal Systems	Signal transduction;Signal transduction;Circulatory system;Endocrine system;Endocrine system;Digestive system;Digestive system;Endocrine system;Circulatory system;Digestive system;Digestive system;Endocrine system;Digestive system;Excretory system;Digestive system;Digestive system;Excretory system;Excretory system	ko04024//cAMP signaling pathway;ko04022//cGMP - PKG signaling pathway;ko04261//Adrenergic signaling in cardiomyocytes;ko04919//Thyroid hormone signaling pathway;ko04925//Aldosterone synthesis and secretion;ko04972//Pancreatic secretion;ko04974//Protein digestion and absorption;ko04911//Insulin secretion;ko04260//Cardiac muscle contraction;ko04970//Salivary secretion;ko04971//Gastric acid secretio…	K01540;K01540;K01540;K01540;K01540;K01540;K01540;K01540;K01540;K01540;K01540;K01540;K01540;K01540;K01540;K01540;K01540;K01540	GO:0005886//plasma membrane;GO:0005890//sodium:potassium-exchanging ATPase complex;GO:0005901//caveola;GO:0014704//intercalated disc;GO:0016020//membrane;GO:0016021//integral component of membrane;GO:0016323//basolateral plasma membrane;GO:0016324//apical plasma membrane;GO:0042383//sarcolemma;GO:0043209//myelin sheath	GO:0001671//ATPase activator activity;GO:0005391//sodium:potassium-exchanging ATPase activity;GO:0005515//protein binding;GO:0005524//ATP binding;GO:0008022//protein C-terminus binding;GO:0008144//drug binding;GO:0016887//ATPase activity;GO:0019901//protein kinase binding;GO:0030955//potassium ion binding;GO:0031402//sodium ion binding;GO:0051117//ATPase binding	GO:0001666//response to hypoxia;GO:0006811//ion transport;GO:0006813//potassium ion transport;GO:0006814//sodium ion transport;GO:0006874//cellular calcium ion homeostasis;GO:0006883//cellular sodium ion homeostasis;GO:0007155//cell adhesion;GO:0010248//establishment or maintenance of transmembrane electrochemical gradient;GO:0010468//regulation of gene expression;GO:0010882//regulation of cardia…
4	ENSMUSG00000030325	Klrb1c	7.87182	0.369572	4.41277	1.53e-75	3.34e-71	Klrb1c	killer cell lectin-like receptor subfamily B member 1C [Source:MGI Symbol;Acc:MGI:107538]	Organismal Systems;Human Diseases	Immune system;Infectious diseases	ko04650//Natural killer cell mediated cytotoxicity;ko05144//Malaria	K06543;K06543	GO:0016020//membrane;GO:0016021//integral component of membrane	GO:0030246//carbohydrate binding	-
4	ENSMUSG00000026573	Xcl1	17.2711	0.305725	5.81998	2.31e-73	5.05e-69	Xcl1	chemokine (C motif) ligand 1 [Source:MGI Symbol;Acc:MGI:104593]	Environmental Information Processing;Organismal Systems	Signaling molecules and interaction;Immune system	ko04060//Cytokine-cytokine receptor interaction;ko04062//Chemokine signaling pathway	K05507;K05507	GO:0005576//extracellular region;GO:0005615//extracellular space;GO:0005623//cell	GO:0005125//cytokine activity;GO:0008009//chemokine activity;GO:0042379//chemokine receptor binding;GO:0042803//protein homodimerization activity;GO:0048020//CCR chemokine receptor binding	GO:0001916//positive regulation of T cell mediated cytotoxicity;GO:0002548//monocyte chemotaxis;GO:0002690//positive regulation of leukocyte chemotaxis;GO:0002725//negative regulation of T cell cytokine production;GO:0002726//positive regulation of T cell cytokine production;GO:0002839//positive regulation of immune response to tumor cell;GO:0006935//chemotaxis;GO:0006954//inflammatory response;G…
4	ENSMUSG00000079852	Klra4	3.32532	0.0106421	8.28757	1.12e-66	2.45e-62	Klra4	killer cell lectin-like receptor, subfamily A, member 4 [Source:MGI Symbol;Acc:MGI:101904]	-	-	-	-	GO:0005886//plasma membrane;GO:0009897//external side of plasma membrane;GO:0009986//cell surface;GO:0016020//membrane;GO:0016021//integral component of membrane	GO:0005515//protein binding;GO:0030246//carbohydrate binding	GO:0007155//cell adhesion
4	ENSMUSG00000067599	Klra7	4.11249	0.0404729	6.66691	1.69e-64	3.7e-60	Klra7	killer cell lectin-like receptor, subfamily A, member 7 [Source:MGI Symbol;Acc:MGI:101901]	-	-	-	-	GO:0005886//plasma membrane;GO:0009897//external side of plasma membrane;GO:0016020//membrane;GO:0016021//integral component of membrane	GO:0030246//carbohydrate binding	GO:0007155//cell adhesion
4	ENSMUSG00000043932	Klri2	2.00323	0.0222597	6.49175	4.74e-63	1.04e-58	Klri2	killer cell lectin-like receptor family I member 2 [Source:MGI Symbol;Acc:MGI:2443965]	-	-	-	-	GO:0005886//plasma membrane;GO:0005887//integral component of plasma membrane;GO:0016020//membrane;GO:0016021//integral component of membrane	GO:0003674//molecular_function;GO:0030246//carbohydrate binding	GO:0008150//biological_process
4	ENSMUSG00000033024	Klra9	2.61217	0.0745402	5.13109	1.43e-46	3.12e-42	Klra9	killer cell lectin-like receptor subfamily A, member 9 [Source:MGI Symbol;Acc:MGI:1321153]	-	-	-	-	GO:0005886//plasma membrane;GO:0016020//membrane;GO:0016021//integral component of membrane	GO:0030246//carbohydrate binding	-
4	ENSMUSG00000026581	Sell	2.62355	0.136649	4.26297	6.6e-46	1.44e-41	Sell	selectin, lymphocyte [Source:MGI Symbol;Acc:MGI:98279]	Environmental Information Processing	Signaling molecules and interaction	ko04514//Cell adhesion molecules (CAMs)	K06495	GO:0005886//plasma membrane;GO:0005887//integral component of plasma membrane;GO:0009897//external side of plasma membrane;GO:0009986//cell surface;GO:0016020//membrane;GO:0016021//integral component of membrane	GO:0002020//protease binding;GO:0005509//calcium ion binding;GO:0005515//protein binding;GO:0030246//carbohydrate binding;GO:0046872//metal ion binding;GO:0050839//cell adhesion molecule binding;GO:0051861//glycolipid binding;GO:0070492//oligosaccharide binding	GO:0007155//cell adhesion;GO:0016339//calcium-dependent cell-cell adhesion via plasma membrane cell adhesion molecules;GO:0033198//response to ATP;GO:0042981//regulation of apoptotic process;GO:0050900//leukocyte migration;GO:0050901//leukocyte tethering or rolling;GO:0090023//positive regulation of neutrophil chemotaxis
4	ENSMUSG00000030154	Klrb1f	1.60748	0.065689	4.61301	1.36e-41	2.98e-37	Klrb1f	killer cell lectin-like receptor subfamily B member 1F [Source:MGI Symbol;Acc:MGI:2442965]	Human Diseases	Infectious diseases	ko05144//Malaria	K06543	GO:0005886//plasma membrane;GO:0009986//cell surface;GO:0016020//membrane;GO:0016021//integral component of membrane	GO:0005515//protein binding;GO:0030246//carbohydrate binding;GO:0038023//signaling receptor activity	-
4	ENSMUSG00000040751	Lat2	2.14653	0.146174	3.87625	7.17e-33	1.57e-28	Lat2	linker for activation of T cells family, member 2 [Source:MGI Symbol;Acc:MGI:1926479]	-	-	-	-	GO:0005886//plasma membrane;GO:0016020//membrane;GO:0016021//integral component of membrane;GO:0042629//mast cell granule;GO:0045121//membrane raft	GO:0042169//SH2 domain binding	GO:0002250//adaptive immune response;GO:0002376//immune system process;GO:0002764//immune response-regulating signaling pathway;GO:0019722//calcium-mediated signaling;GO:0035556//intracellular signal transduction;GO:0042113//B cell activation;GO:0043303//mast cell degranulation;GO:0050853//B cell receptor signaling pathway
4	ENSMUSG00000023132	Gzma	83.6568	7.65813	3.44942	7.29e-31	1.59e-26	Gzma	granzyme A [Source:MGI Symbol;Acc:MGI:109266]	Environmental Information Processing	Signaling molecules and interaction	ko04080//Neuroactive ligand-receptor interaction	K01352	GO:0005576//extracellular region;GO:0005634//nucleus	GO:0004252//serine-type endopeptidase activity;GO:0008233//peptidase activity;GO:0008236//serine-type peptidase activity;GO:0016787//hydrolase activity;GO:0042803//protein homodimerization activity	GO:0006508//proteolysis;GO:0006915//apoptotic process;GO:0009617//response to bacterium;GO:0019835//cytolysis;GO:0032078//negative regulation of endodeoxyribonuclease activity;GO:0043065//positive regulation of apoptotic process;GO:0043392//negative regulation of DNA binding;GO:0051354//negative regulation of oxidoreductase activity;GO:0051603//proteolysis involved in cellular protein catabolic p…
4	ENSMUSG00000030342	Cd9	3.59174	0.438204	3.03501	6.58e-27	1.44e-22	Cd9	CD9 antigen [Source:MGI Symbol;Acc:MGI:88348]	Organismal Systems	Immune system	ko04640//Hematopoietic cell lineage	K06460	GO:0005576//extracellular region;GO:0005886//plasma membrane;GO:0005887//integral component of plasma membrane;GO:0009897//external side of plasma membrane;GO:0009986//cell surface;GO:0016020//membrane;GO:0016021//integral component of membrane;GO:0016324//apical plasma membrane;GO:0032991//macromolecular complex;GO:0070062//extracellular exosome	GO:0005178//integrin binding;GO:0005515//protein binding	GO:0007155//cell adhesion;GO:0007338//single fertilization;GO:0007342//fusion of sperm to egg plasma membrane;GO:0007420//brain development;GO:0008285//negative regulation of cell proliferation;GO:0009414//response to water deprivation;GO:0014003//oligodendrocyte development;GO:0014905//myoblast fusion involved in skeletal muscle regeneration;GO:0030913//paranodal junction assembly;GO:0031623//re…
4	ENSMUSG00000054892	Txk	4.41905	0.870986	2.34301	1.27e-25	2.78e-21	Txk	TXK tyrosine kinase [Source:MGI Symbol;Acc:MGI:102960]	Organismal Systems	Immune system	ko04670//Leukocyte transendothelial migration	K08016	GO:0005634//nucleus;GO:0005737//cytoplasm;GO:0005886//plasma membrane;GO:0016020//membrane	GO:0000166//nucleotide binding;GO:0000978//RNA polymerase II core promoter proximal region sequence-specific DNA binding;GO:0001012//RNA polymerase II regulatory region DNA binding;GO:0001228//transcriptional activator activity, RNA polymerase II transcription regulatory region sequence-specific binding;GO:0003677//DNA binding;GO:0004672//protein kinase activity;GO:0004713//protein tyrosine kinas…	GO:0001816//cytokine production;GO:0001865//NK T cell differentiation;GO:0002250//adaptive immune response;GO:0002376//immune system process;GO:0006357//regulation of transcription from RNA polymerase II promoter;GO:0006468//protein phosphorylation;GO:0007202//activation of phospholipase C activity;GO:0016310//phosphorylation;GO:0018108//peptidyl-tyrosine phosphorylation;GO:0032609//interferon-ga…
4	ENSMUSG00000028214	Gem	5.15451	0.616237	3.06428	2.57e-25	5.61e-21	Gem	GTP binding protein (gene overexpressed in skeletal muscle) [Source:MGI Symbol;Acc:MGI:99844]	-	-	-	-	GO:0005634//nucleus;GO:0005886//plasma membrane;GO:0009898//cytoplasmic side of plasma membrane;GO:0016020//membrane;GO:0030496//midbody;GO:0051233//spindle midzone;GO:0072686//mitotic spindle	GO:0000166//nucleotide binding;GO:0000287//magnesium ion binding;GO:0003924//GTPase activity;GO:0005246//calcium channel regulator activity;GO:0005515//protein binding;GO:0005525//GTP binding;GO:0019003//GDP binding	GO:0000278//mitotic cell cycle;GO:0007165//signal transduction;GO:0051276//chromosome organization;GO:0051310//metaphase plate congression;GO:1901842//negative regulation of high voltage-gated calcium channel activity
4	ENSMUSG00000052736	Klrc2	2.16672	0.191675	3.49878	7.69e-24	1.68e-19	Klrc2	killer cell lectin-like receptor subfamily C, member 2 [Source:MGI Symbol;Acc:MGI:1336162]	Organismal Systems;Organismal Systems	Immune system;Immune system	ko04650//Natural killer cell mediated cytotoxicity;ko04612//Antigen processing and presentation	K06541;K06541	GO:0009897//external side of plasma membrane;GO:0016020//membrane;GO:0016021//integral component of membrane	GO:0030246//carbohydrate binding	-
4	ENSMUSG00000068227	Il2rb	10.9669	3.17644	1.78768	7.28e-22	1.59e-17	Il2rb	interleukin 2 receptor, beta chain [Source:MGI Symbol;Acc:MGI:96550]	Human Diseases;Environmental Information Processing;Environmental Information Processing;Human Diseases;Cellular Processes;Human Diseases;Environmental Information Processing;Human Diseases;Organismal Systems;Organismal Systems	Cancers;Signal transduction;Signaling molecules and interaction;Infectious diseases;Transport and catabolism;Cancers;Signal transduction;Infectious diseases;Immune system;Immune system	ko05200//Pathways in cancer;ko04151//PI3K-Akt signaling pathway;ko04060//Cytokine-cytokine receptor interaction;ko05166//HTLV-I infection;ko04144//Endocytosis;ko05202//Transcriptional misregulation in cancers;ko04630//Jak-STAT signaling pathway;ko05162//Measles;ko04659//Th17 cell differentiation;ko04658//Th1 and Th2 cell differentiation	K05069;K05069;K05069;K05069;K05069;K05069;K05069;K05069;K05069;K05069	GO:0005886//plasma membrane;GO:0009897//external side of plasma membrane;GO:0009986//cell surface;GO:0016020//membrane;GO:0016021//integral component of membrane	GO:0004896//cytokine receptor activity;GO:0004911//interleukin-2 receptor activity;GO:0005515//protein binding;GO:0019976//interleukin-2 binding;GO:0042010//interleukin-15 receptor activity	GO:0019221//cytokine-mediated signaling pathway;GO:0030101//natural killer cell activation;GO:0035723//interleukin-15-mediated signaling pathway;GO:0038110//interleukin-2-mediated signaling pathway;GO:0043066//negative regulation of apoptotic process;GO:0050766//positive regulation of phagocytosis
4	ENSMUSG00000032446	Eomes	1.5263	0.169035	3.17464	8.66e-22	1.89e-17	Eomes	eomesodermin [Source:MGI Symbol;Acc:MGI:1201683]	-	-	-	-	GO:0000790//nuclear chromatin;GO:0005634//nucleus	GO:0000977//RNA polymerase II regulatory region sequence-specific DNA binding;GO:0001102//RNA polymerase II activating transcription factor binding;GO:0001227//transcriptional repressor activity, RNA polymerase II transcription regulatory region sequence-specific binding;GO:0001228//transcriptional activator activity, RNA polymerase II transcription regulatory region sequence-specific binding;GO:…	GO:0000122//negative regulation of transcription from RNA polymerase II promoter;GO:0001706//endoderm formation;GO:0001707//mesoderm formation;GO:0001708//cell fate specification;GO:0001714//endodermal cell fate specification;GO:0001824//blastocyst development;GO:0001829//trophectodermal cell differentiation;GO:0001947//heart looping;GO:0002250//adaptive immune response;GO:0002302//CD8-positive, …
4	ENSMUSG00000042842	Serpinb6b	5.67979	1.10084	2.36723	6.29e-21	1.37e-16	Serpinb6b	serine (or cysteine) peptidase inhibitor, clade B, member 6b [Source:MGI Symbol;Acc:MGI:894688]	Human Diseases	Infectious diseases	ko05146//Amoebiasis	K13963	GO:0005615//extracellular space;GO:0005634//nucleus;GO:0005737//cytoplasm	GO:0004867//serine-type endopeptidase inhibitor activity	GO:0008406//gonad development;GO:0010951//negative regulation of endopeptidase activity
4	ENSMUSG00000032231	Anxa2	11.4389	3.09338	1.88669	1.27e-19	2.78e-15	Anxa2	annexin A2 [Source:MGI Symbol;Acc:MGI:88246]	-	-	-	-	GO:0001726//ruffle;GO:0005576//extracellular region;GO:0005604//basement membrane;GO:0005615//extracellular space;GO:0005634//nucleus;GO:0005737//cytoplasm;GO:0005765//lysosomal membrane;GO:0005768//endosome;GO:0005769//early endosome;GO:0005811//lipid particle;GO:0005829//cytosol;GO:0005886//plasma membrane;GO:0005938//cell cortex;GO:0009986//cell surface;GO:0016020//membrane;GO:0016323//basolat…	GO:0001786//phosphatidylserine binding;GO:0002020//protease binding;GO:0004859//phospholipase inhibitor activity;GO:0005262//calcium channel activity;GO:0005509//calcium ion binding;GO:0005515//protein binding;GO:0005544//calcium-dependent phospholipid binding;GO:0005546//phosphatidylinositol-4,5-bisphosphate binding;GO:0008092//cytoskeletal protein binding;GO:0017137//Rab GTPase binding;GO:00198…	GO:0001525//angiogenesis;GO:0001765//membrane raft assembly;GO:0001921//positive regulation of receptor recycling;GO:0001934//positive regulation of protein phosphorylation;GO:0003417//growth plate cartilage development;GO:0006900//membrane budding;GO:0007589//body fluid secretion;GO:0010755//regulation of plasminogen activation;GO:0030199//collagen fibril organization;GO:0031214//biomineral tiss…
4	ENSMUSG00000030149	Klrk1	9.49041	3.16681	1.58344	4.85e-19	1.06e-14	Klrk1	killer cell lectin-like receptor subfamily K, member 1 [Source:MGI Symbol;Acc:MGI:1196250]	Organismal Systems;Human Diseases	Immune system;Infectious diseases	ko04650//Natural killer cell mediated cytotoxicity;ko05144//Malaria	K06728;K06728	GO:0005886//plasma membrane;GO:0009897//external side of plasma membrane;GO:0009986//cell surface;GO:0016020//membrane;GO:0016021//integral component of membrane	GO:0005515//protein binding;GO:0030246//carbohydrate binding;GO:0032394//MHC class Ib receptor activity;GO:0038023//signaling receptor activity;GO:0042288//MHC class I protein binding;GO:0042803//protein homodimerization activity	GO:0002223//stimulatory C-type lectin receptor signaling pathway;GO:0002250//adaptive immune response;GO:0002376//immune system process;GO:0002860//positive regulation of natural killer cell mediated cytotoxicity directed against tumor cell target;GO:0030101//natural killer cell activation;GO:0030154//cell differentiation;GO:0030887//positive regulation of myeloid dendritic cell activation;GO:003…
4	ENSMUSG00000045827	Serpinb9	6.99748	1.22629	2.51253	1.61e-18	3.52e-14	Serpinb9	serine (or cysteine) peptidase inhibitor, clade B, member 9 [Source:MGI Symbol;Acc:MGI:106603]	Human Diseases	Infectious diseases	ko05146//Amoebiasis	K13963	GO:0005615//extracellular space;GO:0005634//nucleus;GO:0005654//nucleoplasm;GO:0005737//cytoplasm;GO:0005794//Golgi apparatus;GO:0005829//cytosol	GO:0002020//protease binding;GO:0004867//serine-type endopeptidase inhibitor activity;GO:0005515//protein binding;GO:0043027//cysteine-type endopeptidase inhibitor activity involved in apoptotic process	GO:0001913//T cell mediated cytotoxicity;GO:0002438//acute inflammatory response to antigenic stimulus;GO:0006915//apoptotic process;GO:0006955//immune response;GO:0009617//response to bacterium;GO:0010628//positive regulation of gene expression;GO:0010951//negative regulation of endopeptidase activity;GO:0033668//negative regulation by symbiont of host apoptotic process;GO:0042270//protection fr…
4	ENSMUSG00000037202	Prf1	4.76822	0.524915	3.1833	4.03e-16	8.8e-12	Prf1	perforin 1 (pore forming protein) [Source:MGI Symbol;Acc:MGI:97551]	Cellular Processes;Organismal Systems;Human Diseases;Human Diseases;Human Diseases;Human Diseases;Human Diseases	Cell growth and death;Immune system;Cardiovascular diseases;Immune diseases;Endocrine and metabolic diseases;Immune diseases;Immune diseases	ko04210//Apoptosis;ko04650//Natural killer cell mediated cytotoxicity;ko05416//Viral myocarditis;ko05320//Autoimmune thyroid disease;ko04940//Type I diabetes mellitus;ko05330//Allograft rejection;ko05332//Graft-versus-host disease	K07818;K07818;K07818;K07818;K07818;K07818;K07818	GO:0005576//extracellular region;GO:0005615//extracellular space;GO:0005768//endosome;GO:0005829//cytosol;GO:0005886//plasma membrane;GO:0016020//membrane;GO:0016021//integral component of membrane;GO:0031410//cytoplasmic vesicle;GO:0031904//endosome lumen;GO:0044194//cytolytic granule	GO:0005509//calcium ion binding;GO:0022829//wide pore channel activity;GO:0042802//identical protein binding;GO:0046872//metal ion binding	GO:0001771//immunological synapse formation;GO:0001913//T cell mediated cytotoxicity;GO:0002357//defense response to tumor cell;GO:0002418//immune response to tumor cell;GO:0006915//apoptotic process;GO:0007623//circadian rhythm;GO:0019835//cytolysis;GO:0051260//protein homooligomerization;GO:0051607//defense response to virus;GO:0051712//positive regulation of killing of cells of other organism;…
4	ENSMUSG00000025163	Cd7	6.25237	1.33108	2.23181	2.51e-14	5.48e-10	Cd7	CD7 antigen [Source:MGI Symbol;Acc:MGI:88344]	Organismal Systems	Immune system	ko04640//Hematopoietic cell lineage	K06457	GO:0016020//membrane;GO:0016021//integral component of membrane	GO:0038023//signaling receptor activity	GO:0002250//adaptive immune response;GO:0002376//immune system process;GO:0048873//homeostasis of number of cells within a tissue
4	ENSMUSG00000051354	Samd3	1.49775	0.326535	2.19749	2.09e-13	4.57e-09	Samd3	sterile alpha motif domain containing 3 [Source:MGI Symbol;Acc:MGI:2685469]	-	-	-	-	GO:0005575//cellular_component	GO:0003674//molecular_function;GO:0005515//protein binding	GO:0008150//biological_process
4	ENSMUSG00000042082	Arsb	1.66187	0.270489	2.61916	1.34e-12	2.94e-08	Arsb	arylsulfatase B [Source:MGI Symbol;Acc:MGI:88075]	Metabolism;Cellular Processes;Metabolism	Global and overview maps;Transport and catabolism;Glycan biosynthesis and metabolism	ko01100//Metabolic pathways;ko04142//Lysosome;ko00531//Glycosaminoglycan degradation	K01135;K01135;K01135	GO:0005739//mitochondrion;GO:0005764//lysosome;GO:0005791//rough endoplasmic reticulum;GO:0005794//Golgi apparatus;GO:0009986//cell surface	GO:0003824//catalytic activity;GO:0003943//N-acetylgalactosamine-4-sulfatase activity;GO:0008484//sulfuric ester hydrolase activity	GO:0006914//autophagy;GO:0007417//central nervous system development;GO:0007584//response to nutrient;GO:0009268//response to pH;GO:0010632//regulation of epithelial cell migration;GO:0010976//positive regulation of neuron projection development;GO:0043627//response to estrogen;GO:0051597//response to methylmercury;GO:0061580//colon epithelial cell migration
4	ENSMUSG00000020120	Plek	2.10127	0.488369	2.10522	1.48e-11	3.24e-07	Plek	pleckstrin [Source:MGI Symbol;Acc:MGI:1860485]	-	-	-	-	GO:0005737//cytoplasm;GO:0005886//plasma membrane;GO:0032587//ruffle membrane	GO:0005080//protein kinase C binding;GO:0042803//protein homodimerization activity;GO:0043325//phosphatidylinositol-3,4-bisphosphate binding	GO:0002244//hematopoietic progenitor cell differentiation;GO:0002576//platelet degranulation;GO:0006904//vesicle docking involved in exocytosis;GO:0007229//integrin-mediated signaling pathway;GO:0010572//positive regulation of platelet activation;GO:0010920//negative regulation of inositol phosphate biosynthetic process;GO:0010925//positive regulation of inositol-polyphosphate 5-phosphatase activ…
4	ENSMUSG00000027381	Bcl2l11	2.64303	0.683445	1.9513	1.59e-11	3.48e-07	Bcl2l11	BCL2-like 11 (apoptosis facilitator) [Source:MGI Symbol;Acc:MGI:1197519]	Human Diseases;Environmental Information Processing;Human Diseases;Human Diseases;Cellular Processes;Environmental Information Processing;Human Diseases;Human Diseases;Cellular Processes	Cancers;Signal transduction;Endocrine and metabolic diseases;Cancers;Cell growth and death;Signal transduction;Cancers;Drug resistance;Cell growth and death	ko05200//Pathways in cancer;ko04151//PI3K-Akt signaling pathway;ko04932//Non-alcoholic fatty liver disease (NAFLD);ko05206//MicroRNAs in cancer;ko04210//Apoptosis;ko04068//FoxO signaling pathway;ko05210//Colorectal cancer;ko01521//EGFR tyrosine kinase inhibitor resistance;ko04215//Apoptosis - multiple species	K16341;K16341;K16341;K16341;K16341;K16341;K16341;K16341;K16341	GO:0005737//cytoplasm;GO:0005739//mitochondrion;GO:0005829//cytosol;GO:0005874//microtubule;GO:0016020//membrane;GO:0019898//extrinsic component of membrane;GO:0043231//intracellular membrane-bounded organelle;GO:0097136//Bcl-2 family protein complex;GO:0097140//BIM-BCL-xl complex;GO:0097141//BIM-BCL-2 complex	GO:0005515//protein binding;GO:0008017//microtubule binding;GO:0019901//protein kinase binding;GO:0046982//protein heterodimerization activity	GO:0001701//in utero embryonic development;GO:0001776//leukocyte homeostasis;GO:0001782//B cell homeostasis;GO:0001783//B cell apoptotic process;GO:0001822//kidney development;GO:0002260//lymphocyte homeostasis;GO:0002262//myeloid cell homeostasis;GO:0006915//apoptotic process;GO:0006919//activation of cysteine-type endopeptidase activity involved in apoptotic process;GO:0007160//cell-matrix adhe…
4	ENSMUSG00000020577	Tspan13	2.96953	0.840997	1.82006	1.38e-10	3.02e-06	Tspan13	tetraspanin 13 [Source:MGI Symbol;Acc:MGI:1913359]	-	-	-	-	GO:0005886//plasma membrane;GO:0016020//membrane;GO:0016021//integral component of membrane	GO:0005246//calcium channel regulator activity;GO:0005515//protein binding	GO:1903169//regulation of calcium ion transmembrane transport
4	ENSMUSG00000041481	Serpina3g	1.8513	0.412067	2.16759	4.34e-10	9.48e-06	Serpina3g	serine (or cysteine) peptidase inhibitor, clade A, member 3G [Source:MGI Symbol;Acc:MGI:105046]	-	-	-	-	GO:0005615//extracellular space	-	-
4	ENSMUSG00000030165	Klrd1	10.8436	4.95824	1.12894	5.52e-10	1.21e-05	Klrd1	killer cell lectin-like receptor, subfamily D, member 1 [Source:MGI Symbol;Acc:MGI:1196275]	Organismal Systems;Organismal Systems;Human Diseases	Immune system;Immune system;Immune diseases	ko04650//Natural killer cell mediated cytotoxicity;ko04612//Antigen processing and presentation;ko05332//Graft-versus-host disease	K06516;K06516;K06516	GO:0005886//plasma membrane;GO:0009897//external side of plasma membrane;GO:0016020//membrane;GO:0016021//integral component of membrane;GO:0043235//receptor complex	GO:0023024//MHC class I protein complex binding;GO:0023030//MHC class Ib protein binding, via antigen binding groove;GO:0030246//carbohydrate binding;GO:1990405//protein antigen binding	GO:0002228//natural killer cell mediated immunity
4	ENSMUSG00000028965	Tnfrsf9	3.68678	0.92811	1.98999	6.16e-10	1.35e-05	Tnfrsf9	tumor necrosis factor receptor superfamily, member 9 [Source:MGI Symbol;Acc:MGI:1101059]	Environmental Information Processing	Signaling molecules and interaction	ko04060//Cytokine-cytokine receptor interaction	K05146	GO:0005615//extracellular space;GO:0009897//external side of plasma membrane;GO:0016020//membrane;GO:0016021//integral component of membrane	GO:0005515//protein binding;GO:0019955//cytokine binding;GO:0038023//signaling receptor activity;GO:0042802//identical protein binding	GO:0006915//apoptotic process;GO:0008285//negative regulation of cell proliferation;GO:0042127//regulation of cell proliferation;GO:2001180//negative regulation of interleukin-10 secretion;GO:2001183//negative regulation of interleukin-12 secretion
4	ENSMUSG00000022500	Litaf	2.94863	1.09241	1.43253	1.02e-08	0.000223129	Litaf	LPS-induced TN factor [Source:MGI Symbol;Acc:MGI:1929512]	Cellular Processes	Transport and catabolism	ko04142//Lysosome	K19363	GO:0000139//Golgi membrane;GO:0005634//nucleus;GO:0005654//nucleoplasm;GO:0005737//cytoplasm;GO:0005764//lysosome;GO:0005765//lysosomal membrane;GO:0005768//endosome;GO:0005794//Golgi apparatus;GO:0005829//cytosol;GO:0005886//plasma membrane;GO:0009898//cytoplasmic side of plasma membrane;GO:0010008//endosome membrane;GO:0016020//membrane;GO:0031901//early endosome membrane;GO:0031902//late endos…	GO:0000978//RNA polymerase II core promoter proximal region sequence-specific DNA binding;GO:0003677//DNA binding;GO:0005515//protein binding;GO:0008270//zinc ion binding;GO:0046872//metal ion binding;GO:0050699//WW domain binding	GO:0001817//regulation of cytokine production;GO:0007568//aging;GO:0032496//response to lipopolysaccharide;GO:0043123//positive regulation of I-kappaB kinase/NF-kappaB signaling;GO:0045944//positive regulation of transcription from RNA polymerase II promoter;GO:0071222//cellular response to lipopolysaccharide;GO:1901223//negative regulation of NIK/NF-kappaB signaling
4	ENSMUSG00000074305	Peak1	2.10872	0.600058	1.81319	2.51e-08	0.000548873	Peak1	pseudopodium-enriched atypical kinase 1 [Source:MGI Symbol;Acc:MGI:2442366]	-	-	-	-	GO:0005737//cytoplasm;GO:0005856//cytoskeleton;GO:0005925//focal adhesion;GO:0015629//actin cytoskeleton;GO:0030054//cell junction	GO:0004672//protein kinase activity;GO:0004715//non-membrane spanning protein tyrosine kinase activity;GO:0005524//ATP binding;GO:0042802//identical protein binding	GO:0006468//protein phosphorylation;GO:0016477//cell migration;GO:0018108//peptidyl-tyrosine phosphorylation;GO:0034446//substrate adhesion-dependent cell spreading;GO:0046777//protein autophosphorylation;GO:0048041//focal adhesion assembly;GO:0051893//regulation of focal adhesion assembly
4	ENSMUSG00000037894	H2afz	11.1187	5.02023	1.14716	2.67e-08	0.000582809	H2afz	H2A histone family, member Z [Source:MGI Symbol;Acc:MGI:1888388]	Human Diseases;Cellular Processes;Human Diseases	Substance dependence;Cell growth and death;Immune diseases	ko05034//Alcoholism;ko04217//Necroptosis;ko05322//Systemic lupus erythematosus	K11251;K11251;K11251	GO:0000786//nucleosome;GO:0000790//nuclear chromatin;GO:0005634//nucleus;GO:0005694//chromosome;GO:0005719//nuclear euchromatin;GO:0005720//nuclear heterochromatin	GO:0000978//RNA polymerase II core promoter proximal region sequence-specific DNA binding;GO:0000979//RNA polymerase II core promoter sequence-specific DNA binding;GO:0000980//RNA polymerase II distal enhancer sequence-specific DNA binding;GO:0003677//DNA binding;GO:0031490//chromatin DNA binding;GO:0031492//nucleosomal DNA binding;GO:0046982//protein heterodimerization activity	GO:0006325//chromatin organization;GO:0007275//multicellular organism development;GO:0032869//cellular response to insulin stimulus;GO:0045944//positive regulation of transcription from RNA polymerase II promoter;GO:0071392//cellular response to estradiol stimulus
4	ENSMUSG00000028381	Ugcg	2.21	0.459486	2.26596	4.42e-08	0.000966324	Ugcg	UDP-glucose ceramide glucosyltransferase [Source:MGI Symbol;Acc:MGI:1332243]	Metabolism;Metabolism	Global and overview maps;Lipid metabolism	ko01100//Metabolic pathways;ko00600//Sphingolipid metabolism	K00720;K00720	GO:0000139//Golgi membrane;GO:0005794//Golgi apparatus;GO:0016020//membrane;GO:0016021//integral component of membrane	GO:0008120//ceramide glucosyltransferase activity;GO:0016740//transferase activity;GO:0016757//transferase activity, transferring glycosyl groups	GO:0006497//protein lipidation;GO:0006629//lipid metabolic process;GO:0006665//sphingolipid metabolic process;GO:0006679//glucosylceramide biosynthetic process;GO:0009966//regulation of signal transduction;GO:0030154//cell differentiation;GO:0030216//keratinocyte differentiation;GO:0033210//leptin-mediated signaling pathway;GO:0048666//neuron development;GO:0061436//establishment of skin barrier;…
4	ENSMUSG00000002603	Tgfb1	3.93465	1.02639	1.93866	6.51e-08	0.00142298	Tgfb1	transforming growth factor, beta 1 [Source:MGI Symbol;Acc:MGI:98725]	Human Diseases;Environmental Information Processing;Environmental Information Processing;Human Diseases;Human Diseases;Human Diseases;Cellular Processes;Human Diseases;Environmental Information Processing;Human Diseases;Human Diseases;Human Diseases;Environmental Information Processing;Organismal Systems;Cellular Processes;Organismal Systems;Human Diseases;Human Diseases;Organismal Systems;Human …	Cancers;Signal transduction;Signaling molecules and interaction;Infectious diseases;Cancers;Infectious diseases;Cell growth and death;Cancers;Signal transduction;Endocrine and metabolic diseases;Cancers;Infectious diseases;Signal transduction;Endocrine system;Cell growth and death;Development;Infectious diseases;Infectious diseases;Immune system;Infectious diseases;Endocrine and metabolic disease…	ko05200//Pathways in cancer;ko04010//MAPK signaling pathway;ko04060//Cytokine-cytokine receptor interaction;ko05166//HTLV-I infection;ko05205//Proteoglycans in cancer;ko05152//Tuberculosis;ko04218//Cellular senescence;ko05225//Hepatocellular carcinoma;ko04390//Hippo signaling pathway;ko04932//Non-alcoholic fatty liver disease (NAFLD);ko05226//Gastric cancer;ko05161//Hepatitis B;ko04068//FoxO sign…	K13375;K13375;K13375;K13375;K13375;K13375;K13375;K13375;K13375;K13375;K13375;K13375;K13375;K13375;K13375;K13375;K13375;K13375;K13375;K13375;K13375;K13375;K13375;K13375;K13375;K13375;K13375;K13375;K13375;K13375;K13375;K13375;K13375	GO:0005576//extracellular region;GO:0005615//extracellular space;GO:0005634//nucleus;GO:0005737//cytoplasm;GO:0005902//microvillus;GO:0009986//cell surface;GO:0030141//secretory granule;GO:0030424//axon;GO:0031012//extracellular matrix;GO:0043025//neuronal cell body;GO:0072562//blood microparticle	GO:0003823//antigen binding;GO:0005114//type II transforming growth factor beta receptor binding;GO:0005125//cytokine activity;GO:0005160//transforming growth factor beta receptor binding;GO:0005515//protein binding;GO:0008083//growth factor activity;GO:0019899//enzyme binding;GO:0034713//type I transforming growth factor beta receptor binding;GO:0034714//type III transforming growth factor beta …	GO:0000122//negative regulation of transcription from RNA polymerase II promoter;GO:0000165//MAPK cascade;GO:0001501//skeletal system development;GO:0001570//vasculogenesis;GO:0001657//ureteric bud development;GO:0001666//response to hypoxia;GO:0001763//morphogenesis of a branching structure;GO:0001775//cell activation;GO:0001837//epithelial to mesenchymal transition;GO:0001843//neural tube closu…
4	ENSMUSG00000058443	Rpl10-ps3	35.915	23.1026	0.636532	6.68e-08	0.00145939	Rpl10-ps3	ribosomal protein L10, pseudogene 3 [Source:MGI Symbol;Acc:MGI:3704336]	-	-	-	-	GO:0005622//intracellular;GO:0005634//nucleus;GO:0005737//cytoplasm;GO:0005783//endoplasmic reticulum;GO:0005790//smooth endoplasmic reticulum;GO:0005829//cytosol;GO:0005840//ribosome;GO:0022625//cytosolic large ribosomal subunit;GO:0032991//macromolecular complex;GO:0045202//synapse	GO:0003735//structural constituent of ribosome;GO:0045182//translation regulator activity	GO:0000027//ribosomal large subunit assembly;GO:0000122//negative regulation of transcription from RNA polymerase II promoter;GO:0006412//translation;GO:0006417//regulation of translation;GO:0007275//multicellular organism development;GO:0043066//negative regulation of apoptotic process;GO:1990403//embryonic brain development
4	ENSMUSG00000041831	Sytl3	2.26134	0.645878	1.80784	9.59e-08	0.00209592	Sytl3	synaptotagmin-like 3 [Source:MGI Symbol;Acc:MGI:1933367]	-	-	-	-	GO:0005623//cell;GO:0012505//endomembrane system;GO:0016020//membrane;GO:0019897//extrinsic component of plasma membrane;GO:0070382//exocytic vesicle	GO:0005515//protein binding;GO:0005543//phospholipid binding;GO:0005544//calcium-dependent phospholipid binding;GO:0008270//zinc ion binding;GO:0017137//Rab GTPase binding;GO:0042043//neurexin family protein binding;GO:0046872//metal ion binding	GO:0006886//intracellular protein transport;GO:0006887//exocytosis
4	ENSMUSG00000015437	Gzmb	26.0176	5.49643	2.24292	9.6e-08	0.00209717	Gzmb	granzyme B [Source:MGI Symbol;Acc:MGI:109267]	Human Diseases;Cellular Processes;Organismal Systems;Human Diseases;Human Diseases;Human Diseases;Human Diseases	Cancers;Cell growth and death;Immune system;Immune diseases;Endocrine and metabolic diseases;Immune diseases;Immune diseases	ko05202//Transcriptional misregulation in cancers;ko04210//Apoptosis;ko04650//Natural killer cell mediated cytotoxicity;ko05320//Autoimmune thyroid disease;ko04940//Type I diabetes mellitus;ko05330//Allograft rejection;ko05332//Graft-versus-host disease	K01353;K01353;K01353;K01353;K01353;K01353;K01353	GO:0005737//cytoplasm;GO:0005829//cytosol;GO:0044194//cytolytic granule	GO:0004252//serine-type endopeptidase activity;GO:0005515//protein binding;GO:0008233//peptidase activity;GO:0008236//serine-type peptidase activity;GO:0016787//hydrolase activity	GO:0001913//T cell mediated cytotoxicity;GO:0006508//proteolysis;GO:0006915//apoptotic process;GO:0008626//granzyme-mediated apoptotic signaling pathway;GO:0019835//cytolysis
4	ENSMUSG00000045777	Ifitm10	1.45949	0.476654	1.61445	3.6e-07	0.00786841	Ifitm10	interferon induced transmembrane protein 10 [Source:MGI Symbol;Acc:MGI:2444776]	-	-	-	-	GO:0005886//plasma membrane;GO:0016020//membrane;GO:0016021//integral component of membrane	GO:0003674//molecular_function	GO:0008150//biological_process
4	ENSMUSG00000028745	Capzb	8.22368	4.43536	0.890734	6.71e-07	0.0146527	Capzb	capping protein (actin filament) muscle Z-line, beta [Source:MGI Symbol;Acc:MGI:104652]	Cellular Processes	Transport and catabolism	ko04144//Endocytosis	K10365	GO:0005737//cytoplasm;GO:0005856//cytoskeleton;GO:0005903//brush border;GO:0008290//F-actin capping protein complex;GO:0014069//postsynaptic density;GO:0016020//membrane;GO:0030017//sarcomere;GO:0030018//Z disc;GO:0030027//lamellipodium;GO:0030863//cortical cytoskeleton;GO:0032279//asymmetric synapse;GO:0033150//cytoskeletal calyx;GO:0043025//neuronal cell body;GO:0043197//dendritic spine;GO:0071…	GO:0003779//actin binding;GO:0005515//protein binding;GO:0051015//actin filament binding	GO:0000902//cell morphogenesis;GO:0007010//cytoskeleton organization;GO:0010591//regulation of lamellipodium assembly;GO:0022604//regulation of cell morphogenesis;GO:0030030//cell projection organization;GO:0030032//lamellipodium assembly;GO:0030036//actin cytoskeleton organization;GO:0051016//barbed-end actin filament capping;GO:0051490//negative regulation of filopodium assembly;GO:0051693//act…
4	ENSMUSG00000026238	Ptma	24.9125	15.0319	0.728837	1.26e-06	0.0274487	Ptma	prothymosin alpha [Source:MGI Symbol;Acc:MGI:97803]	Human Diseases	Infectious diseases	ko05169//Epstein-Barr virus infection	K13784	GO:0005634//nucleus;GO:0005654//nucleoplasm;GO:0005829//cytosol	GO:0033613//activating transcription factor binding;GO:0042393//histone binding	GO:0043066//negative regulation of apoptotic process;GO:0043486//histone exchange
4	ENSMUSG00000030413	Pglyrp1	3.97258	1.33207	1.5764	1.61e-06	0.0351954	Pglyrp1	peptidoglycan recognition protein 1 [Source:MGI Symbol;Acc:MGI:1345092]	-	-	-	-	GO:0005576//extracellular region;GO:0005615//extracellular space;GO:0005737//cytoplasm	GO:0005125//cytokine activity;GO:0008270//zinc ion binding;GO:0008745//N-acetylmuramoyl-L-alanine amidase activity;GO:0016019//peptidoglycan receptor activity;GO:0042834//peptidoglycan binding	GO:0002221//pattern recognition receptor signaling pathway;GO:0002376//immune system process;GO:0006915//apoptotic process;GO:0007165//signal transduction;GO:0009253//peptidoglycan catabolic process;GO:0009617//response to bacterium;GO:0016045//detection of bacterium;GO:0019730//antimicrobial humoral response;GO:0031640//killing of cells of other organism;GO:0032689//negative regulation of interf…
4	ENSMUSG00000040188	Scamp2	1.45177	0.601093	1.27216	2.16e-06	0.0472483	Scamp2	secretory carrier membrane protein 2 [Source:MGI Symbol;Acc:MGI:1346518]	-	-	-	-	GO:0000139//Golgi membrane;GO:0005768//endosome;GO:0005794//Golgi apparatus;GO:0016020//membrane;GO:0016021//integral component of membrane;GO:0030133//transport vesicle;GO:0032588//trans-Golgi network membrane;GO:0043231//intracellular membrane-bounded organelle;GO:0055038//recycling endosome membrane	-	GO:0015031//protein transport
4	ENSMUSG00000044258	Ctla2a	8.85898	4.85731	0.866985	2.4e-06	0.0524797	Ctla2a	cytotoxic T lymphocyte-associated protein 2 alpha [Source:MGI Symbol;Acc:MGI:88554]	-	-	-	-	GO:0005576//extracellular region;GO:0030425//dendrite	-	GO:0010955//negative regulation of protein processing;GO:0045589//regulation of regulatory T cell differentiation;GO:0050728//negative regulation of inflammatory response
4	ENSMUSG00000013698	Pea15a	1.35978	0.536961	1.34048	3.17e-06	0.0692423	Pea15a	phosphoprotein enriched in astrocytes 15A [Source:MGI Symbol;Acc:MGI:104799]	-	-	-	-	GO:0005634//nucleus;GO:0005737//cytoplasm;GO:0005829//cytosol;GO:0005875//microtubule associated complex	GO:0005080//protein kinase C binding;GO:0005515//protein binding	GO:0000077//DNA damage checkpoint;GO:0006915//apoptotic process;GO:0008643//carbohydrate transport;GO:0035556//intracellular signal transduction;GO:0042981//regulation of apoptotic process;GO:0043278//response to morphine;GO:0046325//negative regulation of glucose import;GO:1902042//negative regulation of extrinsic apoptotic signaling pathway via death domain receptors;GO:1902043//positive regula…
4	ENSMUSG00000066278	Vps37b	6.84745	3.6449	0.90969	3.4e-06	0.0742079	Vps37b	vacuolar protein sorting 37B [Source:MGI Symbol;Acc:MGI:1916724]	Cellular Processes	Transport and catabolism	ko04144//Endocytosis	K12185	GO:0000813//ESCRT I complex;GO:0005737//cytoplasm;GO:0005768//endosome;GO:0005886//plasma membrane;GO:0010008//endosome membrane;GO:0016020//membrane;GO:0030496//midbody;GO:0031902//late endosome membrane;GO:0043231//intracellular membrane-bounded organelle	GO:0048306//calcium-dependent protein binding	GO:0006612//protein targeting to membrane;GO:0006623//protein targeting to vacuole;GO:0015031//protein transport;GO:0032509//endosome transport via multivesicular body sorting pathway;GO:0043162//ubiquitin-dependent protein catabolic process via the multivesicular body sorting pathway;GO:1902188//positive regulation of viral release from host cell;GO:1903774//positive regulation of viral budding …
4	ENSMUSG00000015889	Lta4h	1.95534	0.702131	1.4776	3.51e-06	0.0766366	Lta4h	leukotriene A4 hydrolase [Source:MGI Symbol;Acc:MGI:96836]	Metabolism;Metabolism	Global and overview maps;Lipid metabolism	ko01100//Metabolic pathways;ko00590//Arachidonic acid metabolism	K01254;K01254	GO:0005634//nucleus;GO:0005654//nucleoplasm;GO:0005737//cytoplasm;GO:0005829//cytosol	GO:0004177//aminopeptidase activity;GO:0004301//epoxide hydrolase activity;GO:0004463//leukotriene-A4 hydrolase activity;GO:0005515//protein binding;GO:0008233//peptidase activity;GO:0008237//metallopeptidase activity;GO:0008270//zinc ion binding;GO:0016787//hydrolase activity;GO:0046872//metal ion binding;GO:0070006//metalloaminopeptidase activity	GO:0006508//proteolysis;GO:0006691//leukotriene metabolic process;GO:0019370//leukotriene biosynthetic process;GO:0043171//peptide catabolic process;GO:0044255//cellular lipid metabolic process;GO:0044267//cellular protein metabolic process
4	ENSMUSG00000058587	Tmod3	2.42846	1.00348	1.27503	4.27e-06	0.0932233	Tmod3	tropomodulin 3 [Source:MGI Symbol;Acc:MGI:1355315]	-	-	-	-	GO:0001726//ruffle;GO:0005737//cytoplasm;GO:0005856//cytoskeleton;GO:0005865//striated muscle thin filament;GO:0030016//myofibril;GO:0030027//lamellipodium;GO:0031941//filamentous actin	GO:0003779//actin binding;GO:0005523//tropomyosin binding;GO:0051011//microtubule minus-end binding	GO:0006936//muscle contraction;GO:0030036//actin cytoskeleton organization;GO:0030239//myofibril assembly;GO:0048821//erythrocyte development;GO:0051271//negative regulation of cellular component movement;GO:0051694//pointed-end actin filament capping;GO:1901992//positive regulation of mitotic cell cycle phase transition
4	ENSMUSG00000036438	Calm2	6.52213	3.68748	0.822708	7.2e-06	0.157274	Calm2	calmodulin 2 [Source:MGI Symbol;Acc:MGI:103250]	Organismal Systems;Human Diseases;Human Diseases;Environmental Information Processing;Environmental Information Processing;Human Diseases;Environmental Information Processing;Human Diseases;Environmental Information Processing;Human Diseases;Cellular Processes;Human Diseases;Environmental Information Processing;Organismal Systems;Organismal Systems;Human Diseases;Organismal Systems;Environmental …	Sensory system;Cancers;Infectious diseases;Signal transduction;Signal transduction;Infectious diseases;Signal transduction;Substance dependence;Signal transduction;Infectious diseases;Cell growth and death;Neurodegenerative diseases;Signal transduction;Endocrine system;Circulatory system;Cardiovascular diseases;Endocrine system;Signal transduction;Endocrine system;Nervous system;Circulatory syste…	ko04740//Olfactory transduction;ko05200//Pathways in cancer;ko05163//Human cytomegalovirus infection;ko04014//Ras signaling pathway;ko04015//Rap1 signaling pathway;ko05167//Kaposi sarcoma-associated herpesvirus infection;ko04024//cAMP signaling pathway;ko05034//Alcoholism;ko04020//Calcium signaling pathway;ko05152//Tuberculosis;ko04218//Cellular senescence;ko05010//Alzheimer disease;ko04022//cGMP…	K02183;K02183;K02183;K02183;K02183;K02183;K02183;K02183;K02183;K02183;K02183;K02183;K02183;K02183;K02183;K02183;K02183;K02183;K02183;K02183;K02183;K02183;K02183;K02183;K02183;K02183;K02183;K02183;K02183;K02183;K02183;K02183;K02183;K02183;K02183;K02183;K02183;K02183;K02183	GO:0000922//spindle pole;GO:0005634//nucleus;GO:0005654//nucleoplasm;GO:0005737//cytoplasm;GO:0005819//spindle;GO:0005829//cytosol;GO:0005856//cytoskeleton;GO:0005886//plasma membrane;GO:0008076//voltage-gated potassium channel complex;GO:0030426//growth cone;GO:0030672//synaptic vesicle membrane;GO:0031966//mitochondrial membrane;GO:0043005//neuron projection;GO:0043209//myelin sheath	GO:0005509//calcium ion binding;GO:0008179//adenylate cyclase binding;GO:0019855//calcium channel inhibitor activity;GO:0019904//protein domain specific binding;GO:0030235//nitric-oxide synthase regulator activity;GO:0031800//type 3 metabotropic glutamate receptor binding;GO:0043548//phosphatidylinositol 3-kinase binding;GO:0044325//ion channel binding;GO:0046872//metal ion binding;GO:0047485//pr…	GO:0000086//G2/M transition of mitotic cell cycle;GO:0019722//calcium-mediated signaling;GO:0043388//positive regulation of DNA binding;GO:0060314//regulation of ryanodine-sensitive calcium-release channel activity;GO:0060315//negative regulation of ryanodine-sensitive calcium-release channel activity
4	ENSMUSG00000028530	Jak1	6.08493	3.21881	0.918712	1.23e-05	0.269217	Jak1	Janus kinase 1 [Source:MGI Symbol;Acc:MGI:96628]	Human Diseases;Human Diseases;Environmental Information Processing;Human Diseases;Human Diseases;Human Diseases;Human Diseases;Human Diseases;Human Diseases;Cellular Processes;Human Diseases;Organismal Systems;Human Diseases;Environmental Information Processing;Human Diseases;Cellular Processes;Human Diseases;Human Diseases;Organismal Systems;Human Diseases;Organismal Systems;Organismal Systems;H…	Cancers;Infectious diseases;Signal transduction;Infectious diseases;Infectious diseases;Cancers;Infectious diseases;Infectious diseases;Infectious diseases;Cell growth and death;Infectious diseases;Immune system;Infectious diseases;Signal transduction;Infectious diseases;Cellular community - eukaryotes;Infectious diseases;Infectious diseases;Development;Infectious diseases;Immune system;Immune sy…	ko05200//Pathways in cancer;ko05165//Human papillomavirus infection;ko04151//PI3K-Akt signaling pathway;ko05166//HTLV-I infection;ko05163//Human cytomegalovirus infection;ko05203//Viral carcinogenesis;ko05167//Kaposi sarcoma-associated herpesvirus infection;ko05169//Epstein-Barr virus infection;ko05168//Herpes simplex infection;ko04217//Necroptosis;ko05152//Tuberculosis;ko04621//NOD-like receptor…	K11217;K11217;K11217;K11217;K11217;K11217;K11217;K11217;K11217;K11217;K11217;K11217;K11217;K11217;K11217;K11217;K11217;K11217;K11217;K11217;K11217;K11217;K11217;K11217;K11217	GO:0005856//cytoskeleton;GO:0016020//membrane	GO:0000166//nucleotide binding;GO:0004672//protein kinase activity;GO:0004713//protein tyrosine kinase activity;GO:0004715//non-membrane spanning protein tyrosine kinase activity;GO:0005131//growth hormone receptor binding;GO:0005524//ATP binding;GO:0016301//kinase activity;GO:0016740//transferase activity;GO:0031730//CCR5 chemokine receptor binding	GO:0006468//protein phosphorylation;GO:0016310//phosphorylation;GO:0018108//peptidyl-tyrosine phosphorylation;GO:0035556//intracellular signal transduction
4	ENSMUSG00000055170	Ifng	4.74206	1.01317	2.22664	1.95e-05	0.425377	Ifng	interferon gamma [Source:MGI Symbol;Acc:MGI:107656]	Human Diseases;Environmental Information Processing;Human Diseases;Human Diseases;Cellular Processes;Human Diseases;Human Diseases;Environmental Information Processing;Human Diseases;Human Diseases;Organismal Systems;Human Diseases;Organismal Systems;Human Diseases;Environmental Information Processing;Human Diseases;Organismal Systems;Organismal Systems;Human Diseases;Organismal Systems;Organisma…	Cancers;Signaling molecules and interaction;Infectious diseases;Infectious diseases;Cell growth and death;Infectious diseases;Infectious diseases;Signal transduction;Cardiovascular diseases;Immune diseases;Immune system;Infectious diseases;Development;Infectious diseases;Signal transduction;Infectious diseases;Immune system;Immune system;Infectious diseases;Immune system;Immune system;Signal tran…	ko05200//Pathways in cancer;ko04060//Cytokine-cytokine receptor interaction;ko05169//Epstein-Barr virus infection;ko05168//Herpes simplex infection;ko04217//Necroptosis;ko05152//Tuberculosis;ko05164//Influenza A;ko04630//Jak-STAT signaling pathway;ko05418//Fluid shear stress and atherosclerosis;ko05322//Systemic lupus erythematosus;ko04650//Natural killer cell mediated cytotoxicity;ko05162//Measl…	K04687;K04687;K04687;K04687;K04687;K04687;K04687;K04687;K04687;K04687;K04687;K04687;K04687;K04687;K04687;K04687;K04687;K04687;K04687;K04687;K04687;K04687;K04687;K04687;K04687;K04687;K04687;K04687;K04687;K04687;K04687;K04687;K04687	GO:0005576//extracellular region;GO:0005615//extracellular space;GO:0005737//cytoplasm;GO:0009897//external side of plasma membrane;GO:0043005//neuron projection;GO:0043204//perikaryon	GO:0005125//cytokine activity;GO:0005133//interferon-gamma receptor binding;GO:0005515//protein binding	GO:0000122//negative regulation of transcription from RNA polymerase II promoter;GO:0001774//microglial cell activation;GO:0001781//neutrophil apoptotic process;GO:0001934//positive regulation of protein phosphorylation;GO:0002026//regulation of the force of heart contraction;GO:0002250//adaptive immune response;GO:0002302//CD8-positive, alpha-beta T cell differentiation involved in immune respon…
4	ENSMUSG00000004612	Nkg7	35.1622	20.5779	0.772932	2.16e-05	0.472881	Nkg7	natural killer cell group 7 sequence [Source:MGI Symbol;Acc:MGI:1931250]	-	-	-	-	GO:0016020//membrane;GO:0016021//integral component of membrane	-	-
4	ENSMUSG00000032171	Pin1	1.52136	0.612368	1.31289	2.68e-05	0.586486	Pin1	protein (peptidyl-prolyl cis/trans isomerase) NIMA-interacting 1 [Source:MGI Symbol;Acc:MGI:1346036]	Organismal Systems	Immune system	ko04622//RIG-I-like receptor signaling pathway	K09578	GO:0005634//nucleus;GO:0005654//nucleoplasm;GO:0005737//cytoplasm;GO:0005739//mitochondrion;GO:0005829//cytosol;GO:0016607//nuclear speck;GO:0030496//midbody;GO:0043005//neuron projection;GO:0099524//postsynaptic cytosol	GO:0003755//peptidyl-prolyl cis-trans isomerase activity;GO:0003774//motor activity;GO:0005515//protein binding;GO:0008013//beta-catenin binding;GO:0016853//isomerase activity;GO:0016859//cis-trans isomerase activity;GO:0031434//mitogen-activated protein kinase kinase binding;GO:0032794//GTPase activating protein binding;GO:0050815//phosphoserine binding;GO:0050816//phosphothreonine binding;GO:00…	GO:0000413//protein peptidyl-prolyl isomerization;GO:0001666//response to hypoxia;GO:0001932//regulation of protein phosphorylation;GO:0001934//positive regulation of protein phosphorylation;GO:0007049//cell cycle;GO:0010468//regulation of gene expression;GO:0030182//neuron differentiation;GO:0030512//negative regulation of transforming growth factor beta receptor signaling pathway;GO:0031647//re…
4	ENSMUSG00000064345	mt-Nd2	6.98998	4.56707	0.614018	3.15e-05	0.68749	mt-Nd2	mitochondrially encoded NADH dehydrogenase 2 [Source:MGI Symbol;Acc:MGI:102500]	Metabolism;Organismal Systems;Organismal Systems;Human Diseases;Metabolism	Global and overview maps;Environmental adaptation;Nervous system;Neurodegenerative diseases;Energy metabolism	ko01100//Metabolic pathways;ko04714//Thermogenesis;ko04723//Retrograde endocannabinoid signaling;ko05012//Parkinson disease;ko00190//Oxidative phosphorylation	K03879;K03879;K03879;K03879;K03879	GO:0005739//mitochondrion;GO:0005743//mitochondrial inner membrane;GO:0005747//mitochondrial respiratory chain complex I;GO:0014069//postsynaptic density;GO:0016020//membrane;GO:0016021//integral component of membrane;GO:0070469//respiratory chain	GO:0008137//NADH dehydrogenase (ubiquinone) activity;GO:0016491//oxidoreductase activity;GO:0019901//protein kinase binding;GO:0035255//ionotropic glutamate receptor binding	GO:0006120//mitochondrial electron transport, NADH to ubiquinone;GO:0055114//oxidation-reduction process;GO:0072593//reactive oxygen species metabolic process
4	ENSMUSG00000074874	Ctla2b	1.9728	0.810294	1.28373	3.67e-05	0.80108	Ctla2b	cytotoxic T lymphocyte-associated protein 2 beta [Source:MGI Symbol;Acc:MGI:88555]	-	-	-	-	-	GO:0004869//cysteine-type endopeptidase inhibitor activity;GO:0005515//protein binding	GO:0010951//negative regulation of endopeptidase activity
4	ENSMUSG00000032330	Cox7a2	6.09106	3.40728	0.838073	3.75e-05	0.81881	Cox7a2	cytochrome c oxidase subunit 7A2 [Source:MGI Symbol;Acc:MGI:1316715]	Organismal Systems;Human Diseases;Human Diseases;Human Diseases;Human Diseases;Metabolism;Organismal Systems	Environmental adaptation;Neurodegenerative diseases;Neurodegenerative diseases;Endocrine and metabolic diseases;Neurodegenerative diseases;Energy metabolism;Circulatory system	ko04714//Thermogenesis;ko05016//Huntington disease;ko05010//Alzheimer disease;ko04932//Non-alcoholic fatty liver disease (NAFLD);ko05012//Parkinson disease;ko00190//Oxidative phosphorylation;ko04260//Cardiac muscle contraction	K02270;K02270;K02270;K02270;K02270;K02270;K02270	GO:0005739//mitochondrion;GO:0005743//mitochondrial inner membrane;GO:0005746//mitochondrial respiratory chain;GO:0016020//membrane	GO:0003674//molecular_function;GO:0004129//cytochrome-c oxidase activity;GO:0009055//electron carrier activity	GO:0002082//regulation of oxidative phosphorylation;GO:0022900//electron transport chain;GO:0097250//mitochondrial respiratory chain supercomplex assembly;GO:1902600//hydrogen ion transmembrane transport
4	ENSMUSG00000052684	Jun	4.9098	2.60444	0.914689	4.58e-05	1	Jun	jun proto-oncogene [Source:MGI Symbol;Acc:MGI:96646]	Human Diseases;Environmental Information Processing;Human Diseases;Human Diseases;Human Diseases;Human Diseases;Human Diseases;Cellular Processes;Environmental Information Processing;Cellular Processes;Organismal Systems;Human Diseases;Organismal Systems;Human Diseases;Environmental Information Processing;Human Diseases;Human Diseases;Human Diseases;Cellular Processes;Organismal Systems;Organisma…	Cancers;Signal transduction;Infectious diseases;Cancers;Infectious diseases;Infectious diseases;Infectious diseases;Cellular community - eukaryotes;Signal transduction;Cellular community - eukaryotes;Immune system;Infectious diseases;Endocrine system;Endocrine and metabolic diseases;Signal transduction;Cancers;Infectious diseases;Cardiovascular diseases;Cell growth and death;Endocrine system;Endo…	ko05200//Pathways in cancer;ko04010//MAPK signaling pathway;ko05166//HTLV-I infection;ko05203//Viral carcinogenesis;ko05167//Kaposi sarcoma-associated herpesvirus infection;ko05169//Epstein-Barr virus infection;ko05168//Herpes simplex infection;ko04510//Focal adhesion;ko04024//cAMP signaling pathway;ko04530//Tight junction;ko04621//NOD-like receptor signaling pathway;ko05164//Influenza A;ko04921/…	K04448;K04448;K04448;K04448;K04448;K04448;K04448;K04448;K04448;K04448;K04448;K04448;K04448;K04448;K04448;K04448;K04448;K04448;K04448;K04448;K04448;K04448;K04448;K04448;K04448;K04448;K04448;K04448;K04448;K04448;K04448;K04448;K04448;K04448;K04448;K04448;K04448;K04448;K04448;K04448;K04448;K04448;K04448;K04448;K04448;K04448;K04448	GO:0000790//nuclear chromatin;GO:0005634//nucleus;GO:0005654//nucleoplasm;GO:0005667//transcription factor complex;GO:0005719//nuclear euchromatin;GO:0005829//cytosol;GO:0017053//transcriptional repressor complex;GO:0035976//AP1 complex	GO:0000976//transcription regulatory region sequence-specific DNA binding;GO:0000978//RNA polymerase II core promoter proximal region sequence-specific DNA binding;GO:0000980//RNA polymerase II distal enhancer sequence-specific DNA binding;GO:0000981//RNA polymerase II transcription factor activity, sequence-specific DNA binding;GO:0001102//RNA polymerase II activating transcription factor bindin…	GO:0000122//negative regulation of transcription from RNA polymerase II promoter;GO:0001525//angiogenesis;GO:0001774//microglial cell activation;GO:0001836//release of cytochrome c from mitochondria;GO:0001889//liver development;GO:0001938//positive regulation of endothelial cell proliferation;GO:0003151//outflow tract morphogenesis;GO:0006351//transcription, DNA-templated;GO:0006355//regulation …
4	ENSMUSG00000031783	Polr2c	1.60106	0.673096	1.25014	6.13e-05	1	Polr2c	polymerase (RNA) II (DNA directed) polypeptide C [Source:MGI Symbol;Acc:MGI:109299]	Metabolism;Human Diseases;Human Diseases;Metabolism;Metabolism;Genetic Information Processing	Global and overview maps;Infectious diseases;Neurodegenerative diseases;Nucleotide metabolism;Nucleotide metabolism;Transcription	ko01100//Metabolic pathways;ko05169//Epstein-Barr virus infection;ko05016//Huntington disease;ko00230//Purine metabolism;ko00240//Pyrimidine metabolism;ko03020//RNA polymerase	K03011;K03011;K03011;K03011;K03011;K03011	GO:0005634//nucleus;GO:0005654//nucleoplasm;GO:0005665//DNA-directed RNA polymerase II, core complex;GO:0005737//cytoplasm;GO:0005829//cytosol;GO:0015630//microtubule cytoskeleton	GO:0001055//RNA polymerase II activity;GO:0003677//DNA binding;GO:0003899//DNA-directed RNA polymerase activity;GO:0005515//protein binding;GO:0046983//protein dimerization activity	GO:0006351//transcription, DNA-templated;GO:0006366//transcription from RNA polymerase II promoter
4	ENSMUSG00000028249	Sdcbp	3.14477	1.57173	1.0006	6.17e-05	1	Sdcbp	syndecan binding protein [Source:MGI Symbol;Acc:MGI:1337026]	-	-	-	-	GO:0005576//extracellular region;GO:0005634//nucleus;GO:0005654//nucleoplasm;GO:0005737//cytoplasm;GO:0005783//endoplasmic reticulum;GO:0005789//endoplasmic reticulum membrane;GO:0005829//cytosol;GO:0005856//cytoskeleton;GO:0005886//plasma membrane;GO:0005895//interleukin-5 receptor complex;GO:0005912//adherens junction;GO:0005925//focal adhesion;GO:0016020//membrane;GO:0016021//integral componen…	GO:0005109//frizzled binding;GO:0005137//interleukin-5 receptor binding;GO:0005515//protein binding;GO:0005546//phosphatidylinositol-4,5-bisphosphate binding;GO:0008022//protein C-terminus binding;GO:0008289//lipid binding;GO:0019838//growth factor binding;GO:0042043//neurexin family protein binding;GO:0042802//identical protein binding;GO:0042803//protein homodimerization activity;GO:0045545//sy…	GO:0002091//negative regulation of receptor internalization;GO:0007265//Ras protein signal transduction;GO:0007268//synaptic transmission;GO:0007346//regulation of mitotic cell cycle;GO:0008284//positive regulation of cell proliferation;GO:0010718//positive regulation of epithelial to mesenchymal transition;GO:0010862//positive regulation of pathway-restricted SMAD protein phosphorylation;GO:0030…
4	ENSMUSG00000016921	Srsf6	1.50044	0.666721	1.17023	8.11e-05	1	Srsf6	serine/arginine-rich splicing factor 6 [Source:MGI Symbol;Acc:MGI:1915246]	Human Diseases;Genetic Information Processing	Infectious diseases;Transcription	ko05168//Herpes simplex infection;ko03040//Spliceosome	K12893;K12893	GO:0005634//nucleus;GO:0016607//nuclear speck	GO:0003676//nucleic acid binding;GO:0003723//RNA binding;GO:0005515//protein binding;GO:0036002//pre-mRNA binding	GO:0000380//alternative mRNA splicing, via spliceosome;GO:0000381//regulation of alternative mRNA splicing, via spliceosome;GO:0006376//mRNA splice site selection;GO:0006397//mRNA processing;GO:0008380//RNA splicing;GO:0010629//negative regulation of gene expression;GO:0010837//regulation of keratinocyte proliferation;GO:0032868//response to insulin;GO:0045292//mRNA cis splicing, via spliceosome;…
4	ENSMUSG00000050628	Ubald2	3.87449	2.46035	0.655142	9.26e-05	1	Ubald2	UBA-like domain containing 2 [Source:MGI Symbol;Acc:MGI:1914635]	-	-	-	-	GO:0005575//cellular_component	GO:0003674//molecular_function;GO:0005515//protein binding	GO:0008150//biological_process
4	ENSMUSG00000026068	Il18rap	1.83704	0.909032	1.01498	9.59e-05	1	Il18rap	interleukin 18 receptor accessory protein [Source:MGI Symbol;Acc:MGI:1338888]	Environmental Information Processing;Human Diseases	Signaling molecules and interaction;Immune diseases	ko04060//Cytokine-cytokine receptor interaction;ko05321//Inflammatiory bowel disease (IBD)	K05174;K05174	GO:0005886//plasma membrane;GO:0016020//membrane;GO:0016021//integral component of membrane;GO:0045092//interleukin-18 receptor complex	GO:0004908//interleukin-1 receptor activity;GO:0005515//protein binding;GO:0042008//interleukin-18 receptor activity	GO:0006954//inflammatory response;GO:0007165//signal transduction;GO:0008283//cell proliferation;GO:0032609//interferon-gamma production;GO:0032635//interleukin-6 production;GO:0035655//interleukin-18-mediated signaling pathway;GO:0035744//T-helper 1 cell cytokine production;GO:0042119//neutrophil activation;GO:0045954//positive regulation of natural killer cell mediated cytotoxicity;GO:0051092//…
4	ENSMUSG00000060477	Irak2	1.48376	0.746807	0.990448	0.000102091	1	Irak2	interleukin-1 receptor-associated kinase 2 [Source:MGI Symbol;Acc:MGI:2429603]	Human Diseases;Organismal Systems	Infectious diseases;Nervous system	ko05152//Tuberculosis;ko04722//Neurotrophin signaling pathway	K04731;K04731	GO:0005634//nucleus;GO:0005737//cytoplasm	GO:0000166//nucleotide binding;GO:0004672//protein kinase activity;GO:0004674//protein serine/threonine kinase activity;GO:0005515//protein binding;GO:0005524//ATP binding;GO:0042803//protein homodimerization activity;GO:0046982//protein heterodimerization activity	GO:0001959//regulation of cytokine-mediated signaling pathway;GO:0002755//MyD88-dependent toll-like receptor signaling pathway;GO:0006468//protein phosphorylation;GO:0006954//inflammatory response;GO:0007165//signal transduction;GO:0007249//I-kappaB kinase/NF-kappaB signaling;GO:0019221//cytokine-mediated signaling pathway;GO:0031663//lipopolysaccharide-mediated signaling pathway;GO:0032088//nega…
4	ENSMUSG00000043505	Gimap5	5.10929	2.92071	0.806801	0.00012579	1	Gimap5	GTPase, IMAP family member 5 [Source:MGI Symbol;Acc:MGI:2442232]	-	-	-	-	GO:0005739//mitochondrion;GO:0005764//lysosome;GO:0005765//lysosomal membrane;GO:0005768//endosome;GO:0010008//endosome membrane;GO:0016020//membrane;GO:0016021//integral component of membrane;GO:0032585//multivesicular body membrane	GO:0000166//nucleotide binding;GO:0005515//protein binding;GO:0005525//GTP binding	-
4	ENSMUSG00000021108	Prkch	3.94729	2.0209	0.965867	0.000149564	1	Prkch	protein kinase C, eta [Source:MGI Symbol;Acc:MGI:97600]	Organismal Systems;Organismal Systems	Circulatory system;Sensory system	ko04270//Vascular smooth muscle contraction;ko04750//Inflammatory mediator regulation of TRP channels	K18051;K18051	GO:0005737//cytoplasm;GO:0005829//cytosol;GO:0005886//plasma membrane;GO:0005911//cell-cell junction;GO:0016020//membrane	GO:0000166//nucleotide binding;GO:0004672//protein kinase activity;GO:0004674//protein serine/threonine kinase activity;GO:0004697//protein kinase C activity;GO:0004699//calcium-independent protein kinase C activity;GO:0005515//protein binding;GO:0005524//ATP binding;GO:0016301//kinase activity;GO:0016740//transferase activity;GO:0017160//Ral GTPase binding;GO:0019899//enzyme binding;GO:0046872//…	GO:0006468//protein phosphorylation;GO:0010744//positive regulation of macrophage derived foam cell differentiation;GO:0016310//phosphorylation;GO:0018105//peptidyl-serine phosphorylation;GO:0030154//cell differentiation;GO:0034351//negative regulation of glial cell apoptotic process;GO:0035556//intracellular signal transduction;GO:0045618//positive regulation of keratinocyte differentiation;GO:0…
4	ENSMUSG00000056941	Commd7	1.59184	0.680942	1.22509	0.000161185	1	Commd7	COMM domain containing 7 [Source:MGI Symbol;Acc:MGI:1914197]	-	-	-	-	GO:0031410//cytoplasmic vesicle;GO:0043231//intracellular membrane-bounded organelle	GO:0051059//NF-kappaB binding	GO:0032088//negative regulation of NF-kappaB transcription factor activity;GO:0033209//tumor necrosis factor-mediated signaling pathway;GO:0045892//negative regulation of transcription, DNA-templated
4	ENSMUSG00000032504	Pdcd6ip	2.17952	1.09441	0.993858	0.000166843	1	Pdcd6ip	programmed cell death 6 interacting protein [Source:MGI Symbol;Acc:MGI:1333753]	Cellular Processes	Transport and catabolism	ko04144//Endocytosis	K12200	GO:0001772//immunological synapse;GO:0005576//extracellular region;GO:0005737//cytoplasm;GO:0005815//microtubule organizing center;GO:0005829//cytosol;GO:0005856//cytoskeleton;GO:0005923//bicellular tight junction;GO:0030054//cell junction;GO:0042470//melanosome;GO:0042641//actomyosin;GO:0043209//myelin sheath;GO:0070062//extracellular exosome;GO:0070971//endoplasmic reticulum exit site;GO:009054…	GO:0005515//protein binding;GO:0017124//SH3 domain binding;GO:0031871//proteinase activated receptor binding;GO:0042803//protein homodimerization activity;GO:0046983//protein dimerization activity;GO:0048306//calcium-dependent protein binding	GO:0000281//mitotic cytokinesis;GO:0000915//actomyosin contractile ring assembly;GO:0006915//apoptotic process;GO:0007049//cell cycle;GO:0010824//regulation of centrosome duplication;GO:0015031//protein transport;GO:0039702//viral budding via host ESCRT complex;GO:0045199//maintenance of epithelial cell apical/basal polarity;GO:0046755//viral budding;GO:0051260//protein homooligomerization;GO:005…
4	ENSMUSG00000025809	Itgb1	5.45208	3.52996	0.627152	0.000170383	1	Itgb1	integrin beta 1 (fibronectin receptor beta) [Source:MGI Symbol;Acc:MGI:96610]	Human Diseases;Human Diseases;Environmental Information Processing;Cellular Processes;Environmental Information Processing;Human Diseases;Cellular Processes;Organismal Systems;Cellular Processes;Cellular Processes;Environmental Information Processing;Organismal Systems;Organismal Systems;Human Diseases;Human Diseases;Human Diseases;Human Diseases;Environmental Information Processing;Human Disease…	Cancers;Infectious diseases;Signal transduction;Cell motility;Signal transduction;Cancers;Cellular community - eukaryotes;Development;Transport and catabolism;Cellular community - eukaryotes;Signaling molecules and interaction;Immune system;Immune system;Infectious diseases;Cancers;Cardiovascular diseases;Cardiovascular diseases;Signaling molecules and interaction;Infectious diseases;Infectious d…	ko05200//Pathways in cancer;ko05165//Human papillomavirus infection;ko04151//PI3K-Akt signaling pathway;ko04810//Regulation of actin cytoskeleton;ko04015//Rap1 signaling pathway;ko05205//Proteoglycans in cancer;ko04510//Focal adhesion;ko04360//Axon guidance;ko04145//Phagosome;ko04530//Tight junction;ko04514//Cell adhesion molecules (CAMs);ko04611//Platelet activation;ko04670//Leukocyte transendot…	K05719;K05719;K05719;K05719;K05719;K05719;K05719;K05719;K05719;K05719;K05719;K05719;K05719;K05719;K05719;K05719;K05719;K05719;K05719;K05719;K05719;K05719	GO:0001669//acrosomal vesicle;GO:0001726//ruffle;GO:0005604//basement membrane;GO:0005737//cytoplasm;GO:0005768//endosome;GO:0005886//plasma membrane;GO:0005911//cell-cell junction;GO:0005912//adherens junction;GO:0005925//focal adhesion;GO:0008305//integrin complex;GO:0009897//external side of plasma membrane;GO:0009986//cell surface;GO:0014704//intercalated disc;GO:0016020//membrane;GO:0016021/…	GO:0001968//fibronectin binding;GO:0002020//protease binding;GO:0003779//actin binding;GO:0005102//receptor binding;GO:0005178//integrin binding;GO:0005515//protein binding;GO:0005518//collagen binding;GO:0019900//kinase binding;GO:0019901//protein kinase binding;GO:0019904//protein domain specific binding;GO:0019960//C-X3-C chemokine binding;GO:0038023//signaling receptor activity;GO:0043236//la…	GO:0000082//G1/S transition of mitotic cell cycle;GO:0000132//establishment of mitotic spindle orientation;GO:0001701//in utero embryonic development;GO:0001708//cell fate specification;GO:0001894//tissue homeostasis;GO:0002042//cell migration involved in sprouting angiogenesis;GO:0006909//phagocytosis;GO:0007155//cell adhesion;GO:0007159//leukocyte cell-cell adhesion;GO:0007160//cell-matrix adhe…
4	ENSMUSG00000036309	Skp1a	3.74727	2.20115	0.767585	0.000185244	1	Skp1a	S-phase kinase-associated protein 1A [Source:MGI Symbol;Acc:MGI:103575]	Human Diseases;Human Diseases;Genetic Information Processing;Environmental Information Processing;Genetic Information Processing;Cellular Processes;Cellular Processes;Environmental Information Processing;Organismal Systems	Cancers;Infectious diseases;Folding, sorting and degradation;Signal transduction;Folding, sorting and degradation;Cell growth and death;Cell growth and death;Signal transduction;Environmental adaptation	ko05200//Pathways in cancer;ko05168//Herpes simplex infection;ko04141//Protein processing in endoplasmic reticulum;ko04310//Wnt signaling pathway;ko04120//Ubiquitin mediated proteolysis;ko04110//Cell cycle;ko04114//Oocyte meiosis;ko04350//TGF-beta signaling pathway;ko04710//Circadian rhythm	K03094;K03094;K03094;K03094;K03094;K03094;K03094;K03094;K03094	GO:0005634//nucleus;GO:0005654//nucleoplasm;GO:0005737//cytoplasm;GO:0005813//centrosome;GO:0005829//cytosol;GO:0019005//SCF ubiquitin ligase complex;GO:0031467//Cul7-RING ubiquitin ligase complex;GO:0031519//PcG protein complex	GO:0004842//ubiquitin-protein transferase activity;GO:0005515//protein binding;GO:0008013//beta-catenin binding;GO:0019904//protein domain specific binding;GO:0061630//ubiquitin protein ligase activity;GO:0097602//cullin family protein binding	GO:0006511//ubiquitin-dependent protein catabolic process;GO:0016567//protein ubiquitination;GO:0031146//SCF-dependent proteasomal ubiquitin-dependent protein catabolic process;GO:0035518//histone H2A monoubiquitination;GO:0051457//maintenance of protein location in nucleus
4	ENSMUSG00000026547	Tagln2	10.0758	6.92945	0.54008	0.000191113	1	Tagln2	transgelin 2 [Source:MGI Symbol;Acc:MGI:1312985]	-	-	-	-	-	GO:0005515//protein binding	GO:0030855//epithelial cell differentiation
4	ENSMUSG00000029148	Nrbp1	1.77319	0.875823	1.01764	0.000192344	1	Nrbp1	nuclear receptor binding protein 1 [Source:MGI Symbol;Acc:MGI:2183436]	-	-	-	-	GO:0005737//cytoplasm;GO:0005938//cell cortex;GO:0012505//endomembrane system;GO:0016020//membrane;GO:0030027//lamellipodium;GO:0042995//cell projection;GO:0048471//perinuclear region of cytoplasm	GO:0004672//protein kinase activity;GO:0004674//protein serine/threonine kinase activity;GO:0005515//protein binding;GO:0005524//ATP binding;GO:0042802//identical protein binding;GO:0042803//protein homodimerization activity	GO:0006468//protein phosphorylation;GO:0006888//ER to Golgi vesicle-mediated transport;GO:0035556//intracellular signal transduction
4	ENSMUSG00000003161	Sri	4.74393	2.89345	0.713291	0.000214827	1	Sri	sorcin [Source:MGI Symbol;Acc:MGI:98419]	-	-	-	-	GO:0005654//nucleoplasm;GO:0005737//cytoplasm;GO:0005739//mitochondrion;GO:0005789//endoplasmic reticulum membrane;GO:0005790//smooth endoplasmic reticulum;GO:0005829//cytosol;GO:0005886//plasma membrane;GO:0016020//membrane;GO:0016529//sarcoplasmic reticulum;GO:0030018//Z disc;GO:0030315//T-tubule;GO:0030424//axon;GO:0031982//vesicle;GO:0033017//sarcoplasmic reticulum membrane;GO:0042584//chroma…	GO:0002020//protease binding;GO:0005509//calcium ion binding;GO:0005515//protein binding;GO:0042802//identical protein binding;GO:0046872//metal ion binding;GO:0046982//protein heterodimerization activity;GO:0070491//repressing transcription factor binding	GO:0006816//calcium ion transport;GO:0007507//heart development;GO:0010459//negative regulation of heart rate;GO:0035774//positive regulation of insulin secretion involved in cellular response to glucose stimulus;GO:0042994//cytoplasmic sequestering of transcription factor;GO:0051281//positive regulation of release of sequestered calcium ion into cytosol;GO:0051924//regulation of calcium ion tran…
4	ENSMUSG00000027808	Serp1	2.34546	1.13822	1.04309	0.000219729	1	Serp1	stress-associated endoplasmic reticulum protein 1 [Source:MGI Symbol;Acc:MGI:92638]	-	-	-	-	GO:0005783//endoplasmic reticulum;GO:0005789//endoplasmic reticulum membrane;GO:0005881//cytoplasmic microtubule;GO:0016020//membrane;GO:0016021//integral component of membrane	-	GO:0001501//skeletal system development;GO:0006006//glucose metabolic process;GO:0006486//protein glycosylation;GO:0009791//post-embryonic development;GO:0010259//multicellular organism aging;GO:0015031//protein transport;GO:0030968//endoplasmic reticulum unfolded protein response;GO:0032024//positive regulation of insulin secretion;GO:0045727//positive regulation of translation;GO:0046622//posit…
4	ENSMUSG00000062939	Stat4	2.50175	1.25147	0.999319	0.000255375	1	Stat4	signal transducer and activator of transcription 4 [Source:MGI Symbol;Acc:MGI:103062]	Human Diseases;Cellular Processes;Environmental Information Processing;Human Diseases;Organismal Systems;Human Diseases	Cancers;Cell growth and death;Signal transduction;Infectious diseases;Immune system;Immune diseases	ko05200//Pathways in cancer;ko04217//Necroptosis;ko04630//Jak-STAT signaling pathway;ko05161//Hepatitis B;ko04658//Th1 and Th2 cell differentiation;ko05321//Inflammatiory bowel disease (IBD)	K11222;K11222;K11222;K11222;K11222;K11222	GO:0005634//nucleus;GO:0005737//cytoplasm	GO:0003677//DNA binding;GO:0003700//transcription factor activity, sequence-specific DNA binding;GO:0042802//identical protein binding	GO:0006355//regulation of transcription, DNA-templated;GO:0007165//signal transduction;GO:0019221//cytokine-mediated signaling pathway;GO:0045944//positive regulation of transcription from RNA polymerase II promoter
4	ENSMUSG00000004040	Stat3	3.04454	1.43994	1.08022	0.000307166	1	Stat3	signal transducer and activator of transcription 3 [Source:MGI Symbol;Acc:MGI:103038]	Human Diseases;Human Diseases;Human Diseases;Human Diseases;Human Diseases;Human Diseases;Organismal Systems;Cellular Processes;Environmental Information Processing;Human Diseases;Human Diseases;Cellular Processes;Human Diseases;Human Diseases;Environmental Information Processing;Human Diseases;Human Diseases;Environmental Information Processing;Organismal Systems;Human Diseases;Human Diseases;Hu…	Cancers;Infectious diseases;Cancers;Infectious diseases;Infectious diseases;Cancers;Immune system;Cell growth and death;Signal transduction;Infectious diseases;Cancers;Cellular community - eukaryotes;Infectious diseases;Infectious diseases;Signal transduction;Endocrine and metabolic diseases;Infectious diseases;Signal transduction;Immune system;Endocrine and metabolic diseases;Drug resistance;Can…	ko05200//Pathways in cancer;ko05163//Human cytomegalovirus infection;ko05203//Viral carcinogenesis;ko05167//Kaposi sarcoma-associated herpesvirus infection;ko05169//Epstein-Barr virus infection;ko05205//Proteoglycans in cancer;ko04062//Chemokine signaling pathway;ko04217//Necroptosis;ko04630//Jak-STAT signaling pathway;ko05161//Hepatitis B;ko05206//MicroRNAs in cancer;ko04550//Signaling pathways …	K04692;K04692;K04692;K04692;K04692;K04692;K04692;K04692;K04692;K04692;K04692;K04692;K04692;K04692;K04692;K04692;K04692;K04692;K04692;K04692;K04692;K04692;K04692;K04692;K04692;K04692;K04692	GO:0000790//nuclear chromatin;GO:0005634//nucleus;GO:0005654//nucleoplasm;GO:0005667//transcription factor complex;GO:0005737//cytoplasm;GO:0005739//mitochondrion;GO:0005743//mitochondrial inner membrane;GO:0005829//cytosol;GO:0005886//plasma membrane;GO:0014069//postsynaptic density;GO:0044798//nuclear transcription factor complex;GO:0090575//RNA polymerase II transcription factor complex	GO:0000978//RNA polymerase II core promoter proximal region sequence-specific DNA binding;GO:0000981//RNA polymerase II transcription factor activity, sequence-specific DNA binding;GO:0001103//RNA polymerase II repressing transcription factor binding;GO:0001228//transcriptional activator activity, RNA polymerase II transcription regulatory region sequence-specific binding;GO:0003677//DNA binding;…	GO:0001659//temperature homeostasis;GO:0001754//eye photoreceptor cell differentiation;GO:0006355//regulation of transcription, DNA-templated;GO:0006366//transcription from RNA polymerase II promoter;GO:0006606//protein import into nucleus;GO:0006952//defense response;GO:0006953//acute-phase response;GO:0006954//inflammatory response;GO:0007165//signal transduction;GO:0007259//JAK-STAT cascade;GO…
4	ENSMUSG00000028228	Cpne3	1.2037	0.567433	1.08495	0.000350028	1	Cpne3	copine III [Source:MGI Symbol;Acc:MGI:1917818]	-	-	-	-	GO:0005634//nucleus;GO:0005730//nucleolus;GO:0005737//cytoplasm;GO:0005739//mitochondrion;GO:0005829//cytosol;GO:0005886//plasma membrane;GO:0005925//focal adhesion;GO:0016020//membrane;GO:0030054//cell junction	GO:0004674//protein serine/threonine kinase activity;GO:0005544//calcium-dependent phospholipid binding;GO:0030971//receptor tyrosine kinase binding;GO:0048306//calcium-dependent protein binding	GO:0006468//protein phosphorylation;GO:0030335//positive regulation of cell migration;GO:0038128//ERBB2 signaling pathway;GO:0071277//cellular response to calcium ion;GO:0071363//cellular response to growth factor stimulus
4	ENSMUSG00000055148	Klf2	5.1635	3.09522	0.738308	0.000386685	1	Klf2	Kruppel-like factor 2 (lung) [Source:MGI Symbol;Acc:MGI:1342772]	Human Diseases;Environmental Information Processing;Environmental Information Processing	Cardiovascular diseases;Signal transduction;Signal transduction	ko05418//Fluid shear stress and atherosclerosis;ko04371//Apelin signaling pathway;ko04068//FoxO signaling pathway	K17845;K17845;K17845	GO:0000790//nuclear chromatin;GO:0005634//nucleus	GO:0000981//RNA polymerase II transcription factor activity, sequence-specific DNA binding;GO:0003676//nucleic acid binding;GO:0003677//DNA binding;GO:0003700//transcription factor activity, sequence-specific DNA binding;GO:0005515//protein binding;GO:0046872//metal ion binding	GO:0000122//negative regulation of transcription from RNA polymerase II promoter;GO:0000902//cell morphogenesis;GO:0001701//in utero embryonic development;GO:0006357//regulation of transcription from RNA polymerase II promoter;GO:0032715//negative regulation of interleukin-6 production;GO:0034101//erythrocyte homeostasis;GO:0034616//response to laminar fluid shear stress;GO:0035264//multicellular…
4	ENSMUSG00000050075	Gpr171	3.53536	1.53512	1.20351	0.000438585	1	Gpr171	G protein-coupled receptor 171 [Source:MGI Symbol;Acc:MGI:2442043]	-	-	-	-	GO:0005886//plasma membrane;GO:0016020//membrane;GO:0016021//integral component of membrane	GO:0004930//G-protein coupled receptor activity;GO:0045028//G-protein coupled purinergic nucleotide receptor activity	GO:0007165//signal transduction;GO:0007186//G-protein coupled receptor signaling pathway;GO:0035589//G-protein coupled purinergic nucleotide receptor signaling pathway;GO:0045638//negative regulation of myeloid cell differentiation
4	ENSMUSG00000005873	Reep5	5.37127	3.12974	0.779221	0.000519031	1	Reep5	receptor accessory protein 5 [Source:MGI Symbol;Acc:MGI:1270152]	-	-	-	-	GO:0016020//membrane;GO:0016021//integral component of membrane;GO:0071782//endoplasmic reticulum tubular network	-	-
4	ENSMUSG00000078812	Eif5a	8.82265	5.19009	0.765453	0.000586666	1	Eif5a	eukaryotic translation initiation factor 5A [Source:MGI Symbol;Acc:MGI:106248]	-	-	-	-	GO:0005634//nucleus;GO:0005642//annulate lamellae;GO:0005643//nuclear pore;GO:0005737//cytoplasm;GO:0005783//endoplasmic reticulum;GO:0005789//endoplasmic reticulum membrane;GO:0016020//membrane;GO:0030425//dendrite;GO:0043025//neuronal cell body;GO:0045202//synapse	GO:0003723//RNA binding;GO:0003746//translation elongation factor activity;GO:0017070//U6 snRNA binding;GO:0043022//ribosome binding;GO:0047485//protein N-terminus binding	GO:0006406//mRNA export from nucleus;GO:0006412//translation;GO:0006414//translational elongation;GO:0006452//translational frameshifting;GO:0006611//protein export from nucleus;GO:0006915//apoptotic process;GO:0007204//positive regulation of cytosolic calcium ion concentration;GO:0007568//aging;GO:0008284//positive regulation of cell proliferation;GO:0010666//positive regulation of cardiac muscl…
4	ENSMUSG00000038179	Slamf7	1.78032	0.72722	1.29168	0.000617903	1	Slamf7	SLAM family member 7 [Source:MGI Symbol;Acc:MGI:1922595]	-	-	-	-	GO:0016020//membrane;GO:0016021//integral component of membrane	-	-
4	ENSMUSG00000028452	Vcp	2.19871	1.15313	0.931104	0.000638739	1	Vcp	valosin containing protein [Source:MGI Symbol;Acc:MGI:99919]	Genetic Information Processing;Human Diseases	Folding, sorting and degradation;Infectious diseases	ko04141//Protein processing in endoplasmic reticulum;ko05134//Legionellosis	K13525;K13525	GO:0000502//proteasome complex;GO:0005634//nucleus;GO:0005654//nucleoplasm;GO:0005737//cytoplasm;GO:0005783//endoplasmic reticulum;GO:0005789//endoplasmic reticulum membrane;GO:0005811//lipid particle;GO:0005829//cytosol;GO:0010494//cytoplasmic stress granule;GO:0032991//macromolecular complex;GO:0034098//VCP-NPL4-UFD1 AAA ATPase complex;GO:0035861//site of double-strand break;GO:0036513//Derlin-…	GO:0000166//nucleotide binding;GO:0005102//receptor binding;GO:0005515//protein binding;GO:0005524//ATP binding;GO:0008289//lipid binding;GO:0016787//hydrolase activity;GO:0016887//ATPase activity;GO:0019903//protein phosphatase binding;GO:0019904//protein domain specific binding;GO:0031593//polyubiquitin binding;GO:0031625//ubiquitin protein ligase binding;GO:0035800//deubiquitinase activator ac…	GO:0006281//DNA repair;GO:0006302//double-strand break repair;GO:0006511//ubiquitin-dependent protein catabolic process;GO:0006734//NADH metabolic process;GO:0006888//ER to Golgi vesicle-mediated transport;GO:0006914//autophagy;GO:0006919//activation of cysteine-type endopeptidase activity involved in apoptotic process;GO:0006974//cellular response to DNA damage stimulus;GO:0010498//proteasomal p…
4	ENSMUSG00000029422	Rsrc2	1.74218	1.00943	0.787351	0.000725549	1	Rsrc2	arginine/serine-rich coiled-coil 2 [Source:MGI Symbol;Acc:MGI:1913489]	-	-	-	-	GO:0005575//cellular_component	-	GO:0008150//biological_process
4	ENSMUSG00000028719	Cmpk1	1.74519	0.905493	0.946608	0.000735097	1	Cmpk1	cytidine monophosphate (UMP-CMP) kinase 1 [Source:MGI Symbol;Acc:MGI:1913838]	Metabolism;Metabolism;Metabolism	Global and overview maps;Nucleotide metabolism;Xenobiotics biodegradation and metabolism	ko01100//Metabolic pathways;ko00240//Pyrimidine metabolism;ko00983//Drug metabolism - other enzymes	K13800;K13800;K13800	GO:0005634//nucleus;GO:0005730//nucleolus;GO:0005737//cytoplasm	GO:0000166//nucleotide binding;GO:0004127//cytidylate kinase activity;GO:0004550//nucleoside diphosphate kinase activity;GO:0005524//ATP binding;GO:0009041//uridylate kinase activity;GO:0016301//kinase activity;GO:0016740//transferase activity;GO:0019205//nucleobase-containing compound kinase activity	GO:0006139//nucleobase-containing compound metabolic process;GO:0006165//nucleoside diphosphate phosphorylation;GO:0006207//'de novo' pyrimidine nucleobase biosynthetic process;GO:0006221//pyrimidine nucleotide biosynthetic process;GO:0009142//nucleoside triphosphate biosynthetic process;GO:0016310//phosphorylation;GO:0046940//nucleoside monophosphate phosphorylation
4	ENSMUSG00000001627	Ifrd1	2.57535	0.970312	1.40825	0.000740571	1	Ifrd1	interferon-related developmental regulator 1 [Source:MGI Symbol;Acc:MGI:1316717]	-	-	-	-	GO:0005634//nucleus;GO:0005737//cytoplasm	GO:0061629//RNA polymerase II sequence-specific DNA binding transcription factor binding	GO:0007275//multicellular organism development;GO:0014706//striated muscle tissue development;GO:0030154//cell differentiation;GO:0030517//negative regulation of axon extension;GO:0042692//muscle cell differentiation;GO:0043403//skeletal muscle tissue regeneration;GO:0045944//positive regulation of transcription from RNA polymerase II promoter;GO:0048671//negative regulation of collateral sprouti…
4	ENSMUSG00000079227	Ccr5	2.12009	1.01879	1.05726	0.000749643	1	Ccr5	chemokine (C-C motif) receptor 5 [Source:MGI Symbol;Acc:MGI:107182]	Environmental Information Processing;Cellular Processes;Human Diseases;Human Diseases;Human Diseases;Organismal Systems;Human Diseases	Signaling molecules and interaction;Transport and catabolism;Infectious diseases;Cancers;Infectious diseases;Immune system;Infectious diseases	ko04060//Cytokine-cytokine receptor interaction;ko04144//Endocytosis;ko05163//Human cytomegalovirus infection;ko05203//Viral carcinogenesis;ko05167//Kaposi sarcoma-associated herpesvirus infection;ko04062//Chemokine signaling pathway;ko05145//Toxoplasmosis	K04180;K04180;K04180;K04180;K04180;K04180;K04180	GO:0005737//cytoplasm;GO:0005768//endosome;GO:0005886//plasma membrane;GO:0009897//external side of plasma membrane;GO:0009986//cell surface;GO:0016020//membrane;GO:0016021//integral component of membrane	GO:0003779//actin binding;GO:0004930//G-protein coupled receptor activity;GO:0004950//chemokine receptor activity;GO:0016493//C-C chemokine receptor activity;GO:0019901//protein kinase binding;GO:0019956//chemokine binding;GO:0019957//C-C chemokine binding;GO:0071791//chemokine (C-C motif) ligand 5 binding	GO:0000165//MAPK cascade;GO:0006816//calcium ion transport;GO:0006935//chemotaxis;GO:0006952//defense response;GO:0006954//inflammatory response;GO:0006955//immune response;GO:0007165//signal transduction;GO:0007186//G-protein coupled receptor signaling pathway;GO:0007204//positive regulation of cytosolic calcium ion concentration;GO:0007267//cell-cell signaling;GO:0010628//positive regulation of…
4	ENSMUSG00000001444	Tbx21	1.88177	1.07036	0.813991	0.000827188	1	Tbx21	T-box 21 [Source:MGI Symbol;Acc:MGI:1888984]	Organismal Systems;Organismal Systems;Human Diseases	Immune system;Immune system;Immune diseases	ko04659//Th17 cell differentiation;ko04658//Th1 and Th2 cell differentiation;ko05321//Inflammatiory bowel disease (IBD)	K10166;K10166;K10166	GO:0005634//nucleus;GO:0043025//neuronal cell body	GO:0000977//RNA polymerase II regulatory region sequence-specific DNA binding;GO:0001102//RNA polymerase II activating transcription factor binding;GO:0001228//transcriptional activator activity, RNA polymerase II transcription regulatory region sequence-specific binding;GO:0003677//DNA binding;GO:0003700//transcription factor activity, sequence-specific DNA binding;GO:0005515//protein binding;GO…	GO:0000122//negative regulation of transcription from RNA polymerase II promoter;GO:0001708//cell fate specification;GO:0001947//heart looping;GO:0006355//regulation of transcription, DNA-templated;GO:0009615//response to virus;GO:0010628//positive regulation of gene expression;GO:0030217//T cell differentiation;GO:0032703//negative regulation of interleukin-2 production;GO:0043161//proteasome-me…
4	ENSMUSG00000027067	Ssrp1	1.58814	0.854737	0.893783	0.000872743	1	Ssrp1	structure specific recognition protein 1 [Source:MGI Symbol;Acc:MGI:107912]	-	-	-	-	GO:0000790//nuclear chromatin;GO:0005634//nucleus;GO:0005694//chromosome;GO:0005730//nucleolus;GO:0035101//FACT complex	GO:0003677//DNA binding;GO:0003682//chromatin binding;GO:0031491//nucleosome binding;GO:0042393//histone binding	GO:0006260//DNA replication;GO:0006281//DNA repair;GO:0006974//cellular response to DNA damage stimulus
4	ENSMUSG00000024217	Snrpc	2.1155	1.31012	0.691299	0.000968454	1	Snrpc	U1 small nuclear ribonucleoprotein C [Source:MGI Symbol;Acc:MGI:109489]	Genetic Information Processing	Transcription	ko03040//Spliceosome	K11095	GO:0000243//commitment complex;GO:0005634//nucleus;GO:0005654//nucleoplasm;GO:0005685//U1 snRNP;GO:0015030//Cajal body;GO:0071004//U2-type prespliceosome	GO:0003676//nucleic acid binding;GO:0003723//RNA binding;GO:0003727//single-stranded RNA binding;GO:0003729//mRNA binding;GO:0008270//zinc ion binding;GO:0030619//U1 snRNA binding;GO:0030627//pre-mRNA 5'-splice site binding;GO:0042803//protein homodimerization activity;GO:0046872//metal ion binding;GO:1990446//U1 snRNP binding	GO:0000387//spliceosomal snRNP assembly;GO:0000395//mRNA 5'-splice site recognition;GO:0000398//mRNA splicing, via spliceosome
4	ENSMUSG00000029203	Ube2k	1.46621	0.696354	1.07419	0.00102111	1	Ube2k	ubiquitin-conjugating enzyme E2K [Source:MGI Symbol;Acc:MGI:1858216]	Genetic Information Processing	Folding, sorting and degradation	ko04120//Ubiquitin mediated proteolysis	K04649	GO:0005623//cell;GO:0005634//nucleus;GO:0005737//cytoplasm;GO:0032433//filopodium tip	GO:0000166//nucleotide binding;GO:0004842//ubiquitin-protein transferase activity;GO:0005515//protein binding;GO:0005524//ATP binding;GO:0016740//transferase activity;GO:0031625//ubiquitin protein ligase binding;GO:0034450//ubiquitin-ubiquitin ligase activity;GO:0061631//ubiquitin conjugating enzyme activity	GO:0010800//positive regulation of peptidyl-threonine phosphorylation;GO:0010994//free ubiquitin chain polymerization;GO:0016567//protein ubiquitination;GO:0032434//regulation of proteasomal ubiquitin-dependent protein catabolic process;GO:0035458//cellular response to interferon-beta;GO:0060340//positive regulation of type I interferon-mediated signaling pathway;GO:0070059//intrinsic apoptotic s…
4	ENSMUSG00000063694	Cycs	3.92963	1.97962	0.989171	0.00104485	1	Cycs	cytochrome c, somatic [Source:MGI Symbol;Acc:MGI:88578]	Human Diseases;Human Diseases;Human Diseases;Human Diseases;Human Diseases;Human Diseases;Human Diseases;Human Diseases;Human Diseases;Human Diseases;Human Diseases;Cellular Processes;Human Diseases;Human Diseases;Human Diseases;Human Diseases;Human Diseases;Cellular Processes;Human Diseases;Human Diseases;Cellular Processes	Cancers;Infectious diseases;Infectious diseases;Infectious diseases;Neurodegenerative diseases;Infectious diseases;Neurodegenerative diseases;Infectious diseases;Endocrine and metabolic diseases;Infectious diseases;Neurodegenerative diseases;Cell growth and death;Infectious diseases;Cancers;Cancers;Drug resistance;Cardiovascular diseases;Cell growth and death;Infectious diseases;Neurodegenerative…	ko05200//Pathways in cancer;ko05163//Human cytomegalovirus infection;ko05167//Kaposi sarcoma-associated herpesvirus infection;ko05168//Herpes simplex infection;ko05016//Huntington disease;ko05152//Tuberculosis;ko05010//Alzheimer disease;ko05164//Influenza A;ko04932//Non-alcoholic fatty liver disease (NAFLD);ko05161//Hepatitis B;ko05012//Parkinson disease;ko04210//Apoptosis;ko05145//Toxoplasmosis;…	K08738;K08738;K08738;K08738;K08738;K08738;K08738;K08738;K08738;K08738;K08738;K08738;K08738;K08738;K08738;K08738;K08738;K08738;K08738;K08738;K08738	GO:0005634//nucleus;GO:0005739//mitochondrion;GO:0005758//mitochondrial intermembrane space;GO:0005829//cytosol;GO:0043209//myelin sheath;GO:0070469//respiratory chain	GO:0009055//electron carrier activity;GO:0019899//enzyme binding;GO:0020037//heme binding;GO:0045155//electron transporter, transferring electrons from CoQH2-cytochrome c reductase complex and cytochrome c oxidase complex activity;GO:0046872//metal ion binding	GO:0006122//mitochondrial electron transport, ubiquinol to cytochrome c;GO:0006123//mitochondrial electron transport, cytochrome c to oxygen;GO:0006915//apoptotic process;GO:0008635//activation of cysteine-type endopeptidase activity involved in apoptotic process by cytochrome c;GO:0022900//electron transport chain;GO:0042743//hydrogen peroxide metabolic process;GO:0043393//regulation of protein …
4	ENSMUSG00000022969	Il10rb	1.74801	0.716742	1.28619	0.00112101	1	Il10rb	interleukin 10 receptor, beta [Source:MGI Symbol;Acc:MGI:109380]	Environmental Information Processing;Human Diseases;Human Diseases;Human Diseases;Environmental Information Processing;Human Diseases	Signaling molecules and interaction;Infectious diseases;Infectious diseases;Infectious diseases;Signal transduction;Infectious diseases	ko04060//Cytokine-cytokine receptor interaction;ko05163//Human cytomegalovirus infection;ko05169//Epstein-Barr virus infection;ko05152//Tuberculosis;ko04630//Jak-STAT signaling pathway;ko05145//Toxoplasmosis	K05135;K05135;K05135;K05135;K05135;K05135	GO:0016020//membrane;GO:0016021//integral component of membrane	GO:0005515//protein binding	-
4	ENSMUSG00000024910	Ctsw	12.9981	8.63031	0.590817	0.00112304	1	Ctsw	cathepsin W [Source:MGI Symbol;Acc:MGI:1338045]	Cellular Processes;Cellular Processes	Cell growth and death;Transport and catabolism	ko04210//Apoptosis;ko04142//Lysosome	K08569;K08569	GO:0005615//extracellular space;GO:0005764//lysosome;GO:0005783//endoplasmic reticulum	GO:0004197//cysteine-type endopeptidase activity;GO:0008233//peptidase activity;GO:0008234//cysteine-type peptidase activity;GO:0016787//hydrolase activity	GO:0006508//proteolysis;GO:0051603//proteolysis involved in cellular protein catabolic process
4	ENSMUSG00000029552	Tes	3.63929	2.06279	0.819059	0.00113938	1	Tes	testis derived transcript [Source:MGI Symbol;Acc:MGI:105081]	-	-	-	-	-	GO:0008270//zinc ion binding;GO:0046872//metal ion binding	GO:0042127//regulation of cell proliferation
4	ENSMUSG00000021428	Riok1	1.50155	0.83639	0.844201	0.00119318	1	Riok1	RIO kinase 1 [Source:MGI Symbol;Acc:MGI:1918590]	Genetic Information Processing	Translation	ko03008//Ribosome biogenesis in eukaryotes	K07178	GO:0005737//cytoplasm;GO:0005829//cytosol;GO:0030688//preribosome, small subunit precursor;GO:0034708//methyltransferase complex	GO:0000166//nucleotide binding;GO:0004674//protein serine/threonine kinase activity;GO:0005524//ATP binding;GO:0016301//kinase activity;GO:0016740//transferase activity;GO:0016787//hydrolase activity;GO:0046872//metal ion binding	GO:0006468//protein phosphorylation;GO:0016310//phosphorylation;GO:0030490//maturation of SSU-rRNA;GO:0042254//ribosome biogenesis;GO:0042274//ribosomal small subunit biogenesis;GO:2000234//positive regulation of rRNA processing
4	ENSMUSG00000028064	Sema4a	1.37738	0.662379	1.0562	0.00131523	1	Sema4a	sema domain, immunoglobulin domain (Ig), transmembrane domain (TM) and short cytoplasmic domain, (semaphorin) 4A [Source:MGI Symbol;Acc:MGI:107560]	Organismal Systems	Development	ko04360//Axon guidance	K06521	GO:0005615//extracellular space;GO:0005634//nucleus;GO:0005829//cytosol;GO:0005886//plasma membrane;GO:0005887//integral component of plasma membrane;GO:0016020//membrane;GO:0016021//integral component of membrane;GO:0043231//intracellular membrane-bounded organelle	GO:0005515//protein binding;GO:0030215//semaphorin receptor binding;GO:0045499//chemorepellent activity	GO:0001525//angiogenesis;GO:0001755//neural crest cell migration;GO:0002250//adaptive immune response;GO:0002292//T cell differentiation involved in immune response;GO:0002376//immune system process;GO:0007275//multicellular organism development;GO:0007399//nervous system development;GO:0007409//axonogenesis;GO:0008360//regulation of cell shape;GO:0010594//regulation of endothelial cell migration…
4	ENSMUSG00000040006	Ginm1	1.1118	0.588441	0.917926	0.00135724	1	Ginm1	glycoprotein integral membrane 1 [Source:MGI Symbol;Acc:MGI:2384905]	-	-	-	-	GO:0016020//membrane;GO:0016021//integral component of membrane	GO:0003674//molecular_function	GO:0008150//biological_process
4	ENSMUSG00000054766	Set	1.8702	1.0614	0.817218	0.00170951	1	Set	SET nuclear oncogene [Source:MGI Symbol;Acc:MGI:1860267]	-	-	-	-	GO:0005634//nucleus;GO:0005654//nucleoplasm;GO:0005737//cytoplasm;GO:0005783//endoplasmic reticulum;GO:0005811//lipid particle;GO:0005829//cytosol;GO:0032991//macromolecular complex;GO:0048471//perinuclear region of cytoplasm	GO:0003677//DNA binding	GO:0006334//nucleosome assembly;GO:0043524//negative regulation of neuron apoptotic process;GO:0045892//negative regulation of transcription, DNA-templated
4	ENSMUSG00000001056	Nhp2	1.22687	0.711585	0.785872	0.001822	1	Nhp2	NHP2 ribonucleoprotein [Source:MGI Symbol;Acc:MGI:1098547]	Genetic Information Processing	Translation	ko03008//Ribosome biogenesis in eukaryotes	K11129	GO:0005634//nucleus;GO:0005697//telomerase holoenzyme complex;GO:0005730//nucleolus;GO:0005732//small nucleolar ribonucleoprotein complex;GO:0015030//Cajal body;GO:0031429//box H/ACA snoRNP complex;GO:0090661//box H/ACA telomerase RNP complex	GO:0003723//RNA binding;GO:0005515//protein binding;GO:0034513//box H/ACA snoRNA binding;GO:0070034//telomerase RNA binding	GO:0000469//cleavage involved in rRNA processing;GO:0000470//maturation of LSU-rRNA;GO:0006364//rRNA processing;GO:0007004//telomere maintenance via telomerase;GO:0031118//rRNA pseudouridine synthesis;GO:0031120//snRNA pseudouridine synthesis;GO:0042254//ribosome biogenesis
4	ENSMUSG00000014668	Chfr	1.28219	0.673862	0.928088	0.00186376	1	Chfr	checkpoint with forkhead and ring finger domains [Source:MGI Symbol;Acc:MGI:2444898]	-	-	-	-	GO:0005634//nucleus;GO:0016605//PML body	GO:0000166//nucleotide binding;GO:0004842//ubiquitin-protein transferase activity;GO:0005515//protein binding;GO:0016740//transferase activity;GO:0046872//metal ion binding;GO:0061630//ubiquitin protein ligase activity	GO:0000209//protein polyubiquitination;GO:0000278//mitotic cell cycle;GO:0006511//ubiquitin-dependent protein catabolic process;GO:0007049//cell cycle;GO:0007093//mitotic cell cycle checkpoint;GO:0016567//protein ubiquitination;GO:0019941//modification-dependent protein catabolic process;GO:0031398//positive regulation of protein ubiquitination;GO:0031648//protein destabilization;GO:0032436//posi…
4	ENSMUSG00000020225	Tmbim4	1.91948	0.999027	0.942117	0.00186515	1	Tmbim4	transmembrane BAX inhibitor motif containing 4 [Source:MGI Symbol;Acc:MGI:1915462]	-	-	-	-	GO:0000139//Golgi membrane;GO:0005794//Golgi apparatus;GO:0005795//Golgi stack;GO:0016020//membrane;GO:0016021//integral component of membrane	GO:0003674//molecular_function	GO:0006915//apoptotic process;GO:0043066//negative regulation of apoptotic process;GO:0050848//regulation of calcium-mediated signaling
4	ENSMUSG00000041417	Pik3r1	1.91643	0.852733	1.16825	0.00195355	1	Pik3r1	phosphoinositide-3-kinase regulatory subunit 1 [Source:MGI Symbol;Acc:MGI:97583]	Human Diseases;Human Diseases;Environmental Information Processing;Human Diseases;Human Diseases;Environmental Information Processing;Human Diseases;Cellular Processes;Environmental Information Processing;Human Diseases;Human Diseases;Human Diseases;Cellular Processes;Environmental Information Processing;Organismal Systems;Organismal Systems;Cellular Processes;Human Diseases;Human Diseases;Enviro…	Cancers;Infectious diseases;Signal transduction;Infectious diseases;Infectious diseases;Signal transduction;Cancers;Cell motility;Signal transduction;Infectious diseases;Infectious diseases;Cancers;Cellular community - eukaryotes;Signal transduction;Immune system;Development;Cell growth and death;Cancers;Infectious diseases;Signal transduction;Signal transduction;Endocrine and metabolic diseases;…	ko05200//Pathways in cancer;ko05165//Human papillomavirus infection;ko04151//PI3K-Akt signaling pathway;ko05166//HTLV-I infection;ko05163//Human cytomegalovirus infection;ko04014//Ras signaling pathway;ko05203//Viral carcinogenesis;ko04810//Regulation of actin cytoskeleton;ko04015//Rap1 signaling pathway;ko05167//Kaposi sarcoma-associated herpesvirus infection;ko05169//Epstein-Barr virus infectio…	K02649;K02649;K02649;K02649;K02649;K02649;K02649;K02649;K02649;K02649;K02649;K02649;K02649;K02649;K02649;K02649;K02649;K02649;K02649;K02649;K02649;K02649;K02649;K02649;K02649;K02649;K02649;K02649;K02649;K02649;K02649;K02649;K02649;K02649;K02649;K02649;K02649;K02649;K02649;K02649;K02649;K02649;K02649;K02649;K02649;K02649;K02649;K02649;K02649;K02649;K02649;K02649;K02649;K02649;K02649;K02649;K02649;…	GO:0005634//nucleus;GO:0005737//cytoplasm;GO:0005801//cis-Golgi network;GO:0005829//cytosol;GO:0005886//plasma membrane;GO:0005911//cell-cell junction;GO:0005942//phosphatidylinositol 3-kinase complex;GO:0005943//phosphatidylinositol 3-kinase complex, class IA;GO:0016020//membrane;GO:0032991//macromolecular complex;GO:0043005//neuron projection;GO:1990578//perinuclear endoplasmic reticulum membra…	GO:0001784//phosphotyrosine binding;GO:0005102//receptor binding;GO:0005158//insulin receptor binding;GO:0005159//insulin-like growth factor receptor binding;GO:0005161//platelet-derived growth factor receptor binding;GO:0005168//neurotrophin TRKA receptor binding;GO:0005515//protein binding;GO:0005516//calmodulin binding;GO:0008022//protein C-terminus binding;GO:0008134//transcription factor bin…	GO:0001678//cellular glucose homeostasis;GO:0001934//positive regulation of protein phosphorylation;GO:0001953//negative regulation of cell-matrix adhesion;GO:0006006//glucose metabolic process;GO:0006468//protein phosphorylation;GO:0006606//protein import into nucleus;GO:0007162//negative regulation of cell adhesion;GO:0007165//signal transduction;GO:0008286//insulin receptor signaling pathway;G…
4	ENSMUSG00000030167	Klrc1	6.57824	4.17033	0.657541	0.00200876	1	Klrc1	killer cell lectin-like receptor subfamily C, member 1 [Source:MGI Symbol;Acc:MGI:1336161]	Organismal Systems;Organismal Systems;Human Diseases	Immune system;Immune system;Immune diseases	ko04650//Natural killer cell mediated cytotoxicity;ko04612//Antigen processing and presentation;ko05332//Graft-versus-host disease	K06541;K06541;K06541	GO:0009897//external side of plasma membrane;GO:0016020//membrane;GO:0016021//integral component of membrane;GO:0043235//receptor complex	GO:0023024//MHC class I protein complex binding;GO:0030246//carbohydrate binding	-
4	ENSMUSG00000048163	Selplg	9.72999	6.66196	0.546491	0.00214029	1	Selplg	selectin, platelet (p-selectin) ligand [Source:MGI Symbol;Acc:MGI:106689]	Environmental Information Processing;Human Diseases	Signaling molecules and interaction;Infectious diseases	ko04514//Cell adhesion molecules (CAMs);ko05150//Staphylococcus aureus infection	K06544;K06544	GO:0016020//membrane;GO:0016021//integral component of membrane	GO:0030246//carbohydrate binding	-
4	ENSMUSG00000037960	Card19	1.91443	0.970928	0.979479	0.00215635	1	Card19	caspase recruitment domain family, member 19 [Source:MGI Symbol;Acc:MGI:1915730]	-	-	-	-	GO:0005739//mitochondrion;GO:0005783//endoplasmic reticulum;GO:0005789//endoplasmic reticulum membrane;GO:0016020//membrane;GO:0016021//integral component of membrane;GO:0031966//mitochondrial membrane	GO:0003674//molecular_function	GO:0008150//biological_process;GO:0042981//regulation of apoptotic process
4	ENSMUSG00000048277	Syngr2	2.19855	1.06764	1.04212	0.00233633	1	Syngr2	synaptogyrin 2 [Source:MGI Symbol;Acc:MGI:1328324]	-	-	-	-	GO:0008021//synaptic vesicle;GO:0016020//membrane;GO:0016021//integral component of membrane;GO:0030054//cell junction;GO:0030659//cytoplasmic vesicle membrane;GO:0030672//synaptic vesicle membrane;GO:0031410//cytoplasmic vesicle;GO:0031594//neuromuscular junction;GO:0045202//synapse	GO:0005515//protein binding	GO:0006605//protein targeting;GO:0045055//regulated exocytosis;GO:0048499//synaptic vesicle membrane organization
4	ENSMUSG00000023845	Lnpep	2.2432	1.31429	0.771275	0.00235376	1	Lnpep	leucyl/cystinyl aminopeptidase [Source:MGI Symbol;Acc:MGI:2387123]	Organismal Systems	Endocrine system	ko04614//Renin-angiotensin system	K01257	GO:0005737//cytoplasm;GO:0005886//plasma membrane;GO:0005887//integral component of plasma membrane;GO:0012505//endomembrane system;GO:0016020//membrane;GO:0016021//integral component of membrane;GO:0030659//cytoplasmic vesicle membrane;GO:0048471//perinuclear region of cytoplasm	GO:0004177//aminopeptidase activity;GO:0005515//protein binding;GO:0008233//peptidase activity;GO:0008237//metallopeptidase activity;GO:0008270//zinc ion binding;GO:0016787//hydrolase activity;GO:0042277//peptide binding;GO:0046872//metal ion binding;GO:0070006//metalloaminopeptidase activity	GO:0006508//proteolysis;GO:0030163//protein catabolic process;GO:0043171//peptide catabolic process;GO:0060395//SMAD protein signal transduction
4	ENSMUSG00000064367	mt-Nd5	5.76734	3.28193	0.813362	0.00268642	1	mt-Nd5	mitochondrially encoded NADH dehydrogenase 5 [Source:MGI Symbol;Acc:MGI:102496]	Metabolism;Organismal Systems;Organismal Systems;Human Diseases;Metabolism	Global and overview maps;Environmental adaptation;Nervous system;Neurodegenerative diseases;Energy metabolism	ko01100//Metabolic pathways;ko04714//Thermogenesis;ko04723//Retrograde endocannabinoid signaling;ko05012//Parkinson disease;ko00190//Oxidative phosphorylation	K03883;K03883;K03883;K03883;K03883	GO:0005739//mitochondrion;GO:0005743//mitochondrial inner membrane;GO:0005747//mitochondrial respiratory chain complex I;GO:0016020//membrane;GO:0016021//integral component of membrane;GO:0043005//neuron projection;GO:0070469//respiratory chain	GO:0003954//NADH dehydrogenase activity;GO:0008137//NADH dehydrogenase (ubiquinone) activity;GO:0016491//oxidoreductase activity	GO:0042773//ATP synthesis coupled electron transport;GO:0055114//oxidation-reduction process
4	ENSMUSG00000034024	Cct2	2.31371	1.53818	0.588983	0.00269525	1	Cct2	chaperonin containing Tcp1, subunit 2 (beta) [Source:MGI Symbol;Acc:MGI:107186]	-	-	-	-	GO:0002199//zona pellucida receptor complex;GO:0005737//cytoplasm;GO:0005829//cytosol;GO:0005832//chaperonin-containing T-complex;GO:0005874//microtubule;GO:0043209//myelin sheath;GO:0044297//cell body	GO:0000166//nucleotide binding;GO:0005524//ATP binding;GO:0031625//ubiquitin protein ligase binding;GO:0044183//protein binding involved in protein folding;GO:0051082//unfolded protein binding	GO:0006457//protein folding;GO:0007339//binding of sperm to zona pellucida;GO:0032212//positive regulation of telomere maintenance via telomerase;GO:0050821//protein stabilization;GO:0051086//chaperone mediated protein folding independent of cofactor;GO:0051131//chaperone-mediated protein complex assembly;GO:0051973//positive regulation of telomerase activity;GO:0090666//scaRNA localization to Ca…
4	ENSMUSG00000025428	Atp5a1	3.94477	2.53579	0.637502	0.00270264	1	Atp5a1	ATP synthase, H+ transporting, mitochondrial F1 complex, alpha subunit 1 [Source:MGI Symbol;Acc:MGI:88115]	Metabolism;Organismal Systems;Human Diseases;Human Diseases;Human Diseases;Metabolism	Global and overview maps;Environmental adaptation;Neurodegenerative diseases;Neurodegenerative diseases;Neurodegenerative diseases;Energy metabolism	ko01100//Metabolic pathways;ko04714//Thermogenesis;ko05016//Huntington disease;ko05010//Alzheimer disease;ko05012//Parkinson disease;ko00190//Oxidative phosphorylation	K02132;K02132;K02132;K02132;K02132;K02132	GO:0000275//mitochondrial proton-transporting ATP synthase complex, catalytic core F(1);GO:0005634//nucleus;GO:0005739//mitochondrion;GO:0005743//mitochondrial inner membrane;GO:0005753//mitochondrial proton-transporting ATP synthase complex;GO:0005886//plasma membrane;GO:0008180//COP9 signalosome;GO:0009986//cell surface;GO:0016020//membrane;GO:0043209//myelin sheath;GO:0045121//membrane raft;GO…	GO:0000166//nucleotide binding;GO:0002020//protease binding;GO:0005515//protein binding;GO:0005524//ATP binding;GO:0016887//ATPase activity;GO:0032559//adenyl ribonucleotide binding;GO:0042288//MHC class I protein binding;GO:0043531//ADP binding;GO:0043532//angiostatin binding;GO:0046933//proton-transporting ATP synthase activity, rotational mechanism	GO:0001937//negative regulation of endothelial cell proliferation;GO:0006629//lipid metabolic process;GO:0006754//ATP biosynthetic process;GO:0006811//ion transport;GO:0015986//ATP synthesis coupled proton transport;GO:0043536//positive regulation of blood vessel endothelial cell migration;GO:0046034//ATP metabolic process;GO:1902600//hydrogen ion transmembrane transport
4	ENSMUSG00000008892	Vdac3	1.90064	0.930852	1.02986	0.00270709	1	Vdac3	voltage-dependent anion channel 3 [Source:MGI Symbol;Acc:MGI:106922]	Human Diseases;Human Diseases;Human Diseases;Environmental Information Processing;Cellular Processes;Cellular Processes;Environmental Information Processing;Organismal Systems;Human Diseases;Human Diseases;Organismal Systems;Cellular Processes	Infectious diseases;Cancers;Neurodegenerative diseases;Signal transduction;Cell growth and death;Cell growth and death;Signal transduction;Immune system;Infectious diseases;Neurodegenerative diseases;Digestive system;Cell growth and death	ko05166//HTLV-I infection;ko05203//Viral carcinogenesis;ko05016//Huntington disease;ko04020//Calcium signaling pathway;ko04217//Necroptosis;ko04218//Cellular senescence;ko04022//cGMP - PKG signaling pathway;ko04621//NOD-like receptor signaling pathway;ko05161//Hepatitis B;ko05012//Parkinson disease;ko04979//Cholesterol metabolism;ko04216//Ferroptosis	K15041;K15041;K15041;K15041;K15041;K15041;K15041;K15041;K15041;K15041;K15041;K15041	GO:0005739//mitochondrion;GO:0005741//mitochondrial outer membrane;GO:0005743//mitochondrial inner membrane;GO:0005791//rough endoplasmic reticulum;GO:0008021//synaptic vesicle;GO:0016020//membrane;GO:0016021//integral component of membrane;GO:0046930//pore complex	GO:0000166//nucleotide binding;GO:0008308//voltage-gated anion channel activity;GO:0015288//porin activity	GO:0001662//behavioral fear response;GO:0006811//ion transport;GO:0007268//synaptic transmission;GO:0007270//neuron-neuron synaptic transmission;GO:0007612//learning;GO:0015698//inorganic anion transport;GO:0055085//transmembrane transport;GO:0098656//anion transmembrane transport;GO:1902017//regulation of cilium assembly
4	ENSMUSG00000027828	Ssr3	1.42855	0.677744	1.07574	0.00271202	1	Ssr3	signal sequence receptor, gamma [Source:MGI Symbol;Acc:MGI:1914687]	Genetic Information Processing	Folding, sorting and degradation	ko04141//Protein processing in endoplasmic reticulum	K13251	GO:0005623//cell;GO:0005783//endoplasmic reticulum;GO:0005789//endoplasmic reticulum membrane;GO:0016020//membrane;GO:0016021//integral component of membrane	-	GO:0006614//SRP-dependent cotranslational protein targeting to membrane
4	ENSMUSG00000027423	Snx5	1.72857	1.08385	0.673421	0.00277885	1	Snx5	sorting nexin 5 [Source:MGI Symbol;Acc:MGI:1916428]	Cellular Processes	Transport and catabolism	ko04144//Endocytosis	K17920	GO:0001726//ruffle;GO:0001891//phagocytic cup;GO:0005737//cytoplasm;GO:0005768//endosome;GO:0005769//early endosome;GO:0005829//cytosol;GO:0005886//plasma membrane;GO:0005903//brush border;GO:0016020//membrane;GO:0030659//cytoplasmic vesicle membrane;GO:0030904//retromer complex;GO:0031234//extrinsic component of cytoplasmic side of plasma membrane;GO:0031313//extrinsic component of endosome memb…	GO:0008289//lipid binding;GO:0010314//phosphatidylinositol-5-phosphate binding;GO:0031748//D1 dopamine receptor binding;GO:0034452//dynactin binding;GO:0035091//phosphatidylinositol binding;GO:0070273//phosphatidylinositol-4-phosphate binding;GO:0080025//phosphatidylinositol-3,5-bisphosphate binding	GO:0006886//intracellular protein transport;GO:0006897//endocytosis;GO:0006907//pinocytosis;GO:0007174//epidermal growth factor catabolic process;GO:0015031//protein transport;GO:0035815//positive regulation of renal sodium excretion;GO:0042147//retrograde transport, endosome to Golgi;GO:0045776//negative regulation of blood pressure
4	ENSMUSG00000094724	Rnaset2b	2.85465	1.81444	0.653792	0.00309894	1	Rnaset2b	ribonuclease T2B [Source:MGI Symbol;Acc:MGI:3702087]	-	-	-	-	GO:0005576//extracellular region;GO:0005615//extracellular space;GO:0005764//lysosome;GO:0005783//endoplasmic reticulum;GO:0005788//endoplasmic reticulum lumen;GO:0016020//membrane;GO:0016021//integral component of membrane;GO:0043202//lysosomal lumen	GO:0003723//RNA binding;GO:0004518//nuclease activity;GO:0004519//endonuclease activity;GO:0004521//endoribonuclease activity;GO:0004540//ribonuclease activity;GO:0016787//hydrolase activity;GO:0033897//ribonuclease T2 activity	GO:0006401//RNA catabolic process;GO:0090305//nucleic acid phosphodiester bond hydrolysis;GO:0090501//RNA phosphodiester bond hydrolysis;GO:0090502//RNA phosphodiester bond hydrolysis, endonucleolytic
4	ENSMUSG00000004266	Ptpn6	1.43603	0.930725	0.625656	0.00311734	1	Ptpn6	protein tyrosine phosphatase, non-receptor type 6 [Source:MGI Symbol;Acc:MGI:96055]	Human Diseases;Environmental Information Processing;Organismal Systems;Organismal Systems;Cellular Processes;Organismal Systems;Human Diseases	Cancers;Signal transduction;Immune system;Immune system;Cellular community - eukaryotes;Immune system;Infectious diseases	ko05205//Proteoglycans in cancer;ko04630//Jak-STAT signaling pathway;ko04650//Natural killer cell mediated cytotoxicity;ko04660//T cell receptor signaling pathway;ko04520//Adherens junction;ko04662//B cell receptor signaling pathway;ko05140//Leishmaniasis	K05697;K05697;K05697;K05697;K05697;K05697;K05697	GO:0005634//nucleus;GO:0005730//nucleolus;GO:0005737//cytoplasm;GO:0005829//cytosol;GO:0005911//cell-cell junction;GO:0032991//macromolecular complex;GO:0042105//alpha-beta T cell receptor complex	GO:0001784//phosphotyrosine binding;GO:0004721//phosphoprotein phosphatase activity;GO:0004725//protein tyrosine phosphatase activity;GO:0005001//transmembrane receptor protein tyrosine phosphatase activity;GO:0005515//protein binding;GO:0016787//hydrolase activity;GO:0016791//phosphatase activity;GO:0017124//SH3 domain binding;GO:0019901//protein kinase binding;GO:0042169//SH2 domain binding;GO:…	GO:0002244//hematopoietic progenitor cell differentiation;GO:0002924//negative regulation of humoral immune response mediated by circulating immunoglobulin;GO:0006470//protein dephosphorylation;GO:0008283//cell proliferation;GO:0008284//positive regulation of cell proliferation;GO:0014068//positive regulation of phosphatidylinositol 3-kinase signaling;GO:0016311//dephosphorylation;GO:0018108//pep…
4	ENSMUSG00000045193	Cirbp	3.31906	2.26425	0.551743	0.0031877	1	Cirbp	cold inducible RNA binding protein [Source:MGI Symbol;Acc:MGI:893588]	-	-	-	-	GO:0005634//nucleus;GO:0005654//nucleoplasm;GO:0005681//spliceosomal complex;GO:0005730//nucleolus;GO:0005737//cytoplasm;GO:0010494//cytoplasmic stress granule;GO:1990904//ribonucleoprotein complex	GO:0003676//nucleic acid binding;GO:0003723//RNA binding;GO:0003730//mRNA 3'-UTR binding;GO:0008266//poly(U) RNA binding;GO:0030371//translation repressor activity;GO:0070181//small ribosomal subunit rRNA binding	GO:0009409//response to cold;GO:0009411//response to UV;GO:0017148//negative regulation of translation;GO:0030308//negative regulation of cell growth;GO:0034063//stress granule assembly;GO:0045727//positive regulation of translation;GO:0048026//positive regulation of mRNA splicing, via spliceosome;GO:0048255//mRNA stabilization;GO:0070417//cellular response to cold;GO:1902806//regulation of cell …
4	ENSMUSG00000033379	Atp6v0b	1.89519	1.13974	0.733637	0.00320938	1	Atp6v0b	ATPase, H+ transporting, lysosomal V0 subunit B [Source:MGI Symbol;Acc:MGI:1890510]	Metabolism;Human Diseases;Human Diseases;Cellular Processes;Metabolism;Cellular Processes;Human Diseases;Organismal Systems	Global and overview maps;Infectious diseases;Infectious diseases;Transport and catabolism;Energy metabolism;Transport and catabolism;Immune diseases;Nervous system	ko01100//Metabolic pathways;ko05165//Human papillomavirus infection;ko05152//Tuberculosis;ko04145//Phagosome;ko00190//Oxidative phosphorylation;ko04142//Lysosome;ko05323//Rheumatoid arthritis;ko04721//Synaptic vesicle cycle	K03661;K03661;K03661;K03661;K03661;K03661;K03661;K03661	GO:0005768//endosome;GO:0005773//vacuole;GO:0005774//vacuolar membrane;GO:0016020//membrane;GO:0016021//integral component of membrane;GO:0016471//vacuolar proton-transporting V-type ATPase complex;GO:0033177//proton-transporting two-sector ATPase complex, proton-transporting domain;GO:0033179//proton-transporting V-type ATPase, V0 domain	GO:0008553//hydrogen-exporting ATPase activity, phosphorylative mechanism;GO:0015078//hydrogen ion transmembrane transporter activity;GO:0046961//proton-transporting ATPase activity, rotational mechanism	GO:0006811//ion transport;GO:1902600//hydrogen ion transmembrane transport
4	ENSMUSG00000006731	B4galnt1	2.94722	1.9157	0.62148	0.00349523	1	B4galnt1	beta-1,4-N-acetyl-galactosaminyl transferase 1 [Source:MGI Symbol;Acc:MGI:1342057]	Metabolism;Metabolism	Global and overview maps;Glycan biosynthesis and metabolism	ko01100//Metabolic pathways;ko00604//Glycosphingolipid biosynthesis - ganglio series	K00725;K00725	GO:0000139//Golgi membrane;GO:0005794//Golgi apparatus;GO:0005886//plasma membrane;GO:0016020//membrane;GO:0016021//integral component of membrane;GO:0030173//integral component of Golgi membrane	GO:0003947//(N-acetylneuraminyl)-galactosylglucosylceramide N-acetylgalactosaminyltransferase activity;GO:0008376//acetylgalactosaminyltransferase activity;GO:0016740//transferase activity;GO:0016757//transferase activity, transferring glycosyl groups;GO:0016758//transferase activity, transferring hexosyl groups	GO:0001574//ganglioside biosynthetic process;GO:0006629//lipid metabolic process;GO:0006665//sphingolipid metabolic process;GO:0006687//glycosphingolipid metabolic process;GO:0007283//spermatogenesis;GO:0019915//lipid storage;GO:0030259//lipid glycosylation
4	ENSMUSG00000054302	Eapp	1.60957	0.769682	1.06434	0.00350406	1	Eapp	E2F-associated phosphoprotein [Source:MGI Symbol;Acc:MGI:1913516]	-	-	-	-	GO:0005634//nucleus;GO:0005737//cytoplasm	GO:0003674//molecular_function	GO:0008284//positive regulation of cell proliferation;GO:0032968//positive regulation of transcription elongation from RNA polymerase II promoter;GO:0034244//negative regulation of transcription elongation from RNA polymerase II promoter
4	ENSMUSG00000031146	Plp2	1.89628	1.21177	0.646062	0.00350974	1	Plp2	proteolipid protein 2 [Source:MGI Symbol;Acc:MGI:1298382]	-	-	-	-	GO:0005886//plasma membrane;GO:0016020//membrane;GO:0016021//integral component of membrane	GO:0019956//chemokine binding	-
4	ENSMUSG00000068129	Cst7	2.98682	1.42873	1.06388	0.00354973	1	Cst7	cystatin F (leukocystatin) [Source:MGI Symbol;Acc:MGI:1298217]	-	-	-	-	GO:0005576//extracellular region;GO:0005615//extracellular space;GO:0005737//cytoplasm;GO:0005764//lysosome;GO:0005768//endosome;GO:0005770//late endosome;GO:0005771//multivesicular body;GO:0005783//endoplasmic reticulum;GO:0005794//Golgi apparatus;GO:0031410//cytoplasmic vesicle	GO:0004869//cysteine-type endopeptidase inhibitor activity;GO:0030414//peptidase inhibitor activity;GO:0042803//protein homodimerization activity	GO:0010466//negative regulation of peptidase activity;GO:0031643//positive regulation of myelination;GO:0097340//inhibition of cysteine-type endopeptidase activity;GO:1903979//negative regulation of microglial cell activation
4	ENSMUSG00000038462	Uqcrfs1	2.75954	1.78891	0.625347	0.00368651	1	Uqcrfs1	ubiquinol-cytochrome c reductase, Rieske iron-sulfur polypeptide 1 [Source:MGI Symbol;Acc:MGI:1913944]	Metabolism;Organismal Systems;Human Diseases;Human Diseases;Human Diseases;Human Diseases;Metabolism;Organismal Systems	Global and overview maps;Environmental adaptation;Neurodegenerative diseases;Neurodegenerative diseases;Endocrine and metabolic diseases;Neurodegenerative diseases;Energy metabolism;Circulatory system	ko01100//Metabolic pathways;ko04714//Thermogenesis;ko05016//Huntington disease;ko05010//Alzheimer disease;ko04932//Non-alcoholic fatty liver disease (NAFLD);ko05012//Parkinson disease;ko00190//Oxidative phosphorylation;ko04260//Cardiac muscle contraction	K00411;K00411;K00411;K00411;K00411;K00411;K00411;K00411	GO:0005739//mitochondrion;GO:0005743//mitochondrial inner membrane;GO:0005750//mitochondrial respiratory chain complex III;GO:0005751//mitochondrial respiratory chain complex IV;GO:0005886//plasma membrane;GO:0016020//membrane;GO:0016021//integral component of membrane;GO:0031966//mitochondrial membrane;GO:0043209//myelin sheath;GO:0070469//respiratory chain	GO:0005515//protein binding;GO:0008121//ubiquinol-cytochrome-c reductase activity;GO:0016491//oxidoreductase activity;GO:0016679//oxidoreductase activity, acting on diphenols and related substances as donors;GO:0044877//macromolecular complex binding;GO:0046872//metal ion binding;GO:0051536//iron-sulfur cluster binding;GO:0051537//2 iron, 2 sulfur cluster binding	GO:0009725//response to hormone;GO:0022900//electron transport chain;GO:0042493//response to drug;GO:0046677//response to antibiotic;GO:0055114//oxidation-reduction process
4	ENSMUSG00000020321	Mdh1	3.00066	1.99592	0.588228	0.00377869	1	Mdh1	malate dehydrogenase 1, NAD (soluble) [Source:MGI Symbol;Acc:MGI:97051]	Metabolism;Metabolism;Metabolism;Metabolism;Metabolism;Metabolism;Organismal Systems	Global and overview maps;Global and overview maps;Amino acid metabolism;Carbohydrate metabolism;Carbohydrate metabolism;Carbohydrate metabolism;Excretory system	ko01100//Metabolic pathways;ko01200//Carbon metabolism;ko00270//Cysteine and methionine metabolism;ko00620//Pyruvate metabolism;ko00020//Citrate cycle (TCA cycle);ko00630//Glyoxylate and dicarboxylate metabolism;ko04964//Proximal tubule bicarbonate reclamation	K00025;K00025;K00025;K00025;K00025;K00025;K00025	GO:0005737//cytoplasm;GO:0005739//mitochondrion;GO:0005829//cytosol;GO:0043209//myelin sheath	GO:0003824//catalytic activity;GO:0016491//oxidoreductase activity;GO:0016615//malate dehydrogenase activity;GO:0016616//oxidoreductase activity, acting on the CH-OH group of donors, NAD or NADP as acceptor;GO:0030060//L-malate dehydrogenase activity;GO:0051287//NAD binding	GO:0005975//carbohydrate metabolic process;GO:0006099//tricarboxylic acid cycle;GO:0006107//oxaloacetate metabolic process;GO:0006108//malate metabolic process;GO:0006734//NADH metabolic process;GO:0019674//NAD metabolic process;GO:0019752//carboxylic acid metabolic process;GO:0055114//oxidation-reduction process
4	ENSMUSG00000021262	Evl	2.75895	1.85653	0.571509	0.00394253	1	Evl	Ena-vasodilator stimulated phosphoprotein [Source:MGI Symbol;Acc:MGI:1194884]	-	-	-	-	GO:0005737//cytoplasm;GO:0005856//cytoskeleton;GO:0005925//focal adhesion;GO:0030027//lamellipodium;GO:0042995//cell projection;GO:0045335//phagocytic vesicle	GO:0003779//actin binding;GO:0005515//protein binding;GO:0005522//profilin binding;GO:0017124//SH3 domain binding	GO:0007411//axon guidance;GO:0008154//actin polymerization or depolymerization;GO:0010633//negative regulation of epithelial cell migration;GO:0030048//actin filament-based movement;GO:0030168//platelet activation;GO:0030838//positive regulation of actin filament polymerization;GO:0045010//actin nucleation;GO:0051016//barbed-end actin filament capping;GO:0051289//protein homotetramerization;GO:00…
4	ENSMUSG00000034116	Vav1	1.23331	0.769001	0.681482	0.00404461	1	Vav1	vav 1 oncogene [Source:MGI Symbol;Acc:MGI:98923]	Cellular Processes;Cellular Processes;Environmental Information Processing;Organismal Systems;Organismal Systems;Organismal Systems;Organismal Systems;Organismal Systems;Organismal Systems;Organismal Systems	Cell motility;Cellular community - eukaryotes;Signal transduction;Immune system;Immune system;Immune system;Immune system;Immune system;Immune system;Immune system	ko04810//Regulation of actin cytoskeleton;ko04510//Focal adhesion;ko04024//cAMP signaling pathway;ko04062//Chemokine signaling pathway;ko04650//Natural killer cell mediated cytotoxicity;ko04670//Leukocyte transendothelial migration;ko04660//T cell receptor signaling pathway;ko04666//Fc gamma R-mediated phagocytosis;ko04662//B cell receptor signaling pathway;ko04664//Fc epsilon RI signaling pathway	K05730;K05730;K05730;K05730;K05730;K05730;K05730;K05730;K05730;K05730	GO:0005829//cytosol;GO:0005911//cell-cell junction	GO:0001784//phosphotyrosine binding;GO:0005085//guanyl-nucleotide exchange factor activity;GO:0005088//Ras guanyl-nucleotide exchange factor activity;GO:0005089//Rho guanyl-nucleotide exchange factor activity;GO:0005515//protein binding;GO:0030676//Rac guanyl-nucleotide exchange factor activity;GO:0046872//metal ion binding	GO:0006909//phagocytosis;GO:0006955//immune response;GO:0007186//G-protein coupled receptor signaling pathway;GO:0007229//integrin-mediated signaling pathway;GO:0007264//small GTPase mediated signal transduction;GO:0008361//regulation of cell size;GO:0030217//T cell differentiation;GO:0030593//neutrophil chemotaxis;GO:0035023//regulation of Rho protein signal transduction;GO:0035556//intracellula…
4	ENSMUSG00000032328	Tmem30a	1.79857	1.12908	0.671698	0.00418137	1	Tmem30a	transmembrane protein 30A [Source:MGI Symbol;Acc:MGI:106402]	-	-	-	-	GO:0005783//endoplasmic reticulum;GO:0005794//Golgi apparatus;GO:0005886//plasma membrane;GO:0016020//membrane;GO:0016021//integral component of membrane;GO:0016324//apical plasma membrane;GO:0030658//transport vesicle membrane;GO:0031410//cytoplasmic vesicle	GO:0005515//protein binding;GO:0015247//aminophospholipid transporter activity	GO:0006855//drug transmembrane transport;GO:0006869//lipid transport;GO:0010976//positive regulation of neuron projection development;GO:0015914//phospholipid transport;GO:0015917//aminophospholipid transport;GO:0036010//protein localization to endosome;GO:0045332//phospholipid translocation;GO:0070863//positive regulation of protein exit from endoplasmic reticulum
4	ENSMUSG00000057522	Spop	1.18319	0.710904	0.734953	0.00440015	1	Spop	speckle-type BTB/POZ protein [Source:MGI Symbol;Acc:MGI:1343085]	Environmental Information Processing	Signal transduction	ko04340//Hedgehog signaling pathway	K10523	GO:0005634//nucleus;GO:0005737//cytoplasm;GO:0016607//nuclear speck;GO:0031463//Cul3-RING ubiquitin ligase complex	GO:0001085//RNA polymerase II transcription factor binding;GO:0005515//protein binding;GO:0031625//ubiquitin protein ligase binding	GO:0000122//negative regulation of transcription from RNA polymerase II promoter;GO:0006511//ubiquitin-dependent protein catabolic process;GO:0016567//protein ubiquitination;GO:0030162//regulation of proteolysis;GO:0042593//glucose homeostasis;GO:0043161//proteasome-mediated ubiquitin-dependent protein catabolic process;GO:0043433//negative regulation of sequence-specific DNA binding transcriptio…
4	ENSMUSG00000071715	Ncf4	1.449	0.782566	0.888777	0.00466065	1	Ncf4	neutrophil cytosolic factor 4 [Source:MGI Symbol;Acc:MGI:109186]	Cellular Processes;Organismal Systems;Organismal Systems;Human Diseases	Transport and catabolism;Development;Immune system;Infectious diseases	ko04145//Phagosome;ko04380//Osteoclast differentiation;ko04670//Leukocyte transendothelial migration;ko05140//Leishmaniasis	K08012;K08012;K08012;K08012	GO:0005737//cytoplasm;GO:0005768//endosome;GO:0005829//cytosol;GO:0010008//endosome membrane;GO:0016020//membrane;GO:0043020//NADPH oxidase complex	GO:0005515//protein binding;GO:0008289//lipid binding;GO:0016176//superoxide-generating NADPH oxidase activator activity;GO:0032266//phosphatidylinositol-3-phosphate binding;GO:0035091//phosphatidylinositol binding	GO:0006801//superoxide metabolic process;GO:0006909//phagocytosis;GO:0043085//positive regulation of catalytic activity;GO:0045730//respiratory burst
4	ENSMUSG00000020993	Trappc6b	2.02731	1.20041	0.756044	0.00498539	1	Trappc6b	trafficking protein particle complex 6B [Source:MGI Symbol;Acc:MGI:1925482]	-	-	-	-	GO:0005783//endoplasmic reticulum;GO:0005794//Golgi apparatus;GO:0005801//cis-Golgi network;GO:0005802//trans-Golgi network	GO:0003674//molecular_function	GO:0006888//ER to Golgi vesicle-mediated transport;GO:0007399//nervous system development;GO:0043087//regulation of GTPase activity;GO:0048193//Golgi vesicle transport
4	ENSMUSG00000022205	Sub1	12.0763	7.27951	0.730269	0.00523215	1	Sub1	SUB1 homolog, transcriptional regulator [Source:MGI Symbol;Acc:MGI:104811]	-	-	-	-	GO:0005634//nucleus;GO:0005667//transcription factor complex;GO:0005730//nucleolus	GO:0000980//RNA polymerase II distal enhancer sequence-specific DNA binding;GO:0003677//DNA binding;GO:0003678//DNA helicase activity;GO:0003690//double-stranded DNA binding;GO:0003697//single-stranded DNA binding;GO:0003713//transcription coactivator activity;GO:0033613//activating transcription factor binding;GO:0042802//identical protein binding	GO:0006355//regulation of transcription, DNA-templated;GO:0006357//regulation of transcription from RNA polymerase II promoter;GO:0032508//DNA duplex unwinding;GO:0051260//protein homooligomerization;GO:0060261//positive regulation of transcription initiation from RNA polymerase II promoter;GO:0060395//SMAD protein signal transduction
4	ENSMUSG00000007564	Ppp2r1a	1.78631	1.08207	0.72319	0.00532703	1	Ppp2r1a	protein phosphatase 2, regulatory subunit A, alpha [Source:MGI Symbol;Acc:MGI:1926334]	Human Diseases;Environmental Information Processing;Cellular Processes;Environmental Information Processing;Organismal Systems;Human Diseases;Organismal Systems;Environmental Information Processing;Environmental Information Processing;Cellular Processes;Human Diseases;Genetic Information Processing;Environmental Information Processing;Organismal Systems	Infectious diseases;Signal transduction;Cellular community - eukaryotes;Signal transduction;Circulatory system;Infectious diseases;Nervous system;Signal transduction;Signal transduction;Cell growth and death;Infectious diseases;Translation;Signal transduction;Nervous system	ko05165//Human papillomavirus infection;ko04151//PI3K-Akt signaling pathway;ko04530//Tight junction;ko04390//Hippo signaling pathway;ko04261//Adrenergic signaling in cardiomyocytes;ko05160//Hepatitis C;ko04728//Dopaminergic synapse;ko04152//AMPK signaling pathway;ko04071//Sphingolipid signaling pathway;ko04114//Oocyte meiosis;ko05142//Chagas disease (American trypanosomiasis);ko03015//mRNA survei…	K03456;K03456;K03456;K03456;K03456;K03456;K03456;K03456;K03456;K03456;K03456;K03456;K03456;K03456	GO:0000159//protein phosphatase type 2A complex;GO:0000775//chromosome, centromeric region;GO:0005634//nucleus;GO:0005694//chromosome;GO:0005737//cytoplasm;GO:0005829//cytosol;GO:0005886//plasma membrane;GO:0016020//membrane;GO:0016328//lateral plasma membrane;GO:0030425//dendrite;GO:0042995//cell projection;GO:0045202//synapse	GO:0004722//protein serine/threonine phosphatase activity;GO:0005515//protein binding;GO:0019888//protein phosphatase regulator activity;GO:0046982//protein heterodimerization activity;GO:1990405//protein antigen binding	GO:0007059//chromosome segregation;GO:0007143//female meiotic division;GO:0043666//regulation of phosphoprotein phosphatase activity;GO:0051232//meiotic spindle elongation;GO:0051306//mitotic sister chromatid separation;GO:0051754//meiotic sister chromatid cohesion, centromeric;GO:0065003//macromolecular complex assembly;GO:0070262//peptidyl-serine dephosphorylation;GO:1903538//regulation of meio…
4	ENSMUSG00000037152	Ndufc1	1.73959	0.897783	0.954313	0.00541113	1	Ndufc1	NADH:ubiquinone oxidoreductase subunit C1 [Source:MGI Symbol;Acc:MGI:1913627]	Metabolism;Organismal Systems;Human Diseases;Human Diseases;Human Diseases;Organismal Systems;Human Diseases;Metabolism	Global and overview maps;Environmental adaptation;Neurodegenerative diseases;Neurodegenerative diseases;Endocrine and metabolic diseases;Nervous system;Neurodegenerative diseases;Energy metabolism	ko01100//Metabolic pathways;ko04714//Thermogenesis;ko05016//Huntington disease;ko05010//Alzheimer disease;ko04932//Non-alcoholic fatty liver disease (NAFLD);ko04723//Retrograde endocannabinoid signaling;ko05012//Parkinson disease;ko00190//Oxidative phosphorylation	K03967;K03967;K03967;K03967;K03967;K03967;K03967;K03967	GO:0005739//mitochondrion;GO:0005743//mitochondrial inner membrane;GO:0005747//mitochondrial respiratory chain complex I;GO:0016020//membrane;GO:0016021//integral component of membrane;GO:0070469//respiratory chain	GO:0003674//molecular_function	GO:0032981//mitochondrial respiratory chain complex I assembly;GO:0055114//oxidation-reduction process
[truncated: 677 more rows]

## Sheet: states
GeneID	State1	State2	State5	State6	State7	State8	State9	P_value	FDR	Symbol	Description	KEGG_A_class	KEGG_B_class	Pathway	K_ID	GO Component	GO Function	GO Process
[truncated: 353 more rows]

## Sheet: control vs caerin
Cluster	GeneID	PT	FT	cells.1	cells.2	pct.1	pct.2	log2FC	p_value	p_val_adjust	significance	Symbol	Description	KEGG_A_class	KEGG_B_class	Pathway	K_ID	GO Component	GO Function	GO Process
[truncated: 856 more rows]

[truncated: 1 more sheets: control vs caerin_KEGG enrich]
