# Supplementary material for: Topical Application of Temperature-Sensitive Gel Containing Caerin 1.1 and 1.9 Peptides on TC-1 Tumour-Bearing Mice Induced High-Level Immune Response in the Tumour Microenvironment
Source: Front Oncol. 2021 Nov 11;11:754770. doi: 10.3389/fonc.2021.754770 (PMC8632150; doi:10.3389/fonc.2021.754770)
Supplement: Supplementary file 8 [file Table_7.xlsx]

## Sheet: Caerin_vs_UN
Accession	Protein Name	Gene Name	Description	Coverage	Unique Peptides	Peptides	PSMs	AAs	MW [kDa]	calc. pI	Caerin-1/REF	Caerin-2/REF	Caerin-3/REF	average Caerin	UN-1/REF	UN-2/REF	UN-3/REF	average UN	Caerin/UN	t test p value
P01592	Immunoglobulin J chain	Jchain	Immunoglobulin J chain OS=Mus musculus OX=10090 GN=Jchain PE=1 SV=4 - [IGJ_MOUSE]	9.43	1	1	4	159	18.0018	4.89404	1.9001	1.51494	1.51759	1.64421	0.68724	0.969966	0.683569	0.780258	2.10726	0.00560113
O35386	Phytanoyl-CoA dioxygenase, peroxisomal	Phyh	Phytanoyl-CoA dioxygenase, peroxisomal OS=Mus musculus OX=10090 GN=Phyh PE=1 SV=1 - [PAHX_MOUSE]	3.55	1	1	2	338	38.5825	7.53271	1.6947	1.64763	1.13254	1.49162	0.803277	0.691551	0.703824	0.732884	2.03528	0.0144358
P01872	Immunoglobulin heavy constant mu	Ighm	Immunoglobulin heavy constant mu OS=Mus musculus OX=10090 GN=Ighm PE=1 SV=2 - [IGHM_MOUSE]	31.28	13	13	23	454	49.9403	7.00537	1.90287	1.26284	1.44504	1.53692	0.812687	0.977112	0.673735	0.821178	1.8716	0.0269105
Q9QWK4	CD5 antigen-like	Cd5l	CD5 antigen-like OS=Mus musculus OX=10090 GN=Cd5l PE=1 SV=3 - [CD5L_MOUSE]	3.98	2	2	2	352	38.8372	5.16064	1.86119	1.41683	1.37873	1.55225	0.858649	1.06718	0.652991	0.859606	1.80577	0.0240077
A6H5X4	PHD finger protein 11	Phf11	PHD finger protein 11 OS=Mus musculus OX=10090 GN=Phf11 PE=2 SV=1 - [PHF11_MOUSE]	4.45	2	2	3	337	37.7042	6.07471	1.4225	1.16406	1.25876	1.28177	0.912472	0.666173	0.855029	0.811225	1.58005	0.0113374
P07361	Alpha-1-acid glycoprotein 2	Orm2	Alpha-1-acid glycoprotein 2 OS=Mus musculus OX=10090 GN=Orm2 PE=1 SV=1 - [A1AG2_MOUSE]	20.29	2	4	6	207	23.8282	5.45264	1.72022	1.33301	1.24684	1.43336	0.858658	1.00281	0.888473	0.916647	1.5637	0.0273238
Q9QZ85	Interferon-inducible GTPase 1	Iigp1	Interferon-inducible GTPase 1 OS=Mus musculus OX=10090 GN=Iigp1 PE=1 SV=2 - [IIGP1_MOUSE]	8.96	3	3	5	413	47.5415	6.32861	1.52427	1.23864	1.14177	1.30156	0.84923	0.809144	0.879699	0.846024	1.53844	0.01745
P11032	Granzyme A	Gzma	Granzyme A OS=Mus musculus OX=10090 GN=Gzma PE=1 SV=2 - [GRAA_MOUSE]	6.54	2	2	2	260	28.5809	9.36377	1.3183	1.17144	1.37511	1.28828	0.896148	0.791596	0.952713	0.880152	1.46371	0.00604897
Q61646	Haptoglobin	Hp	Haptoglobin OS=Mus musculus OX=10090 GN=Hp PE=1 SV=1 - [HPT_MOUSE]	32.85	11	11	18	347	38.7275	6.29053	1.48818	1.28149	1.19611	1.32193	0.771494	1.01211	0.931752	0.905118	1.4605	0.0203833
P01749	Ig heavy chain V region 3	Ighv1-61	Ig heavy chain V region 3 OS=Mus musculus OX=10090 GN=Ighv1-61 PE=1 SV=1 - [HVM05_MOUSE]	7.69	1	2	3	117	13.0073	7.86963	1.1846	1.20243	1.33184	1.23962	0.924731	0.893072	0.762531	0.860111	1.44124	0.005039
P05366	Serum amyloid A-1 protein	Saa1	Serum amyloid A-1 protein OS=Mus musculus OX=10090 GN=Saa1 PE=1 SV=2 - [SAA1_MOUSE]	26.23	2	3	3	122	13.7615	7.03467	1.20599	1.23604	1.29486	1.24563	0.827797	0.836509	0.968092	0.877466	1.41957	0.00215452
P01649	Ig kappa chain V-V regions		Ig kappa chain V-V regions OS=Mus musculus OX=10090 PE=1 SV=1 - [KV5AG_MOUSE]	12.04	1	2	2	108	12.049	7.95752	1.21602	1.41277	1.06319	1.23066	0.939897	0.965131	0.724859	0.876629	1.40386	0.0490807
Q64282	Interferon-induced protein with tetratricopeptide repeats 1	Ifit1	Interferon-induced protein with tetratricopeptide repeats 1 OS=Mus musculus OX=10090 GN=Ifit1 PE=1 SV=2 - [IFIT1_MOUSE]	31.97	13	14	20	463	53.7034	7.51807	1.30289	1.14441	1.19655	1.21462	0.897386	0.848527	0.881137	0.875683	1.38705	0.00225647
Q3T9E4	T-cell-specific guanine nucleotide triphosphate-binding protein 2	Tgtp2	T-cell-specific guanine nucleotide triphosphate-binding protein 2 OS=Mus musculus OX=10090 GN=Tgtp2 PE=1 SV=2 - [TGTP2_MOUSE]	7.23	3	3	3	415	47.091	5.74463	1.36228	1.17468	1.14025	1.22574	0.89761	0.896905	0.865793	0.886769	1.38225	0.00829476
Q9Z0E6	Guanylate-binding protein 2	Gbp2	Guanylate-binding protein 2 OS=Mus musculus OX=10090 GN=Gbp2 PE=1 SV=1 - [GBP2_MOUSE]	23.09	14	15	21	589	66.6972	5.70654	1.26378	0.987453	1.25546	1.1689	0.788097	0.79422	0.966288	0.849535	1.37593	0.041588
D0QMC3	Myeloid cell nuclear differentiation antigen-like protein	Mndal	Myeloid cell nuclear differentiation antigen-like protein OS=Mus musculus OX=10090 GN=Mndal PE=1 SV=1 - [MNDAL_MOUSE]	12.27	2	7	9	538	60.4885	9.27588	1.21633	1.16508	1.16057	1.18066	0.887647	0.827286	0.875478	0.86347	1.36734	0.000246867
Q80TI0	Protein Aster-B	Gramd1b	Protein Aster-B OS=Mus musculus OX=10090 GN=Gramd1b PE=1 SV=2 - [ASTRB_MOUSE]	1.22	1	1	1	738	85.3014	6.13818	1.04047	1.21236	1.10571	1.11951	0.746962	0.893592	0.815826	0.818793	1.36727	0.0101532
Q9DBR4	Amyloid-beta A4 precursor protein-binding family B member 2	Apbb2	Amyloid-beta A4 precursor protein-binding family B member 2 OS=Mus musculus OX=10090 GN=Apbb2 PE=1 SV=2 - [APBB2_MOUSE]	0.92	1	1	1	760	83.1484	6.15088	1.36493	1.05649	1.13065	1.18403	0.80591	0.840722	0.968195	0.871609	1.35844	0.0411896
P21958	Antigen peptide transporter 1	Tap1	Antigen peptide transporter 1 OS=Mus musculus OX=10090 GN=Tap1 PE=1 SV=3 - [TAP1_MOUSE]	14.09	11	11	14	724	78.814	8.79248	1.27168	1.10492	1.13013	1.16891	0.879934	0.823874	0.913292	0.872367	1.33993	0.00695606
Q8CDG3	Deubiquitinating protein VCIP135	Vcpip1	Deubiquitinating protein VCIP135 OS=Mus musculus OX=10090 GN=Vcpip1 PE=1 SV=1 - [VCIP1_MOUSE]	1.15	1	1	1	1220	134.418	7.1665	1.18746	1.08389	1.24721	1.17285	0.867717	0.898491	0.876577	0.880928	1.33138	0.00386062
Q61179	Interferon regulatory factor 9	Irf9	Interferon regulatory factor 9 OS=Mus musculus OX=10090 GN=Irf9 PE=1 SV=1 - [IRF9_MOUSE]	5.76	2	2	3	399	44.5821	6.53662	1.08222	1.33484	1.21263	1.2099	0.905985	0.89505	0.930318	0.910451	1.3289	0.0152959
P01899	H-2 class I histocompatibility antigen, D-B alpha chain	H2-D1	H-2 class I histocompatibility antigen, D-B alpha chain OS=Mus musculus OX=10090 GN=H2-D1 PE=1 SV=2 - [HA11_MOUSE]	41.16	9	15	37	362	40.8103	6.72705	1.28526	1.07467	1.12154	1.16049	0.876479	0.830667	0.915905	0.87435	1.32726	0.0138954
Q80SU7	Interferon-induced very large GTPase 1	Gvin1	Interferon-induced very large GTPase 1 OS=Mus musculus OX=10090 GN=Gvin1 PE=1 SV=1 - [GVIN1_MOUSE]	9.31	24	25	29	2427	280.637	6.56592	1.25987	1.03349	1.18884	1.16073	0.844613	0.843668	0.945571	0.877951	1.32209	0.0195211
A0A0B4J1G0	Low affinity immunoglobulin gamma Fc region receptor IV	Fcgr4	Low affinity immunoglobulin gamma Fc region receptor IV OS=Mus musculus OX=10090 GN=Fcgr4 PE=1 SV=1 - [FCGR4_MOUSE]	4.02	1	1	1	249	28.3805	8.08936	1.29787	1.08187	1.15849	1.17941	0.855269	0.905004	0.921756	0.89401	1.31924	0.0125993
Q9QY24	Z-DNA-binding protein 1	Zbp1	Z-DNA-binding protein 1 OS=Mus musculus OX=10090 GN=Zbp1 PE=1 SV=1 - [ZBP1_MOUSE]	23.11	10	10	15	411	44.3037	5.79541	1.23168	1.13469	1.14377	1.17005	0.916595	0.848685	0.93606	0.900447	1.29941	0.00269834
P42225	Signal transducer and activator of transcription 1	Stat1	Signal transducer and activator of transcription 1 OS=Mus musculus OX=10090 GN=Stat1 PE=1 SV=1 - [STAT1_MOUSE]	24.43	17	17	30	749	87.1421	5.57959	1.31125	1.11387	1.10037	1.17516	0.912525	0.893939	0.90713	0.904531	1.2992	0.0167077
Q8CFB4	Guanylate-binding protein 5	Gbp5	Guanylate-binding protein 5 OS=Mus musculus OX=10090 GN=Gbp5 PE=1 SV=2 - [GBP5_MOUSE]	5.08	3	4	5	590	66.8882	6.0874	1.13998	1.15201	1.14079	1.14426	0.89397	0.811616	0.936818	0.880801	1.29911	0.00204413
Q9R233	Tapasin	Tapbp	Tapasin OS=Mus musculus OX=10090 GN=Tapbp PE=1 SV=2 - [TPSN_MOUSE]	26.45	11	11	11	465	49.7051	8.49951	1.33628	1.1471	1.05566	1.17968	0.92151	0.903343	0.905752	0.910202	1.29606	0.0312712
Q64339	Ubiquitin-like protein ISG15	Isg15	Ubiquitin-like protein ISG15 OS=Mus musculus OX=10090 GN=Isg15 PE=1 SV=4 - [ISG15_MOUSE]	22.36	3	3	3	161	17.8863	7.89893	1.25921	1.24789	1.03635	1.18115	0.88985	0.947774	0.926423	0.921349	1.28198	0.0251021
Q8VD31	Tapasin-related protein	Tapbpl	Tapasin-related protein OS=Mus musculus OX=10090 GN=Tapbpl PE=1 SV=2 - [TPSNR_MOUSE]	4.21	2	2	3	451	48.7018	6.45557	1.18969	1.0512	1.12695	1.12261	0.762161	0.914006	0.958947	0.878371	1.27806	0.0271718
P12388	Plasminogen activator inhibitor 2, macrophage	Serpinb2	Plasminogen activator inhibitor 2, macrophage OS=Mus musculus OX=10090 GN=Serpinb2 PE=1 SV=1 - [PAI2_MOUSE]	12.29	5	5	6	415	46.2622	5.13525	1.31023	1.22967	1.07656	1.20549	1.0391	0.959318	0.842495	0.94697	1.273	0.0441881
Q9QUN3	B-cell linker protein	Blnk	B-cell linker protein OS=Mus musculus OX=10090 GN=Blnk PE=1 SV=1 - [BLNK_MOUSE]	1.75	1	1	1	457	50.6395	8.25049	1.08707	1.00901	1.18822	1.09477	0.821287	0.928725	0.836363	0.862125	1.26985	0.0196971
P14429	H-2 class I histocompatibility antigen, Q7 alpha chain	H2-Q7	H-2 class I histocompatibility antigen, Q7 alpha chain OS=Mus musculus OX=10090 GN=H2-Q7 PE=1 SV=1 - [HA17_MOUSE]	17.96	2	7	14	334	37.8999	6.29053	1.23431	1.17544	0.997455	1.13573	0.842482	0.916309	0.927624	0.895472	1.26831	0.0341915
Q8R5F7	Interferon-induced helicase C domain-containing protein 1	Ifih1	Interferon-induced helicase C domain-containing protein 1 OS=Mus musculus OX=10090 GN=Ifih1 PE=1 SV=1 - [IFIH1_MOUSE]	3.51	5	5	5	1025	115.898	6.25244	1.18196	1.11164	1.14433	1.14598	0.907454	0.899372	0.938821	0.915216	1.25214	0.000614089
A2A6A1	G patch domain-containing protein 8	Gpatch8	G patch domain-containing protein 8 OS=Mus musculus OX=10090 GN=Gpatch8 PE=1 SV=1 - [GPTC8_MOUSE]	1	1	1	1	1505	164.888	7.63525	1.21696	1.03596	1.12192	1.12495	0.990307	0.810488	0.896166	0.898987	1.25135	0.0374117
Q8CAS9	Protein mono-ADP-ribosyltransferase PARP9	Parp9	Protein mono-ADP-ribosyltransferase PARP9 OS=Mus musculus OX=10090 GN=Parp9 PE=1 SV=2 - [PARP9_MOUSE]	3.93	3	3	5	866	96.5971	7.09326	1.17958	1.0615	1.19373	1.14494	0.896915	0.90925	0.939398	0.915188	1.25104	0.00630377
P0DOV2	Interferon-activable protein 204	Ifi204	Interferon-activable protein 204 OS=Mus musculus OX=10090 GN=Ifi204 PE=1 SV=1 - [IFI4_MOUSE]	33.6	14	20	25	619	69.3943	8.68994	1.17859	1.09814	1.1526	1.14311	0.953932	0.870098	0.934232	0.919421	1.2433	0.00297215
Q99KS6	Manganese-dependent ADP-ribose/CDP-alcohol diphosphatase	Adprm	Manganese-dependent ADP-ribose/CDP-alcohol diphosphatase OS=Mus musculus OX=10090 GN=Adprm PE=1 SV=1 - [ADPRM_MOUSE]	2.06	1	1	1	340	38.923	5.49072	1.2807	1.03095	1.21405	1.17524	0.901811	0.991721	0.950285	0.947939	1.23978	0.045229
Q64112	Interferon-induced protein with tetratricopeptide repeats 2	Ifit2	Interferon-induced protein with tetratricopeptide repeats 2 OS=Mus musculus OX=10090 GN=Ifit2 PE=1 SV=1 - [IFIT2_MOUSE]	9.11	4	5	6	472	54.9856	7.43018	1.18909	1.12865	1.09135	1.13636	0.884565	0.906864	0.966244	0.919224	1.23622	0.00441476
P14234	Tyrosine-protein kinase Fgr	Fgr	Tyrosine-protein kinase Fgr OS=Mus musculus OX=10090 GN=Fgr PE=1 SV=2 - [FGR_MOUSE]	7.54	2	5	5	517	58.829	5.37646	1.13468	1.02007	1.18678	1.11384	0.815108	0.944085	0.959416	0.906203	1.22913	0.0366157
E9Q555	E3 ubiquitin-protein ligase RNF213	Rnf213	E3 ubiquitin-protein ligase RNF213 OS=Mus musculus OX=10090 GN=Rnf213 PE=1 SV=2 - [RN213_MOUSE]	13.76	74	74	96	5152	584.411	6.80029	1.17955	1.08426	1.12242	1.12874	0.954476	0.881753	0.933982	0.923404	1.22237	0.00428063
Q2EMV9	Protein mono-ADP-ribosyltransferase PARP14	Parp14	Protein mono-ADP-ribosyltransferase PARP14 OS=Mus musculus OX=10090 GN=Parp14 PE=1 SV=3 - [PAR14_MOUSE]	2.04	4	4	5	1817	203.674	6.78564	1.12759	1.07153	1.12289	1.10734	0.890596	0.886361	0.961137	0.912698	1.21326	0.00297264
Q61102	ATP-binding cassette sub-family B member 7, mitochondrial	Abcb7	ATP-binding cassette sub-family B member 7, mitochondrial OS=Mus musculus OX=10090 GN=Abcb7 PE=1 SV=3 - [ABCB7_MOUSE]	3.86	3	3	3	752	82.529	9.31982	1.15836	1.11054	1.01883	1.09591	0.878289	0.946251	0.886088	0.903543	1.2129	0.0141315
O88942	Nuclear factor of activated T-cells, cytoplasmic 1	Nfatc1	Nuclear factor of activated T-cells, cytoplasmic 1 OS=Mus musculus OX=10090 GN=Nfatc1 PE=1 SV=1 - [NFAC1_MOUSE]	5.58	3	4	9	717	77.7848	7.72314	1.1524	1.02356	1.19131	1.12242	0.929544	0.913106	0.936444	0.926365	1.21164	0.0185838
Q64345	Interferon-induced protein with tetratricopeptide repeats 3	Ifit3	Interferon-induced protein with tetratricopeptide repeats 3 OS=Mus musculus OX=10090 GN=Ifit3 PE=1 SV=1 - [IFIT3_MOUSE]	23.57	9	10	15	403	47.1923	5.64307	1.20158	1.18239	1.02231	1.13543	0.998627	0.918003	0.89759	0.938073	1.21038	0.0379471
Q04592	Proprotein convertase subtilisin/kexin type 5	Pcsk5	Proprotein convertase subtilisin/kexin type 5 OS=Mus musculus OX=10090 GN=Pcsk5 PE=1 SV=3 - [PCSK5_MOUSE]	0.43	1	1	1	1877	209.115	6.0874	1.04889	1.11098	1.14021	1.10002	0.894181	0.891265	0.941136	0.908861	1.21033	0.0036812
Q6Q899	Antiviral innate immune response receptor RIG-I	Ddx58	Antiviral innate immune response receptor RIG-I OS=Mus musculus OX=10090 GN=Ddx58 PE=1 SV=2 - [DDX58_MOUSE]	20.84	20	21	34	926	105.908	6.65381	1.20845	1.05161	1.05531	1.10512	0.927672	0.896422	0.916191	0.913428	1.20986	0.0217131
Q9QZU9	Ubiquitin/ISG15-conjugating enzyme E2 L6	Ube2l6	Ubiquitin/ISG15-conjugating enzyme E2 L6 OS=Mus musculus OX=10090 GN=Ube2l6 PE=1 SV=3 - [UB2L6_MOUSE]	14.38	3	3	4	153	17.8294	8.08936	1.08735	1.21314	1.10619	1.13556	0.936198	0.934251	0.951086	0.940511	1.20738	0.00784913
Q8BMQ8	Vacuolar fusion protein MON1 homolog B	Mon1b	Vacuolar fusion protein MON1 homolog B OS=Mus musculus OX=10090 GN=Mon1b PE=2 SV=1 - [MON1B_MOUSE]	1.27	1	1	1	553	59.9786	5.56689	1.19967	1.00654	1.1481	1.11811	0.970192	0.925897	0.886677	0.927589	1.20539	0.038221
Q9ER38	Torsin-3A	Tor3a	Torsin-3A OS=Mus musculus OX=10090 GN=Tor3a PE=1 SV=2 - [TOR3A_MOUSE]	9.87	3	3	3	385	43.7853	6.27783	1.13667	1.13456	1.07615	1.11579	0.874662	0.916969	0.991468	0.9277	1.20275	0.00888052
P21855	B-cell differentiation antigen CD72	Cd72	B-cell differentiation antigen CD72 OS=Mus musculus OX=10090 GN=Cd72 PE=1 SV=2 - [CD72_MOUSE]	9.32	3	3	3	354	40.3219	6.43018	1.05096	1.08578	1.08821	1.07498	0.837654	0.856988	0.98926	0.894634	1.20159	0.0213857
Q8CD91	SPARC-related modular calcium-binding protein 2	Smoc2	SPARC-related modular calcium-binding protein 2 OS=Mus musculus OX=10090 GN=Smoc2 PE=1 SV=1 - [SMOC2_MOUSE]	2.91	1	1	1	447	49.8596	8.51416	0.850655	0.932029	0.83192	0.871535	1.08019	1.1261	0.940673	1.04899	0.830834	0.0494411
Q9CXK8	60S ribosome subunit biogenesis protein NIP7 homolog	Nip7	60S ribosome subunit biogenesis protein NIP7 homolog OS=Mus musculus OX=10090 GN=Nip7 PE=1 SV=1 - [NIP7_MOUSE]	5.56	1	1	1	180	20.4384	8.23584	0.875712	0.970154	0.872244	0.906037	1.14232	1.1037	1.04002	1.09535	0.827169	0.0124264
Q9DAT5	Mitochondrial tRNA-specific 2-thiouridylase 1	Trmu	Mitochondrial tRNA-specific 2-thiouridylase 1 OS=Mus musculus OX=10090 GN=Trmu PE=1 SV=1 - [MTU1_MOUSE]	4.8	2	2	3	417	47.2101	8.39697	0.910699	0.827597	0.914709	0.884335	1.05333	1.22636	1.00257	1.09408	0.808288	0.0461295
P16332	Methylmalonyl-CoA mutase, mitochondrial	Mmut	Methylmalonyl-CoA mutase, mitochondrial OS=Mus musculus OX=10090 GN=Mmut PE=1 SV=2 - [MUTA_MOUSE]	5.48	4	4	5	748	82.7916	6.88818	0.900677	0.806556	0.817603	0.841612	1.30987	0.995325	1.15977	1.15499	0.728675	0.0305255
P60710	Actin, cytoplasmic 1	Actb	Actin, cytoplasmic 1 OS=Mus musculus OX=10090 GN=Actb PE=1 SV=1 - [ACTB_MOUSE]	73.87	1	34	712	375	41.7097	5.47803	0.896689	0.980121	0.940363	0.939057	1.1547	1.02997	1.03465	1.07311	0.875083	0.047435
P17182	Alpha-enolase	Eno1	Alpha-enolase OS=Mus musculus OX=10090 GN=Eno1 PE=1 SV=3 - [ENOA_MOUSE]	86.18	38	43	339	434	47.1112	6.80029	1.01303	1.03078	1.01807	1.02062	0.974173	0.995899	0.973584	0.981219	1.04016	0.0120896
Q01853	Transitional endoplasmic reticulum ATPase	Vcp	Transitional endoplasmic reticulum ATPase OS=Mus musculus OX=10090 GN=Vcp PE=1 SV=4 - [TERA_MOUSE]	73.2	66	67	285	806	89.2657	5.26221	0.985196	1.00143	0.979406	0.988678	1.02119	1.00728	1.02102	1.0165	0.972632	0.0258536
Q61879	Myosin-10	Myh10	Myosin-10 OS=Mus musculus OX=10090 GN=Myh10 PE=1 SV=2 - [MYH10_MOUSE]	53.24	95	135	323	1976	228.855	5.5415	0.96998	0.985908	0.981872	0.979253	1.03205	0.997403	1.02351	1.01766	0.962264	0.0285916
P27773	Protein disulfide-isomerase A3	Pdia3	Protein disulfide-isomerase A3 OS=Mus musculus OX=10090 GN=Pdia3 PE=1 SV=2 - [PDIA3_MOUSE]	69.7	53	53	226	505	56.6427	6.21436	1.067	1.01921	1.03363	1.03995	0.946201	0.976512	0.984504	0.969072	1.07314	0.0180809
P62965	Cellular retinoic acid-binding protein 1	Crabp1	Cellular retinoic acid-binding protein 1 OS=Mus musculus OX=10090 GN=Crabp1 PE=1 SV=2 - [RABP1_MOUSE]	89.05	17	17	154	137	15.5818	5.37646	0.893974	0.978714	0.918792	0.930493	1.08778	1.009	1.06927	1.05535	0.881692	0.0226183
O08553	Dihydropyrimidinase-related protein 2	Dpysl2	Dihydropyrimidinase-related protein 2 OS=Mus musculus OX=10090 GN=Dpysl2 PE=1 SV=2 - [DPYL2_MOUSE]	61.01	19	25	69	572	62.2386	6.37939	1.02606	1.02312	1.02209	1.02376	0.965969	0.988087	0.968845	0.974301	1.05076	0.00216748
P23116	Eukaryotic translation initiation factor 3 subunit A	Eif3a	Eukaryotic translation initiation factor 3 subunit A OS=Mus musculus OX=10090 GN=Eif3a PE=1 SV=5 - [EIF3A_MOUSE]	47.77	91	92	221	1344	161.838	6.771	0.997442	1.00123	0.994148	0.997607	1.00779	1.00909	1.02004	1.01231	0.98548	0.0286694
B2RQC6	CAD protein	Cad	CAD protein OS=Mus musculus OX=10090 GN=Cad PE=1 SV=1 - [PYR1_MOUSE]	19.82	39	40	67	2225	243.084	6.43018	0.973399	0.986615	0.978251	0.979422	1.05479	1.01631	1.00974	1.02695	0.95372	0.031022
Q6ZQ38	Cullin-associated NEDD8-dissociated protein 1	Cand1	Cullin-associated NEDD8-dissociated protein 1 OS=Mus musculus OX=10090 GN=Cand1 PE=1 SV=2 - [CAND1_MOUSE]	31.63	33	36	73	1230	136.245	5.78271	0.974673	0.968011	0.975743	0.972809	1.02529	1.00679	1.0206	1.01756	0.95602	0.00178721
Q9CW03	Structural maintenance of chromosomes protein 3	Smc3	Structural maintenance of chromosomes protein 3 OS=Mus musculus OX=10090 GN=Smc3 PE=1 SV=2 - [SMC3_MOUSE]	38.62	54	56	96	1217	141.468	7.18115	0.99931	0.994771	0.973469	0.989183	1.02222	1.02205	1.04058	1.02828	0.961977	0.0177572
P62754	40S ribosomal protein S6	Rps6	40S ribosomal protein S6 OS=Mus musculus OX=10090 GN=Rps6 PE=1 SV=1 - [RS6_MOUSE]	45.78	23	23	89	249	28.663	10.8433	0.977743	1.00424	0.984522	0.988836	1.03746	1.03257	1.0053	1.02511	0.964615	0.04693
P18760	Cofilin-1	Cfl1	Cofilin-1 OS=Mus musculus OX=10090 GN=Cfl1 PE=1 SV=3 - [COF1_MOUSE]	89.76	23	25	83	166	18.5477	8.08936	0.976599	0.972559	0.956855	0.968671	1.00955	1.00975	1.03196	1.01709	0.952398	0.0071836
Q9WTI7	Unconventional myosin-Ic	Myo1c	Unconventional myosin-Ic OS=Mus musculus OX=10090 GN=Myo1c PE=1 SV=2 - [MYO1C_MOUSE]	37.82	39	42	77	1063	121.868	9.34912	0.985867	0.999723	0.984096	0.989895	1.01954	1.00388	1.0275	1.01697	0.973373	0.0335544
P23492	Purine nucleoside phosphorylase	Pnp	Purine nucleoside phosphorylase OS=Mus musculus OX=10090 GN=Pnp PE=1 SV=2 - [PNPH_MOUSE]	39.79	9	9	49	289	32.2561	6.16357	1.16792	1.0126	1.0535	1.07801	0.897786	0.971645	0.938114	0.935848	1.1519	0.0498586
Q9CPR4	60S ribosomal protein L17	Rpl17	60S ribosomal protein L17 OS=Mus musculus OX=10090 GN=Rpl17 PE=1 SV=3 - [RL17_MOUSE]	51.09	11	12	59	184	21.4094	10.1841	1.00743	0.964288	0.951241	0.97432	1.02968	1.01857	1.04486	1.03104	0.94499	0.0381133
Q8CG48	Structural maintenance of chromosomes protein 2	Smc2	Structural maintenance of chromosomes protein 2 OS=Mus musculus OX=10090 GN=Smc2 PE=1 SV=2 - [SMC2_MOUSE]	47.44	57	57	95	1191	134.156	8.41162	0.976353	1.00473	0.96033	0.980469	1.07618	1.02122	1.0301	1.0425	0.940498	0.0442822
Q99LX0	Protein/nucleic acid deglycase DJ-1	Park7	Protein/nucleic acid deglycase DJ-1 OS=Mus musculus OX=10090 GN=Park7 PE=1 SV=1 - [PARK7_MOUSE]	50.26	13	13	46	189	20.0084	6.771	0.981382	0.980776	0.933586	0.965248	1.03854	1.01938	1.01337	1.02377	0.94284	0.0290204
Q9CZX8	40S ribosomal protein S19	Rps19	40S ribosomal protein S19 OS=Mus musculus OX=10090 GN=Rps19 PE=1 SV=3 - [RS19_MOUSE]	71.03	19	19	56	145	16.0756	10.4038	0.962566	1.01546	0.94074	0.972924	1.02386	1.0425	1.07453	1.04696	0.929281	0.0499854
P10923	Osteopontin	Spp1	Osteopontin OS=Mus musculus OX=10090 GN=Spp1 PE=1 SV=1 - [OSTP_MOUSE]	33.33	8	8	25	294	32.44	4.52588	1.07039	1.05333	1.12236	1.08202	0.867672	0.964675	0.99907	0.943806	1.14645	0.035966
Q8CDN6	Thioredoxin-like protein 1	Txnl1	Thioredoxin-like protein 1 OS=Mus musculus OX=10090 GN=Txnl1 PE=1 SV=3 - [TXNL1_MOUSE]	55.36	13	13	35	289	32.2167	4.95752	0.950151	0.954548	0.971292	0.958664	1.00357	0.989076	1.03304	1.00856	0.950525	0.02598
Q9R0B9	Procollagen-lysine,2-oxoglutarate 5-dioxygenase 2	Plod2	Procollagen-lysine,2-oxoglutarate 5-dioxygenase 2 OS=Mus musculus OX=10090 GN=Plod2 PE=1 SV=2 - [PLOD2_MOUSE]	26.32	19	19	44	737	84.4346	6.88818	1.04311	1.01511	1.01276	1.02366	0.991599	0.951699	0.978134	0.97381	1.05119	0.0307867
Q9ET54	Palladin	Palld	Palladin OS=Mus musculus OX=10090 GN=Palld PE=1 SV=2 - [PALLD_MOUSE]	14.35	19	19	34	1408	152.037	6.25244	0.943696	0.886368	0.981183	0.937082	1.01983	1.02382	1.04626	1.02997	0.909814	0.0320166
P62960	Y-box-binding protein 1	Ybx1	Y-box-binding protein 1 OS=Mus musculus OX=10090 GN=Ybx1 PE=1 SV=3 - [YBOX1_MOUSE]	59.63	10	14	46	322	35.7086	9.87646	0.930428	0.933094	0.959115	0.940879	1.04452	0.999917	1.02499	1.02314	0.919598	0.00652123
Q640N1	Adipocyte enhancer-binding protein 1	Aebp1	Adipocyte enhancer-binding protein 1 OS=Mus musculus OX=10090 GN=Aebp1 PE=1 SV=1 - [AEBP1_MOUSE]	12.32	11	11	30	1128	128.284	5.08447	1.06528	1.0251	1.05828	1.04955	0.981705	0.908946	0.934319	0.941657	1.11458	0.0119187
Q8CG47	Structural maintenance of chromosomes protein 4	Smc4	Structural maintenance of chromosomes protein 4 OS=Mus musculus OX=10090 GN=Smc4 PE=1 SV=1 - [SMC4_MOUSE]	29.47	46	47	69	1286	146.803	7.29834	0.97065	0.997474	0.980756	0.98296	1.05405	1.01321	1.02815	1.0318	0.952663	0.0266963
O08583	THO complex subunit 4	Alyref	THO complex subunit 4 OS=Mus musculus OX=10090 GN=Alyref PE=1 SV=3 - [THOC4_MOUSE]	56.47	7	10	30	255	26.9236	11.1509	0.968988	0.999231	0.960917	0.976378	1.02776	1.04012	1.03493	1.03427	0.944026	0.0090005
P46664	Adenylosuccinate synthetase isozyme 2	Adss2	Adenylosuccinate synthetase isozyme 2 OS=Mus musculus OX=10090 GN=Adss2 PE=1 SV=2 - [PURA2_MOUSE]	44.74	17	18	28	456	49.9896	6.37939	0.952373	0.976415	0.943652	0.95748	0.990026	1.03868	1.00561	1.01144	0.946651	0.0360029
Q61584	Fragile X mental retardation syndrome-related protein 1	Fxr1	Fragile X mental retardation syndrome-related protein 1 OS=Mus musculus OX=10090 GN=Fxr1 PE=1 SV=2 - [FXR1_MOUSE]	31.46	18	21	37	677	76.1753	6.97607	0.961094	0.996362	0.987612	0.981689	1.02843	1.01083	1.02641	1.02189	0.960661	0.0283627
Q920E5	Farnesyl pyrophosphate synthase	Fdps	Farnesyl pyrophosphate synthase OS=Mus musculus OX=10090 GN=Fdps PE=1 SV=1 - [FPPS_MOUSE]	32.86	12	12	41	353	40.5557	5.65576	0.932897	0.978057	0.950828	0.953927	1.0424	1.04126	1.09531	1.05965	0.900226	0.00880844
Q60715	Prolyl 4-hydroxylase subunit alpha-1	P4ha1	Prolyl 4-hydroxylase subunit alpha-1 OS=Mus musculus OX=10090 GN=P4ha1 PE=1 SV=2 - [P4HA1_MOUSE]	43.82	26	26	41	534	60.8718	5.89697	1.07437	1.01549	1.13628	1.07538	0.891162	0.917839	0.942789	0.917263	1.17238	0.0140404
Q8BY71	Histone acetyltransferase type B catalytic subunit	Hat1	Histone acetyltransferase type B catalytic subunit OS=Mus musculus OX=10090 GN=Hat1 PE=1 SV=1 - [HAT1_MOUSE]	31.49	11	11	19	416	49.2469	6.32861	0.940946	0.976493	0.958677	0.958705	0.994444	1.0201	1.02072	1.01176	0.947566	0.0167987
P39749	Flap endonuclease 1	Fen1	Flap endonuclease 1 OS=Mus musculus OX=10090 GN=Fen1 PE=1 SV=1 - [FEN1_MOUSE]	34.92	15	15	27	378	42.2879	8.33838	0.941735	1.00532	0.977416	0.974825	1.04724	1.03731	1.01819	1.03425	0.942545	0.0428097
P61164	Alpha-centractin	Actr1a	Alpha-centractin OS=Mus musculus OX=10090 GN=Actr1a PE=1 SV=1 - [ACTZ_MOUSE]	37.23	5	14	47	376	42.5869	6.63916	0.951151	0.954502	0.945879	0.950511	0.978933	1.0227	1.05056	1.0174	0.934255	0.0333545
P53994	Ras-related protein Rab-2A	Rab2a	Ras-related protein Rab-2A OS=Mus musculus OX=10090 GN=Rab2a PE=1 SV=1 - [RAB2A_MOUSE]	58.49	6	12	25	212	23.5328	6.53662	0.953815	0.967834	0.990678	0.970775	1.02265	1.00878	1.02149	1.01764	0.953947	0.0157125
P23249	Putative helicase MOV-10	Mov10	Putative helicase MOV-10 OS=Mus musculus OX=10090 GN=Mov10 PE=1 SV=2 - [MOV10_MOUSE]	14.14	14	14	26	1004	113.512	9.01221	1.06477	1.01367	1.09451	1.05765	0.939752	0.943974	1.00567	0.963132	1.09814	0.0410423
Q9R0E2	Procollagen-lysine,2-oxoglutarate 5-dioxygenase 1	Plod1	Procollagen-lysine,2-oxoglutarate 5-dioxygenase 1 OS=Mus musculus OX=10090 GN=Plod1 PE=1 SV=1 - [PLOD1_MOUSE]	15.8	13	13	24	728	83.5423	6.53662	1.05678	1.05549	0.99411	1.03546	0.950777	0.977478	0.940267	0.956174	1.08292	0.0277865
Q00519	Xanthine dehydrogenase/oxidase	Xdh	Xanthine dehydrogenase/oxidase OS=Mus musculus OX=10090 GN=Xdh PE=1 SV=5 - [XDH_MOUSE]	15.06	21	22	35	1335	146.468	7.56201	1.12051	1.07652	1.05401	1.08368	1.01134	0.963209	0.946732	0.973761	1.11288	0.016197
Q8BMD8	Calcium-binding mitochondrial carrier protein SCaMC-1	Slc25a24	Calcium-binding mitochondrial carrier protein SCaMC-1 OS=Mus musculus OX=10090 GN=Slc25a24 PE=1 SV=1 - [SCMC1_MOUSE]	35.58	18	18	25	475	52.8682	7.43018	0.975881	0.991115	0.972331	0.979776	1.01797	1.0347	1.00086	1.01785	0.962597	0.0283858
P51174	Long-chain specific acyl-CoA dehydrogenase, mitochondrial	Acadl	Long-chain specific acyl-CoA dehydrogenase, mitochondrial OS=Mus musculus OX=10090 GN=Acadl PE=1 SV=2 - [ACADL_MOUSE]	32.09	13	13	24	430	47.8775	8.30908	1.02244	1.06109	1.01659	1.03337	0.945293	0.943249	0.984475	0.957672	1.07905	0.017397
O35074	Prostacyclin synthase	Ptgis	Prostacyclin synthase OS=Mus musculus OX=10090 GN=Ptgis PE=1 SV=1 - [PTGIS_MOUSE]	24.35	10	10	24	501	57.0106	6.72705	1.04892	0.984191	1.05195	1.02835	0.934429	0.94398	0.976706	0.951705	1.08054	0.0398928
Q9D1Q6	Endoplasmic reticulum resident protein 44	Erp44	Endoplasmic reticulum resident protein 44 OS=Mus musculus OX=10090 GN=Erp44 PE=1 SV=1 - [ERP44_MOUSE]	34.98	10	11	23	406	46.8233	5.2749	1.04373	1.12316	1.0242	1.0637	0.974913	0.934349	0.972261	0.960508	1.10743	0.0352115
P62814	V-type proton ATPase subunit B, brain isoform	Atp6v1b2	V-type proton ATPase subunit B, brain isoform OS=Mus musculus OX=10090 GN=Atp6v1b2 PE=1 SV=1 - [VATB2_MOUSE]	25.83	13	13	19	511	56.5149	5.80811	1.05729	1.01232	1.03053	1.03338	0.98144	0.961861	0.965511	0.969604	1.06577	0.0113692
O70439	Syntaxin-7	Stx7	Syntaxin-7 OS=Mus musculus OX=10090 GN=Stx7 PE=1 SV=3 - [STX7_MOUSE]	29.5	5	5	6	261	29.8023	5.78271	1.02907	1.08251	1.03653	1.04937	1.00135	0.976208	0.973035	0.98353	1.06694	0.0255179
Q80UM7	Mannosyl-oligosaccharide glucosidase	Mogs	Mannosyl-oligosaccharide glucosidase OS=Mus musculus OX=10090 GN=Mogs PE=1 SV=1 - [MOGS_MOUSE]	13.79	11	11	17	834	91.7744	8.99756	1.05761	1.07279	1.01603	1.04881	0.991796	0.989535	0.935875	0.972402	1.07858	0.0375027
P56812	Programmed cell death protein 5	Pdcd5	Programmed cell death protein 5 OS=Mus musculus OX=10090 GN=Pdcd5 PE=1 SV=3 - [PDCD5_MOUSE]	63.49	8	8	17	126	14.2663	5.68115	0.988568	0.960162	0.974512	0.974414	1.04365	1.05104	1.0732	1.05596	0.922773	0.00251455
Q9WV54	Acid ceramidase	Asah1	Acid ceramidase OS=Mus musculus OX=10090 GN=Asah1 PE=1 SV=1 - [ASAH1_MOUSE]	24.62	11	11	19	394	44.6408	8.45557	1.01092	1.01473	1.01757	1.01441	0.978613	0.935095	0.972577	0.962095	1.05437	0.0190181
P39054	Dynamin-2	Dnm2	Dynamin-2 OS=Mus musculus OX=10090 GN=Dnm2 PE=1 SV=2 - [DYN2_MOUSE]	21.72	12	24	43	870	98.0841	7.43018	1.03205	1.03165	1.04855	1.03742	0.995537	1.0243	0.997507	1.00578	1.03145	0.0430705
P54116	Erythrocyte band 7 integral membrane protein	Stom	Erythrocyte band 7 integral membrane protein OS=Mus musculus OX=10090 GN=Stom PE=1 SV=3 - [STOM_MOUSE]	20.42	6	6	21	284	31.3555	6.93213	1.07323	1.08323	1.03962	1.06536	1.01648	0.970084	0.971243	0.985936	1.08055	0.0170305
Q8R3C0	Mini-chromosome maintenance complex-binding protein	Mcmbp	Mini-chromosome maintenance complex-binding protein OS=Mus musculus OX=10090 GN=Mcmbp PE=1 SV=1 - [MCMBP_MOUSE]	18.85	12	12	20	642	72.8448	5.65576	0.998759	0.99099	0.943961	0.977903	1.02873	1.03111	1.02247	1.02744	0.951786	0.0458583
Q3UPF5	Zinc finger CCCH-type antiviral protein 1	Zc3hav1	Zinc finger CCCH-type antiviral protein 1 OS=Mus musculus OX=10090 GN=Zc3hav1 PE=1 SV=1 - [ZCCHV_MOUSE]	13.74	12	12	16	946	106.619	8.26514	1.06944	1.10405	1.05708	1.07686	1.02369	0.936606	0.974098	0.978132	1.10093	0.0267968
P01887	Beta-2-microglobulin	B2m	Beta-2-microglobulin OS=Mus musculus OX=10090 GN=B2m PE=1 SV=2 - [B2MG_MOUSE]	48.74	5	5	21	119	13.7699	8.44092	1.19047	1.09591	1.06655	1.11764	0.965128	0.947856	0.954832	0.955939	1.16916	0.012779
O35326	Serine/arginine-rich splicing factor 5	Srsf5	Serine/arginine-rich splicing factor 5 OS=Mus musculus OX=10090 GN=Srsf5 PE=1 SV=2 - [SRSF5_MOUSE]	27.51	8	9	18	269	30.8731	11.561	1.01068	1.00273	0.971589	0.995	1.0355	1.02155	1.03885	1.03197	0.964179	0.047234
P16460	Argininosuccinate synthase	Ass1	Argininosuccinate synthase OS=Mus musculus OX=10090 GN=Ass1 PE=1 SV=1 - [ASSY_MOUSE]	29.37	16	16	30	412	46.555	8.22119	1.10184	1.0846	1.07564	1.08736	0.905862	0.934462	0.934694	0.925006	1.17551	0.000188946
Q8BTW3	Exosome complex component MTR3	Exosc6	Exosome complex component MTR3 OS=Mus musculus OX=10090 GN=Exosc6 PE=1 SV=1 - [EXOS6_MOUSE]	24.18	7	7	12	273	28.3526	6.11279	0.947583	0.928384	0.874754	0.916907	1.0419	1.01071	1.00186	1.01816	0.900555	0.0153664
Q80SW1	S-adenosylhomocysteine hydrolase-like protein 1	Ahcyl1	S-adenosylhomocysteine hydrolase-like protein 1 OS=Mus musculus OX=10090 GN=Ahcyl1 PE=1 SV=1 - [SAHH2_MOUSE]	26.04	8	17	26	530	58.9134	6.88818	0.97857	0.990514	0.991939	0.987007	1.02568	1.04032	1.03936	1.03512	0.953518	0.00162818
Q9D8T2	Gasdermin-D	Gsdmdc1	Gasdermin-D OS=Mus musculus OX=10090 GN=Gsdmdc1 PE=1 SV=1 - [GSDMD_MOUSE]	16.43	8	9	15	487	53.2043	5.09717	1.09331	1.08754	1.03982	1.07355	1.01898	0.931414	0.924526	0.958306	1.12026	0.0296231
Q9Z130	Heterogeneous nuclear ribonucleoprotein D-like	Hnrnpdl	Heterogeneous nuclear ribonucleoprotein D-like OS=Mus musculus OX=10090 GN=Hnrnpdl PE=1 SV=1 - [HNRDL_MOUSE]	35.55	13	14	28	301	33.5381	7.31299	0.967002	1.00068	0.957501	0.975059	1.03875	1.03098	1.06871	1.04615	0.932047	0.0151197
Q8CGF7	Transcription elongation regulator 1	Tcerg1	Transcription elongation regulator 1 OS=Mus musculus OX=10090 GN=Tcerg1 PE=1 SV=2 - [TCRG1_MOUSE]	21.55	28	29	38	1100	123.71	8.646	0.968204	0.993319	0.972886	0.978137	1.04785	1.02242	1.0127	1.02766	0.951812	0.0189988
O08599	Syntaxin-binding protein 1	Stxbp1	Syntaxin-binding protein 1 OS=Mus musculus OX=10090 GN=Stxbp1 PE=1 SV=2 - [STXB1_MOUSE]	20.03	11	13	19	594	67.5259	6.96143	1.00316	1.02544	1.01915	1.01592	0.976782	0.917648	0.97293	0.955787	1.06291	0.0409928
O08663	Methionine aminopeptidase 2	Metap2	Methionine aminopeptidase 2 OS=Mus musculus OX=10090 GN=Metap2 PE=1 SV=1 - [MAP2_MOUSE]	30.75	12	12	19	478	52.8883	5.8208	0.975221	0.930977	0.971123	0.959107	1.00599	1.05389	1.04372	1.03453	0.927093	0.020509
Q91WK5	Glycine cleavage system H protein, mitochondrial	Gcsh	Glycine cleavage system H protein, mitochondrial OS=Mus musculus OX=10090 GN=Gcsh PE=1 SV=2 - [GCSH_MOUSE]	17.65	2	2	4	170	18.6253	4.75439	0.959337	0.853167	0.903727	0.90541	1.06269	1.02906	1.13035	1.07403	0.843	0.0168919
Q69Z37	Sterile alpha motif domain-containing protein 9-like	Samd9l	Sterile alpha motif domain-containing protein 9-like OS=Mus musculus OX=10090 GN=Samd9l PE=1 SV=2 - [SAM9L_MOUSE]	8.58	13	14	16	1561	180.089	6.99072	1.14491	1.00841	1.06161	1.07165	0.940773	0.951494	0.918157	0.936808	1.14393	0.0300681
E9Q6J5	Biorientation of chromosomes in cell division protein 1-like 1	Bod1l	Biorientation of chromosomes in cell division protein 1-like 1 OS=Mus musculus OX=10090 GN=Bod1l PE=1 SV=1 - [BD1L1_MOUSE]	6.04	18	18	19	3032	327.255	5.32568	1.03433	1.01891	1.02381	1.02568	0.973724	0.963179	0.99954	0.978814	1.04788	0.0161418
Q4KML4	Costars family protein ABRACL	Abracl	Costars family protein ABRACL OS=Mus musculus OX=10090 GN=Abracl PE=1 SV=1 - [ABRAL_MOUSE]	30.86	2	2	5	81	9.02481	5.79541	0.902031	0.913017	0.97743	0.930826	1.04923	1.07928	1.0566	1.0617	0.876728	0.00653952
Q9R0U0	Serine/arginine-rich splicing factor 10	Srsf10	Serine/arginine-rich splicing factor 10 OS=Mus musculus OX=10090 GN=Srsf10 PE=1 SV=2 - [SRS10_MOUSE]	25.57	10	10	14	262	31.2818	11.2681	0.995641	0.961034	0.941504	0.966059	1.07078	1.01084	1.03858	1.04006	0.928846	0.034378
P12382	ATP-dependent 6-phosphofructokinase, liver type	Pfkl	ATP-dependent 6-phosphofructokinase, liver type OS=Mus musculus OX=10090 GN=Pfkl PE=1 SV=4 - [PFKAL_MOUSE]	15	10	14	20	780	85.3054	7.1665	1.01783	1.05735	1.0731	1.04943	0.962028	0.90665	0.942342	0.937007	1.11998	0.00822237
Q64674	Spermidine synthase	Srm	Spermidine synthase OS=Mus musculus OX=10090 GN=Srm PE=1 SV=1 - [SPEE_MOUSE]	21.52	6	6	9	302	33.9728	5.50342	1.03736	1.07747	1.04835	1.0544	0.923692	0.998676	1.00087	0.974413	1.08208	0.0463259
Q61207	Prosaposin	Psap	Prosaposin OS=Mus musculus OX=10090 GN=Psap PE=1 SV=2 - [SAP_MOUSE]	4.67	3	3	6	557	61.3814	5.18604	1.02074	0.893981	0.916186	0.943635	1.13964	1.04852	1.05954	1.08257	0.871663	0.0457031
Q8VI75	Importin-4	Ipo4	Importin-4 OS=Mus musculus OX=10090 GN=Ipo4 PE=1 SV=1 - [IPO4_MOUSE]	12.01	11	11	13	1082	119.198	5.03369	0.978875	0.963781	0.983672	0.975442	0.999466	1.01408	1.00796	1.00717	0.968501	0.0124184
P47740	Aldehyde dehydrogenase family 3 member A2	Aldh3a2	Aldehyde dehydrogenase family 3 member A2 OS=Mus musculus OX=10090 GN=Aldh3a2 PE=1 SV=2 - [AL3A2_MOUSE]	17.15	7	8	9	484	53.9363	8.35303	1.05285	1.03981	1.00929	1.03398	0.985549	0.997574	0.981651	0.988258	1.04627	0.0293501
Q8VHR5	Transcriptional repressor p66-beta	Gatad2b	Transcriptional repressor p66-beta OS=Mus musculus OX=10090 GN=Gatad2b PE=1 SV=1 - [P66B_MOUSE]	18.18	12	13	20	594	65.37	9.70068	0.96004	0.983075	0.985753	0.976289	1.02711	1.04692	1.01687	1.0303	0.947577	0.0108702
O08709	Peroxiredoxin-6	Prdx6	Peroxiredoxin-6 OS=Mus musculus OX=10090 GN=Prdx6 PE=1 SV=3 - [PRDX6_MOUSE]	42.86	7	7	13	224	24.855	6.01123	1.08155	1.03971	1.04725	1.05617	0.943309	0.977487	0.971033	0.963943	1.09567	0.00514273
Q8JZM7	Parafibromin	Cdc73	Parafibromin OS=Mus musculus OX=10090 GN=Cdc73 PE=1 SV=1 - [CDC73_MOUSE]	13.75	9	9	11	531	60.5391	9.61279	0.988826	0.984108	0.96573	0.979555	1.07355	1.01506	1.02875	1.03912	0.942679	0.0351074
Q9CRA5	Golgi phosphoprotein 3	Golph3	Golgi phosphoprotein 3 OS=Mus musculus OX=10090 GN=Golph3 PE=1 SV=1 - [GOLP3_MOUSE]	29.53	7	7	9	298	33.7315	6.44287	1.0129	0.892748	0.944993	0.950212	1.07407	1.03529	1.05266	1.05401	0.901521	0.0468538
Q05CL8	La-related protein 7	Larp7	La-related protein 7 OS=Mus musculus OX=10090 GN=Larp7 PE=1 SV=2 - [LARP7_MOUSE]	17.37	10	10	12	570	64.7623	9.53955	0.941562	0.979942	0.936557	0.952687	1.02485	1.05458	1.01468	1.03137	0.923711	0.0124095
P61202	COP9 signalosome complex subunit 2	Cops2	COP9 signalosome complex subunit 2 OS=Mus musculus OX=10090 GN=Cops2 PE=1 SV=1 - [CSN2_MOUSE]	26.19	11	11	16	443	51.5641	5.52881	0.996607	0.973362	0.944835	0.971601	1.01877	1.00979	1.05106	1.02654	0.946483	0.0481377
Q61466	SWI/SNF-related matrix-associated actin-dependent regulator of chromatin subfamily D member 1	Smarcd1	SWI/SNF-related matrix-associated actin-dependent regulator of chromatin subfamily D member 1 OS=Mus musculus OX=10090 GN=Smarcd1 PE=1 SV=3 - [SMRD1_MOUSE]	6.99	3	3	4	515	58.2079	9.24658	0.99452	0.90453	0.951999	0.95035	1.02745	1.0519	1.02109	1.03348	0.919562	0.039622
Q8C7E9	Cleavage stimulation factor subunit 2 tau variant	Cstf2t	Cleavage stimulation factor subunit 2 tau variant OS=Mus musculus OX=10090 GN=Cstf2t PE=1 SV=2 - [CSTFT_MOUSE]	12.03	3	6	10	632	65.8195	7.25439	1.09723	1.03918	1.06118	1.06587	0.968808	0.955529	0.988275	0.97087	1.09784	0.00807585
O54786	DNA fragmentation factor subunit alpha	Dffa	DNA fragmentation factor subunit alpha OS=Mus musculus OX=10090 GN=Dffa PE=1 SV=2 - [DFFA_MOUSE]	9.06	2	2	3	331	36.5497	4.90674	0.942179	0.954443	0.910186	0.935603	0.984298	1.07663	1.13793	1.06629	0.877441	0.0484701
P35282	Ras-related protein Rab-21	Rab21	Ras-related protein Rab-21 OS=Mus musculus OX=10090 GN=Rab21 PE=1 SV=4 - [RAB21_MOUSE]	13.51	3	3	7	222	24.0912	7.94287	1.03224	1.0073	1.08514	1.04156	0.907968	0.964758	0.976723	0.949817	1.09659	0.0425573
Q60692	Proteasome subunit beta type-6	Psmb6	Proteasome subunit beta type-6 OS=Mus musculus OX=10090 GN=Psmb6 PE=1 SV=3 - [PSB6_MOUSE]	39.92	6	6	11	238	25.3625	5.10986	0.980231	0.984458	0.965461	0.976717	1.01075	1.01191	1.02281	1.01516	0.962133	0.00514733
P58389	Serine/threonine-protein phosphatase 2A activator	Ptpa	Serine/threonine-protein phosphatase 2A activator OS=Mus musculus OX=10090 GN=Ptpa PE=1 SV=1 - [PTPA_MOUSE]	36.22	12	12	20	323	36.6867	6.39209	0.975711	0.975119	0.960023	0.970284	1.00749	1.02961	1.05022	1.0291	0.942844	0.0116756
Q921T2	Torsin-1A-interacting protein 1	Tor1aip1	Torsin-1A-interacting protein 1 OS=Mus musculus OX=10090 GN=Tor1aip1 PE=1 SV=3 - [TOIP1_MOUSE]	22.52	12	12	20	595	66.7405	7.04932	1.12212	1.05592	1.0075	1.06185	0.98022	0.915228	0.950696	0.948715	1.11925	0.041376
O08848	60 kDa SS-A/Ro ribonucleoprotein	RO60	60 kDa SS-A/Ro ribonucleoprotein OS=Mus musculus OX=10090 GN=RO60 PE=1 SV=1 - [RO60_MOUSE]	12.83	7	7	9	538	60.0851	7.89893	0.941549	0.963228	0.96342	0.956066	1.01859	1.03021	0.997793	1.01553	0.941445	0.00759747
Q9QZM0	Ubiquilin-2	Ubqln2	Ubiquilin-2 OS=Mus musculus OX=10090 GN=Ubqln2 PE=1 SV=2 - [UBQL2_MOUSE]	19.44	6	8	14	638	67.3083	5.22412	0.969695	0.940653	0.924509	0.944952	1.02259	1.07792	1.05802	1.05284	0.897524	0.00668213
Q3UVK0	Endoplasmic reticulum metallopeptidase 1	Ermp1	Endoplasmic reticulum metallopeptidase 1 OS=Mus musculus OX=10090 GN=Ermp1 PE=1 SV=2 - [ERMP1_MOUSE]	5.79	6	6	8	898	100.084	7.48877	1.03502	1.00241	1.0447	1.02737	0.986452	0.947344	0.986153	0.973316	1.05554	0.0413371
Q99KQ4	Nicotinamide phosphoribosyltransferase	Nampt	Nicotinamide phosphoribosyltransferase OS=Mus musculus OX=10090 GN=Nampt PE=1 SV=1 - [NAMPT_MOUSE]	23.63	10	10	18	491	55.4125	7.15186	1.12183	0.9903	1.15551	1.08921	0.897137	0.945292	0.96017	0.9342	1.16593	0.0451328
Q5SRX1	TOM1-like protein 2	Tom1l2	TOM1-like protein 2 OS=Mus musculus OX=10090 GN=Tom1l2 PE=1 SV=1 - [TM1L2_MOUSE]	11.05	6	6	7	507	55.6279	4.81787	1.06556	1.09506	1.13984	1.10015	0.96755	0.964456	1.02919	0.987064	1.11457	0.0199923
Q8BFU3	RING finger protein 214	Rnf214	RING finger protein 214 OS=Mus musculus OX=10090 GN=Rnf214 PE=1 SV=1 - [RN214_MOUSE]	13.17	9	10	16	668	73.5784	6.22705	1.00936	1.00958	1.07493	1.03129	0.963283	0.933992	0.972528	0.956601	1.07808	0.0391011
Q8C3Y4	Kinetochore-associated protein 1	Kntc1	Kinetochore-associated protein 1 OS=Mus musculus OX=10090 GN=Kntc1 PE=1 SV=2 - [KNTC1_MOUSE]	2.58	6	6	7	2207	250.198	5.99854	0.963863	0.918541	0.941306	0.941237	1.11372	1.0266	1.00809	1.04947	0.89687	0.0367943
Q64191	N(4)-(beta-N-acetylglucosaminyl)-L-asparaginase	Aga	N(4)-(beta-N-acetylglucosaminyl)-L-asparaginase OS=Mus musculus OX=10090 GN=Aga PE=1 SV=1 - [ASPG_MOUSE]	13.87	3	3	6	346	36.9983	6.44287	1.05121	1.0098	1.05539	1.0388	0.876252	0.940365	0.937417	0.918012	1.13158	0.00901161
Q3U186	Probable arginine--tRNA ligase, mitochondrial	Rars2	Probable arginine--tRNA ligase, mitochondrial OS=Mus musculus OX=10090 GN=Rars2 PE=1 SV=1 - [SYRM_MOUSE]	4.67	3	3	3	578	65.2946	8.01611	1.09107	1.01354	1.02498	1.0432	0.94821	0.955272	0.992782	0.965421	1.08056	0.0491319
Q9D880	Mitochondrial import inner membrane translocase subunit TIM50	Timm50	Mitochondrial import inner membrane translocase subunit TIM50 OS=Mus musculus OX=10090 GN=Timm50 PE=1 SV=1 - [TIM50_MOUSE]	19.55	7	7	10	353	39.7516	8.1333	0.963375	0.982755	0.975462	0.973864	0.999023	1.04939	1.02801	1.02547	0.949672	0.030005
A2AR02	Peptidyl-prolyl cis-trans isomerase G	Ppig	Peptidyl-prolyl cis-trans isomerase G OS=Mus musculus OX=10090 GN=Ppig PE=1 SV=1 - [PPIG_MOUSE]	4.26	4	4	8	752	88.2719	10.272	0.974594	0.959839	0.904234	0.946222	1.0662	1.02531	1.05765	1.04972	0.901403	0.0139509
P54729	NEDD8 ultimate buster 1	Nub1	NEDD8 ultimate buster 1 OS=Mus musculus OX=10090 GN=Nub1 PE=1 SV=2 - [NUB1_MOUSE]	16.61	12	13	15	614	70.2627	5.88428	1.08164	1.08036	1.04075	1.06759	1.02366	0.926192	0.944752	0.964868	1.10646	0.0349865
P20664	DNA primase small subunit	Prim1	DNA primase small subunit OS=Mus musculus OX=10090 GN=Prim1 PE=1 SV=1 - [PRI1_MOUSE]	15.11	7	7	9	417	49.264	8.60205	0.965439	0.947831	0.962895	0.958722	1.02267	1.05915	1.04636	1.04273	0.919437	0.00220246
Q8JZU2	Tricarboxylate transport protein, mitochondrial	Slc25a1	Tricarboxylate transport protein, mitochondrial OS=Mus musculus OX=10090 GN=Slc25a1 PE=1 SV=1 - [TXTP_MOUSE]	18.97	6	6	11	311	33.9099	9.89111	1.08225	1.05576	1.03707	1.05836	0.912833	0.948918	1.01722	0.959656	1.10285	0.0413746
Q9JL26	Formin-like protein 1	Fmnl1	Formin-like protein 1 OS=Mus musculus OX=10090 GN=Fmnl1 PE=1 SV=1 - [FMNL1_MOUSE]	10.05	11	13	14	1094	121.983	5.8208	1.05306	1.01057	1.02481	1.02948	0.906258	0.9227	0.964244	0.931068	1.1057	0.00987473
Q9CX00	IST1 homolog	Ist1	IST1 homolog OS=Mus musculus OX=10090 GN=Ist1 PE=1 SV=1 - [IST1_MOUSE]	12.98	5	5	7	362	39.4435	5.43994	1.05767	1.05072	1.02708	1.04516	0.957931	1.01583	0.951607	0.975123	1.07182	0.0354746
E9QAM5	Helicase with zinc finger domain 2	Helz2	Helicase with zinc finger domain 2 OS=Mus musculus OX=10090 GN=Helz2 PE=1 SV=1 - [HELZ2_MOUSE]	2.54	7	7	8	2947	331.352	8.07471	1.03088	1.01715	1.11049	1.05284	0.952926	0.937859	0.898405	0.92973	1.13241	0.0209478
Q60766	Immunity-related GTPase family M protein 1	Irgm1	Immunity-related GTPase family M protein 1 OS=Mus musculus OX=10090 GN=Irgm1 PE=1 SV=1 - [IRGM1_MOUSE]	17.11	6	6	8	409	46.522	8.27979	1.0736	1.1054	1.07076	1.08326	0.957938	0.935621	0.928907	0.940822	1.15139	0.000548227
Q9CPP6	NADH dehydrogenase [ubiquinone] 1 alpha subcomplex subunit 5	Ndufa5	NADH dehydrogenase [ubiquinone] 1 alpha subcomplex subunit 5 OS=Mus musculus OX=10090 GN=Ndufa5 PE=1 SV=3 - [NDUA5_MOUSE]	56.03	8	8	9	116	13.3512	8.104	0.903162	0.998947	0.928924	0.943678	1.03276	1.03017	1.06453	1.04249	0.905215	0.0322463
Q80Y55	BSD domain-containing protein 1	Bsdc1	BSD domain-containing protein 1 OS=Mus musculus OX=10090 GN=Bsdc1 PE=1 SV=1 - [BSDC1_MOUSE]	7.96	4	4	4	427	46.9236	4.39893	1.14193	1.07624	1.09684	1.105	1.03999	0.976094	1.04028	1.01879	1.08462	0.040373
P97440	Histone RNA hairpin-binding protein	Slbp	Histone RNA hairpin-binding protein OS=Mus musculus OX=10090 GN=Slbp PE=1 SV=1 - [SLBP_MOUSE]	13.45	4	4	5	275	31.5834	6.80029	0.904592	0.87689	0.999321	0.926934	1.15303	1.01736	1.07153	1.08064	0.857764	0.0468543
Q9R031	Xenotropic and polytropic retrovirus receptor 1 homolog	Xpr1	Xenotropic and polytropic retrovirus receptor 1 homolog OS=Mus musculus castaneus OX=10091 GN=Xpr1 PE=2 SV=1 - [XPR1_MUSMC]	1.74	1	1	1	691	81.176	8.32373	1.08864	1.0662	1.08772	1.08085	0.93654	0.992135	0.97994	0.969538	1.11481	0.00376231
B2RX14	Terminal uridylyltransferase 4	Tut4	Terminal uridylyltransferase 4 OS=Mus musculus OX=10090 GN=Tut4 PE=1 SV=2 - [TUT4_MOUSE]	2.13	4	4	4	1644	184.532	8.19189	1.05452	1.06944	1.05186	1.05861	0.984494	0.973122	0.95093	0.969515	1.09189	0.0013865
Q6ZQH8	Nucleoporin NUP188 homolog	Nup188	Nucleoporin NUP188 homolog OS=Mus musculus OX=10090 GN=Nup188 PE=1 SV=2 - [NU188_MOUSE]	5.17	9	10	11	1759	196.57	7.00537	0.984357	0.958368	0.957633	0.966786	1.01445	0.993705	0.993866	1.00067	0.966136	0.038591
Q99JX3	Golgi reassembly-stacking protein 2	Gorasp2	Golgi reassembly-stacking protein 2 OS=Mus musculus OX=10090 GN=Gorasp2 PE=1 SV=3 - [GORS2_MOUSE]	11.75	4	4	8	451	47.0088	4.79248	0.915007	0.99003	0.95456	0.953199	1.0697	1.04657	1.00616	1.04081	0.915822	0.0372767
Q3UIR3	E3 ubiquitin-protein ligase DTX3L	Dtx3l	E3 ubiquitin-protein ligase DTX3L OS=Mus musculus OX=10090 GN=Dtx3l PE=1 SV=1 - [DTX3L_MOUSE]	7.75	5	5	6	748	82.9915	8.08936	1.15096	1.07821	1.05017	1.09311	0.981607	0.935508	0.984973	0.967363	1.13	0.0208775
Q9D6Y7	Mitochondrial peptide methionine sulfoxide reductase	Msra	Mitochondrial peptide methionine sulfoxide reductase OS=Mus musculus OX=10090 GN=Msra PE=1 SV=1 - [MSRA_MOUSE]	22.32	4	4	6	233	25.9718	8.41162	1.04916	1.04069	1.0117	1.03385	0.981594	1.00427	0.974896	0.986919	1.04755	0.0311638
Q8K2H2	Deubiquitinase OTUD6B	Otud6b	Deubiquitinase OTUD6B OS=Mus musculus OX=10090 GN=Otud6b PE=1 SV=1 - [OTU6B_MOUSE]	17.35	5	5	7	294	33.7372	5.52881	0.967277	0.960064	0.975326	0.967556	1.06189	1.04185	1.00426	1.036	0.933934	0.0172382
P45700	Mannosyl-oligosaccharide 1,2-alpha-mannosidase IA	Man1a1	Mannosyl-oligosaccharide 1,2-alpha-mannosidase IA OS=Mus musculus OX=10090 GN=Man1a1 PE=1 SV=1 - [MA1A1_MOUSE]	8.85	5	5	8	655	73.2296	6.81494	0.995827	0.993839	0.978197	0.989288	1.03989	1.01991	1.00999	1.02326	0.966797	0.0309695
Q8BGA9	Mitochondrial inner membrane protein OXA1L	Oxa1l	Mitochondrial inner membrane protein OXA1L OS=Mus musculus OX=10090 GN=Oxa1l PE=1 SV=1 - [OXA1L_MOUSE]	10.16	4	4	4	433	48.1886	9.61279	0.984321	1.00194	0.929231	0.971829	1.06797	1.05938	1.0418	1.05638	0.919959	0.0219157
Q9CYH6	Ribosome biogenesis regulatory protein homolog	Rrs1	Ribosome biogenesis regulatory protein homolog OS=Mus musculus OX=10090 GN=Rrs1 PE=1 SV=1 - [RRS1_MOUSE]	21.92	11	11	17	365	41.5264	10.77	0.916722	0.97827	0.938449	0.94448	1.01579	1.06932	1.02048	1.0352	0.912368	0.0217693
Q05144	Ras-related C3 botulinum toxin substrate 2	Rac2	Ras-related C3 botulinum toxin substrate 2 OS=Mus musculus OX=10090 GN=Rac2 PE=1 SV=1 - [RAC2_MOUSE]	18.75	1	4	10	192	21.4271	7.60596	1.18429	1.13275	1.07178	1.12961	1.00175	1.01034	0.950342	0.987477	1.14393	0.0193132
P81269	Cyclic AMP-dependent transcription factor ATF-1	Atf1	Cyclic AMP-dependent transcription factor ATF-1 OS=Mus musculus OX=10090 GN=Atf1 PE=1 SV=1 - [ATF1_MOUSE]	12.27	4	4	5	269	29.2198	8.36768	0.952633	0.98347	0.936591	0.957564	1.10487	1.01949	1.04344	1.05593	0.906841	0.0272082
Q76KJ5	DNA-directed RNA polymerase I subunit RPA34	Cd3eap	DNA-directed RNA polymerase I subunit RPA34 OS=Mus musculus OX=10090 GN=Cd3eap PE=1 SV=2 - [RPA34_MOUSE]	5.51	2	2	2	399	43.0553	9.61279	0.96721	1.00359	0.983337	0.984713	1.01497	1.03927	1.06943	1.04123	0.945724	0.0406102
P05132	cAMP-dependent protein kinase catalytic subunit alpha	Prkaca	cAMP-dependent protein kinase catalytic subunit alpha OS=Mus musculus OX=10090 GN=Prkaca PE=1 SV=3 - [KAPCA_MOUSE]	23.08	5	12	18	351	40.545	8.79248	0.912103	1.00897	0.908792	0.943287	1.02422	1.04092	1.04395	1.03636	0.91019	0.0495681
P61025	Cyclin-dependent kinases regulatory subunit 1	Cks1b	Cyclin-dependent kinases regulatory subunit 1 OS=Mus musculus OX=10090 GN=Cks1b PE=3 SV=1 - [CKS1_MOUSE]	40.51	3	4	8	79	9.65394	8.93896	0.930819	0.992431	0.933577	0.952276	1.01574	1.11773	1.0696	1.06769	0.8919	0.0317708
Q8BG07	5'-3' exonuclease PLD4	Pld4	5'-3' exonuclease PLD4 OS=Mus musculus OX=10090 GN=Pld4 PE=1 SV=1 - [PLD4_MOUSE]	9.34	5	5	6	503	56.1183	7.31299	1.03322	1.11403	1.0393	1.06218	0.909742	0.953933	0.941226	0.934967	1.13606	0.0119712
Q9D6U8	Protein FAM162A	Fam162a	Protein FAM162A OS=Mus musculus OX=10090 GN=Fam162a PE=1 SV=1 - [F162A_MOUSE]	36.13	7	7	12	155	17.7134	9.87646	1.00076	1.07006	1.13139	1.0674	0.954534	0.946163	0.940566	0.947088	1.12704	0.0338509
Q8CIE4	Protein mono-ADP-ribosyltransferase PARP10	Parp10	Protein mono-ADP-ribosyltransferase PARP10 OS=Mus musculus OX=10090 GN=Parp10 PE=2 SV=1 - [PAR10_MOUSE]	0.83	1	1	1	960	103.615	5.021	1.11819	1.04262	1.03733	1.06604	0.978261	0.921099	0.899647	0.933002	1.1426	0.0192735
Q9D404	3-oxoacyl-[acyl-carrier-protein] synthase, mitochondrial	Oxsm	3-oxoacyl-[acyl-carrier-protein] synthase, mitochondrial OS=Mus musculus OX=10090 GN=Oxsm PE=1 SV=1 - [OXSM_MOUSE]	3.27	1	1	1	459	48.5965	7.06396	0.98828	1.1045	1.11461	1.06913	0.882093	0.972103	0.868409	0.907535	1.17806	0.035887
P14106	Complement C1q subcomponent subunit B	C1qb	Complement C1q subcomponent subunit B OS=Mus musculus OX=10090 GN=C1qb PE=1 SV=2 - [C1QB_MOUSE]	8.7	3	3	4	253	26.7006	8.14795	0.940537	0.846431	0.892601	0.893189	1.01485	1.09516	1.02927	1.04642	0.853563	0.0140098
Q9CR68	Cytochrome b-c1 complex subunit Rieske, mitochondrial	Uqcrfs1	Cytochrome b-c1 complex subunit Rieske, mitochondrial OS=Mus musculus OX=10090 GN=Uqcrfs1 PE=1 SV=1 - [UCRI_MOUSE]	16.79	7	7	13	274	29.3492	8.70459	1.03176	1.03939	0.998547	1.02323	0.980284	0.982478	0.970922	0.977894	1.04636	0.0253574
Q8CG70	Prolyl 3-hydroxylase 3	P3h3	Prolyl 3-hydroxylase 3 OS=Mus musculus OX=10090 GN=P3h3 PE=1 SV=1 - [P3H3_MOUSE]	5.74	4	4	5	732	81.6496	6.65381	1.0477	1.099	1.03775	1.06148	0.967281	0.946214	0.897409	0.936968	1.13289	0.0113801
Q8R3H9	Tetratricopeptide repeat protein 4	Ttc4	Tetratricopeptide repeat protein 4 OS=Mus musculus OX=10090 GN=Ttc4 PE=1 SV=1 - [TTC4_MOUSE]	10.1	4	4	5	386	44.311	5.22412	0.96623	0.95144	0.971289	0.962986	1.08556	0.990596	1.04879	1.04165	0.924485	0.049735
Q91YN9	BAG family molecular chaperone regulator 2	Bag2	BAG family molecular chaperone regulator 2 OS=Mus musculus OX=10090 GN=Bag2 PE=1 SV=1 - [BAG2_MOUSE]	10	3	3	3	210	23.4591	6.41748	0.9236	0.93715	0.990679	0.950476	1.03665	1.08373	1.06373	1.06137	0.895519	0.0107674
Q80Y98	Phospholipase DDHD2	Ddhd2	Phospholipase DDHD2 OS=Mus musculus OX=10090 GN=Ddhd2 PE=1 SV=3 - [DDHD2_MOUSE]	4.58	4	4	5	699	79.5265	5.31299	0.989363	0.961534	0.969134	0.973344	0.883276	0.933575	0.902101	0.906317	1.07395	0.0164616
Q3V1V3	ESF1 homolog	Esf1	ESF1 homolog OS=Mus musculus OX=10090 GN=Esf1 PE=1 SV=1 - [ESF1_MOUSE]	4.38	4	4	4	845	97.9877	5.04639	0.971874	0.995162	0.977749	0.981595	1.06687	1.02418	1.03704	1.04269	0.941403	0.0133831
Q8VCN9	Tubulin-specific chaperone C	Tbcc	Tubulin-specific chaperone C OS=Mus musculus OX=10090 GN=Tbcc PE=1 SV=1 - [TBCC_MOUSE]	14.08	6	6	7	341	38.1012	5.30029	0.985834	0.941809	0.996337	0.97466	1.0152	1.03556	1.07087	1.04054	0.936684	0.0475365
P68404	Protein kinase C beta type	Prkcb	Protein kinase C beta type OS=Mus musculus OX=10090 GN=Prkcb PE=1 SV=4 - [KPCB_MOUSE]	3.28	1	3	4	671	76.701	7.00537	1.11409	1.08582	1.12859	1.1095	0.921276	0.973059	0.946797	0.947044	1.17154	0.00113946
P62305	Small nuclear ribonucleoprotein E	Snrpe	Small nuclear ribonucleoprotein E OS=Mus musculus OX=10090 GN=Snrpe PE=1 SV=1 - [RUXE_MOUSE]	13.04	1	1	1	92	10.7966	9.43701	1.12039	1.01178	1.17139	1.10118	0.91316	0.971132	0.95026	0.944851	1.16546	0.0353523
Q6NZB1	Protein arginine N-methyltransferase 6	Prmt6	Protein arginine N-methyltransferase 6 OS=Mus musculus OX=10090 GN=Prmt6 PE=1 SV=2 - [ANM6_MOUSE]	3.7	1	1	1	378	41.84	5.33838	0.990776	1.05561	1.11397	1.05345	0.918866	0.947745	0.958452	0.941687	1.11869	0.0406984
Q8K2Q7	BRO1 domain-containing protein BROX	Brox	BRO1 domain-containing protein BROX OS=Mus musculus OX=10090 GN=Brox PE=1 SV=1 - [BROX_MOUSE]	8.76	6	6	8	411	46.1725	7.69385	1.10282	1.1771	1.06099	1.11364	0.941564	0.975024	0.932457	0.949682	1.17264	0.0107211
Q8R4D1	Sodium/hydrogen exchanger 8	Slc9a8	Sodium/hydrogen exchanger 8 OS=Mus musculus OX=10090 GN=Slc9a8 PE=1 SV=1 - [SL9A8_MOUSE]	1.39	1	1	1	576	64.6949	6.62451	0.969041	0.958892	0.902022	0.943318	1.09029	1.14768	1.03921	1.09239	0.863536	0.0166638
O35601	FYN-binding protein 1	Fyb1	FYN-binding protein 1 OS=Mus musculus OX=10090 GN=Fyb1 PE=1 SV=2 - [FYB1_MOUSE]	4.52	4	4	5	819	90.0006	6.97607	1.16105	1.06801	1.08757	1.10554	0.91083	0.962546	0.944665	0.939347	1.17693	0.00663733
A8C756	Thyroid adenoma-associated protein homolog	Thada	Thyroid adenoma-associated protein homolog OS=Mus musculus OX=10090 GN=Thada PE=1 SV=1 - [THADA_MOUSE]	1.91	4	4	6	1938	217.15	6.25244	0.935863	1.00637	0.953196	0.965144	1.07501	1.03357	1.0378	1.04879	0.920243	0.028556
Q8R1N4	NudC domain-containing protein 3	Nudcd3	NudC domain-containing protein 3 OS=Mus musculus OX=10090 GN=Nudcd3 PE=1 SV=3 - [NUDC3_MOUSE]	1.93	1	1	1	363	40.8647	5.26221	0.988575	0.98841	0.937999	0.971661	1.02064	1.06953	1.06307	1.05108	0.92444	0.0251651
O88554	Poly [ADP-ribose] polymerase 2	Parp2	Poly [ADP-ribose] polymerase 2 OS=Mus musculus OX=10090 GN=Parp2 PE=1 SV=3 - [PARP2_MOUSE]	3.94	2	2	3	559	63.3562	8.42627	1.07363	1.02153	1.05915	1.05144	0.930863	0.952586	1.01454	0.965996	1.08845	0.0442206
Q8BZX4	Splicing regulatory glutamine/lysine-rich protein 1	Srek1	Splicing regulatory glutamine/lysine-rich protein 1 OS=Mus musculus OX=10090 GN=Srek1 PE=2 SV=1 - [SREK1_MOUSE]	7.29	5	6	8	494	56.7297	10.4771	0.963937	0.979221	0.988036	0.977065	1.0362	1.02933	0.998621	1.02139	0.956606	0.0306197
Q99LY9	NADH dehydrogenase [ubiquinone] iron-sulfur protein 5	Ndufs5	NADH dehydrogenase [ubiquinone] iron-sulfur protein 5 OS=Mus musculus OX=10090 GN=Ndufs5 PE=1 SV=3 - [NDUS5_MOUSE]	43.4	6	6	8	106	12.6393	8.92432	0.945949	1.00685	0.941228	0.964676	1.05827	1.00681	1.05754	1.04087	0.926795	0.0484515
P24638	Lysosomal acid phosphatase	Acp2	Lysosomal acid phosphatase OS=Mus musculus OX=10090 GN=Acp2 PE=1 SV=2 - [PPAL_MOUSE]	4.73	3	3	3	423	48.4777	7.02002	1.05516	1.02599	1.14968	1.07694	0.986294	0.936372	0.932568	0.951745	1.13155	0.0383029
Q8R059	UDP-glucose 4-epimerase	Gale	UDP-glucose 4-epimerase OS=Mus musculus OX=10090 GN=Gale PE=1 SV=1 - [GALE_MOUSE]	12.1	3	3	3	347	38.2003	6.7417	1.11514	1.14126	1.02795	1.09478	0.988111	0.96597	0.889438	0.94784	1.15503	0.0319116
Q03963	Interferon-induced, double-stranded RNA-activated protein kinase	Eif2ak2	Interferon-induced, double-stranded RNA-activated protein kinase OS=Mus musculus OX=10090 GN=Eif2ak2 PE=1 SV=2 - [E2AK2_MOUSE]	8.93	4	4	4	515	58.2435	8.57275	1.10059	1.06209	1.07349	1.07872	0.971803	0.911187	0.962373	0.948454	1.13735	0.00409032
P16879	Tyrosine-protein kinase Fes/Fps	Fes	Tyrosine-protein kinase Fes/Fps OS=Mus musculus OX=10090 GN=Fes PE=1 SV=2 - [FES_MOUSE]	7.42	5	6	6	822	93.72	6.80029	1.01854	1.01521	1.0539	1.02921	0.930415	0.901605	0.937887	0.923303	1.11471	0.00309762
P59759	Myocardin-related transcription factor B	Mrtfb	Myocardin-related transcription factor B OS=Mus musculus OX=10090 GN=Mrtfb PE=1 SV=1 - [MRTFB_MOUSE]	4.07	3	5	8	1080	117.474	6.16357	0.956869	0.992852	1.0072	0.985641	1.01942	1.04009	1.0611	1.0402	0.947547	0.0468187
Q3TUU5	Testis-expressed protein 30	Tex30	Testis-expressed protein 30 OS=Mus musculus OX=10090 GN=Tex30 PE=1 SV=1 - [TEX30_MOUSE]	3.56	1	2	4	225	25.247	8.74854	0.920579	0.916094	0.999946	0.94554	1.09044	1.02464	1.03097	1.04868	0.901645	0.0398816
Q921X9	Protein disulfide-isomerase A5	Pdia5	Protein disulfide-isomerase A5 OS=Mus musculus OX=10090 GN=Pdia5 PE=1 SV=1 - [PDIA5_MOUSE]	7.93	5	5	5	517	59.229	7.50342	1.02082	0.99519	1.03548	1.01716	0.964049	0.936968	0.974111	0.958376	1.06134	0.0220702
Q9ERI6	Retinol dehydrogenase 14	Rdh14	Retinol dehydrogenase 14 OS=Mus musculus OX=10090 GN=Rdh14 PE=1 SV=1 - [RDH14_MOUSE]	2.4	1	1	1	334	36.3429	8.17725	1.04722	1.15282	1.11201	1.10402	0.964705	0.938204	0.954731	0.952547	1.15902	0.00878828
Q8BFQ4	WD repeat-containing protein 82	Wdr82	WD repeat-containing protein 82 OS=Mus musculus OX=10090 GN=Wdr82 PE=1 SV=1 - [WDR82_MOUSE]	11.18	4	4	6	313	35.0565	7.69385	1.00697	1.00965	0.988755	1.00179	1.03829	1.03441	1.01962	1.03077	0.971885	0.0289201
Q810Q5	Normal mucosa of esophagus-specific gene 1 protein	Nmes1	Normal mucosa of esophagus-specific gene 1 protein OS=Mus musculus OX=10090 GN=Nmes1 PE=1 SV=1 - [NMES1_MOUSE]	28.92	2	2	3	83	9.57821	9.89111	1.02059	1.14165	1.05641	1.07288	0.889605	0.881018	0.962402	0.911008	1.17769	0.0215707
Q149F1	RNA pseudouridylate synthase domain-containing protein 2	Rpusd2	RNA pseudouridylate synthase domain-containing protein 2 OS=Mus musculus OX=10090 GN=Rpusd2 PE=1 SV=2 - [RUSD2_MOUSE]	1.08	1	1	1	553	61.4963	6.771	1.09415	1.04258	1.1094	1.08204	0.928803	1.00558	1.0104	0.981594	1.10233	0.039213
Q9JKZ2	Sodium/myo-inositol cotransporter	Slc5a3	Sodium/myo-inositol cotransporter OS=Mus musculus OX=10090 GN=Slc5a3 PE=1 SV=2 - [SC5A3_MOUSE]	2.65	3	3	4	718	79.5301	7.29834	0.961702	0.959343	0.907517	0.942854	1.13832	1.02143	1.03293	1.06423	0.885951	0.0420844
Q4VC33	E3 ubiquitin-protein transferase MAEA	Maea	E3 ubiquitin-protein transferase MAEA OS=Mus musculus OX=10090 GN=Maea PE=1 SV=1 - [MAEA_MOUSE]	4.55	2	2	2	396	45.307	8.68994	0.914156	0.876713	0.885866	0.892245	0.968422	1.06151	1.02587	1.0186	0.875954	0.0126159
Q920L1	Acyl-CoA (8-3)-desaturase	Fads1	Acyl-CoA (8-3)-desaturase OS=Mus musculus OX=10090 GN=Fads1 PE=1 SV=1 - [FADS1_MOUSE]	8.28	5	5	6	447	52.2889	9.29053	0.983893	0.999148	0.972648	0.98523	1.02306	1.03354	1.05162	1.03607	0.950929	0.0109546
Q3UMR5	Calcium uniporter protein, mitochondrial	Mcu	Calcium uniporter protein, mitochondrial OS=Mus musculus OX=10090 GN=Mcu PE=1 SV=2 - [MCU_MOUSE]	10.29	3	3	5	350	39.6566	8.55811	0.982097	1.00117	0.980655	0.987975	1.03776	1.0074	1.0407	1.02862	0.960486	0.0315587
Q80UP3	Diacylglycerol kinase zeta	Dgkz	Diacylglycerol kinase zeta OS=Mus musculus OX=10090 GN=Dgkz PE=1 SV=2 - [DGKZ_MOUSE]	3.01	3	3	3	929	103.965	8.08936	1.05917	1.03687	1.08852	1.06152	1.01838	1.00246	0.962147	0.994328	1.06758	0.0401846
Q9D906	Ubiquitin-like modifier-activating enzyme ATG7	Atg7	Ubiquitin-like modifier-activating enzyme ATG7 OS=Mus musculus OX=10090 GN=Atg7 PE=1 SV=1 - [ATG7_MOUSE]	3.15	2	2	2	698	77.47	6.40479	1.02951	1.06056	1.17579	1.08862	0.850226	0.931951	0.95616	0.912779	1.19264	0.0326949
Q8K396	Meiotic nuclear division protein 1 homolog	Mnd1	Meiotic nuclear division protein 1 homolog OS=Mus musculus OX=10090 GN=Mnd1 PE=1 SV=1 - [MND1_MOUSE]	2.93	1	1	1	205	23.8342	8.30908	0.87578	1.00785	0.911885	0.931837	1.09538	1.08127	1.08571	1.08745	0.856898	0.0171457
O54967	Activated CDC42 kinase 1	Tnk2	Activated CDC42 kinase 1 OS=Mus musculus OX=10090 GN=Tnk2 PE=1 SV=2 - [ACK1_MOUSE]	0.85	1	1	1	1055	116.901	7.43018	0.949445	1.02482	0.957803	0.977357	1.08452	1.09919	1.03805	1.07392	0.910082	0.0327962
Q99J23	GH3 domain-containing protein	Ghdc	GH3 domain-containing protein OS=Mus musculus OX=10090 GN=Ghdc PE=2 SV=2 - [GHDC_MOUSE]	2.63	2	2	2	532	58.4707	7.56201	1.08641	1.04165	1.02055	1.04954	0.895354	0.959662	0.990667	0.948561	1.10645	0.041613
Q9CWI3	BRCA2 and CDKN1A-interacting protein	Bccip	BRCA2 and CDKN1A-interacting protein OS=Mus musculus OX=10090 GN=Bccip PE=1 SV=1 - [BCCIP_MOUSE]	6.01	2	2	2	316	35.9195	4.44971	0.969898	0.96582	0.959117	0.964945	1.05665	0.985803	1.04852	1.03033	0.936544	0.0444571
Q8VBX6	Multiple PDZ domain protein	Mpdz	Multiple PDZ domain protein OS=Mus musculus OX=10090 GN=Mpdz PE=1 SV=2 - [MPDZ_MOUSE]	1.41	3	3	3	2055	218.576	5.021	1.04697	0.994359	1.04806	1.0298	0.901129	0.924042	0.95721	0.92746	1.11034	0.0131294
Q7TNG5	Echinoderm microtubule-associated protein-like 2	Eml2	Echinoderm microtubule-associated protein-like 2 OS=Mus musculus OX=10090 GN=Eml2 PE=1 SV=1 - [EMAL2_MOUSE]	1.08	1	1	1	649	70.6892	6.27783	1.04349	1.09543	1.0598	1.06624	1.0003	0.944822	0.972431	0.972519	1.09637	0.0134082
Q00420	GA-binding protein subunit beta-1	Gabpb1	GA-binding protein subunit beta-1 OS=Mus musculus OX=10090 GN=Gabpb1 PE=1 SV=2 - [GABP1_MOUSE]	4.96	3	3	3	383	41.3319	4.84326	0.913757	0.880663	0.971931	0.922117	1.00093	1.06792	1.04506	1.03797	0.888384	0.0249888
Q78JT3	3-hydroxyanthranilate 3,4-dioxygenase	Haao	3-hydroxyanthranilate 3,4-dioxygenase OS=Mus musculus OX=10090 GN=Haao PE=1 SV=1 - [3HAO_MOUSE]	2.8	1	1	1	286	32.7836	6.53662	1.05026	1.03225	1.06973	1.05074	1.0082	0.889357	0.949698	0.949086	1.10711	0.0475501
O88839	Disintegrin and metalloproteinase domain-containing protein 15	Adam15	Disintegrin and metalloproteinase domain-containing protein 15 OS=Mus musculus OX=10090 GN=Adam15 PE=1 SV=2 - [ADA15_MOUSE]	0.81	1	1	1	864	92.6035	6.53662	1.04933	1.00761	1.03848	1.0318	0.976101	0.96345	0.992876	0.977475	1.05558	0.022932
G5E8Q8	Adhesion G protein-coupled receptor F5	Adgrf5	Adhesion G protein-coupled receptor F5 OS=Mus musculus OX=10090 GN=Adgrf5 PE=1 SV=1 - [AGRF5_MOUSE]	1.04	1	1	1	1348	149.291	7.02002	1.1178	1.02893	1.03857	1.06177	0.852811	0.957466	0.944377	0.918218	1.15633	0.0295459
Q8CAK1	Putative transferase CAF17 homolog, mitochondrial	Iba57	Putative transferase CAF17 homolog, mitochondrial OS=Mus musculus OX=10090 GN=Iba57 PE=1 SV=1 - [CAF17_MOUSE]	3.07	1	1	1	358	38.375	9.01221	1.13604	1.16104	1.04914	1.11541	0.885161	0.99259	0.974552	0.950768	1.17316	0.0256151
Q9QXA1	Cysteine and histidine-rich protein 1	Cyhr1	Cysteine and histidine-rich protein 1 OS=Mus musculus OX=10090 GN=Cyhr1 PE=1 SV=1 - [CYHR1_MOUSE]	2.25	1	1	1	311	35.734	7.6792	1.14357	1.11191	1.06265	1.10604	0.99803	0.858742	0.956607	0.937793	1.17941	0.0240239
Q99LB2	Dehydrogenase/reductase SDR family member 4	Dhrs4	Dehydrogenase/reductase SDR family member 4 OS=Mus musculus OX=10090 GN=Dhrs4 PE=1 SV=3 - [DHRS4_MOUSE]	5.38	2	2	3	279	29.8657	9.37842	1.06492	1.02165	1.0422	1.04292	0.990851	1.00787	0.983865	0.994194	1.04901	0.0275914
Q8BTT6	Digestive organ expansion factor homolog	Diexf	Digestive organ expansion factor homolog OS=Mus musculus OX=10090 GN=Diexf PE=2 SV=2 - [DIEXF_MOUSE]	2.33	1	1	1	772	88.7624	5.74463	0.997847	0.968649	0.924547	0.963681	1.06105	1.10359	1.02272	1.06245	0.907034	0.0353744
Q8BPN8	DmX-like protein 2	Dmxl2	DmX-like protein 2 OS=Mus musculus OX=10090 GN=Dmxl2 PE=1 SV=3 - [DMXL2_MOUSE]	0.43	1	1	2	3032	337.995	6.41748	0.987823	0.98778	0.967492	0.981031	0.998684	1.02827	1.01321	1.01339	0.968068	0.0411909
Q8BGY7	Protein FAM210A	Fam210a	Protein FAM210A OS=Mus musculus OX=10090 GN=Fam210a PE=1 SV=1 - [F210A_MOUSE]	6.23	2	2	2	273	31.5798	9.81787	0.904503	0.950327	0.94047	0.931767	1.01674	1.01773	1.02145	1.01864	0.914715	0.0034304
P26151	High affinity immunoglobulin gamma Fc receptor I	Fcgr1	High affinity immunoglobulin gamma Fc receptor I OS=Mus musculus OX=10090 GN=Fcgr1 PE=1 SV=1 - [FCGR1_MOUSE]	4.46	2	2	2	404	44.8596	6.0874	1.13632	1.05267	1.05448	1.08116	0.948521	0.978102	0.983078	0.9699	1.11471	0.0198375
Q8BKT3	GC-rich sequence DNA-binding factor 2	Gcfc2	GC-rich sequence DNA-binding factor 2 OS=Mus musculus OX=10090 GN=Gcfc2 PE=1 SV=2 - [GCFC2_MOUSE]	1.3	1	1	1	769	87.3878	5.5542	0.937403	0.988388	0.954392	0.960061	1.07263	1.11695	1.00923	1.06627	0.900393	0.037527
Q07235	Glia-derived nexin	Serpine2	Glia-derived nexin OS=Mus musculus OX=10090 GN=Serpine2 PE=1 SV=2 - [GDN_MOUSE]	2.77	1	1	1	397	44.1794	9.84717	1.18183	1.11024	1.07111	1.12106	0.902901	1.05196	0.895221	0.950026	1.18003	0.04736
Q9WV60	Glycogen synthase kinase-3 beta	Gsk3b	Glycogen synthase kinase-3 beta OS=Mus musculus OX=10090 GN=Gsk3b PE=1 SV=2 - [GSK3B_MOUSE]	9.29	1	4	5	420	46.6809	8.77783	0.941757	1.00916	0.900925	0.950613	1.18588	1.056	1.06849	1.10346	0.861487	0.0424899
Q3TC93	HCLS1-binding protein 3	Hs1bp3	HCLS1-binding protein 3 OS=Mus musculus OX=10090 GN=Hs1bp3 PE=1 SV=2 - [H1BP3_MOUSE]	6.08	2	2	4	395	43.6643	4.98291	1.10646	1.0453	1.06272	1.07149	0.959423	0.949322	0.998795	0.96918	1.10557	0.0123643
P33896	Interferon alpha/beta receptor 1	Ifnar1	Interferon alpha/beta receptor 1 OS=Mus musculus OX=10090 GN=Ifnar1 PE=1 SV=2 - [INAR1_MOUSE]	1.53	1	1	1	590	65.7536	5.56689	1.14817	1.10914	1.06312	1.10681	0.949367	0.877231	1.01392	0.946838	1.16895	0.0262966
Q6P8J7	Creatine kinase S-type, mitochondrial	Ckmt2	Creatine kinase S-type, mitochondrial OS=Mus musculus OX=10090 GN=Ckmt2 PE=1 SV=1 - [KCRS_MOUSE]	5.01	2	3	4	419	47.4433	8.39697	0.875067	0.937154	0.877746	0.896655	0.977591	1.13259	1.02323	1.04447	0.858481	0.0423315
Q5ND52	rRNA methyltransferase 3, mitochondrial	Mrm3	rRNA methyltransferase 3, mitochondrial OS=Mus musculus OX=10090 GN=Mrm3 PE=2 SV=1 - [MRM3_MOUSE]	1.67	1	1	1	418	46.7666	9.39307	0.961333	0.999827	0.907593	0.956251	1.08528	1.06811	1.08247	1.07862	0.886549	0.010928
Q5RJG1	Nucleolar protein 10	Nol10	Nucleolar protein 10 OS=Mus musculus OX=10090 GN=Nol10 PE=2 SV=1 - [NOL10_MOUSE]	1.02	1	1	1	687	80.0272	8.19189	0.930823	0.946486	0.999193	0.958834	1.04457	1.03746	1.05976	1.04726	0.915562	0.0151624
Q3UV70	[Pyruvate dehydrogenase [acetyl-transferring]]-phosphatase 1, mitochondrial	Pdp1	[Pyruvate dehydrogenase [acetyl-transferring]]-phosphatase 1, mitochondrial OS=Mus musculus OX=10090 GN=Pdp1 PE=1 SV=1 - [PDP1_MOUSE]	5.2	2	2	2	538	61.1416	6.66846	0.977423	0.99235	0.966639	0.978804	1.01565	1.04551	1.01199	1.02438	0.955507	0.024606
P63321	Ras-related protein Ral-A	Rala	Ras-related protein Ral-A OS=Mus musculus OX=10090 GN=Rala PE=1 SV=1 - [RALA_MOUSE]	25.73	5	5	5	206	23.538	7.10791	1.04052	1.06404	1.06448	1.05635	0.933961	0.987526	0.966253	0.96258	1.09741	0.00581414
Q6PGA0	REST corepressor 3	Rcor3	REST corepressor 3 OS=Mus musculus OX=10090 GN=Rcor3 PE=1 SV=2 - [RCOR3_MOUSE]	1.77	1	1	1	451	49.748	8.44092	0.942317	0.909591	0.947734	0.933214	0.997893	1.07534	1.06149	1.04491	0.893106	0.0138051
Q99K95	Replication termination factor 2	Rtf2	Replication termination factor 2 OS=Mus musculus OX=10090 GN=Rtf2 PE=1 SV=1 - [RTF2_MOUSE]	9.77	3	3	4	307	33.9132	8.80713	1.05604	1.03733	1.12522	1.07286	0.946802	0.937059	0.989919	0.957926	1.11999	0.0212994
Q91W98	Solute carrier family 15 member 4	Slc15a4	Solute carrier family 15 member 4 OS=Mus musculus OX=10090 GN=Slc15a4 PE=1 SV=1 - [S15A4_MOUSE]	2.26	1	1	1	574	62.2157	9.15869	1.05302	1.09495	1.03487	1.06095	1.01869	0.909417	0.938822	0.955643	1.11019	0.0472349
Q9CYP7	Sestrin-3	Sesn3	Sestrin-3 OS=Mus musculus OX=10090 GN=Sesn3 PE=1 SV=1 - [SESN3_MOUSE]	1.42	1	1	1	492	56.9844	6.25244	0.955346	1.00117	0.922517	0.959677	1.09141	1.06085	1.00887	1.05371	0.910759	0.0471307
Q8CCT4	Transcription elongation factor A protein-like 5	Tceal5	Transcription elongation factor A protein-like 5 OS=Mus musculus OX=10090 GN=Tceal5 PE=1 SV=1 - [TCAL5_MOUSE]	4.5	1	1	1	200	22.0247	6.20166	0.892866	0.922846	0.973256	0.929656	1.09435	1.06996	1.02115	1.06182	0.875532	0.0142354
Q8R0J4	Transmembrane protein 134	Tmem134	Transmembrane protein 134 OS=Mus musculus OX=10090 GN=Tmem134 PE=1 SV=1 - [TM134_MOUSE]	5.64	1	1	1	195	21.623	6.18896	0.970254	0.944757	0.951812	0.955608	1.01543	1.02248	1.08558	1.04116	0.917826	0.0221324
Q0HA38	Tetratricopeptide repeat protein 21B	Ttc21b	Tetratricopeptide repeat protein 21B OS=Mus musculus OX=10090 GN=Ttc21b PE=1 SV=1 - [TT21B_MOUSE]	0.76	1	1	1	1315	150.698	7.13721	1.01061	1.03675	1.13979	1.06238	0.910178	0.911052	0.922315	0.914515	1.16169	0.0202665
Q5I043	Ubiquitin carboxyl-terminal hydrolase 28	Usp28	Ubiquitin carboxyl-terminal hydrolase 28 OS=Mus musculus OX=10090 GN=Usp28 PE=1 SV=1 - [UBP28_MOUSE]	0.95	1	1	1	1051	119.243	5.18604	1.06201	0.968668	1.08024	1.03697	0.926624	0.889207	0.904691	0.906841	1.1435	0.022905
Q8C754	Vacuolar protein sorting-associated protein 52 homolog	Vps52	Vacuolar protein sorting-associated protein 52 homolog OS=Mus musculus OX=10090 GN=Vps52 PE=1 SV=1 - [VPS52_MOUSE]	2.77	2	2	2	723	81.9926	5.89697	1.08716	1.01368	1.09545	1.06543	0.90227	0.919108	0.936183	0.919187	1.1591	0.0062268
Q920I9	WD repeat-containing protein 7	Wdr7	WD repeat-containing protein 7 OS=Mus musculus OX=10090 GN=Wdr7 PE=1 SV=3 - [WDR7_MOUSE]	0.54	1	1	1	1489	163.345	6.90283	1.12435	1.04737	1.06354	1.07842	0.942407	0.891186	0.921992	0.918528	1.17407	0.00450987
O54775	WNT1-inducible-signaling pathway protein 1	Wisp1	WNT1-inducible-signaling pathway protein 1 OS=Mus musculus OX=10090 GN=Wisp1 PE=2 SV=1 - [WISP1_MOUSE]	2.18	1	1	1	367	40.6752	6.88818	1.02235	1.03561	1.0543	1.03742	0.91782	0.996949	0.954154	0.956308	1.08482	0.0302901
Q8BIF9	Zinc finger protein 787	Znf787	Zinc finger protein 787 OS=Mus musculus OX=10090 GN=Znf787 PE=2 SV=3 - [ZN787_MOUSE]	7.35	2	2	2	381	40.4517	8.23584	0.995765	0.985614	0.985677	0.989019	1.05195	1.0264	1.06852	1.04895	0.942863	0.00919426
P20152	Vimentin	Vim	Vimentin OS=Mus musculus OX=10090 GN=Vim PE=1 SV=3 - [VIME_MOUSE]	97.21	66	77	1548	466	53.6551	5.12256	0.945549	0.983616	1.01557	0.981577	0.966779	1.02962	1.02742	1.00794	0.973842	0.412804
Q9QXS1	Plectin	Plec	Plectin OS=Mus musculus OX=10090 GN=Plec PE=1 SV=3 - [PLEC_MOUSE]	76.19	443	454	1578	4691	533.861	5.96045	0.977603	1.00867	0.981986	0.989421	1.04477	1.01794	1.00916	1.02396	0.966271	0.0752405
P63260	Actin, cytoplasmic 2	Actg1	Actin, cytoplasmic 2 OS=Mus musculus OX=10090 GN=Actg1 PE=1 SV=1 - [ACTG_MOUSE]	73.87	1	34	706	375	41.7658	5.47803	0.905739	1.02731	0.951899	0.961649	1.20918	1.01192	1.05782	1.09297	0.879848	0.131127
Q8VDD5	Myosin-9	Myh9	Myosin-9 OS=Mus musculus OX=10090 GN=Myh9 PE=1 SV=4 - [MYH9_MOUSE]	75.26	187	229	1028	1960	226.232	5.65576	1.01137	0.958418	0.976405	0.982064	1.02996	0.982811	1.01713	1.00997	0.972373	0.254107
P07724	Serum albumin	Alb	Serum albumin OS=Mus musculus OX=10090 GN=Alb PE=1 SV=3 - [ALBU_MOUSE]	84.7	68	68	862	608	68.6477	6.07471	1.0671	1.05131	0.812927	0.977111	1.03996	1.22602	0.81613	1.02737	0.95108	0.745047
Q8BTM8	Filamin-A	Flna	Filamin-A OS=Mus musculus OX=10090 GN=Flna PE=1 SV=5 - [FLNA_MOUSE]	61.65	135	150	548	2647	281.046	6.03662	0.979549	1.02316	0.953793	0.985502	1.08339	1.00996	1.01247	1.03527	0.951924	0.188714
P68134	Actin, alpha skeletal muscle	Acta1	Actin, alpha skeletal muscle OS=Mus musculus OX=10090 GN=Acta1 PE=1 SV=1 - [ACTS_MOUSE]	66.84	2	31	519	377	42.0239	5.38916	0.799579	1.2392	0.760329	0.933035	0.976012	1.2309	0.811309	1.00607	0.927402	0.72846
P68033	Actin, alpha cardiac muscle 1	Actc1	Actin, alpha cardiac muscle 1 OS=Mus musculus OX=10090 GN=Actc1 PE=1 SV=1 - [ACTC_MOUSE]	66.58	1	30	507	377	41.9919	5.38916	1.2222	0.922514	0.821085	0.988599	0.918917	0.930651	1.02255	0.957371	1.03262	0.814732
P52480	Pyruvate kinase PKM	Pkm	Pyruvate kinase PKM OS=Mus musculus OX=10090 GN=Pkm PE=1 SV=4 - [KPYM_MOUSE]	82.49	51	53	507	531	57.808	7.47412	0.999515	1.04572	1.01199	1.01908	1.00678	0.989	0.964435	0.986739	1.03277	0.154895
P48678	Prelamin-A/C	Lmna	Prelamin-A/C OS=Mus musculus OX=10090 GN=Lmna PE=1 SV=2 - [LMNA_MOUSE]	79.4	79	82	561	665	74.1927	6.97607	0.972033	1.01129	0.987017	0.990114	1.00196	1.02872	1.01566	1.01545	0.975054	0.140378
Q5SX39	Myosin-4	Myh4	Myosin-4 OS=Mus musculus OX=10090 GN=Myh4 PE=2 SV=1 - [MYH4_MOUSE]	63.95	41	160	508	1939	222.72	5.74463	0.58788	1.09602	0.425387	0.703097	0.861967	1.45878	0.671045	0.997263	0.705027	0.398577
P26039	Talin-1	Tln1	Talin-1 OS=Mus musculus OX=10090 GN=Tln1 PE=1 SV=2 - [TLN1_MOUSE]	60.17	127	146	366	2541	269.653	6.17627	1.01185	1.0317	0.952595	0.998715	1.04702	1.00451	0.983275	1.0116	0.987263	0.692189
Q80X90	Filamin-B	Flnb	Filamin-B OS=Mus musculus OX=10090 GN=Flnb PE=1 SV=3 - [FLNB_MOUSE]	60.3	123	135	380	2602	277.651	5.70654	0.973904	1.03984	0.963327	0.992358	1.08532	0.994344	1.00641	1.02869	0.964679	0.384477
P11499	Heat shock protein HSP 90-beta	Hsp90ab1	Heat shock protein HSP 90-beta OS=Mus musculus OX=10090 GN=Hsp90ab1 PE=1 SV=3 - [HS90B_MOUSE]	69.2	39	65	434	724	83.2291	5.03369	1.03025	0.994494	1.00361	1.00945	1.00907	0.996077	1.0027	1.00262	1.00682	0.580014
P01942	Hemoglobin subunit alpha	Hba	Hemoglobin subunit alpha OS=Mus musculus OX=10090 GN=Hba PE=1 SV=2 - [HBA_MOUSE]	42.25	7	7	212	142	15.0758	8.22119	0.861339	1.01651	0.89009	0.922647	0.884287	0.822	1.31494	1.00707	0.916165	0.630063
P16858	Glyceraldehyde-3-phosphate dehydrogenase	Gapdh	Glyceraldehyde-3-phosphate dehydrogenase OS=Mus musculus OX=10090 GN=Gapdh PE=1 SV=2 - [G3P_MOUSE]	71.47	28	28	241	333	35.7872	8.25049	1.02323	1.06913	0.986968	1.02644	1.00795	1.0147	0.935048	0.9859	1.04112	0.309528
Q5SX40	Myosin-1	Myh1	Myosin-1 OS=Mus musculus OX=10090 GN=Myh1 PE=1 SV=1 - [MYH1_MOUSE]	60.56	29	144	392	1942	223.203	5.75732	0.522503	1.12795	0.374459	0.674971	1.05832	1.83019	0.726611	1.20504	0.560122	0.255735
P26041	Moesin	Msn	Moesin OS=Mus musculus OX=10090 GN=Msn PE=1 SV=3 - [MOES_MOUSE]	86.31	70	85	441	577	67.7249	6.59521	0.993224	0.963667	0.977719	0.978203	0.96853	1.02125	1.01508	1.00162	0.976621	0.278756
P11276	Fibronectin	Fn1	Fibronectin OS=Mus musculus OX=10090 GN=Fn1 PE=1 SV=4 - [FINC_MOUSE]	47.36	90	90	334	2477	272.368	5.59229	1.03294	1.04283	0.934825	1.00353	1.12229	0.95591	0.98313	1.02044	0.983428	0.798529
Q80YX1	Tenascin	Tnc	Tenascin OS=Mus musculus OX=10090 GN=Tnc PE=1 SV=1 - [TENA_MOUSE]	45.59	85	85	292	2110	231.659	4.89404	1.05751	1.08878	1.01758	1.05462	1.03843	0.920008	0.948541	0.968993	1.08837	0.106237
P63017	Heat shock cognate 71 kDa protein	Hspa8	Heat shock cognate 71 kDa protein OS=Mus musculus OX=10090 GN=Hspa8 PE=1 SV=1 - [HSP7C_MOUSE]	69.2	38	59	325	646	70.8272	5.51611	1.04102	1.02385	0.970242	1.0117	1.01605	1.03451	0.974481	1.00835	1.00333	0.909609
Q60847	Collagen alpha-1(XII) chain	Col12a1	Collagen alpha-1(XII) chain OS=Mus musculus OX=10090 GN=Col12a1 PE=2 SV=3 - [COCA1_MOUSE]	44.04	124	125	283	3120	340.004	5.64307	1.03413	1.0502	0.977946	1.02076	1.06244	1.01908	0.936746	1.00609	1.01458	0.749438
Q02053	Ubiquitin-like modifier-activating enzyme 1	Uba1	Ubiquitin-like modifier-activating enzyme 1 OS=Mus musculus OX=10090 GN=Uba1 PE=1 SV=1 - [UBA1_MOUSE]	51.23	50	50	174	1058	117.734	5.65576	0.986952	1.01356	0.965096	0.988535	1.04261	0.997083	1.01187	1.01719	0.971831	0.213649
P13542	Myosin-8	Myh8	Myosin-8 OS=Mus musculus OX=10090 GN=Myh8 PE=2 SV=2 - [MYH8_MOUSE]	39.6	3	103	309	1937	222.569	5.8335	0.613168	1.23945	0.444657	0.765758	1.10189	1.43938	0.737651	1.09297	0.700619	0.358203
Q9JHU4	Cytoplasmic dynein 1 heavy chain 1	Dync1h1	Cytoplasmic dynein 1 heavy chain 1 OS=Mus musculus OX=10090 GN=Dync1h1 PE=1 SV=2 - [DYHC1_MOUSE]	39.45	192	193	370	4644	531.71	6.41748	1.0145	1.00186	0.987956	1.00144	1.03896	0.985587	0.993818	1.00612	0.995344	0.810366
P16546	Spectrin alpha chain, non-erythrocytic 1	Sptan1	Spectrin alpha chain, non-erythrocytic 1 OS=Mus musculus OX=10090 GN=Sptan1 PE=1 SV=4 - [SPTN1_MOUSE]	61.29	161	163	299	2472	284.422	5.32568	1.04144	0.957778	0.983398	0.994207	0.988696	1.00728	1.00505	1.00034	0.993866	0.821229
P62806	Histone H4	H4c1	Histone H4 OS=Mus musculus OX=10090 GN=H4c1 PE=1 SV=2 - [H4_MOUSE]	68.93	15	15	215	103	11.3604	11.356	0.979296	0.890113	1.07213	0.980514	0.918423	1.06169	1.01602	0.998711	0.981779	0.800611
Q9JKF1	Ras GTPase-activating-like protein IQGAP1	Iqgap1	Ras GTPase-activating-like protein IQGAP1 OS=Mus musculus OX=10090 GN=Iqgap1 PE=1 SV=2 - [IQGA1_MOUSE]	49.49	76	78	185	1657	188.624	6.48096	1.0116	1.04009	1.00993	1.02054	1.00025	0.986728	0.987789	0.991589	1.0292	0.0538705
P20029	Endoplasmic reticulum chaperone BiP	Hspa5	Endoplasmic reticulum chaperone BiP OS=Mus musculus OX=10090 GN=Hspa5 PE=1 SV=3 - [BIP_MOUSE]	67.48	55	58	258	655	72.3775	5.16064	1.06168	1.03304	0.974918	1.02321	0.967719	1.0099	0.979056	0.985557	1.03821	0.256422
Q8BFZ3	Beta-actin-like protein 2	Actbl2	Beta-actin-like protein 2 OS=Mus musculus OX=10090 GN=Actbl2 PE=1 SV=1 - [ACTBL_MOUSE]	42.82	4	17	267	376	41.977	5.49072	0.699638	1.25871	0.689647	0.882666	1.00873	1.43164	0.76969	1.07002	0.824907	0.525706
Q64727	Vinculin	Vcl	Vinculin OS=Mus musculus OX=10090 GN=Vcl PE=1 SV=4 - [VINC_MOUSE]	75.23	83	83	216	1066	116.644	5.99854	1.00558	0.974534	1.00683	0.995648	0.971981	1.01742	1.03379	1.00773	0.988012	0.6008
P57780	Alpha-actinin-4	Actn4	Alpha-actinin-4 OS=Mus musculus OX=10090 GN=Actn4 PE=1 SV=1 - [ACTN4_MOUSE]	69.19	46	69	259	912	104.911	5.41455	1.00751	0.974798	0.980388	0.987565	0.997833	1.00144	1.01744	1.00557	0.982095	0.200597
P05213	Tubulin alpha-1B chain	Tuba1b	Tubulin alpha-1B chain OS=Mus musculus OX=10090 GN=Tuba1b PE=1 SV=2 - [TBA1B_MOUSE]	66.08	1	26	168	451	50.1196	5.05908	0.884998	0.599471	1.02582	0.836763	1.16725	1.16828	0.942037	1.09252	0.765901	0.155253
P58252	Elongation factor 2	Eef2	Elongation factor 2 OS=Mus musculus OX=10090 GN=Eef2 PE=1 SV=2 - [EF2_MOUSE]	68.41	68	69	257	858	95.2529	6.82959	1.00508	1.06665	0.951656	1.00779	1.07136	1.00379	0.98522	1.02013	0.987912	0.785122
P08113	Endoplasmin	Hsp90b1	Endoplasmin OS=Mus musculus OX=10090 GN=Hsp90b1 PE=1 SV=2 - [ENPL_MOUSE]	70.07	68	70	297	802	92.4183	4.81787	1.07622	1.02749	0.987935	1.03055	0.984029	0.993975	0.96917	0.982391	1.04902	0.143683
P11087	Collagen alpha-1(I) chain	Col1a1	Collagen alpha-1(I) chain OS=Mus musculus OX=10090 GN=Col1a1 PE=1 SV=4 - [CO1A1_MOUSE]	21.68	34	34	234	1453	137.948	5.84619	1.14093	0.900232	0.721287	0.920816	1.48712	0.786947	0.659816	0.977959	0.941568	0.850608
P68373	Tubulin alpha-1C chain	Tuba1c	Tubulin alpha-1C chain OS=Mus musculus OX=10090 GN=Tuba1c PE=1 SV=1 - [TBA1C_MOUSE]	65.92	4	27	158	449	49.8775	5.09717	0.926244	0.907324	1.04045	0.958004	0.903115	0.949426	1.04292	0.965153	0.992594	0.908602
P99024	Tubulin beta-5 chain	Tubb5	Tubulin beta-5 chain OS=Mus musculus OX=10090 GN=Tubb5 PE=1 SV=1 - [TBB5_MOUSE]	68.47	5	28	232	444	49.639	4.89404	0.982678	1.08098	0.982172	1.01528	1.03197	1.01568	0.941732	0.996461	1.01888	0.684367
Q61554	Fibrillin-1	Fbn1	Fibrillin-1 OS=Mus musculus OX=10090 GN=Fbn1 PE=1 SV=2 - [FBN1_MOUSE]	31.53	76	83	222	2873	312.083	4.91943	0.932379	1.02902	0.74919	0.90353	1.71431	0.68379	0.751743	1.04995	0.860548	0.691217
P07901	Heat shock protein HSP 90-alpha	Hsp90aa1	Heat shock protein HSP 90-alpha OS=Mus musculus OX=10090 GN=Hsp90aa1 PE=1 SV=4 - [HS90A_MOUSE]	56.34	33	58	319	733	84.7348	5.0083	1.01795	1.0119	1.01184	1.0139	1.01768	0.998105	0.997051	1.00428	1.00958	0.241783
P56480	ATP synthase subunit beta, mitochondrial	Atp5f1b	ATP synthase subunit beta, mitochondrial OS=Mus musculus OX=10090 GN=Atp5f1b PE=1 SV=2 - [ATPB_MOUSE]	77.88	28	28	166	529	56.2655	5.33838	0.98924	1.06033	0.959569	1.00304	0.945771	1.06093	0.990477	0.999059	1.00399	0.933546
Q7TPR4	Alpha-actinin-1	Actn1	Alpha-actinin-1 OS=Mus musculus OX=10090 GN=Actn1 PE=1 SV=1 - [ACTN1_MOUSE]	74.66	40	65	222	892	103.004	5.37646	0.985416	0.965817	1.01155	0.987595	0.98007	0.975209	1.03215	0.995808	0.991752	0.733894
P63038	60 kDa heat shock protein, mitochondrial	Hspd1	60 kDa heat shock protein, mitochondrial OS=Mus musculus OX=10090 GN=Hspd1 PE=1 SV=1 - [CH60_MOUSE]	81.15	50	50	147	573	60.9174	6.17627	1.01623	1.03761	0.939431	0.997758	1.00271	1.05886	0.979786	1.01379	0.98419	0.694495
Q68FD5	Clathrin heavy chain 1	Cltc	Clathrin heavy chain 1 OS=Mus musculus OX=10090 GN=Cltc PE=1 SV=3 - [CLH1_MOUSE]	45.01	67	67	199	1675	191.435	5.69385	1.04439	0.986198	0.995242	1.00861	1.03839	0.982051	0.99293	1.00446	1.00413	0.876111
Q99PL5	Ribosome-binding protein 1	Rrbp1	Ribosome-binding protein 1 OS=Mus musculus OX=10090 GN=Rrbp1 PE=1 SV=2 - [RRBP1_MOUSE]	80.25	123	124	319	1605	172.776	9.33447	1.03935	1.06339	1.00864	1.03712	1.00794	0.966804	0.948734	0.974492	1.06427	0.0568823
P68372	Tubulin beta-4B chain	Tubb4b	Tubulin beta-4B chain OS=Mus musculus OX=10090 GN=Tubb4b PE=1 SV=1 - [TBB4B_MOUSE]	68.31	1	28	227	445	49.799	4.89404	1.02055	1.18875	0.800058	1.00312	1.16442	1.02694	0.939777	1.04371	0.96111	0.77074
P16045	Galectin-1	Lgals1	Galectin-1 OS=Mus musculus OX=10090 GN=Lgals1 PE=1 SV=3 - [LEG1_MOUSE]	76.3	12	12	196	135	14.8562	5.49072	0.946658	0.933466	1.02849	0.969539	0.961921	1.00145	1.07238	1.01192	0.95812	0.389086
Q8CGP2	Histone H2B type 1-P	Hist1h2bp	Histone H2B type 1-P OS=Mus musculus OX=10090 GN=Hist1h2bp PE=1 SV=3 - [H2B1P_MOUSE]	70.63	1	13	237	126	13.9836	10.3159	1.21525	1.18615	0.841963	1.08112	1.16281	0.996121	0.988568	1.04917	1.03046	0.821512
Q62261	Spectrin beta chain, non-erythrocytic 1	Sptbn1	Spectrin beta chain, non-erythrocytic 1 OS=Mus musculus OX=10090 GN=Sptbn1 PE=1 SV=2 - [SPTB2_MOUSE]	54.97	118	125	255	2363	274.052	5.57959	1.03935	0.960808	0.984174	0.994778	0.997646	1.00098	1.01481	1.00448	0.990339	0.705164
P09103	Protein disulfide-isomerase	P4hb	Protein disulfide-isomerase OS=Mus musculus OX=10090 GN=P4hb PE=1 SV=2 - [PDIA1_MOUSE]	75.83	49	51	202	509	57.0228	4.88135	1.06616	1.03358	0.950903	1.01688	1.00249	1.01553	0.971801	0.996606	1.02035	0.60977
Q8BG05	Heterogeneous nuclear ribonucleoprotein A3	Hnrnpa3	Heterogeneous nuclear ribonucleoprotein A3 OS=Mus musculus OX=10090 GN=Hnrnpa3 PE=1 SV=1 - [ROA3_MOUSE]	53.56	26	29	153	379	39.6276	9.01221	0.924833	0.92798	1.01413	0.955648	0.985879	0.99503	1.02269	1.0012	0.954503	0.219015
Q64478	Histone H2B type 1-H	Hist1h2bh	Histone H2B type 1-H OS=Mus musculus OX=10090 GN=Hist1h2bh PE=1 SV=3 - [H2B1H_MOUSE]	74.6	2	14	247	126	13.9116	10.3159	0.93631	1.04097	0.992991	0.99009	0.989653	1.03052	1.05948	1.02655	0.964481	0.373192
Q9Z2X1	Heterogeneous nuclear ribonucleoprotein F	Hnrnpf	Heterogeneous nuclear ribonucleoprotein F OS=Mus musculus OX=10090 GN=Hnrnpf PE=1 SV=3 - [HNRPF_MOUSE]	58.55	17	20	121	415	45.7009	5.49072	0.985941	0.965082	1.02194	0.990989	0.981782	1.00762	0.997546	0.995651	0.995318	0.810782
P02088	Hemoglobin subunit beta-1	Hbb-b1	Hemoglobin subunit beta-1 OS=Mus musculus OX=10090 GN=Hbb-b1 PE=1 SV=2 - [HBB1_MOUSE]	83.67	12	12	125	147	15.8301	7.6499	0.857854	1.04481	0.95898	0.953882	0.877109	0.873631	1.3382	1.02965	0.926417	0.667113
O88569	Heterogeneous nuclear ribonucleoproteins A2/B1	Hnrnpa2b1	Heterogeneous nuclear ribonucleoproteins A2/B1 OS=Mus musculus OX=10090 GN=Hnrnpa2b1 PE=1 SV=2 - [ROA2_MOUSE]	77.34	29	33	164	353	37.3797	8.95361	0.954728	1.04713	0.97961	0.993824	1.01809	0.991322	1.02581	1.01174	0.98229	0.576602
P01027	Complement C3	C3	Complement C3 OS=Mus musculus OX=10090 GN=C3 PE=1 SV=3 - [CO3_MOUSE]	54.9	97	98	222	1663	186.366	6.72705	1.07326	0.941147	0.841514	0.951975	0.971775	1.28643	0.922707	1.0603	0.897833	0.458699
Q7TMM9	Tubulin beta-2A chain	Tubb2a	Tubulin beta-2A chain OS=Mus musculus OX=10090 GN=Tubb2a PE=1 SV=1 - [TBB2A_MOUSE]	56.85	1	24	208	445	49.875	4.89404	1.06029	0.909824	1.1105	1.02687	0.809561	0.930539	1.04079	0.926963	1.10778	0.329034
Q8CGP0	Histone H2B type 3-B	Hist3h2bb	Histone H2B type 3-B OS=Mus musculus OX=10090 GN=Hist3h2bb PE=1 SV=3 - [H2B3B_MOUSE]	62.7	1	11	190	126	13.8995	10.3159	1.11551	0.993997	0.871466	0.993657	0.913525	0.965637	1.11547	0.99821	0.995439	0.963253
P17742	Peptidyl-prolyl cis-trans isomerase A	Ppia	Peptidyl-prolyl cis-trans isomerase A OS=Mus musculus OX=10090 GN=Ppia PE=1 SV=2 - [PPIA_MOUSE]	90.85	17	20	205	164	17.9599	7.89893	0.982951	1.02341	1.00273	1.00303	1.01029	1.02077	1.00176	1.01094	0.992178	0.573307
P61979	Heterogeneous nuclear ribonucleoprotein K	Hnrnpk	Heterogeneous nuclear ribonucleoprotein K OS=Mus musculus OX=10090 GN=Hnrnpk PE=1 SV=1 - [HNRPK_MOUSE]	71.71	33	33	176	463	50.9444	5.5415	0.980796	0.968514	1.02039	0.989901	0.999959	0.990168	1.02682	1.00565	0.984339	0.456088
P07356	Annexin A2	Anxa2	Annexin A2 OS=Mus musculus OX=10090 GN=Anxa2 PE=1 SV=2 - [ANXA2_MOUSE]	87.02	38	38	200	339	38.6518	7.69385	0.995201	0.98925	1.01599	1.00015	1.01143	1.00049	1.00219	1.0047	0.995464	0.631481
P80314	T-complex protein 1 subunit beta	Cct2	T-complex protein 1 subunit beta OS=Mus musculus OX=10090 GN=Cct2 PE=1 SV=4 - [TCPB_MOUSE]	68.6	33	33	100	535	57.4411	6.40479	0.997384	1.03989	0.996866	1.01138	1.03769	1.0323	0.981576	1.01719	0.994291	0.812016
P13020	Gelsolin	Gsn	Gelsolin OS=Mus musculus OX=10090 GN=Gsn PE=1 SV=3 - [GELS_MOUSE]	57.05	45	45	182	780	85.8881	6.17627	1.00987	1.0585	0.953907	1.00743	1.00857	1.05509	0.953602	1.00576	1.00166	0.970258
Q8BMK4	Cytoskeleton-associated protein 4	Ckap4	Cytoskeleton-associated protein 4 OS=Mus musculus OX=10090 GN=Ckap4 PE=1 SV=2 - [CKAP4_MOUSE]	78.78	52	52	162	575	63.6536	5.64307	1.02262	0.982852	1.00557	1.00368	0.950215	1.01849	0.987872	0.985525	1.01842	0.471507
Q62093	Serine/arginine-rich splicing factor 2	Srsf2	Serine/arginine-rich splicing factor 2 OS=Mus musculus OX=10090 GN=Srsf2 PE=1 SV=4 - [SRSF2_MOUSE]	31.67	8	8	64	221	25.4612	11.854	0.974055	0.855546	0.987403	0.939001	0.971731	1.00142	1.03915	1.0041	0.935164	0.231788
P07759	Serine protease inhibitor A3K	Serpina3k	Serine protease inhibitor A3K OS=Mus musculus OX=10090 GN=Serpina3k PE=1 SV=2 - [SPA3K_MOUSE]	33.73	7	14	119	418	46.85	5.16064	1.1073	1.06392	0.904693	1.0253	1.03701	1.29653	0.915672	1.08307	0.946664	0.675411
Q03265	ATP synthase subunit alpha, mitochondrial	Atp5f1a	ATP synthase subunit alpha, mitochondrial OS=Mus musculus OX=10090 GN=Atp5f1a PE=1 SV=1 - [ATPA_MOUSE]	64.38	39	39	153	553	59.7156	9.18799	0.997119	0.97385	0.974412	0.981794	0.953351	1.05761	1.00529	1.00542	0.976506	0.489264
Q8BGQ7	Alanine--tRNA ligase, cytoplasmic	Aars	Alanine--tRNA ligase, cytoplasmic OS=Mus musculus OX=10090 GN=Aars PE=1 SV=1 - [SYAC_MOUSE]	48.76	46	46	122	968	106.841	5.66846	0.985681	1.03496	0.998261	1.0063	1.03803	0.991102	1.00146	1.0102	0.996142	0.858613
P48036	Annexin A5	Anxa5	Annexin A5 OS=Mus musculus OX=10090 GN=Anxa5 PE=1 SV=1 - [ANXA5_MOUSE]	91.22	38	39	186	319	35.7302	4.95752	0.975657	0.99172	1.01885	0.995408	0.953596	1.00953	1.02847	0.997197	0.998206	0.947985
Q921I1	Serotransferrin	Tf	Serotransferrin OS=Mus musculus OX=10090 GN=Tf PE=1 SV=1 - [TRFE_MOUSE]	68.44	58	60	238	697	76.6737	7.18115	1.1734	1.11132	0.921421	1.06871	1.0137	1.22872	0.856614	1.03301	1.03456	0.799913
P63101	14-3-3 protein zeta/delta	Ywhaz	14-3-3 protein zeta/delta OS=Mus musculus OX=10090 GN=Ywhaz PE=1 SV=1 - [1433Z_MOUSE]	84.08	23	32	150	245	27.7537	4.79248	1.0254	0.960186	1.0243	1.0033	0.97769	1.00332	1.02333	1.00145	1.00185	0.945239
P15864	Histone H1.2	H1-2	Histone H1.2 OS=Mus musculus OX=10090 GN=H1-2 PE=1 SV=2 - [H12_MOUSE]	59.43	7	22	130	212	21.2537	11.0044	0.925001	1.0915	0.99746	1.00465	1.02516	0.991528	1.03161	1.0161	0.988732	0.829349
P43277	Histone H1.3	H1-3	Histone H1.3 OS=Mus musculus OX=10090 GN=H1-3 PE=1 SV=2 - [H13_MOUSE]	59.28	5	25	145	221	22.0861	11.0337	0.806236	1.07671	1.0955	0.992815	0.964534	0.950829	1.0595	0.991621	1.0012	0.991
P05064	Fructose-bisphosphate aldolase A	Aldoa	Fructose-bisphosphate aldolase A OS=Mus musculus OX=10090 GN=Aldoa PE=1 SV=2 - [ALDOA_MOUSE]	82.97	34	34	153	364	39.3313	8.08936	0.964135	1.08183	0.962932	1.00297	1.02505	0.993609	0.927855	0.98217	1.02117	0.691544
Q05793	Basement membrane-specific heparan sulfate proteoglycan core protein	Hspg2	Basement membrane-specific heparan sulfate proteoglycan core protein OS=Mus musculus OX=10090 GN=Hspg2 PE=1 SV=1 - [PGBM_MOUSE]	24.33	77	77	200	3707	398.039	6.31592	1.01728	1.02366	0.943778	0.994905	1.05708	0.982224	0.985095	1.00813	0.98688	0.727982
Q922F4	Tubulin beta-6 chain	Tubb6	Tubulin beta-6 chain OS=Mus musculus OX=10090 GN=Tubb6 PE=1 SV=1 - [TBB6_MOUSE]	65.77	11	25	142	447	50.0581	4.89404	0.962138	1.07769	0.991838	1.01056	1.06985	0.983529	0.968034	1.00714	1.00339	0.945449
P10107	Annexin A1	Anxa1	Annexin A1 OS=Mus musculus OX=10090 GN=Anxa1 PE=1 SV=2 - [ANXA1_MOUSE]	74.86	34	36	168	346	38.71	7.37158	0.984291	1.07078	0.962534	1.00587	1.09555	1.00739	0.998744	1.03389	0.972891	0.569357
P09405	Nucleolin	Ncl	Nucleolin OS=Mus musculus OX=10090 GN=Ncl PE=1 SV=2 - [NUCL_MOUSE]	54.17	70	70	235	707	76.6768	4.75439	0.972154	1.02475	0.955341	0.984082	0.996889	1.05738	1.02343	1.0259	0.95924	0.199904
P10126	Elongation factor 1-alpha 1	Eef1a1	Elongation factor 1-alpha 1 OS=Mus musculus OX=10090 GN=Eef1a1 PE=1 SV=3 - [EF1A1_MOUSE]	69.05	25	38	247	462	50.0821	9.01221	1.02775	1.01111	1.01802	1.01896	1.01707	0.982726	1.01958	1.00646	1.01242	0.385157
P68368	Tubulin alpha-4A chain	Tuba4a	Tubulin alpha-4A chain OS=Mus musculus OX=10090 GN=Tuba4a PE=1 SV=1 - [TBA4A_MOUSE]	55.13	2	23	125	448	49.8924	5.05908	0.934553	0.814857	1.10872	0.95271	0.828074	1.09155	0.935213	0.951613	1.00115	0.992815
P40124	Adenylyl cyclase-associated protein 1	Cap1	Adenylyl cyclase-associated protein 1 OS=Mus musculus OX=10090 GN=Cap1 PE=1 SV=4 - [CAP1_MOUSE]	56.54	28	30	111	474	51.5324	7.51807	1.03675	1.0206	0.973017	1.01012	0.997727	0.999133	1.00267	0.999842	1.01028	0.620539
P43274	Histone H1.4	H1-4	Histone H1.4 OS=Mus musculus OX=10090 GN=H1-4 PE=1 SV=2 - [H14_MOUSE]	58.45	9	24	125	219	21.964	11.1069	0.961649	1.09675	0.929845	0.996081	1.02391	1.06133	0.993892	1.02638	0.970484	0.60955
Q8VDN2	Sodium/potassium-transporting ATPase subunit alpha-1	Atp1a1	Sodium/potassium-transporting ATPase subunit alpha-1 OS=Mus musculus OX=10090 GN=Atp1a1 PE=1 SV=1 - [AT1A1_MOUSE]	40.96	30	39	91	1023	112.91	5.45264	0.999162	0.939372	0.982192	0.973575	1.05836	1.00399	1.00621	1.02285	0.951823	0.121534
P31001	Desmin	Des	Desmin OS=Mus musculus OX=10090 GN=Des PE=1 SV=3 - [DESM_MOUSE]	58.21	25	34	204	469	53.465	5.2749	0.68133	1.10197	0.607171	0.796823	0.914532	1.43687	0.833147	1.06152	0.750645	0.338926
Q9ERD7	Tubulin beta-3 chain	Tubb3	Tubulin beta-3 chain OS=Mus musculus OX=10090 GN=Tubb3 PE=1 SV=1 - [TBB3_MOUSE]	38	1	18	90	450	50.3862	4.93213	1.22981	0.821268	1.08316	1.04475	0.869667	1.1186	1.03028	1.00618	1.03833	0.79652
P62908	40S ribosomal protein S3	Rps3	40S ribosomal protein S3 OS=Mus musculus OX=10090 GN=Rps3 PE=1 SV=1 - [RS3_MOUSE]	77.78	19	19	80	243	26.6574	9.65674	0.969209	0.955004	1.03631	0.986842	0.960783	1.03453	1.02868	1.008	0.979013	0.572679
Q8VHX6	Filamin-C	Flnc	Filamin-C OS=Mus musculus OX=10090 GN=Flnc PE=1 SV=3 - [FLNC_MOUSE]	37.09	68	88	161	2726	290.937	5.94775	0.930103	1.06668	0.852136	0.94964	1.10435	1.09987	0.953765	1.05266	0.902133	0.266582
Q00623	Apolipoprotein A-I	Apoa1	Apolipoprotein A-I OS=Mus musculus OX=10090 GN=Apoa1 PE=1 SV=2 - [APOA1_MOUSE]	82.2	30	32	156	264	30.5966	5.73193	1.0246	1.04503	0.909693	0.993107	0.920045	1.31644	0.937065	1.05785	0.938799	0.659042
Q01149	Collagen alpha-2(I) chain	Col1a2	Collagen alpha-2(I) chain OS=Mus musculus OX=10090 GN=Col1a2 PE=1 SV=2 - [CO1A2_MOUSE]	18.88	29	29	180	1372	129.478	9.18799	1.14033	0.939058	0.760879	0.946755	1.40241	0.817267	0.700465	0.973381	0.972646	0.918108
Q04857	Collagen alpha-1(VI) chain	Col6a1	Collagen alpha-1(VI) chain OS=Mus musculus OX=10090 GN=Col6a1 PE=1 SV=1 - [CO6A1_MOUSE]	31.61	33	33	136	1025	108.422	5.36377	1.07172	0.99614	0.935225	1.00103	1.0966	0.956752	0.925054	0.992802	1.00829	0.906601
P15331	Peripherin	Prph	Peripherin OS=Mus musculus OX=10090 GN=Prph PE=1 SV=2 - [PERI_MOUSE]	16.84	4	10	164	475	54.2346	5.51611	1.18077	0.822908	0.822643	0.942106	0.897192	1.28826	0.861965	1.01581	0.927447	0.70531
P14733	Lamin-B1	Lmnb1	Lamin-B1 OS=Mus musculus OX=10090 GN=Lmnb1 PE=1 SV=3 - [LMNB1_MOUSE]	71.94	48	57	164	588	66.7448	5.16064	1.0427	0.988289	0.953131	0.994706	0.989272	0.997737	1.00866	0.998556	0.996144	0.892122
Q78PY7	Staphylococcal nuclease domain-containing protein 1	Snd1	Staphylococcal nuclease domain-containing protein 1 OS=Mus musculus OX=10090 GN=Snd1 PE=1 SV=1 - [SND1_MOUSE]	55.27	50	50	137	910	102.025	7.43018	1.01118	1.00708	0.978833	0.999029	1.05068	1.00955	0.978988	1.01307	0.986137	0.576438
E9PV24	Fibrinogen alpha chain	Fga	Fibrinogen alpha chain OS=Mus musculus OX=10090 GN=Fga PE=1 SV=1 - [FIBA_MOUSE]	43.35	39	40	145	789	87.3753	6.11279	1.18233	1.10277	0.887901	1.05766	1.1633	1.11713	0.889868	1.05676	1.00085	0.994469
P17156	Heat shock-related 70 kDa protein 2	Hspa2	Heat shock-related 70 kDa protein 2 OS=Mus musculus OX=10090 GN=Hspa2 PE=1 SV=2 - [HSP72_MOUSE]	25.59	2	24	128	633	69.5987	5.66846	0.993109	0.976972	0.948189	0.972757	1.03435	1.01848	0.971152	1.00799	0.965043	0.201615
Q8VIJ6	Splicing factor, proline- and glutamine-rich	Sfpq	Splicing factor, proline- and glutamine-rich OS=Mus musculus OX=10090 GN=Sfpq PE=1 SV=1 - [SFPQ_MOUSE]	56.37	44	46	213	699	75.3943	9.43701	1.01523	0.993872	0.974024	0.994377	1.00499	0.991931	1.01104	1.00265	0.991744	0.563704
P58771	Tropomyosin alpha-1 chain	Tpm1	Tropomyosin alpha-1 chain OS=Mus musculus OX=10090 GN=Tpm1 PE=1 SV=1 - [TPM1_MOUSE]	80.28	24	53	218	284	32.6607	4.7417	0.813175	1.01513	0.784639	0.870982	0.876239	1.16843	0.982181	1.00895	0.863255	0.285672
Q8VDJ3	Vigilin	Hdlbp	Vigilin OS=Mus musculus OX=10090 GN=Hdlbp PE=1 SV=1 - [VIGLN_MOUSE]	47.08	62	63	120	1268	141.655	6.87354	1.03293	0.99285	1.00238	1.00939	1.01116	0.97379	0.993854	0.992936	1.01657	0.367599
P58774	Tropomyosin beta chain	Tpm2	Tropomyosin beta chain OS=Mus musculus OX=10090 GN=Tpm2 PE=1 SV=1 - [TPM2_MOUSE]	85.92	25	54	192	284	32.8166	4.70361	0.762212	0.953577	0.675002	0.796931	0.82073	1.31077	0.907415	1.01297	0.786725	0.277327
Q69ZN7	Myoferlin	Myof	Myoferlin OS=Mus musculus OX=10090 GN=Myof PE=1 SV=2 - [MYOF_MOUSE]	40.63	78	81	149	2048	233.177	6.16357	0.97929	1.02005	0.934849	0.978061	1.07989	1.01479	1.00252	1.0324	0.94737	0.189111
P22599	Alpha-1-antitrypsin 1-2	Serpina1b	Alpha-1-antitrypsin 1-2 OS=Mus musculus OX=10090 GN=Serpina1b PE=1 SV=2 - [A1AT2_MOUSE]	49.39	6	22	114	413	45.9455	5.5415	1.19834	1.08174	0.942017	1.07403	0.929653	1.25983	0.895468	1.02832	1.04445	0.756729
Q8K0E8	Fibrinogen beta chain	Fgb	Fibrinogen beta chain OS=Mus musculus OX=10090 GN=Fgb PE=1 SV=1 - [FIBB_MOUSE]	69.85	40	40	128	481	54.7177	7.07861	1.26333	1.13697	0.875216	1.09184	1.13639	1.21199	0.880601	1.07633	1.01441	0.923643
Q61233	Plastin-2	Lcp1	Plastin-2 OS=Mus musculus OX=10090 GN=Lcp1 PE=1 SV=4 - [PLSL_MOUSE]	54.07	29	34	89	627	70.1048	5.32568	1.18532	0.95527	1.0293	1.05663	0.941772	0.972678	0.971506	0.961985	1.09839	0.239525
Q9D6F9	Tubulin beta-4A chain	Tubb4a	Tubulin beta-4A chain OS=Mus musculus OX=10090 GN=Tubb4a PE=1 SV=3 - [TBB4A_MOUSE]	57.66	1	21	110	444	49.5539	4.88135	1.28084	0.824985	0.891755	0.999193	0.913359	1.06876	0.926251	0.969455	1.03067	0.853099
O35737	Heterogeneous nuclear ribonucleoprotein H	Hnrnph1	Heterogeneous nuclear ribonucleoprotein H OS=Mus musculus OX=10090 GN=Hnrnph1 PE=1 SV=3 - [HNRH1_MOUSE]	49.44	6	18	98	449	49.1684	6.30322	1.00996	1.07034	0.956527	1.01227	0.990175	1.02908	0.983688	1.00098	1.01128	0.76823
P97310	DNA replication licensing factor MCM2	Mcm2	DNA replication licensing factor MCM2 OS=Mus musculus OX=10090 GN=Mcm2 PE=1 SV=3 - [MCM2_MOUSE]	45.46	38	38	101	904	102.013	5.71924	0.983151	1.00698	1.00435	0.99816	1.00816	1.0018	1.00298	1.00432	0.993871	0.473675
Q00897	Alpha-1-antitrypsin 1-4	Serpina1d	Alpha-1-antitrypsin 1-4 OS=Mus musculus OX=10090 GN=Serpina1d PE=1 SV=1 - [A1AT4_MOUSE]	48.18	7	25	113	413	45.9694	5.43994	1.10552	1.07111	0.995875	1.0575	0.913984	1.07913	0.966444	0.98652	1.07195	0.291714
P29341	Polyadenylate-binding protein 1	Pabpc1	Polyadenylate-binding protein 1 OS=Mus musculus OX=10090 GN=Pabpc1 PE=1 SV=2 - [PABP1_MOUSE]	56.45	37	37	124	636	70.6259	9.49561	1.00258	1.01924	0.953642	0.99182	1.02348	1.00403	0.986551	1.00469	0.987194	0.596286
E9Q7G0	Nuclear mitotic apparatus protein 1	Numa1	Nuclear mitotic apparatus protein 1 OS=Mus musculus OX=10090 GN=Numa1 PE=1 SV=1 - [NUMA1_MOUSE]	38.78	80	80	131	2094	235.487	5.87158	1.00233	0.991309	0.978292	0.990643	1.02837	0.971128	1.0373	1.01226	0.978641	0.378662
Q8VEK3	Heterogeneous nuclear ribonucleoprotein U	Hnrnpu	Heterogeneous nuclear ribonucleoprotein U OS=Mus musculus OX=10090 GN=Hnrnpu PE=1 SV=1 - [HNRPU_MOUSE]	48.38	53	54	164	800	87.8627	6.23975	0.978472	0.984692	1.04421	1.00246	1.01957	0.999896	1.02711	1.01553	0.987129	0.591927
O55143	Sarcoplasmic/endoplasmic reticulum calcium ATPase 2	Atp2a2	Sarcoplasmic/endoplasmic reticulum calcium ATPase 2 OS=Mus musculus OX=10090 GN=Atp2a2 PE=1 SV=2 - [AT2A2_MOUSE]	33.33	21	36	115	1044	114.784	5.33838	1.00369	1.00925	1.02343	1.01212	1.0649	0.959439	0.968112	0.997485	1.01468	0.69158
P19096	Fatty acid synthase	Fasn	Fatty acid synthase OS=Mus musculus OX=10090 GN=Fasn PE=1 SV=2 - [FAS_MOUSE]	31.31	70	70	139	2504	272.257	6.58057	1.08499	0.965246	0.930475	0.993571	1.0088	0.991768	1.05409	1.01822	0.975793	0.650155
Q6P5H2	Nestin	Nes	Nestin OS=Mus musculus OX=10090 GN=Nes PE=1 SV=1 - [NEST_MOUSE]	35.35	63	66	130	1864	207	4.33545	0.935875	0.969146	1.01109	0.972038	0.987844	1.027	1.02314	1.01266	0.959887	0.180553
Q9QXZ0	Microtubule-actin cross-linking factor 1	Macf1	Microtubule-actin cross-linking factor 1 OS=Mus musculus OX=10090 GN=Macf1 PE=1 SV=2 - [MACF1_MOUSE]	13.75	90	93	121	7354	831.362	5.42725	0.980983	0.971884	1.03096	0.994608	0.994804	1.0101	1.01521	1.00671	0.987981	0.565878
P62983	Ubiquitin-40S ribosomal protein S27a	Rps27a	Ubiquitin-40S ribosomal protein S27a OS=Mus musculus OX=10090 GN=Rps27a PE=1 SV=2 - [RS27A_MOUSE]	57.05	3	12	156	156	17.9395	9.64209	0.911446	1.02295	1.0596	0.998	1.01485	0.999085	1.00349	1.00581	0.992237	0.870098
P26350	Prothymosin alpha	Ptma	Prothymosin alpha OS=Mus musculus OX=10090 GN=Ptma PE=1 SV=2 - [PTMA_MOUSE]	42.34	10	10	138	111	12.2471	3.78955	0.922166	0.787048	1.14596	0.951725	0.841742	0.962201	1.20583	1.00326	0.948634	0.748059
Q9Z1Q9	Valine--tRNA ligase	Vars	Valine--tRNA ligase OS=Mus musculus OX=10090 GN=Vars PE=1 SV=1 - [SYVC_MOUSE]	45.76	51	51	103	1263	140.127	7.76709	0.995437	1.06899	0.962017	1.00881	1.08025	0.98998	0.994245	1.02149	0.98759	0.783592
P19157	Glutathione S-transferase P 1	Gstp1	Glutathione S-transferase P 1 OS=Mus musculus OX=10090 GN=Gstp1 PE=1 SV=2 - [GSTP1_MOUSE]	43.81	8	8	80	210	23.5941	7.86963	0.992113	1.00221	1.03145	1.00859	1.00344	1.01886	0.966435	0.996245	1.01239	0.561472
Q99PV0	Pre-mRNA-processing-splicing factor 8	Prpf8	Pre-mRNA-processing-splicing factor 8 OS=Mus musculus OX=10090 GN=Prpf8 PE=1 SV=2 - [PRP8_MOUSE]	29.51	60	62	116	2335	273.443	8.83643	0.994216	0.992796	0.988579	0.991864	1.0273	0.992705	1.01617	1.01206	0.980046	0.122391
P60843	Eukaryotic initiation factor 4A-I	Eif4a1	Eukaryotic initiation factor 4A-I OS=Mus musculus OX=10090 GN=Eif4a1 PE=1 SV=1 - [IF4A1_MOUSE]	62.32	12	28	114	406	46.1246	5.47803	1.01117	1.05209	0.969401	1.01089	0.975413	0.995521	1.00238	0.991105	1.01996	0.476425
Q91Z83	Myosin-7	Myh7	Myosin-7 OS=Mus musculus OX=10090 GN=Myh7 PE=2 SV=1 - [MYH7_MOUSE]	17.36	1	47	134	1935	222.741	5.75732	0.569778	0.924337	0.549131	0.681082	0.900852	1.3721	0.8113	1.02809	0.662476	0.177543
Q8R081	Heterogeneous nuclear ribonucleoprotein L	Hnrnpl	Heterogeneous nuclear ribonucleoprotein L OS=Mus musculus OX=10090 GN=Hnrnpl PE=1 SV=2 - [HNRPL_MOUSE]	55.46	26	26	111	586	63.9233	8.104	0.975945	1.09379	0.946439	1.00539	1.10342	0.996069	0.964944	1.02148	0.98425	0.806629
Q61555	Fibrillin-2	Fbn2	Fibrillin-2 OS=Mus musculus OX=10090 GN=Fbn2 PE=1 SV=2 - [FBN2_MOUSE]	20.47	52	59	134	2907	313.601	4.84326	0.912311	1.35147	0.721932	0.995239	1.40428	0.708206	0.766816	0.959769	1.03696	0.90873
P08249	Malate dehydrogenase, mitochondrial	Mdh2	Malate dehydrogenase, mitochondrial OS=Mus musculus OX=10090 GN=Mdh2 PE=1 SV=3 - [MDHM_MOUSE]	62.43	18	18	62	338	35.5888	8.67529	0.995421	1.07285	0.893125	0.987131	1.07356	1.04739	0.975136	1.03203	0.956496	0.494478
P07758	Alpha-1-antitrypsin 1-1	Serpina1a	Alpha-1-antitrypsin 1-1 OS=Mus musculus OX=10090 GN=Serpina1a PE=1 SV=4 - [A1AT1_MOUSE]	51.57	3	25	107	413	45.9735	5.71924	1.24956	1.16328	0.963282	1.12538	0.960554	1.18578	0.8687	1.00501	1.11976	0.39603
P68510	14-3-3 protein eta	Ywhah	14-3-3 protein eta OS=Mus musculus OX=10090 GN=Ywhah PE=1 SV=2 - [1433F_MOUSE]	64.23	15	21	114	246	28.194	4.89404	1.05085	0.946991	0.982657	0.993499	0.967165	1.00831	0.990404	0.988625	1.00493	0.888777
P11983	T-complex protein 1 subunit alpha	Tcp1	T-complex protein 1 subunit alpha OS=Mus musculus OX=10090 GN=Tcp1 PE=1 SV=3 - [TCPA_MOUSE]	60.79	29	30	82	556	60.4107	6.16357	1.0072	1.01078	0.961486	0.993155	1.06834	1.0194	0.997062	1.02826	0.965856	0.253706
P25206	DNA replication licensing factor MCM3	Mcm3	DNA replication licensing factor MCM3 OS=Mus musculus OX=10090 GN=Mcm3 PE=1 SV=2 - [MCM3_MOUSE]	57.88	43	44	92	812	91.4892	5.5542	0.989627	1.03042	0.970058	0.996702	1.05748	0.994768	1.00945	1.02056	0.976618	0.410278
O70133	ATP-dependent RNA helicase A	Dhx9	ATP-dependent RNA helicase A OS=Mus musculus OX=10090 GN=Dhx9 PE=1 SV=2 - [DHX9_MOUSE]	34.64	47	48	103	1380	149.381	6.82959	0.966781	1.03152	0.977967	0.992088	1.05713	0.986694	1.01115	1.01832	0.974235	0.412767
P70333	Heterogeneous nuclear ribonucleoprotein H2	Hnrnph2	Heterogeneous nuclear ribonucleoprotein H2 OS=Mus musculus OX=10090 GN=Hnrnph2 PE=1 SV=1 - [HNRH2_MOUSE]	48.11	9	20	96	449	49.2483	6.30322	1.00214	1.04246	0.971859	1.00548	1.01924	1.04322	0.990697	1.01772	0.987979	0.656052
A2ASS6	Titin	Ttn	Titin OS=Mus musculus OX=10090 GN=Ttn PE=1 SV=1 - [TITIN_MOUSE]	5.15	160	170	208	35213	3904.05	6.20166	0.744373	1.07507	0.667691	0.829045	0.910934	1.28277	0.802568	0.998756	0.830078	0.42611
Q9D0E1	Heterogeneous nuclear ribonucleoprotein M	Hnrnpm	Heterogeneous nuclear ribonucleoprotein M OS=Mus musculus OX=10090 GN=Hnrnpm PE=1 SV=3 - [HNRPM_MOUSE]	64.33	43	46	133	729	77.5974	8.63135	0.980929	1.03959	0.978572	0.999696	1.0171	0.999225	0.997401	1.00458	0.995143	0.827055
Q6IRU2	Tropomyosin alpha-4 chain	Tpm4	Tropomyosin alpha-4 chain OS=Mus musculus OX=10090 GN=Tpm4 PE=1 SV=3 - [TPM4_MOUSE]	85.89	32	45	198	248	28.4504	4.67822	0.988024	0.947054	0.958572	0.96455	0.991203	0.983358	1.05443	1.00966	0.955318	0.152722
P42932	T-complex protein 1 subunit theta	Cct8	T-complex protein 1 subunit theta OS=Mus musculus OX=10090 GN=Cct8 PE=1 SV=3 - [TCPQ_MOUSE]	53.47	33	33	86	548	59.5175	5.61768	0.988627	0.978152	1.01444	0.99374	1.0091	1.00987	0.997142	1.00537	0.988431	0.370644
P84228	Histone H3.2	Hist1h3b	Histone H3.2 OS=Mus musculus OX=10090 GN=Hist1h3b PE=1 SV=2 - [H32_MOUSE]	75.74	1	14	153	136	15.3785	11.2681	0.913981	1.2682	0.854551	1.01224	1.30006	0.970201	0.981138	1.0838	0.933976	0.692838
P19324	Serpin H1	Serpinh1	Serpin H1 OS=Mus musculus OX=10090 GN=Serpinh1 PE=1 SV=3 - [SERPH_MOUSE]	68.11	32	32	128	417	46.5042	8.82178	1.08776	1.00222	0.986705	1.02556	0.965114	0.983447	0.964617	0.971059	1.05613	0.163991
P43276	Histone H1.5	H1-5	Histone H1.5 OS=Mus musculus OX=10090 GN=H1-5 PE=1 SV=2 - [H15_MOUSE]	54.26	15	20	97	223	22.5624	10.9165	0.961569	1.09626	0.941882	0.999903	1.00657	1.03197	1.00688	1.01514	0.984989	0.772402
P09411	Phosphoglycerate kinase 1	Pgk1	Phosphoglycerate kinase 1 OS=Mus musculus OX=10090 GN=Pgk1 PE=1 SV=4 - [PGK1_MOUSE]	78.18	35	35	122	417	44.522	7.89893	1.01155	1.08213	0.998487	1.03072	0.996788	0.934767	0.963534	0.96503	1.06807	0.105842
P46935	E3 ubiquitin-protein ligase NEDD4	Nedd4	E3 ubiquitin-protein ligase NEDD4 OS=Mus musculus OX=10090 GN=Nedd4 PE=1 SV=3 - [NEDD4_MOUSE]	36.75	34	37	94	887	102.642	5.26221	0.948614	1.01123	0.97162	0.977155	1.01711	1.03459	1.02352	1.02508	0.953251	0.0650762
P02469	Laminin subunit beta-1	Lamb1	Laminin subunit beta-1 OS=Mus musculus OX=10090 GN=Lamb1 PE=1 SV=3 - [LAMB1_MOUSE]	27.66	52	53	102	1786	196.961	4.94482	1.01404	0.930234	0.970467	0.971579	1.02305	0.990678	1.04651	1.02008	0.952453	0.171038
P61982	14-3-3 protein gamma	Ywhag	14-3-3 protein gamma OS=Mus musculus OX=10090 GN=Ywhag PE=1 SV=2 - [1433G_MOUSE]	70.85	16	24	133	247	28.2849	4.89404	1.03761	0.983962	1.02842	1.01667	0.95538	0.987381	0.983926	0.975562	1.04213	0.101769
P97351	40S ribosomal protein S3a	Rps3a	40S ribosomal protein S3a OS=Mus musculus OX=10090 GN=Rps3a PE=1 SV=3 - [RS3A_MOUSE]	71.59	28	28	139	264	29.8657	9.72998	0.990208	1.04892	0.943052	0.994061	1.05332	1.05221	0.998592	1.03471	0.960717	0.316699
Q02566	Myosin-6	Myh6	Myosin-6 OS=Mus musculus OX=10090 GN=Myh6 PE=1 SV=2 - [MYH6_MOUSE]	17.03	2	45	120	1938	223.426	5.73193	0.671765	0.99967	0.671734	0.781056	0.801591	1.25555	0.759679	0.938939	0.83185	0.458732
P80317	T-complex protein 1 subunit zeta	Cct6a	T-complex protein 1 subunit zeta OS=Mus musculus OX=10090 GN=Cct6a PE=1 SV=3 - [TCPZ_MOUSE]	54.43	31	31	77	531	57.9677	7.07861	0.99447	1.07028	0.94395	1.0029	1.07345	1.04012	0.991509	1.03503	0.968962	0.503469
P97311	DNA replication licensing factor MCM6	Mcm6	DNA replication licensing factor MCM6 OS=Mus musculus OX=10090 GN=Mcm6 PE=1 SV=1 - [MCM6_MOUSE]	40.93	36	36	107	821	92.809	5.45264	0.966891	0.917336	1.04642	0.976882	0.999571	1.00053	1.03978	1.01329	0.964065	0.412676
P14211	Calreticulin	Calr	Calreticulin OS=Mus musculus OX=10090 GN=Calr PE=1 SV=1 - [CALR_MOUSE]	77.64	33	33	135	416	47.9649	4.48779	1.04559	0.826935	1.13461	1.00238	0.846501	0.96388	1.04815	0.952842	1.05198	0.671721
Q6PIE5	Sodium/potassium-transporting ATPase subunit alpha-2	Atp1a2	Sodium/potassium-transporting ATPase subunit alpha-2 OS=Mus musculus OX=10090 GN=Atp1a2 PE=1 SV=1 - [AT1A2_MOUSE]	13.73	2	11	29	1020	112.145	5.5542	0.926842	1.11448	0.648758	0.896692	1.03336	1.37413	0.834272	1.08059	0.829819	0.426002
P62984	Ubiquitin-60S ribosomal protein L40	Uba52	Ubiquitin-60S ribosomal protein L40 OS=Mus musculus OX=10090 GN=Uba52 PE=1 SV=2 - [RL40_MOUSE]	55.47	1	10	150	128	14.719	9.83252	0.843048	1.28301	0.837485	0.987848	1.19666	0.965263	1.07873	1.08022	0.914489	0.59906
P21107	Tropomyosin alpha-3 chain	Tpm3	Tropomyosin alpha-3 chain OS=Mus musculus OX=10090 GN=Tpm3 PE=1 SV=3 - [TPM3_MOUSE]	65.26	15	39	185	285	32.9738	4.71631	1.02103	0.938619	0.976537	0.978728	0.925137	1.00752	1.04731	0.993322	0.985308	0.752176
Q00896	Alpha-1-antitrypsin 1-3	Serpina1c	Alpha-1-antitrypsin 1-3 OS=Mus musculus OX=10090 GN=Serpina1c PE=1 SV=2 - [A1AT3_MOUSE]	44.17	1	24	81	412	45.7944	5.43994	0.937151	0.99713	0.718715	0.884332	1.29698	1.9318	0.631144	1.28664	0.687319	0.354935
P08228	Superoxide dismutase [Cu-Zn]	Sod1	Superoxide dismutase [Cu-Zn] OS=Mus musculus OX=10090 GN=Sod1 PE=1 SV=2 - [SODC_MOUSE]	61.04	17	17	104	154	15.9328	6.50732	1.03892	0.997446	0.97543	1.00393	0.959745	0.972347	1.02879	0.986961	1.0172	0.580164
O88342	WD repeat-containing protein 1	Wdr1	WD repeat-containing protein 1 OS=Mus musculus OX=10090 GN=Wdr1 PE=1 SV=3 - [WDR1_MOUSE]	49.5	26	26	97	606	66.365	6.59521	1.00857	0.994573	1.03417	1.01244	0.955171	1.03186	0.985099	0.990709	1.02193	0.436339
P06151	L-lactate dehydrogenase A chain	Ldha	L-lactate dehydrogenase A chain OS=Mus musculus OX=10090 GN=Ldha PE=1 SV=3 - [LDHA_MOUSE]	67.77	26	28	95	332	36.4752	7.73779	1.01503	1.03756	1.03299	1.02853	1.00587	0.9337	0.989392	0.976321	1.05347	0.0847397
Q62188	Dihydropyrimidinase-related protein 3	Dpysl3	Dihydropyrimidinase-related protein 3 OS=Mus musculus OX=10090 GN=Dpysl3 PE=1 SV=1 - [DPYL3_MOUSE]	51.23	19	24	65	570	61.8971	6.49365	0.994891	0.998532	0.943002	0.978808	0.991523	1.03204	1.00904	1.01087	0.968287	0.209001
Q91ZX7	Prolow-density lipoprotein receptor-related protein 1	Lrp1	Prolow-density lipoprotein receptor-related protein 1 OS=Mus musculus OX=10090 GN=Lrp1 PE=1 SV=1 - [LRP1_MOUSE]	18	77	77	126	4545	504.411	5.36377	0.998419	1.02592	0.971728	0.998688	1.07351	0.97356	0.999563	1.01554	0.983402	0.643983
Q61696	Heat shock 70 kDa protein 1A	Hspa1a	Heat shock 70 kDa protein 1A OS=Mus musculus OX=10090 GN=Hspa1a PE=1 SV=2 - [HS71A_MOUSE]	41.5	19	29	99	641	70.036	5.71924	1.00373	1.04251	1.05446	1.03356	1.01044	0.952305	0.956758	0.973168	1.06206	0.0667411
P80313	T-complex protein 1 subunit eta	Cct7	T-complex protein 1 subunit eta OS=Mus musculus OX=10090 GN=Cct7 PE=1 SV=1 - [TCPH_MOUSE]	52.21	26	26	78	544	59.6141	7.84033	0.998957	1.00675	0.974298	0.993335	1.05276	1.01952	1.00606	1.02611	0.968058	0.125748
P62259	14-3-3 protein epsilon	Ywhae	14-3-3 protein epsilon OS=Mus musculus OX=10090 GN=Ywhae PE=1 SV=1 - [1433E_MOUSE]	77.65	25	28	153	255	29.1554	4.7417	0.97134	0.924899	1.04193	0.979389	0.92934	1.01493	1.05883	1.00103	0.978377	0.693204
P26043	Radixin	Rdx	Radixin OS=Mus musculus OX=10090 GN=Rdx PE=1 SV=3 - [RADI_MOUSE]	68.78	42	61	145	583	68.5003	6.20166	1.0023	0.921205	0.989511	0.971005	0.957146	1.03966	1.02107	1.00596	0.965254	0.380198
Q61838	Pregnancy zone protein	Pzp	Pregnancy zone protein OS=Mus musculus OX=10090 GN=Pzp PE=1 SV=3 - [PZP_MOUSE]	32.58	40	40	107	1495	165.748	6.68311	1.11897	0.979108	0.887922	0.995334	0.949003	1.34618	0.897878	1.06435	0.935153	0.682562
Q922R8	Protein disulfide-isomerase A6	Pdia6	Protein disulfide-isomerase A6 OS=Mus musculus OX=10090 GN=Pdia6 PE=1 SV=3 - [PDIA6_MOUSE]	49.55	23	23	67	440	48.0703	5.13525	1.09844	0.929306	1.05104	1.02626	0.907712	0.990432	0.980011	0.959385	1.06971	0.3035
P14824	Annexin A6	Anxa6	Annexin A6 OS=Mus musculus OX=10090 GN=Anxa6 PE=1 SV=3 - [ANXA6_MOUSE]	65.82	48	50	115	673	75.8374	5.50342	1.06115	0.950997	1.01181	1.00799	0.956214	0.975861	0.991856	0.974644	1.03421	0.375674
Q61316	Heat shock 70 kDa protein 4	Hspa4	Heat shock 70 kDa protein 4 OS=Mus musculus OX=10090 GN=Hspa4 PE=1 SV=1 - [HSP74_MOUSE]	56.84	48	51	130	841	94.0733	5.23682	0.993218	0.965501	1.01145	0.990055	1.02173	0.981061	1.01485	1.00588	0.984269	0.436908
Q99K48	Non-POU domain-containing octamer-binding protein	Nono	Non-POU domain-containing octamer-binding protein OS=Mus musculus OX=10090 GN=Nono PE=1 SV=3 - [NONO_MOUSE]	53.49	32	35	156	473	54.5064	8.95361	0.994172	0.990903	0.952267	0.979114	0.999627	1.0323	1.01952	1.01715	0.962604	0.0821593
Q03734	Serine protease inhibitor A3M	Serpina3m	Serine protease inhibitor A3M OS=Mus musculus OX=10090 GN=Serpina3m PE=1 SV=2 - [SPA3M_MOUSE]	27.51	4	11	74	418	47.0343	6.1001	1.19785	0.902975	1.21745	1.10609	0.843233	1.2646	0.992108	1.03331	1.07043	0.672599
P38647	Stress-70 protein, mitochondrial	Hspa9	Stress-70 protein, mitochondrial OS=Mus musculus OX=10090 GN=Hspa9 PE=1 SV=3 - [GRP75_MOUSE]	53.17	42	43	112	679	73.4156	6.07471	1.02427	1.06749	0.982275	1.02468	1.05626	1.00222	0.965536	1.00801	1.01654	0.667756
Q6PDM2	Serine/arginine-rich splicing factor 1	Srsf1	Serine/arginine-rich splicing factor 1 OS=Mus musculus OX=10090 GN=Srsf1 PE=1 SV=3 - [SRSF1_MOUSE]	66.94	21	22	72	248	27.7278	10.3599	0.993634	1.0123	0.955251	0.98706	1.03086	0.987338	1.04439	1.02086	0.966888	0.232516
P21550	Beta-enolase	Eno3	Beta-enolase OS=Mus musculus OX=10090 GN=Eno3 PE=1 SV=3 - [ENOB_MOUSE]	48.39	11	17	64	434	46.9953	7.18115	0.599893	1.07086	0.452369	0.707706	0.846745	1.59275	0.749057	1.06285	0.665857	0.336208
P40142	Transketolase	Tkt	Transketolase OS=Mus musculus OX=10090 GN=Tkt PE=1 SV=1 - [TKT_MOUSE]	60.19	37	37	107	623	67.5876	7.50342	1.03272	1.04985	0.963425	1.01533	1.03496	0.988505	0.996421	1.00663	1.00864	0.786642
P39447	Tight junction protein ZO-1	Tjp1	Tight junction protein ZO-1 OS=Mus musculus OX=10090 GN=Tjp1 PE=1 SV=2 - [ZO1_MOUSE]	24.7	40	40	78	1745	194.622	6.63916	0.993567	0.990323	1.02687	1.00359	1.00879	0.998509	1.02596	1.01109	0.992582	0.624387
Q9WU78	Programmed cell death 6-interacting protein	Pdcd6ip	Programmed cell death 6-interacting protein OS=Mus musculus OX=10090 GN=Pdcd6ip PE=1 SV=3 - [PDC6I_MOUSE]	45.8	43	44	93	869	95.9642	6.52197	1.01702	1.00824	0.996692	1.00732	1.00409	1.00585	0.992188	1.00071	1.00661	0.415458
Q61937	Nucleophosmin	Npm1	Nucleophosmin OS=Mus musculus OX=10090 GN=Npm1 PE=1 SV=1 - [NPM_MOUSE]	63.01	26	26	108	292	32.5398	4.76709	0.970053	0.993337	0.981395	0.981595	0.991308	1.01033	1.03223	1.01129	0.970636	0.0943802
O54724	Caveolae-associated protein 1	Cavin1	Caveolae-associated protein 1 OS=Mus musculus OX=10090 GN=Cavin1 PE=1 SV=1 - [CAVN1_MOUSE]	54.85	25	25	79	392	43.927	5.51611	0.98307	1.00055	1.01953	1.00105	0.939685	1.0092	1.04506	0.997984	1.00307	0.929775
P37889	Fibulin-2	Fbln2	Fibulin-2 OS=Mus musculus OX=10090 GN=Fbln2 PE=1 SV=2 - [FBLN2_MOUSE]	18.92	22	22	71	1221	131.746	4.67822	1.04655	1.00893	1.00999	1.02182	1.06248	0.952599	0.986189	1.00042	1.02139	0.571638
O08638	Myosin-11	Myh11	Myosin-11 OS=Mus musculus OX=10090 GN=Myh11 PE=1 SV=1 - [MYH11_MOUSE]	22.01	19	49	87	1972	226.888	5.45264	1.22046	0.804616	0.887737	0.970937	0.878911	0.99645	1.11486	0.996741	0.974112	0.866636
Q6P4T2	U5 small nuclear ribonucleoprotein 200 kDa helicase	Snrnp200	U5 small nuclear ribonucleoprotein 200 kDa helicase OS=Mus musculus OX=10090 GN=Snrnp200 PE=1 SV=1 - [U520_MOUSE]	22.52	42	42	80	2136	244.392	6.06201	0.977921	0.975636	1.02645	0.993335	1.01206	1.0239	1.00565	1.01387	0.979748	0.303602
Q9CQV8	14-3-3 protein beta/alpha	Ywhab	14-3-3 protein beta/alpha OS=Mus musculus OX=10090 GN=Ywhab PE=1 SV=3 - [1433B_MOUSE]	58.94	11	21	119	246	28.0689	4.83057	1.00535	0.880166	1.02593	0.970482	0.962645	0.991522	1.01093	0.988365	0.981907	0.726536
P49312	Heterogeneous nuclear ribonucleoprotein A1	Hnrnpa1	Heterogeneous nuclear ribonucleoprotein A1 OS=Mus musculus OX=10090 GN=Hnrnpa1 PE=1 SV=2 - [ROA1_MOUSE]	80.63	18	23	78	320	34.1753	9.23193	0.965226	1.03081	1.01254	1.00286	0.990584	0.996322	1.00127	0.996059	1.00683	0.74836
P14069	Protein S100-A6	S100a6	Protein S100-A6 OS=Mus musculus OX=10090 GN=S100a6 PE=1 SV=3 - [S10A6_MOUSE]	94.38	11	12	122	89	10.0443	5.47803	0.793203	0.778146	1.07014	0.880497	1.00585	0.996971	1.13317	1.04533	0.842315	0.190261
F6ZDS4	Nucleoprotein TPR	Tpr	Nucleoprotein TPR OS=Mus musculus OX=10090 GN=Tpr PE=1 SV=1 - [TPR_MOUSE]	35.54	93	96	142	2431	273.824	5.03369	0.991196	0.993852	0.982492	0.98918	0.997425	1.00308	1.01713	1.00588	0.9834	0.0697359
Q922B2	Aspartate--tRNA ligase, cytoplasmic	Dars	Aspartate--tRNA ligase, cytoplasmic OS=Mus musculus OX=10090 GN=Dars PE=1 SV=2 - [SYDC_MOUSE]	54.29	30	30	99	501	57.1112	6.49365	1.01377	0.994995	0.995176	1.00131	0.965363	1.00178	1.02289	0.996678	1.00465	0.808707
P17918	Proliferating cell nuclear antigen	Pcna	Proliferating cell nuclear antigen OS=Mus musculus OX=10090 GN=Pcna PE=1 SV=2 - [PCNA_MOUSE]	77.78	17	17	66	261	28.7664	4.76709	0.987157	1.05129	0.980796	1.00642	1.0124	0.985083	1.02877	1.00875	0.997684	0.932371
P08003	Protein disulfide-isomerase A4	Pdia4	Protein disulfide-isomerase A4 OS=Mus musculus OX=10090 GN=Pdia4 PE=1 SV=3 - [PDIA4_MOUSE]	55.17	43	44	99	638	71.9375	5.31299	1.06929	0.97409	0.997933	1.01377	0.960474	1.00056	0.981717	0.980916	1.0335	0.346964
P10630	Eukaryotic initiation factor 4A-II	Eif4a2	Eukaryotic initiation factor 4A-II OS=Mus musculus OX=10090 GN=Eif4a2 PE=1 SV=2 - [IF4A2_MOUSE]	38.57	2	18	58	407	46.3728	5.47803	1.18632	0.971502	1.0496	1.06914	0.952524	1.14972	0.947645	1.01663	1.05165	0.596739
Q91YQ5	Dolichyl-diphosphooligosaccharide--protein glycosyltransferase subunit 1	Rpn1	Dolichyl-diphosphooligosaccharide--protein glycosyltransferase subunit 1 OS=Mus musculus OX=10090 GN=Rpn1 PE=1 SV=1 - [RPN1_MOUSE]	52.63	35	35	88	608	68.4857	6.45557	1.03799	0.942697	0.995309	0.991998	0.970631	0.996904	0.996717	0.988084	1.00396	0.898832
P80315	T-complex protein 1 subunit delta	Cct4	T-complex protein 1 subunit delta OS=Mus musculus OX=10090 GN=Cct4 PE=1 SV=3 - [TCPD_MOUSE]	67.53	29	30	70	539	58.0297	8.01611	0.992613	1.03903	0.976677	1.00277	1.07115	0.998841	1.00597	1.02532	0.978011	0.489368
P17751	Triosephosphate isomerase	Tpi1	Triosephosphate isomerase OS=Mus musculus OX=10090 GN=Tpi1 PE=1 SV=4 - [TPIS_MOUSE]	63.21	20	20	71	299	32.1713	5.74463	1.03852	1.05608	0.954071	1.01622	1.00527	0.961488	0.966945	0.977901	1.03919	0.327303
P27659	60S ribosomal protein L3	Rpl3	60S ribosomal protein L3 OS=Mus musculus OX=10090 GN=Rpl3 PE=1 SV=3 - [RL3_MOUSE]	59.31	33	33	102	403	46.0808	10.2134	0.977381	1.02275	0.939293	0.979808	1.07157	1.04495	1.0128	1.04311	0.939317	0.0984922
Q9CZ44	NSFL1 cofactor p47	Nsfl1c	NSFL1 cofactor p47 OS=Mus musculus OX=10090 GN=Nsfl1c PE=1 SV=1 - [NSF1C_MOUSE]	61.08	21	21	57	370	40.6854	5.14795	0.978594	1.00205	1.0129	0.99785	0.968509	0.984485	1.04578	0.999591	0.998258	0.949096
Q8R429	Sarcoplasmic/endoplasmic reticulum calcium ATPase 1	Atp2a1	Sarcoplasmic/endoplasmic reticulum calcium ATPase 1 OS=Mus musculus OX=10090 GN=Atp2a1 PE=1 SV=1 - [AT2A1_MOUSE]	31.39	15	33	81	994	109.355	5.22412	0.594035	1.12103	0.465825	0.726963	1.04121	1.44775	0.742286	1.07708	0.674938	0.288535
P35700	Peroxiredoxin-1	Prdx1	Peroxiredoxin-1 OS=Mus musculus OX=10090 GN=Prdx1 PE=1 SV=1 - [PRDX1_MOUSE]	70.85	20	22	98	199	22.1624	8.11865	0.945907	0.985498	1.0867	1.00604	1.01519	0.999678	1.02198	1.01229	0.993827	0.890057
P02468	Laminin subunit gamma-1	Lamc1	Laminin subunit gamma-1 OS=Mus musculus OX=10090 GN=Lamc1 PE=1 SV=2 - [LAMC1_MOUSE]	27.69	45	45	84	1607	177.185	5.21143	1.01049	0.94673	1.00243	0.98655	0.973302	0.968967	1.02926	0.990509	0.996004	0.89406
P62631	Elongation factor 1-alpha 2	Eef1a2	Elongation factor 1-alpha 2 OS=Mus musculus OX=10090 GN=Eef1a2 PE=1 SV=1 - [EF1A2_MOUSE]	24.62	2	15	109	463	50.4223	9.02686	0.674573	1.06447	0.651782	0.796941	0.964229	1.32433	0.851516	1.04669	0.761392	0.270776
Q61768	Kinesin-1 heavy chain	Kif5b	Kinesin-1 heavy chain OS=Mus musculus OX=10090 GN=Kif5b PE=1 SV=3 - [KINH_MOUSE]	46.83	48	48	81	963	109.484	6.44287	1.02027	0.975816	1.02284	1.00631	0.996457	0.968185	1.01206	0.992234	1.01418	0.51935
Q6ZWV3	60S ribosomal protein L10	Rpl10	60S ribosomal protein L10 OS=Mus musculus OX=10090 GN=Rpl10 PE=1 SV=3 - [RL10_MOUSE]	59.35	18	18	69	214	24.5879	10.0815	0.970739	1.06809	0.929364	0.989399	1.0441	1.01855	1.01473	1.02579	0.964521	0.436498
Q922D8	C-1-tetrahydrofolate synthase, cytoplasmic	Mthfd1	C-1-tetrahydrofolate synthase, cytoplasmic OS=Mus musculus OX=10090 GN=Mthfd1 PE=1 SV=4 - [C1TC_MOUSE]	37.65	36	38	76	935	101.136	7.13721	0.968071	1.01481	0.95255	0.978478	1.09674	1.03297	1.00682	1.04551	0.935885	0.108971
Q3U0V1	Far upstream element-binding protein 2	Khsrp	Far upstream element-binding protein 2 OS=Mus musculus OX=10090 GN=Khsrp PE=1 SV=2 - [FUBP2_MOUSE]	51.34	35	43	97	748	76.7277	7.32764	1.01153	1.08893	0.935505	1.01199	1.07103	1.00447	0.990765	1.02209	0.990119	0.851979
Q99JY9	Actin-related protein 3	Actr3	Actin-related protein 3 OS=Mus musculus OX=10090 GN=Actr3 PE=1 SV=3 - [ARP3_MOUSE]	65.79	24	24	86	418	47.327	5.88428	1.08302	1.01777	0.977359	1.02605	1.02383	0.978423	0.983919	0.995391	1.0308	0.417506
Q61656	Probable ATP-dependent RNA helicase DDX5	Ddx5	Probable ATP-dependent RNA helicase DDX5 OS=Mus musculus OX=10090 GN=Ddx5 PE=1 SV=2 - [DDX5_MOUSE]	50.65	35	44	106	614	69.2468	8.92432	1.00117	1.07462	0.902389	0.992727	1.0972	1.05024	1.00936	1.05227	0.943418	0.347478
P24452	Macrophage-capping protein	Capg	Macrophage-capping protein OS=Mus musculus OX=10090 GN=Capg PE=1 SV=2 - [CAPG_MOUSE]	34.66	11	11	54	352	39.2159	7.1958	1.03217	1.08412	0.977748	1.03134	1.02322	1.02116	0.966979	1.00379	1.02745	0.48446
Q61033	Lamina-associated polypeptide 2, isoforms alpha/zeta	Tmpo	Lamina-associated polypeptide 2, isoforms alpha/zeta OS=Mus musculus OX=10090 GN=Tmpo PE=1 SV=4 - [LAP2A_MOUSE]	44.44	16	28	53	693	75.1223	8.04541	0.944219	0.958745	0.989005	0.96399	1.06056	0.963495	1.03851	1.02086	0.944295	0.152185
Q9ERU9	E3 SUMO-protein ligase RanBP2	Ranbp2	E3 SUMO-protein ligase RanBP2 OS=Mus musculus OX=10090 GN=Ranbp2 PE=1 SV=2 - [RBP2_MOUSE]	18.74	59	60	82	3053	340.907	6.17627	0.986615	1.06279	0.951969	1.00046	1.07802	1.01802	0.989229	1.02842	0.972811	0.541065
Q6GSS7	Histone H2A type 2-A	Hist2h2aa1	Histone H2A type 2-A OS=Mus musculus OX=10090 GN=Hist2h2aa1 PE=1 SV=3 - [H2A2A_MOUSE]	68.46	2	12	171	130	14.0869	10.9019	0.529823	1.24231	1.11283	0.961653	0.739246	0.938198	1.29907	0.99217	0.969242	0.916565
Q64523	Histone H2A type 2-C	Hist2h2ac	Histone H2A type 2-C OS=Mus musculus OX=10090 GN=Hist2h2ac PE=1 SV=3 - [H2A2C_MOUSE]	68.22	1	11	167	129	13.9798	10.9019	0.70578	1.17496	0.92435	0.935031	0.869151	1.0108	1.26321	1.04772	0.892444	0.560887
O89086	RNA-binding protein 3	Rbm3	RNA-binding protein 3 OS=Mus musculus OX=10090 GN=Rbm3 PE=1 SV=1 - [RBM3_MOUSE]	61.44	11	11	65	153	16.5947	7.50342	0.885872	1.09304	0.918513	0.96581	1.08025	1.05069	1.08679	1.07258	0.900458	0.177192
P26443	Glutamate dehydrogenase 1, mitochondrial	Glud1	Glutamate dehydrogenase 1, mitochondrial OS=Mus musculus OX=10090 GN=Glud1 PE=1 SV=1 - [DHE3_MOUSE]	43.37	26	26	71	558	61.2982	8.00146	1.05029	1.05189	0.943707	1.01529	1.0872	1.0129	0.974995	1.02503	0.990498	0.851111
Q99KI0	Aconitate hydratase, mitochondrial	Aco2	Aconitate hydratase, mitochondrial OS=Mus musculus OX=10090 GN=Aco2 PE=1 SV=1 - [ACON_MOUSE]	39.49	30	30	71	780	85.41	7.92822	1.01643	1.04405	0.969689	1.01006	0.985225	1.00731	1.00064	0.997725	1.01236	0.615298
P0DP27	Calmodulin-2	Calm2	Calmodulin-2 OS=Mus musculus OX=10090 GN=Calm2 PE=1 SV=1 - [CALM2_MOUSE]	99.33	16	17	96	149	16.8268	4.22119	0.97181	0.632599	1.22036	0.941588	0.85741	0.941875	1.29864	1.03264	0.911824	0.696962
P62962	Profilin-1	Pfn1	Profilin-1 OS=Mus musculus OX=10090 GN=Pfn1 PE=1 SV=2 - [PROF1_MOUSE]	92.14	14	14	62	140	14.9475	8.27979	0.961692	0.954344	1.00806	0.974697	0.999713	0.96397	1.0041	0.989261	0.985278	0.527573
Q61881	DNA replication licensing factor MCM7	Mcm7	DNA replication licensing factor MCM7 OS=Mus musculus OX=10090 GN=Mcm7 PE=1 SV=1 - [MCM7_MOUSE]	56.88	41	41	79	719	81.1595	6.3667	0.977029	1.01148	0.983921	0.99081	0.994605	1.00847	1.01397	1.00568	0.985212	0.282926
Q00898	Alpha-1-antitrypsin 1-5	Serpina1e	Alpha-1-antitrypsin 1-5 OS=Mus musculus OX=10090 GN=Serpina1e PE=1 SV=1 - [A1AT5_MOUSE]	40.44	6	21	87	413	45.8625	5.73193	1.53418	1.18256	1.10019	1.27231	1.09272	1.4049	0.87819	1.12527	1.13067	0.508399
P68254	14-3-3 protein theta	Ywhaq	14-3-3 protein theta OS=Mus musculus OX=10090 GN=Ywhaq PE=1 SV=1 - [1433T_MOUSE]	68.98	18	25	100	245	27.7608	4.77979	0.992673	0.908296	1.03959	0.980187	1.02268	0.938515	1.01061	0.9906	0.989488	0.833919
Q9DBJ1	Phosphoglycerate mutase 1	Pgam1	Phosphoglycerate mutase 1 OS=Mus musculus OX=10090 GN=Pgam1 PE=1 SV=3 - [PGAM1_MOUSE]	72.05	13	19	85	254	28.8139	7.18115	1.00016	1.06864	1.03663	1.03514	0.951306	0.920664	0.993379	0.955116	1.08379	0.0504164
Q9CPY7	Cytosol aminopeptidase	Lap3	Cytosol aminopeptidase OS=Mus musculus OX=10090 GN=Lap3 PE=1 SV=3 - [AMPL_MOUSE]	47.21	20	20	54	519	56.1058	7.72314	1.00607	1.05005	1.01566	1.02393	1.00384	0.976761	1.00626	0.995619	1.02843	0.158625
Q99NB9	Splicing factor 3B subunit 1	Sf3b1	Splicing factor 3B subunit 1 OS=Mus musculus OX=10090 GN=Sf3b1 PE=1 SV=1 - [SF3B1_MOUSE]	47.78	48	49	78	1304	145.724	7.09326	0.979988	1.00424	0.991432	0.991888	1.00048	0.995871	1.01087	1.00241	0.989508	0.273429
Q62009	Periostin	Postn	Periostin OS=Mus musculus OX=10090 GN=Postn PE=1 SV=2 - [POSTN_MOUSE]	40.81	30	30	73	838	93.0848	7.53271	1.15008	0.860642	0.872945	0.961221	0.941762	0.940529	1.01479	0.965695	0.995367	0.965646
O55022	Membrane-associated progesterone receptor component 1	Pgrmc1	Membrane-associated progesterone receptor component 1 OS=Mus musculus OX=10090 GN=Pgrmc1 PE=1 SV=4 - [PGRC1_MOUSE]	44.1	12	12	46	195	21.6808	4.70361	0.939688	1.1328	0.967935	1.01347	1.05501	0.954281	1.04847	1.01926	0.994326	0.936727
Q60932	Voltage-dependent anion-selective channel protein 1	Vdac1	Voltage-dependent anion-selective channel protein 1 OS=Mus musculus OX=10090 GN=Vdac1 PE=1 SV=3 - [VDAC1_MOUSE]	66.89	17	19	48	296	32.3314	8.42627	0.999391	0.982358	1.00092	0.994223	0.981067	1.0343	0.997159	1.00418	0.990088	0.586431
Q60605	Myosin light polypeptide 6	Myl6	Myosin light polypeptide 6 OS=Mus musculus OX=10090 GN=Myl6 PE=1 SV=3 - [MYL6_MOUSE]	70.86	9	12	75	151	16.9191	4.65283	1.01605	0.923002	0.978222	0.972426	0.931836	0.984482	1.07272	0.996347	0.975992	0.652174
Q9Z1Q5	Chloride intracellular channel protein 1	Clic1	Chloride intracellular channel protein 1 OS=Mus musculus OX=10090 GN=Clic1 PE=1 SV=3 - [CLIC1_MOUSE]	65.98	15	15	39	241	26.9957	5.17334	1.02167	1.07733	0.969452	1.02282	1.08813	0.977161	0.96593	1.01041	1.01228	0.815904
Q9CY58	Plasminogen activator inhibitor 1 RNA-binding protein	Serbp1	Plasminogen activator inhibitor 1 RNA-binding protein OS=Mus musculus OX=10090 GN=Serbp1 PE=1 SV=2 - [PAIRB_MOUSE]	55.53	25	25	69	407	44.6873	8.54346	0.94035	1.0218	0.976465	0.97954	0.992039	1.03625	0.970218	0.999502	0.980028	0.548982
Q9JI91	Alpha-actinin-2	Actn2	Alpha-actinin-2 OS=Mus musculus OX=10090 GN=Actn2 PE=1 SV=2 - [ACTN2_MOUSE]	31.77	16	29	65	894	103.768	5.45264	0.569108	0.93186	0.509026	0.669998	0.898041	1.57962	0.788752	1.08881	0.615351	0.209672
P35441	Thrombospondin-1	Thbs1	Thrombospondin-1 OS=Mus musculus OX=10090 GN=Thbs1 PE=1 SV=1 - [TSP1_MOUSE]	31.88	36	36	72	1170	129.564	4.95752	0.937914	1.07405	1.03778	1.01658	1.03362	1.05489	0.97498	1.02116	0.995512	0.927318
Q62167	ATP-dependent RNA helicase DDX3X	Ddx3x	ATP-dependent RNA helicase DDX3X OS=Mus musculus OX=10090 GN=Ddx3x PE=1 SV=3 - [DDX3X_MOUSE]	50.6	36	37	101	662	73.056	7.18115	0.981227	1.01024	1.00154	0.997669	1.03538	1.02863	1.01193	1.02531	0.973039	0.0669289
P10605	Cathepsin B	Ctsb	Cathepsin B OS=Mus musculus OX=10090 GN=Ctsb PE=1 SV=2 - [CATB_MOUSE]	35.1	12	12	49	339	37.2557	5.90967	1.11301	0.889757	1.17645	1.05974	0.929572	0.942117	0.950478	0.940723	1.12651	0.24382
P27661	Histone H2AX	H2afx	Histone H2AX OS=Mus musculus OX=10090 GN=H2afx PE=1 SV=2 - [H2AX_MOUSE]	74.13	8	15	155	143	15.1334	10.7407	0.96608	1.08959	0.888517	0.981394	1.03819	1.03304	1.03303	1.03475	0.948435	0.413844
Q01320	DNA topoisomerase 2-alpha	Top2a	DNA topoisomerase 2-alpha OS=Mus musculus OX=10090 GN=Top2a PE=1 SV=2 - [TOP2A_MOUSE]	27.81	37	45	77	1528	172.682	8.60205	0.961154	0.995545	1.02709	0.994596	1.07176	1.00567	1.01166	1.0297	0.965911	0.284407
Q8R1B4	Eukaryotic translation initiation factor 3 subunit C	Eif3c	Eukaryotic translation initiation factor 3 subunit C OS=Mus musculus OX=10090 GN=Eif3c PE=1 SV=1 - [EIF3C_MOUSE]	35.24	35	35	68	911	105.465	5.78271	1.01727	1.02226	0.961512	1.00035	1.0178	1.00467	0.986647	1.00304	0.997315	0.906185
Q8BH64	EH domain-containing protein 2	Ehd2	EH domain-containing protein 2 OS=Mus musculus OX=10090 GN=Ehd2 PE=1 SV=1 - [EHD2_MOUSE]	61.33	26	30	61	543	61.1358	6.50732	1.04502	0.977132	1.00226	1.00814	0.908025	0.99896	1.06861	0.991866	1.0164	0.763634
Q501J6	Probable ATP-dependent RNA helicase DDX17	Ddx17	Probable ATP-dependent RNA helicase DDX17 OS=Mus musculus OX=10090 GN=Ddx17 PE=1 SV=1 - [DDX17_MOUSE]	48.92	24	33	67	650	72.354	8.5874	0.987335	1.05487	1.0206	1.02094	1.02348	0.951837	0.986108	0.987143	1.03423	0.3003
P29699	Alpha-2-HS-glycoprotein	Ahsg	Alpha-2-HS-glycoprotein OS=Mus musculus OX=10090 GN=Ahsg PE=1 SV=1 - [FETUA_MOUSE]	48.41	14	14	58	345	37.3017	6.50732	1.14683	1.09857	0.856353	1.03392	1.05128	1.13803	0.90444	1.03125	1.00259	0.982253
Q6P5E4	UDP-glucose:glycoprotein glucosyltransferase 1	Uggt1	UDP-glucose:glycoprotein glucosyltransferase 1 OS=Mus musculus OX=10090 GN=Uggt1 PE=1 SV=4 - [UGGG1_MOUSE]	32.56	42	42	72	1551	176.323	5.61768	1.07438	1.02981	0.983032	1.02907	0.982786	1.00957	0.975496	0.989283	1.04022	0.232894
Q8BMS1	Trifunctional enzyme subunit alpha, mitochondrial	Hadha	Trifunctional enzyme subunit alpha, mitochondrial OS=Mus musculus OX=10090 GN=Hadha PE=1 SV=1 - [ECHA_MOUSE]	38.01	26	26	51	763	82.6175	9.14404	1.05326	1.04534	0.896811	0.998472	1.03504	1.0146	0.979578	1.00974	0.988839	0.843161
Q99020	Heterogeneous nuclear ribonucleoprotein A/B	Hnrnpab	Heterogeneous nuclear ribonucleoprotein A/B OS=Mus musculus OX=10090 GN=Hnrnpab PE=1 SV=1 - [ROAA_MOUSE]	59.65	19	20	57	285	30.8123	7.91357	0.972305	1.0332	0.954738	0.986746	1.06618	1.00835	1.01946	1.03133	0.956773	0.207107
O35639	Annexin A3	Anxa3	Annexin A3 OS=Mus musculus OX=10090 GN=Anxa3 PE=1 SV=4 - [ANXA3_MOUSE]	56.97	26	28	58	323	36.3616	5.75732	1.00271	0.879469	1.05199	0.978056	0.934485	1.04404	1.01171	0.996746	0.981249	0.773639
P61161	Actin-related protein 2	Actr2	Actin-related protein 2 OS=Mus musculus OX=10090 GN=Actr2 PE=1 SV=1 - [ARP2_MOUSE]	45.69	15	16	73	394	44.7322	6.7417	1.046	0.916079	1.00812	0.990068	0.979638	0.999008	0.972575	0.98374	1.00643	0.880123
P62702	40S ribosomal protein S4, X isoform	Rps4x	40S ribosomal protein S4, X isoform OS=Mus musculus OX=10090 GN=Rps4x PE=1 SV=2 - [RS4X_MOUSE]	62.74	24	24	76	263	29.5791	10.1548	0.958086	1.05171	0.958676	0.989489	1.03196	1.02641	1.01433	1.02424	0.966076	0.332457
Q9D8E6	60S ribosomal protein L4	Rpl4	60S ribosomal protein L4 OS=Mus musculus OX=10090 GN=Rpl4 PE=1 SV=3 - [RL4_MOUSE]	65.63	37	37	81	419	47.124	11.0044	0.957882	1.09449	0.986175	1.01285	1.05541	1.00435	0.994251	1.018	0.994938	0.915705
Q8CGP7	Histone H2A type 1-K	H2ac15	Histone H2A type 1-K OS=Mus musculus OX=10090 GN=H2ac15 PE=1 SV=3 - [H2A1K_MOUSE]	68.46	1	11	172	130	14.141	11.0483	0.523336	1.34712	1.02337	0.964608	0.894534	0.901434	1.26656	1.02084	0.944914	0.844783
Q8CGP5	Histone H2A type 1-F	Hist1h2af	Histone H2A type 1-F OS=Mus musculus OX=10090 GN=Hist1h2af PE=1 SV=3 - [H2A1F_MOUSE]	69.23	1	11	168	130	14.153	11.0483	0.725058	1.0421	1.30452	1.02389	0.867137	0.790761	1.11816	0.925352	1.10649	0.639115
P62264	40S ribosomal protein S14	Rps14	40S ribosomal protein S14 OS=Mus musculus OX=10090 GN=Rps14 PE=1 SV=3 - [RS14_MOUSE]	47.02	11	11	46	151	16.2625	10.0522	0.997329	1.05296	0.88716	0.979149	1.08613	1.0264	0.989653	1.03406	0.946898	0.384214
Q07076	Annexin A7	Anxa7	Annexin A7 OS=Mus musculus OX=10090 GN=Anxa7 PE=1 SV=2 - [ANXA7_MOUSE]	42.33	21	21	53	463	49.8933	6.17627	1.00271	0.978456	1.02827	1.00315	0.990828	0.982279	0.980425	0.98451	1.01893	0.27465
Q9EQK5	Major vault protein	Mvp	Major vault protein OS=Mus musculus OX=10090 GN=Mvp PE=1 SV=4 - [MVP_MOUSE]	45.76	34	36	67	861	95.8652	5.59229	1.06316	1.07027	0.983615	1.03902	1.02261	1.00444	0.961398	0.996148	1.04303	0.26596
Q8BHN3	Neutral alpha-glucosidase AB	Ganab	Neutral alpha-glucosidase AB OS=Mus musculus OX=10090 GN=Ganab PE=1 SV=1 - [GANAB_MOUSE]	31.99	32	33	88	944	106.844	6.06201	1.00638	0.984077	1.03437	1.00827	0.965065	0.981602	0.996544	0.98107	1.02773	0.188
Q9DCD0	6-phosphogluconate dehydrogenase, decarboxylating	Pgd	6-phosphogluconate dehydrogenase, decarboxylating OS=Mus musculus OX=10090 GN=Pgd PE=1 SV=3 - [6PGD_MOUSE]	46.58	27	28	54	483	53.2131	7.2251	1.02254	1.04565	0.959255	1.00915	1.0264	1.02615	0.968878	1.00714	1.00199	0.953187
P26638	Serine--tRNA ligase, cytoplasmic	Sars	Serine--tRNA ligase, cytoplasmic OS=Mus musculus OX=10090 GN=Sars PE=1 SV=3 - [SYSC_MOUSE]	45.7	26	26	59	512	58.3517	6.30322	1.00457	0.986954	1.03699	1.00951	0.974869	0.99953	1.01069	0.99503	1.01455	0.46806
Q91X72	Hemopexin	Hpx	Hemopexin OS=Mus musculus OX=10090 GN=Hpx PE=1 SV=2 - [HEMO_MOUSE]	46.74	27	27	77	460	51.2852	7.79639	1.37452	1.25374	1.08202	1.23676	0.914636	1.12189	0.859389	0.965304	1.28121	0.0803448
Q8R1M2	Histone H2A.J	H2afj	Histone H2A.J OS=Mus musculus OX=10090 GN=H2afj PE=1 SV=1 - [H2AJ_MOUSE]	68.22	1	10	157	129	14.037	11.0483	0.914289	1.14885	0.960238	1.00779	0.865101	1.08918	0.964143	0.972808	1.03596	0.735845
P29391	Ferritin light chain 1	Ftl1	Ferritin light chain 1 OS=Mus musculus OX=10090 GN=Ftl1 PE=1 SV=2 - [FRIL1_MOUSE]	67.76	14	14	38	183	20.7895	5.99854	1.20955	1.13531	0.935261	1.09337	1.02948	1.0186	0.939641	0.995908	1.09787	0.323659
P46471	26S proteasome regulatory subunit 7	Psmc2	26S proteasome regulatory subunit 7 OS=Mus musculus OX=10090 GN=Psmc2 PE=1 SV=5 - [PRS7_MOUSE]	60.05	24	25	52	433	48.6171	5.94775	0.99756	1.06695	0.960488	1.00833	1.08867	1.02415	0.979938	1.03092	0.97809	0.637613
Q76MZ3	Serine/threonine-protein phosphatase 2A 65 kDa regulatory subunit A alpha isoform	Ppp2r1a	Serine/threonine-protein phosphatase 2A 65 kDa regulatory subunit A alpha isoform OS=Mus musculus OX=10090 GN=Ppp2r1a PE=1 SV=3 - [2AAA_MOUSE]	47.2	19	28	63	589	65.2809	5.10986	0.993871	1.00137	0.982339	0.992526	1.03053	1.00002	1.02055	1.01704	0.975901	0.0808392
P13864	DNA (cytosine-5)-methyltransferase 1	Dnmt1	DNA (cytosine-5)-methyltransferase 1 OS=Mus musculus OX=10090 GN=Dnmt1 PE=1 SV=5 - [DNMT1_MOUSE]	27.22	41	41	69	1620	183.074	7.73779	0.975221	1.02887	0.985028	0.996374	1.07258	1.02015	1.01294	1.03523	0.96247	0.195195
P47753	F-actin-capping protein subunit alpha-1	Capza1	F-actin-capping protein subunit alpha-1 OS=Mus musculus OX=10090 GN=Capza1 PE=1 SV=4 - [CAZA1_MOUSE]	59.09	14	19	44	286	32.9193	5.5542	1.01857	0.99404	1.01959	1.01073	0.965027	1.02199	0.990009	0.992343	1.01853	0.376031
Q8K2Z4	Condensin complex subunit 1	Ncapd2	Condensin complex subunit 1 OS=Mus musculus OX=10090 GN=Ncapd2 PE=1 SV=2 - [CND1_MOUSE]	21.98	29	29	52	1392	155.567	6.37939	0.957938	1.00827	0.998603	0.988271	1.04852	1.01339	1.01845	1.02678	0.962492	0.111529
P80316	T-complex protein 1 subunit epsilon	Cct5	T-complex protein 1 subunit epsilon OS=Mus musculus OX=10090 GN=Cct5 PE=1 SV=1 - [TCPE_MOUSE]	70.79	37	39	93	541	59.5859	6.02393	1.01679	1.04079	0.935448	0.997677	1.0385	1.02253	1.00614	1.02239	0.97583	0.498248
Q8CGC7	Bifunctional glutamate/proline--tRNA ligase	Eprs	Bifunctional glutamate/proline--tRNA ligase OS=Mus musculus OX=10090 GN=Eprs PE=1 SV=4 - [SYEP_MOUSE]	36.44	57	57	104	1512	169.972	7.66455	1.01463	1.04379	0.959816	1.00608	1.06875	1.00631	0.983171	1.01941	0.986922	0.726217
Q8CAQ8	MICOS complex subunit Mic60	Immt	MICOS complex subunit Mic60 OS=Mus musculus OX=10090 GN=Immt PE=1 SV=1 - [MIC60_MOUSE]	52.84	46	46	89	757	83.8482	6.60986	1.00645	0.991467	1.00179	0.999902	0.968164	1.0243	1.01376	1.00208	0.997832	0.908658
Q6NZJ6	Eukaryotic translation initiation factor 4 gamma 1	Eif4g1	Eukaryotic translation initiation factor 4 gamma 1 OS=Mus musculus OX=10090 GN=Eif4g1 PE=1 SV=1 - [IF4G1_MOUSE]	25.5	44	48	102	1600	175.967	5.40186	1.00593	0.940161	0.996799	0.980962	1.00199	1.02994	1.02137	1.01777	0.963835	0.172187
Q3TXS7	26S proteasome non-ATPase regulatory subunit 1	Psmd1	26S proteasome non-ATPase regulatory subunit 1 OS=Mus musculus OX=10090 GN=Psmd1 PE=1 SV=1 - [PSMD1_MOUSE]	37.57	29	29	53	953	105.663	5.38916	1.00373	1.06046	0.939429	1.00121	1.0935	1.01121	0.99146	1.03206	0.970107	0.546503
Q9WVA4	Transgelin-2	Tagln2	Transgelin-2 OS=Mus musculus OX=10090 GN=Tagln2 PE=1 SV=4 - [TAGL2_MOUSE]	87.94	19	19	55	199	22.3812	8.23584	0.94012	1.02159	0.990797	0.98417	1.00771	0.955556	1.02511	0.996126	0.987998	0.7247
P62196	26S proteasome regulatory subunit 8	Psmc5	26S proteasome regulatory subunit 8 OS=Mus musculus OX=10090 GN=Psmc5 PE=1 SV=1 - [PRS8_MOUSE]	61.82	22	23	49	406	45.5971	7.54736	0.970506	1.03994	0.938248	0.982897	1.02628	1.02931	0.996658	1.01741	0.966073	0.338196
P57776	Elongation factor 1-delta	Eef1d	Elongation factor 1-delta OS=Mus musculus OX=10090 GN=Eef1d PE=1 SV=3 - [EF1D_MOUSE]	66.9	20	20	51	281	31.2739	5.021	0.992702	1.05643	0.96252	1.00388	1.02608	1.01008	0.994263	1.01014	0.993807	0.840649
Q9ERK4	Exportin-2	Cse1l	Exportin-2 OS=Mus musculus OX=10090 GN=Cse1l PE=1 SV=1 - [XPO2_MOUSE]	28.22	29	29	60	971	110.384	5.77002	0.986856	0.999359	1.02946	1.00523	1.02658	0.980753	1.00054	1.00262	1.00259	0.893999
Q9JKR6	Hypoxia up-regulated protein 1	Hyou1	Hypoxia up-regulated protein 1 OS=Mus musculus OX=10090 GN=Hyou1 PE=1 SV=1 - [HYOU1_MOUSE]	34.83	32	32	68	999	111.112	5.18604	1.03147	0.998045	0.998974	1.0095	0.957922	1.01661	1.00242	0.992316	1.01731	0.455566
P43275	Histone H1.1	H1-1	Histone H1.1 OS=Mus musculus OX=10090 GN=H1-1 PE=1 SV=2 - [H11_MOUSE]	42.72	10	13	54	213	21.7719	10.9312	1.00967	1.09714	0.954745	1.02052	1.0533	1.05652	1.01172	1.04051	0.980785	0.672443
Q91V92	ATP-citrate synthase	Acly	ATP-citrate synthase OS=Mus musculus OX=10090 GN=Acly PE=1 SV=1 - [ACLY_MOUSE]	33.46	37	37	71	1091	119.651	7.44482	1.07415	0.95241	0.971263	0.999274	1.02244	0.979836	1.04109	1.01445	0.985036	0.735752
Q6PDQ2	Chromodomain-helicase-DNA-binding protein 4	Chd4	Chromodomain-helicase-DNA-binding protein 4 OS=Mus musculus OX=10090 GN=Chd4 PE=1 SV=1 - [CHD4_MOUSE]	26.89	33	45	85	1915	217.614	5.80811	1.01056	0.968098	0.970803	0.983154	0.993228	1.00415	1.0105	1.00263	0.980578	0.253805
P54775	26S proteasome regulatory subunit 6B	Psmc4	26S proteasome regulatory subunit 6B OS=Mus musculus OX=10090 GN=Psmc4 PE=1 SV=2 - [PRS6B_MOUSE]	63.16	21	22	52	418	47.3786	5.21143	1.01621	0.974889	1.01751	1.00287	0.963027	1.03181	1.03259	1.00914	0.993787	0.827595
P0C0S6	Histone H2A.Z	H2az1	Histone H2A.Z OS=Mus musculus OX=10090 GN=H2az1 PE=1 SV=2 - [H2AZ_MOUSE]	64.06	5	8	79	128	13.5446	10.5796	0.951192	1.05476	0.862558	0.956169	1.04164	1.04479	1.06291	1.04978	0.910827	0.169516
Q9D8N0	Elongation factor 1-gamma	Eef1g	Elongation factor 1-gamma OS=Mus musculus OX=10090 GN=Eef1g PE=1 SV=3 - [EF1G_MOUSE]	60.64	26	26	80	437	50.0292	6.7417	1.00547	1.07995	0.96732	1.01758	1.08642	0.991009	0.972856	1.01676	1.0008	0.987314
Q91ZW3	SWI/SNF-related matrix-associated actin-dependent regulator of chromatin subfamily A member 5	Smarca5	SWI/SNF-related matrix-associated actin-dependent regulator of chromatin subfamily A member 5 OS=Mus musculus OX=10090 GN=Smarca5 PE=1 SV=1 - [SMCA5_MOUSE]	37.96	41	42	80	1051	121.55	8.14795	0.959364	0.993106	1.0124	0.988289	0.990543	0.974426	1.01907	0.994681	0.993574	0.768206
Q64522	Histone H2A type 2-B	Hist2h2ab	Histone H2A type 2-B OS=Mus musculus OX=10090 GN=Hist2h2ab PE=1 SV=3 - [H2A2B_MOUSE]	64.62	1	7	55	130	14.0048	10.8872	0.581146	1.09038	1.14277	0.938099	0.645543	0.920121	1.49017	1.01861	0.920958	0.805784
Q99MR6	Serrate RNA effector molecule homolog	Srrt	Serrate RNA effector molecule homolog OS=Mus musculus OX=10090 GN=Srrt PE=1 SV=1 - [SRRT_MOUSE]	33.6	31	31	65	875	100.39	5.97314	1.00827	0.947246	1.04907	1.00153	0.958929	0.999395	1.07512	1.01115	0.990487	0.841567
Q3TKT4	Transcription activator BRG1	Smarca4	Transcription activator BRG1 OS=Mus musculus OX=10090 GN=Smarca4 PE=1 SV=1 - [SMCA4_MOUSE]	20.58	30	37	58	1613	181.313	8.00146	1.00017	1.06875	0.923297	0.997406	1.06587	1.01774	0.968609	1.01741	0.98034	0.71243
O08810	116 kDa U5 small nuclear ribonucleoprotein component	Eftud2	116 kDa U5 small nuclear ribonucleoprotein component OS=Mus musculus OX=10090 GN=Eftud2 PE=1 SV=1 - [U5S1_MOUSE]	33.37	24	25	50	971	109.291	4.99561	0.989202	1.00521	0.981032	0.991814	1.01715	1.02609	1.00107	1.01477	0.977377	0.0875122
Q60972	Histone-binding protein RBBP4	Rbbp4	Histone-binding protein RBBP4 OS=Mus musculus OX=10090 GN=Rbbp4 PE=1 SV=5 - [RBBP4_MOUSE]	28.71	5	12	45	425	47.6261	4.89404	0.966281	0.974011	1.01654	0.985609	0.941234	0.994565	1.0655	1.00043	0.985184	0.724786
P23953	Carboxylesterase 1C	Ces1c	Carboxylesterase 1C OS=Mus musculus OX=10090 GN=Ces1c PE=1 SV=4 - [EST1C_MOUSE]	47.11	23	23	75	554	61.017	5.05908	1.08124	0.876765	0.83566	0.931223	0.940153	1.42198	0.946266	1.1028	0.844416	0.386642
P58871	182 kDa tankyrase-1-binding protein	Tnks1bp1	182 kDa tankyrase-1-binding protein OS=Mus musculus OX=10090 GN=Tnks1bp1 PE=1 SV=2 - [TB182_MOUSE]	28.49	39	39	59	1720	181.714	4.88135	1.01446	1.02096	0.972556	1.00266	1.07406	1.00681	0.975984	1.01895	0.984013	0.644379
Q9DCV7	Keratin, type II cytoskeletal 7	Krt7	Keratin, type II cytoskeletal 7 OS=Mus musculus OX=10090 GN=Krt7 PE=1 SV=1 - [K2C7_MOUSE]	6.56	1	5	92	457	50.678	5.87158	1.85451	0.868183	1.05006	1.25759	0.976301	0.568628	1.31724	0.954056	1.31815	0.460753
P62821	Ras-related protein Rab-1A	Rab1A	Ras-related protein Rab-1A OS=Mus musculus OX=10090 GN=Rab1A PE=1 SV=3 - [RAB1A_MOUSE]	76.59	9	18	47	205	22.6634	6.21436	1.04853	1.09083	0.908098	1.01582	1.1122	1.01916	0.975943	1.03577	0.98074	0.78478
Q8BKC5	Importin-5	Ipo5	Importin-5 OS=Mus musculus OX=10090 GN=Ipo5 PE=1 SV=3 - [IPO5_MOUSE]	21.97	22	22	40	1097	123.511	4.93213	0.959081	1.03178	0.96091	0.983923	1.04582	1.00851	1.02316	1.02583	0.959145	0.185981
Q62318	Transcription intermediary factor 1-beta	Trim28	Transcription intermediary factor 1-beta OS=Mus musculus OX=10090 GN=Trim28 PE=1 SV=3 - [TIF1B_MOUSE]	26.98	27	27	66	834	88.7905	5.77002	0.995131	1.03091	0.973214	0.99975	1.0157	1.00918	1.00101	1.00863	0.991195	0.635554
P14685	26S proteasome non-ATPase regulatory subunit 3	Psmd3	26S proteasome non-ATPase regulatory subunit 3 OS=Mus musculus OX=10090 GN=Psmd3 PE=1 SV=3 - [PSMD3_MOUSE]	56.42	30	30	69	530	60.6803	8.44092	1.00766	0.963708	1.00737	0.992913	1.00484	1.0187	1.02038	1.01464	0.978588	0.231401
O08529	Calpain-2 catalytic subunit	Capn2	Calpain-2 catalytic subunit OS=Mus musculus OX=10090 GN=Capn2 PE=1 SV=4 - [CAN2_MOUSE]	44.43	27	28	56	700	79.8218	4.95752	1.00483	1.01919	0.996476	1.00683	1.04652	0.987791	0.966469	1.00026	1.00657	0.804367
P62334	26S proteasome regulatory subunit 10B	Psmc6	26S proteasome regulatory subunit 10B OS=Mus musculus OX=10090 GN=Psmc6 PE=1 SV=1 - [PRS10_MOUSE]	57.33	27	27	60	389	44.1451	7.48877	0.970642	1.04281	0.946674	0.986709	1.03013	1.03321	1.00294	1.02209	0.965384	0.309882
Q91VM5	RNA binding motif protein, X-linked-like-1	Rbmxl1	RNA binding motif protein, X-linked-like-1 OS=Mus musculus OX=10090 GN=Rbmxl1 PE=2 SV=1 - [RMXL1_MOUSE]	63.4	8	37	114	388	42.1362	9.99365	0.982997	1.02373	0.930109	0.978945	1.02498	1.02008	1.00639	1.01715	0.96244	0.239461
P06745	Glucose-6-phosphate isomerase	Gpi	Glucose-6-phosphate isomerase OS=Mus musculus OX=10090 GN=Gpi PE=1 SV=4 - [G6PI_MOUSE]	51.43	32	32	78	558	62.7272	8.1333	1.05833	1.02114	0.974061	1.01784	0.920958	0.994305	0.985234	0.966833	1.05276	0.203326
Q07113	Cation-independent mannose-6-phosphate receptor	Igf2r	Cation-independent mannose-6-phosphate receptor OS=Mus musculus OX=10090 GN=Igf2r PE=1 SV=1 - [MPRI_MOUSE]	15.42	34	34	59	2483	273.639	5.70654	0.992324	1.00391	1.02977	1.00867	1.08221	0.938321	1.00577	1.00877	0.999901	0.998258
P35564	Calnexin	Canx	Calnexin OS=Mus musculus OX=10090 GN=Canx PE=1 SV=1 - [CALX_MOUSE]	47.72	33	33	93	591	67.2357	4.64014	1.01105	0.991304	1.06083	1.02106	0.890156	0.963913	1.01905	0.957706	1.06615	0.211893
Q80UG5	Septin-9	Septin9	Septin-9 OS=Mus musculus OX=10090 GN=Septin9 PE=1 SV=1 - [SEPT9_MOUSE]	58.15	34	34	85	583	65.5339	8.89502	0.986956	1.02008	0.967116	0.991384	1.03928	0.986792	1.01925	1.01511	0.97663	0.33645
Q8JZQ9	Eukaryotic translation initiation factor 3 subunit B	Eif3b	Eukaryotic translation initiation factor 3 subunit B OS=Mus musculus OX=10090 GN=Eif3b PE=1 SV=1 - [EIF3B_MOUSE]	37.86	25	25	50	803	91.3131	5.021	0.99835	0.981267	0.987731	0.989116	1.0519	1.0171	0.993227	1.02074	0.969016	0.149347
Q7TMK9	Heterogeneous nuclear ribonucleoprotein Q	Syncrip	Heterogeneous nuclear ribonucleoprotein Q OS=Mus musculus OX=10090 GN=Syncrip PE=1 SV=2 - [HNRPQ_MOUSE]	52.17	29	29	62	623	69.5896	8.5874	0.993926	0.968695	1.03073	0.997783	0.975581	1.0043	1.02807	1.00265	0.995146	0.84636
Q61598	Rab GDP dissociation inhibitor beta	Gdi2	Rab GDP dissociation inhibitor beta OS=Mus musculus OX=10090 GN=Gdi2 PE=1 SV=1 - [GDIB_MOUSE]	64.04	26	31	66	445	50.5047	6.25244	1.03366	0.9808	1.03388	1.01611	0.960052	0.98356	1.01257	0.985393	1.03117	0.257599
Q02788	Collagen alpha-2(VI) chain	Col6a2	Collagen alpha-2(VI) chain OS=Mus musculus OX=10090 GN=Col6a2 PE=1 SV=3 - [CO6A2_MOUSE]	27.08	35	35	102	1034	110.266	6.41748	1.10805	0.948896	0.959838	1.0056	1.04602	0.929857	0.964275	0.980051	1.02607	0.700622
P21619	Lamin-B2	Lmnb2	Lamin-B2 OS=Mus musculus OX=10090 GN=Lmnb2 PE=1 SV=2 - [LMNB2_MOUSE]	43.29	26	35	73	596	67.2773	5.50342	1.01825	0.913139	1.07762	1.003	0.885234	0.998381	1.02162	0.968411	1.03572	0.617197
E9PVA8	eIF-2-alpha kinase activator GCN1	Gcn1	eIF-2-alpha kinase activator GCN1 OS=Mus musculus OX=10090 GN=Gcn1 PE=1 SV=1 - [GCN1_MOUSE]	17.3	45	45	70	2671	292.834	7.35693	0.990326	0.998673	1.02002	1.00301	1.04347	0.992568	1.00848	1.01484	0.988341	0.534758
Q60973	Histone-binding protein RBBP7	Rbbp7	Histone-binding protein RBBP7 OS=Mus musculus OX=10090 GN=Rbbp7 PE=1 SV=1 - [RBBP7_MOUSE]	35.76	8	14	55	425	47.7602	5.04639	0.947429	0.999839	0.952011	0.966426	1.00964	1.02479	0.989198	1.00788	0.958874	0.102907
P02301	Histone H3.3C	H3f3c	Histone H3.3C OS=Mus musculus OX=10090 GN=H3f3c PE=3 SV=3 - [H3C_MOUSE]	75	2	13	131	136	15.3055	11.1362	0.931809	1.09033	0.914622	0.97892	1.16991	0.856496	1.00171	1.00937	0.969833	0.789008
Q3THK3	General transcription factor IIF subunit 1	Gtf2f1	General transcription factor IIF subunit 1 OS=Mus musculus OX=10090 GN=Gtf2f1 PE=1 SV=2 - [T2FA_MOUSE]	18.11	10	10	26	508	57.2065	7.00537	0.920422	0.978803	1.01815	0.972457	0.974857	0.990578	1.0383	1.00124	0.971248	0.447331
Q99MN1	Lysine--tRNA ligase	Kars1	Lysine--tRNA ligase OS=Mus musculus OX=10090 GN=Kars1 PE=1 SV=1 - [SYK_MOUSE]	47.39	32	32	67	595	67.7965	5.93506	1.00463	1.03166	0.967573	1.00129	1.04959	1.01023	0.990091	1.01664	0.984902	0.579709
Q9QZE5	Coatomer subunit gamma-1	Copg1	Coatomer subunit gamma-1 OS=Mus musculus OX=10090 GN=Copg1 PE=1 SV=1 - [COPG1_MOUSE]	35.58	22	24	48	874	97.4504	5.35107	1.01346	0.999008	0.967759	0.99341	1.04039	1.00152	0.972806	1.00491	0.988558	0.653983
P47754	F-actin-capping protein subunit alpha-2	Capza2	F-actin-capping protein subunit alpha-2 OS=Mus musculus OX=10090 GN=Capza2 PE=1 SV=3 - [CAZA2_MOUSE]	67.83	12	17	42	286	32.9466	5.84619	0.999379	0.991999	0.971282	0.987554	1.00891	1.02438	0.964447	0.999246	0.988299	0.587228
O88685	26S proteasome regulatory subunit 6A	Psmc3	26S proteasome regulatory subunit 6A OS=Mus musculus OX=10090 GN=Psmc3 PE=1 SV=2 - [PRS6A_MOUSE]	65.61	28	28	71	442	49.5176	5.18604	0.978515	1.04516	0.940181	0.98795	1.02492	1.00771	1.00018	1.01094	0.977261	0.506348
P70202	Latexin	Lxn	Latexin OS=Mus musculus OX=10090 GN=Lxn PE=1 SV=2 - [LXN_MOUSE]	27.03	6	6	42	222	25.4756	5.74463	0.984462	1.0427	0.976023	1.00106	1.05068	1.05083	0.91242	1.00464	0.996436	0.947037
Q8BJ71	Nuclear pore complex protein Nup93	Nup93	Nuclear pore complex protein Nup93 OS=Mus musculus OX=10090 GN=Nup93 PE=1 SV=1 - [NUP93_MOUSE]	30.53	27	27	51	819	93.2225	5.71924	0.976617	0.957506	0.996555	0.976893	0.985998	1.02335	0.996663	1.002	0.974938	0.187786
P17225	Polypyrimidine tract-binding protein 1	Ptbp1	Polypyrimidine tract-binding protein 1 OS=Mus musculus OX=10090 GN=Ptbp1 PE=1 SV=2 - [PTBP1_MOUSE]	44.21	10	14	27	527	56.443	8.33838	1.02652	1.09051	0.969777	1.02893	1.01062	1.03877	0.947873	0.999089	1.02987	0.534974
Q99P72	Reticulon-4	Rtn4	Reticulon-4 OS=Mus musculus OX=10090 GN=Rtn4 PE=1 SV=2 - [RTN4_MOUSE]	25.3	19	19	60	1162	126.535	4.53857	0.987972	0.977226	1.07902	1.01474	0.930843	1.01921	1.0089	0.986316	1.02882	0.541782
Q8BSY0	Aspartyl/asparaginyl beta-hydroxylase	Asph	Aspartyl/asparaginyl beta-hydroxylase OS=Mus musculus OX=10090 GN=Asph PE=1 SV=1 - [ASPH_MOUSE]	39.27	33	33	59	741	82.991	5.08447	1.0056	1.06353	0.988198	1.01911	1.03028	0.97414	0.980508	0.994977	1.02426	0.450229
P80318	T-complex protein 1 subunit gamma	Cct3	T-complex protein 1 subunit gamma OS=Mus musculus OX=10090 GN=Cct3 PE=1 SV=1 - [TCPG_MOUSE]	55.6	35	35	78	545	60.5914	6.69775	1.00501	0.965045	1.00233	0.990797	1.01721	0.993995	1.01181	1.00767	0.983255	0.314512
Q01405	Protein transport protein Sec23A	Sec23a	Protein transport protein Sec23A OS=Mus musculus OX=10090 GN=Sec23a PE=1 SV=2 - [SC23A_MOUSE]	26.01	16	18	41	765	86.1064	7.07861	1.03021	1.01855	1.009	1.01925	1.03361	0.95917	0.981712	0.991498	1.02799	0.29181
P62270	40S ribosomal protein S18	Rps18	40S ribosomal protein S18 OS=Mus musculus OX=10090 GN=Rps18 PE=1 SV=3 - [RS18_MOUSE]	65.13	19	19	63	152	17.7079	10.9897	0.953624	0.987876	0.990191	0.97723	0.984459	1.01697	1.02727	1.00957	0.967969	0.138319
Q7TPV4	Myb-binding protein 1A	Mybbp1a	Myb-binding protein 1A OS=Mus musculus OX=10090 GN=Mybbp1a PE=1 SV=2 - [MBB1A_MOUSE]	30.95	44	44	84	1344	151.942	8.95361	0.979398	0.982253	0.993642	0.985097	1.0401	0.997575	1.03798	1.02522	0.960867	0.0505174
Q60598	Src substrate cortactin	Cttn	Src substrate cortactin OS=Mus musculus OX=10090 GN=Cttn PE=1 SV=2 - [SRC8_MOUSE]	51.65	33	33	81	546	61.2124	5.40186	0.994155	1.04727	1.01615	1.01919	1.01311	0.975773	0.994856	0.994578	1.02475	0.260698
P70168	Importin subunit beta-1	Kpnb1	Importin subunit beta-1 OS=Mus musculus OX=10090 GN=Kpnb1 PE=1 SV=2 - [IMB1_MOUSE]	35.05	28	28	66	876	97.1221	4.77979	0.997031	1.02854	0.976122	1.00056	1.047	0.999877	1.00787	1.01825	0.982633	0.448603
Q99L47	Hsc70-interacting protein	St13	Hsc70-interacting protein OS=Mus musculus OX=10090 GN=St13 PE=1 SV=1 - [F10A1_MOUSE]	32.61	13	14	45	371	41.6295	5.26221	1.02231	0.953541	1.04511	1.00699	0.965934	0.976234	0.997293	0.97982	1.02772	0.40233
Q61029	Lamina-associated polypeptide 2, isoforms beta/delta/epsilon/gamma	Tmpo	Lamina-associated polypeptide 2, isoforms beta/delta/epsilon/gamma OS=Mus musculus OX=10090 GN=Tmpo PE=1 SV=4 - [LAP2B_MOUSE]	51.33	10	22	55	452	50.3421	9.45166	0.994229	1.04082	0.967226	1.00076	1.01729	1.01781	1.03839	1.02449	0.976832	0.352663
O88456	Calpain small subunit 1	Capns1	Calpain small subunit 1 OS=Mus musculus OX=10090 GN=Capns1 PE=1 SV=1 - [CPNS1_MOUSE]	41.26	10	10	20	269	28.4449	5.63037	1.00173	0.962629	1.00231	0.988892	0.982915	1.00836	0.993928	0.995068	0.993793	0.702701
P49718	DNA replication licensing factor MCM5	Mcm5	DNA replication licensing factor MCM5 OS=Mus musculus OX=10090 GN=Mcm5 PE=1 SV=2 - [MCM5_MOUSE]	45.23	31	31	54	734	82.3541	8.29443	0.92573	1.01557	1.00841	0.983236	1.05443	0.989181	1.00314	1.01558	0.968148	0.407598
P14869	60S acidic ribosomal protein P0	Rplp0	60S acidic ribosomal protein P0 OS=Mus musculus OX=10090 GN=Rplp0 PE=1 SV=3 - [RLA0_MOUSE]	51.1	18	18	50	317	34.1948	6.25244	1.01496	1.04498	0.96105	1.007	0.995281	1.02405	1.00668	1.00867	0.99834	0.951644
P50580	Proliferation-associated protein 2G4	Pa2g4	Proliferation-associated protein 2G4 OS=Mus musculus OX=10090 GN=Pa2g4 PE=1 SV=3 - [PA2G4_MOUSE]	49.24	21	22	60	394	43.6712	6.85889	0.955748	0.931013	1.03026	0.972341	0.989574	1.00933	1.05091	1.0166	0.956461	0.273232
O35286	Pre-mRNA-splicing factor ATP-dependent RNA helicase DHX15	Dhx15	Pre-mRNA-splicing factor ATP-dependent RNA helicase DHX15 OS=Mus musculus OX=10090 GN=Dhx15 PE=1 SV=2 - [DHX15_MOUSE]	33.46	29	30	72	795	90.9492	7.45947	0.98063	1.00679	1.00424	0.99722	1.0433	0.996014	0.995826	1.01171	0.985676	0.462498
P70296	Phosphatidylethanolamine-binding protein 1	Pebp1	Phosphatidylethanolamine-binding protein 1 OS=Mus musculus OX=10090 GN=Pebp1 PE=1 SV=3 - [PEBP1_MOUSE]	82.89	12	12	26	187	20.8173	5.40186	1.01449	1.06431	0.970244	1.01635	1.02785	1.04842	1.00399	1.02675	0.989866	0.746598
P50247	Adenosylhomocysteinase	Ahcy	Adenosylhomocysteinase OS=Mus musculus OX=10090 GN=Ahcy PE=1 SV=3 - [SAHH_MOUSE]	56.94	22	24	58	432	47.6573	6.53662	0.944291	1.03122	0.952652	0.976056	1.04178	1.03466	0.987708	1.02138	0.955622	0.235249
P26040	Ezrin	Ezr	Ezrin OS=Mus musculus OX=10090 GN=Ezr PE=1 SV=3 - [EZRI_MOUSE]	52.56	26	40	93	586	69.3636	6.1001	1.04529	0.963306	1.01496	1.00785	1.00143	1.02286	1.02667	1.01699	0.991014	0.735099
Q07813	Apoptosis regulator BAX	Bax	Apoptosis regulator BAX OS=Mus musculus OX=10090 GN=Bax PE=1 SV=1 - [BAX_MOUSE]	23.96	4	4	26	192	21.3808	4.98291	0.963658	0.915403	1.09789	0.992317	0.903185	0.966602	1.01724	0.962341	1.03115	0.662882
Q6P5F9	Exportin-1	Xpo1	Exportin-1 OS=Mus musculus OX=10090 GN=Xpo1 PE=1 SV=1 - [XPO1_MOUSE]	20.07	20	20	40	1071	123.013	6.07471	0.961626	0.873588	1.0574	0.964205	1.04748	1.00331	1.03077	1.02719	0.938685	0.313071
Q61830	Macrophage mannose receptor 1	Mrc1	Macrophage mannose receptor 1 OS=Mus musculus OX=10090 GN=Mrc1 PE=1 SV=2 - [MRC1_MOUSE]	25.48	35	35	65	1456	164.874	6.82959	1.06757	0.922533	0.833198	0.941102	1.09735	1.03232	0.977782	1.03582	0.908561	0.283596
Q99L45	Eukaryotic translation initiation factor 2 subunit 2	Eif2s2	Eukaryotic translation initiation factor 2 subunit 2 OS=Mus musculus OX=10090 GN=Eif2s2 PE=1 SV=1 - [IF2B_MOUSE]	41.99	19	19	44	331	38.0682	5.79541	0.992559	0.912029	1.07642	0.993669	0.920876	0.993978	1.08083	0.99856	0.995102	0.944694
P42208	Septin-2	Septin2	Septin-2 OS=Mus musculus OX=10090 GN=Septin2 PE=1 SV=2 - [SEPT2_MOUSE]	62.88	19	20	44	361	41.4993	6.55127	1.01862	0.986472	0.956875	0.987323	0.956569	1.03516	1.01456	1.00209	0.98526	0.643077
P28653	Biglycan	Bgn	Biglycan OS=Mus musculus OX=10090 GN=Bgn PE=1 SV=1 - [PGS1_MOUSE]	43.63	18	19	49	369	41.6126	7.26904	1.21809	1.08316	0.875621	1.05896	1.03755	1.00864	0.88474	0.976978	1.08391	0.497795
O54988	STE20-like serine/threonine-protein kinase	Slk	STE20-like serine/threonine-protein kinase OS=Mus musculus OX=10090 GN=Slk PE=1 SV=2 - [SLK_MOUSE]	31.31	38	40	72	1233	141.37	5.13525	0.971852	1.03036	0.98171	0.994641	1.04745	0.996563	0.997571	1.01386	0.981043	0.479649
Q4VA53	Sister chromatid cohesion protein PDS5 homolog B	Pds5b	Sister chromatid cohesion protein PDS5 homolog B OS=Mus musculus OX=10090 GN=Pds5b PE=1 SV=1 - [PDS5B_MOUSE]	25.52	30	35	42	1446	164.315	8.49951	0.960759	1.07353	0.953068	0.995786	1.1035	0.978935	0.973654	1.0187	0.977511	0.711079
Q8VHY0	Chondroitin sulfate proteoglycan 4	Cspg4	Chondroitin sulfate proteoglycan 4 OS=Mus musculus OX=10090 GN=Cspg4 PE=1 SV=3 - [CSPG4_MOUSE]	14.31	26	26	39	2327	252.153	5.43994	1.03832	1.05365	0.998455	1.03014	0.993624	0.978621	0.991463	0.987903	1.04275	0.0689716
O55131	Septin-7	Septin7	Septin-7 OS=Mus musculus OX=10090 GN=Septin7 PE=1 SV=1 - [SEPT7_MOUSE]	53.67	34	36	76	436	50.5179	8.57275	1.00461	1.02673	0.945929	0.992422	1.07031	0.988529	0.986982	1.01527	0.977492	0.566105
P68040	Receptor of activated protein C kinase 1	Rack1	Receptor of activated protein C kinase 1 OS=Mus musculus OX=10090 GN=Rack1 PE=1 SV=3 - [RACK1_MOUSE]	74.76	23	23	54	317	35.0546	7.69385	1.01251	0.951936	1.01408	0.992842	0.97305	1.0204	1.02319	1.00555	0.987365	0.652346
P67778	Prohibitin	Phb	Prohibitin OS=Mus musculus OX=10090 GN=Phb PE=1 SV=1 - [PHB_MOUSE]	57.35	14	14	29	272	29.8019	5.75732	0.94564	1.01001	0.966954	0.974201	0.99441	1.0216	0.986909	1.00097	0.973253	0.284212
O35887	Calumenin	Calu	Calumenin OS=Mus musculus OX=10090 GN=Calu PE=1 SV=1 - [CALU_MOUSE]	59.68	24	24	81	315	37.0405	4.66553	1.00065	0.973154	0.993222	0.989008	0.894455	0.982063	1.05886	0.978458	1.01078	0.837455
P04117	Fatty acid-binding protein, adipocyte	Fabp4	Fatty acid-binding protein, adipocyte OS=Mus musculus OX=10090 GN=Fabp4 PE=1 SV=3 - [FABP4_MOUSE]	59.85	10	10	41	132	14.6405	8.39697	1.36224	0.731952	1.13025	1.07481	0.648331	0.799832	1.21014	0.886102	1.21297	0.490841
O88844	Isocitrate dehydrogenase [NADP] cytoplasmic	Idh1	Isocitrate dehydrogenase [NADP] cytoplasmic OS=Mus musculus OX=10090 GN=Idh1 PE=1 SV=2 - [IDHC_MOUSE]	55.07	20	21	49	414	46.6445	7.1665	1.05074	0.97423	0.950662	0.991877	1.01971	1.04322	0.978159	1.01369	0.978478	0.5741
P05977	Myosin light chain 1/3, skeletal muscle isoform	Myl1	Myosin light chain 1/3, skeletal muscle isoform OS=Mus musculus OX=10090 GN=Myl1 PE=1 SV=2 - [MYL1_MOUSE]	73.4	15	17	50	188	20.5814	5.03369	0.57945	1.11118	0.434036	0.708221	0.960548	1.56793	0.676737	1.06841	0.662876	0.341343
Q62376	U1 small nuclear ribonucleoprotein 70 kDa	Snrnp70	U1 small nuclear ribonucleoprotein 70 kDa OS=Mus musculus OX=10090 GN=Snrnp70 PE=1 SV=2 - [RU17_MOUSE]	47.1	19	19	49	448	51.9609	9.93506	0.981095	1.00474	1.01482	1.00022	0.95228	0.989084	1.00646	0.982607	1.01792	0.402827
O55029	Coatomer subunit beta'	Copb2	Coatomer subunit beta' OS=Mus musculus OX=10090 GN=Copb2 PE=1 SV=2 - [COPB2_MOUSE]	29.06	27	27	49	905	102.384	5.30029	1.02747	0.951673	1.0456	1.00825	0.983691	0.989278	0.996885	0.989951	1.01848	0.562636
Q6PDG5	SWI/SNF complex subunit SMARCC2	Smarcc2	SWI/SNF complex subunit SMARCC2 OS=Mus musculus OX=10090 GN=Smarcc2 PE=1 SV=2 - [SMRC2_MOUSE]	21.35	18	28	55	1213	132.522	5.59229	1.02275	0.971337	1.02373	1.00594	0.958937	0.9833	1.03065	0.990962	1.01511	0.611884
P17710	Hexokinase-1	Hk1	Hexokinase-1 OS=Mus musculus OX=10090 GN=Hk1 PE=1 SV=3 - [HXK1_MOUSE]	29.88	26	29	52	974	108.234	6.80029	1.02995	1.04095	0.983109	1.01801	1.01798	0.996661	0.951433	0.988691	1.02965	0.32984
P28665	Murinoglobulin-1	Mug1	Murinoglobulin-1 OS=Mus musculus OX=10090 GN=Mug1 PE=1 SV=3 - [MUG1_MOUSE]	31.3	26	46	83	1476	165.193	6.41748	1.1342	1.04806	0.97397	1.05208	0.959795	1.41749	0.888166	1.08848	0.966553	0.842841
Q8VDM4	26S proteasome non-ATPase regulatory subunit 2	Psmd2	26S proteasome non-ATPase regulatory subunit 2 OS=Mus musculus OX=10090 GN=Psmd2 PE=1 SV=1 - [PSMD2_MOUSE]	33.81	31	31	57	908	100.139	5.17334	1.00093	0.942234	1.00065	0.981272	0.981396	0.975875	1.03582	0.997696	0.983538	0.580232
Q64521	Glycerol-3-phosphate dehydrogenase, mitochondrial	Gpd2	Glycerol-3-phosphate dehydrogenase, mitochondrial OS=Mus musculus OX=10090 GN=Gpd2 PE=1 SV=2 - [GPDM_MOUSE]	40.72	29	30	50	727	80.9025	6.60986	0.977673	1.05986	0.999011	1.01218	1.03905	0.988856	1.00497	1.01096	1.00121	0.968137
Q99PT1	Rho GDP-dissociation inhibitor 1	Arhgdia	Rho GDP-dissociation inhibitor 1 OS=Mus musculus OX=10090 GN=Arhgdia PE=1 SV=3 - [GDIR1_MOUSE]	85.78	15	15	74	204	23.3928	5.19873	1.04054	0.929753	1.00632	0.992203	0.940869	1.02035	1.02192	0.994379	0.997811	0.961427
Q99K51	Plastin-3	Pls3	Plastin-3 OS=Mus musculus OX=10090 GN=Pls3 PE=1 SV=3 - [PLST_MOUSE]	55.4	28	33	68	630	70.6972	5.61768	0.972442	1.01711	0.943879	0.977809	1.04929	0.993813	1.00815	1.01708	0.961385	0.219841
Q9CU62	Structural maintenance of chromosomes protein 1A	Smc1a	Structural maintenance of chromosomes protein 1A OS=Mus musculus OX=10090 GN=Smc1a PE=1 SV=4 - [SMC1A_MOUSE]	41.85	63	65	92	1233	143.146	7.63525	1.00296	0.991988	0.983154	0.992701	1.00005	0.992567	1.02634	1.00632	0.986468	0.310395
Q9DBG6	Dolichyl-diphosphooligosaccharide--protein glycosyltransferase subunit 2	Rpn2	Dolichyl-diphosphooligosaccharide--protein glycosyltransferase subunit 2 OS=Mus musculus OX=10090 GN=Rpn2 PE=1 SV=1 - [RPN2_MOUSE]	31.7	18	18	34	631	69.02	5.80811	1.02908	0.937636	1.09169	1.01947	0.90866	0.991558	1.02345	0.974555	1.04608	0.469796
Q9JIX8	Apoptotic chromatin condensation inducer in the nucleus	Acin1	Apoptotic chromatin condensation inducer in the nucleus OS=Mus musculus OX=10090 GN=Acin1 PE=1 SV=3 - [ACINU_MOUSE]	21	30	31	49	1338	150.629	5.90967	1.00484	1.02728	0.956946	0.996354	1.02209	1.02374	1.01513	1.02032	0.97651	0.31561
P47963	60S ribosomal protein L13	Rpl13	60S ribosomal protein L13 OS=Mus musculus OX=10090 GN=Rpl13 PE=1 SV=3 - [RL13_MOUSE]	54.98	19	20	72	211	24.2905	11.5464	0.994846	1.00999	0.966318	0.990386	0.98141	1.0573	1.03009	1.02293	0.968185	0.272918
P68433	Histone H3.1	H3c1	Histone H3.1 OS=Mus musculus OX=10090 GN=H3c1 PE=1 SV=2 - [H31_MOUSE]	75.74	2	15	135	136	15.3945	11.1216	0.918139	1.25347	0.784203	0.98527	1.33635	1.04426	0.918156	1.09959	0.896033	0.573209
Q99LF4	RNA-splicing ligase RtcB homolog	Rtcb	RNA-splicing ligase RtcB homolog OS=Mus musculus OX=10090 GN=Rtcb PE=1 SV=1 - [RTCB_MOUSE]	55.45	25	25	50	505	55.2139	7.2251	1.00979	1.01019	0.959678	0.993219	1.03485	1.00628	0.992293	1.01114	0.982274	0.440101
Q6DFW4	Nucleolar protein 58	Nop58	Nucleolar protein 58 OS=Mus musculus OX=10090 GN=Nop58 PE=1 SV=1 - [NOP58_MOUSE]	34.14	18	18	37	536	60.3047	8.33838	0.979053	0.955745	1.07661	1.0038	0.95484	1.00374	1.04741	1.002	1.0018	0.970341
Q3UPL0	Protein transport protein Sec31A	Sec31a	Protein transport protein Sec31A OS=Mus musculus OX=10090 GN=Sec31a PE=1 SV=2 - [SC31A_MOUSE]	20.49	24	24	66	1230	133.486	6.75635	0.997124	1.08228	0.943165	1.00752	1.05743	1.01247	0.980475	1.01679	0.990882	0.850872
P30999	Catenin delta-1	Ctnnd1	Catenin delta-1 OS=Mus musculus OX=10090 GN=Ctnnd1 PE=1 SV=2 - [CTND1_MOUSE]	34.97	31	31	56	938	104.86	6.87354	0.968393	0.971773	0.999751	0.979973	0.989173	0.9864	1.00552	0.993699	0.986187	0.301881
P51125	Calpastatin	Cast	Calpastatin OS=Mus musculus OX=10090 GN=Cast PE=1 SV=2 - [ICAL_MOUSE]	55.2	39	39	75	788	84.8706	5.51611	1.0143	1.02594	1.05936	1.0332	0.951838	0.954355	1.02486	0.977018	1.0575	0.110387
P49717	DNA replication licensing factor MCM4	Mcm4	DNA replication licensing factor MCM4 OS=Mus musculus OX=10090 GN=Mcm4 PE=1 SV=1 - [MCM4_MOUSE]	31.44	35	35	62	862	96.6756	7.1958	0.997354	1.03736	0.974814	1.00318	0.988274	0.987345	1.02809	1.00124	1.00194	0.936034
Q8VH51	RNA-binding protein 39	Rbm39	RNA-binding protein 39 OS=Mus musculus OX=10090 GN=Rbm39 PE=1 SV=2 - [RBM39_MOUSE]	16.42	8	8	20	530	59.3697	10.0962	1.02168	0.957795	1.00237	0.993947	0.976126	1.04913	1.01819	1.01448	0.979758	0.509373
Q60668	Heterogeneous nuclear ribonucleoprotein D0	Hnrnpd	Heterogeneous nuclear ribonucleoprotein D0 OS=Mus musculus OX=10090 GN=Hnrnpd PE=1 SV=2 - [HNRPD_MOUSE]	44.51	21	22	62	355	38.3303	7.81104	0.95615	0.980673	0.993869	0.976897	0.947438	1.00895	1.02629	0.994226	0.98257	0.546727
Q9R1P4	Proteasome subunit alpha type-1	Psma1	Proteasome subunit alpha type-1 OS=Mus musculus OX=10090 GN=Psma1 PE=1 SV=1 - [PSA1_MOUSE]	58.94	17	17	43	263	29.5278	6.45557	1.04702	1.07138	0.914892	1.0111	1.05107	0.991654	0.984078	1.00894	1.00214	0.969449
P51885	Lumican	Lum	Lumican OS=Mus musculus OX=10090 GN=Lum PE=1 SV=2 - [LUM_MOUSE]	39.35	13	13	39	338	38.2406	6.43018	1.24124	1.05455	0.898956	1.06491	0.948562	1.0669	0.8422	0.952553	1.11796	0.396094
P70398	Probable ubiquitin carboxyl-terminal hydrolase FAF-X	Usp9x	Probable ubiquitin carboxyl-terminal hydrolase FAF-X OS=Mus musculus OX=10090 GN=Usp9x PE=1 SV=2 - [USP9X_MOUSE]	12.5	29	30	50	2559	290.526	5.87158	0.958858	0.984291	0.986475	0.976541	1.05887	0.985591	1.00222	1.01556	0.961577	0.17768
P07310	Creatine kinase M-type	Ckm	Creatine kinase M-type OS=Mus musculus OX=10090 GN=Ckm PE=1 SV=1 - [KCRM_MOUSE]	61.68	22	24	74	381	43.0178	7.06396	0.655451	1.24777	0.478865	0.794028	0.908623	1.43701	0.687626	1.01109	0.785322	0.536843
Q6ZWX6	Eukaryotic translation initiation factor 2 subunit 1	Eif2s1	Eukaryotic translation initiation factor 2 subunit 1 OS=Mus musculus OX=10090 GN=Eif2s1 PE=1 SV=3 - [IF2A_MOUSE]	69.52	23	23	52	315	36.0854	5.08447	1.00013	1.05334	1.00465	1.01937	1.02332	0.997591	1.02264	1.01452	1.00479	0.811053
Q9CWJ9	Bifunctional purine biosynthesis protein PURH	Atic	Bifunctional purine biosynthesis protein PURH OS=Mus musculus OX=10090 GN=Atic PE=1 SV=2 - [PUR9_MOUSE]	49.66	28	28	54	592	64.1771	6.75635	1.00999	0.959758	1.0426	1.00412	0.983742	0.975128	1.00487	0.987912	1.0164	0.56201
P10639	Thioredoxin	Txn	Thioredoxin OS=Mus musculus OX=10090 GN=Txn PE=1 SV=3 - [THIO_MOUSE]	49.52	7	7	34	105	11.6676	4.91943	0.932033	0.808297	1.14281	0.961048	0.905892	0.978317	1.13156	1.00526	0.956021	0.727272
Q9Z204	Heterogeneous nuclear ribonucleoproteins C1/C2	Hnrnpc	Heterogeneous nuclear ribonucleoproteins C1/C2 OS=Mus musculus OX=10090 GN=Hnrnpc PE=1 SV=1 - [HNRPC_MOUSE]	46.96	19	19	50	313	34.3639	5.04639	0.961672	0.940642	0.997935	0.96675	0.974476	0.989673	1.04672	1.00362	0.963261	0.252968
P21614	Vitamin D-binding protein	Gc	Vitamin D-binding protein OS=Mus musculus OX=10090 GN=Gc PE=1 SV=2 - [VTDB_MOUSE]	44.54	17	18	38	476	53.565	5.50342	1.24316	1.13924	0.961844	1.11475	0.949358	1.11246	0.870471	0.977431	1.14049	0.275214
Q99KK7	Dipeptidyl peptidase 3	Dpp3	Dipeptidyl peptidase 3 OS=Mus musculus OX=10090 GN=Dpp3 PE=1 SV=2 - [DPP3_MOUSE]	34.82	24	24	40	738	82.8461	5.37646	0.991225	0.995691	0.984419	0.990445	0.991546	1.0171	0.994126	1.00092	0.989531	0.297572
Q9D1G1	Ras-related protein Rab-1B	Rab1b	Ras-related protein Rab-1B OS=Mus musculus OX=10090 GN=Rab1b PE=1 SV=1 - [RAB1B_MOUSE]	85.57	7	16	46	201	22.1732	5.73193	1.03545	0.916635	1.0252	0.992427	0.92685	0.99632	0.968327	0.963833	1.02967	0.542763
Q00612	Glucose-6-phosphate 1-dehydrogenase X	G6pdx	Glucose-6-phosphate 1-dehydrogenase X OS=Mus musculus OX=10090 GN=G6pdx PE=1 SV=3 - [G6PD1_MOUSE]	44.66	27	27	55	515	59.2248	6.49365	1.08141	0.993177	0.977122	1.01723	1.00187	1.01128	0.991617	1.00159	1.01562	0.659303
Q9CQ60	6-phosphogluconolactonase	Pgls	6-phosphogluconolactonase OS=Mus musculus OX=10090 GN=Pgls PE=1 SV=1 - [6PGL_MOUSE]	68.48	14	14	29	257	27.2374	5.84619	0.955476	1.14117	0.952047	1.01623	1.08356	0.948495	1.00172	1.01126	1.00492	0.949506
O55142	60S ribosomal protein L35a	Rpl35a	60S ribosomal protein L35a OS=Mus musculus OX=10090 GN=Rpl35a PE=1 SV=2 - [RL35A_MOUSE]	63.64	13	13	66	110	12.5457	10.8872	0.94455	1.0257	1.00105	0.990434	0.996274	0.948234	1.02119	0.988566	1.00189	0.956482
O70318	Band 4.1-like protein 2	Epb41l2	Band 4.1-like protein 2 OS=Mus musculus OX=10090 GN=Epb41l2 PE=1 SV=2 - [E41L2_MOUSE]	42.71	38	40	67	988	109.873	5.42725	1.01357	0.967071	1.00254	0.994395	0.999799	0.985237	1.02893	1.00465	0.989788	0.618232
Q60716	Prolyl 4-hydroxylase subunit alpha-2	P4ha2	Prolyl 4-hydroxylase subunit alpha-2 OS=Mus musculus OX=10090 GN=P4ha2 PE=1 SV=1 - [P4HA2_MOUSE]	25.14	13	14	32	537	60.9638	5.79541	1.13673	0.969209	1.07185	1.05926	0.93641	0.944188	0.86406	0.914886	1.15781	0.0585973
Q60854	Serpin B6	Serpinb6	Serpin B6 OS=Mus musculus OX=10090 GN=Serpinb6 PE=1 SV=1 - [SPB6_MOUSE]	53.97	17	17	46	378	42.5712	5.74463	1.08993	0.990447	0.949689	1.01002	0.969336	1.07122	0.912813	0.984457	1.02597	0.702626
Q61595	Kinectin	Ktn1	Kinectin OS=Mus musculus OX=10090 GN=Ktn1 PE=1 SV=1 - [KTN1_MOUSE]	33.61	45	46	70	1327	152.498	5.85889	0.985227	1.01432	0.957319	0.98562	1.01282	1.00279	0.989764	1.00179	0.983856	0.413942
Q9Z1Z2	Serine-threonine kinase receptor-associated protein	Strap	Serine-threonine kinase receptor-associated protein OS=Mus musculus OX=10090 GN=Strap PE=1 SV=2 - [STRAP_MOUSE]	50.57	14	14	25	350	38.418	5.12256	0.960367	1.02085	0.948958	0.976726	1.05265	1.03296	0.979715	1.02177	0.955912	0.222036
P28352	DNA-(apurinic or apyrimidinic site) lyase	Apex1	DNA-(apurinic or apyrimidinic site) lyase OS=Mus musculus OX=10090 GN=Apex1 PE=1 SV=2 - [APEX1_MOUSE]	43.22	11	11	38	317	35.4681	7.91357	0.970234	0.895454	1.18755	1.01775	0.87329	0.949374	1.05276	0.958473	1.06184	0.591909
P14206	40S ribosomal protein SA	Rpsa	40S ribosomal protein SA OS=Mus musculus OX=10090 GN=Rpsa PE=1 SV=4 - [RSSA_MOUSE]	57.29	13	14	44	295	32.8174	4.86865	0.997641	1.02212	0.97081	0.996857	0.971121	1.02189	1.00844	1.00048	0.996376	0.872592
Q91VI7	Ribonuclease inhibitor	Rnh1	Ribonuclease inhibitor OS=Mus musculus OX=10090 GN=Rnh1 PE=1 SV=1 - [RINI_MOUSE]	37.5	14	14	45	456	49.7841	4.77979	0.970237	0.949409	1.03383	0.984493	0.99512	0.981547	1.03628	1.00432	0.980262	0.54815
Q9D1A2	Cytosolic non-specific dipeptidase	Cndp2	Cytosolic non-specific dipeptidase OS=Mus musculus OX=10090 GN=Cndp2 PE=1 SV=1 - [CNDP2_MOUSE]	53.47	18	18	39	475	52.7336	5.65576	1.1688	1.06243	0.960827	1.06402	0.98788	1.01978	0.969171	0.992276	1.0723	0.310481
E9PVX6	Proliferation marker protein Ki-67	Mki67	Proliferation marker protein Ki-67 OS=Mus musculus OX=10090 GN=Mki67 PE=1 SV=1 - [KI67_MOUSE]	21.15	63	63	75	3177	350.65	9.71533	0.949612	1.06347	0.975006	0.996028	1.05529	1.02587	1.00448	1.02855	0.968382	0.434959
P62245	40S ribosomal protein S15a	Rps15a	40S ribosomal protein S15a OS=Mus musculus OX=10090 GN=Rps15a PE=1 SV=2 - [RS15A_MOUSE]	51.54	10	10	38	130	14.83	10.1255	0.995955	1.02552	0.993311	1.00493	1.10552	0.983701	1.03287	1.0407	0.965629	0.386782
P48722	Heat shock 70 kDa protein 4L	Hspa4l	Heat shock 70 kDa protein 4L OS=Mus musculus OX=10090 GN=Hspa4l PE=1 SV=2 - [HS74L_MOUSE]	35.2	30	31	56	838	94.3225	5.74463	0.956063	0.995342	1.03804	0.996483	0.988906	0.969026	1.01402	0.990651	1.00589	0.839652
P16015	Carbonic anhydrase 3	Ca3	Carbonic anhydrase 3 OS=Mus musculus OX=10090 GN=Ca3 PE=1 SV=3 - [CAH3_MOUSE]	53.08	12	12	40	260	29.3476	7.37158	1.16782	0.945765	0.702667	0.93875	0.677356	1.05604	1.04384	0.925746	1.01405	0.946751
Q9CZ13	Cytochrome b-c1 complex subunit 1, mitochondrial	Uqcrc1	Cytochrome b-c1 complex subunit 1, mitochondrial OS=Mus musculus OX=10090 GN=Uqcrc1 PE=1 SV=2 - [QCR1_MOUSE]	38.54	17	18	36	480	52.8185	6.21436	0.994539	0.988538	1.03893	1.00734	0.979672	0.989044	1.01099	0.993235	1.0142	0.486254
Q9R0P3	S-formylglutathione hydrolase	Esd	S-formylglutathione hydrolase OS=Mus musculus OX=10090 GN=Esd PE=1 SV=1 - [ESTD_MOUSE]	68.09	13	13	30	282	31.2993	7.12256	0.967338	1.06841	0.948644	0.994797	1.08772	0.992037	0.950576	1.01011	0.98484	0.794747
Q8BMJ2	Leucine--tRNA ligase, cytoplasmic	Lars	Leucine--tRNA ligase, cytoplasmic OS=Mus musculus OX=10090 GN=Lars PE=1 SV=2 - [SYLC_MOUSE]	26.74	30	30	42	1178	134.106	7.04932	1.00962	0.996257	1.04093	1.0156	1.0726	1.0177	1.00435	1.03155	0.98454	0.554067
Q8BH61	Coagulation factor XIII A chain	F13a1	Coagulation factor XIII A chain OS=Mus musculus OX=10090 GN=F13a1 PE=1 SV=3 - [F13A_MOUSE]	37.43	28	28	49	732	83.1547	5.92236	1.11563	0.921595	0.911064	0.982763	0.943713	1.0629	0.928483	0.978364	1.0045	0.958223
Q8QZY1	Eukaryotic translation initiation factor 3 subunit L	Eif3l	Eukaryotic translation initiation factor 3 subunit L OS=Mus musculus OX=10090 GN=Eif3l PE=1 SV=1 - [EIF3L_MOUSE]	44.5	22	22	46	564	66.5703	6.44287	1.03673	0.986137	0.977	0.999956	0.968822	1.04007	1.01088	1.00659	0.993409	0.823085
P61222	ATP-binding cassette sub-family E member 1	Abce1	ATP-binding cassette sub-family E member 1 OS=Mus musculus OX=10090 GN=Abce1 PE=1 SV=1 - [ABCE1_MOUSE]	41.74	24	24	55	599	67.271	8.33838	0.975637	1.01645	0.948427	0.980172	1.05266	1.0127	1.02483	1.03006	0.951565	0.0962679
Q9WV02	RNA-binding motif protein, X chromosome	Rbmx	RNA-binding motif protein, X chromosome OS=Mus musculus OX=10090 GN=Rbmx PE=1 SV=1 - [RBMX_MOUSE]	55.24	3	32	84	391	42.2754	10.0522	1.06846	1.00678	1.01263	1.02929	0.92861	1.0097	1.05436	0.997557	1.03181	0.489314
P27546	Microtubule-associated protein 4	Map4	Microtubule-associated protein 4 OS=Mus musculus OX=10090 GN=Map4 PE=1 SV=3 - [MAP4_MOUSE]	41.51	39	39	59	1125	117.357	4.98291	1.03099	0.999577	1.01375	1.01477	1.01102	0.983116	0.991741	0.995292	1.01957	0.187557
P97927	Laminin subunit alpha-4	Lama4	Laminin subunit alpha-4 OS=Mus musculus OX=10090 GN=Lama4 PE=1 SV=2 - [LAMA4_MOUSE]	22.08	41	41	59	1816	201.692	6.21436	1.05497	1.03152	0.930446	1.00564	1.09053	0.952459	0.987237	1.01008	0.99561	0.941095
P26231	Catenin alpha-1	Ctnna1	Catenin alpha-1 OS=Mus musculus OX=10090 GN=Ctnna1 PE=1 SV=1 - [CTNA1_MOUSE]	37.2	29	29	47	906	100.044	6.22705	1.00724	1.02598	0.993389	1.00887	1.02981	1.00161	1.00228	1.01123	0.997663	0.867119
Q9QUM9	Proteasome subunit alpha type-6	Psma6	Proteasome subunit alpha type-6 OS=Mus musculus OX=10090 GN=Psma6 PE=1 SV=1 - [PSA6_MOUSE]	41.06	10	10	36	246	27.3548	6.75635	1.03472	0.991886	0.99319	1.0066	1.0042	0.977805	1.01046	0.997489	1.00913	0.625623
P54071	Isocitrate dehydrogenase [NADP], mitochondrial	Idh2	Isocitrate dehydrogenase [NADP], mitochondrial OS=Mus musculus OX=10090 GN=Idh2 PE=1 SV=3 - [IDHP_MOUSE]	47.79	25	26	66	452	50.8739	8.68994	0.972218	1.11198	0.965396	1.01653	1.06857	1.00665	0.984051	1.01976	0.996834	0.955225
Q08509	Epidermal growth factor receptor kinase substrate 8	Eps8	Epidermal growth factor receptor kinase substrate 8 OS=Mus musculus OX=10090 GN=Eps8 PE=1 SV=2 - [EPS8_MOUSE]	28.5	20	20	45	821	91.6802	7.6499	0.933211	1.04322	1.06629	1.01424	0.981141	0.971529	0.998483	0.983718	1.03103	0.505793
P05202	Aspartate aminotransferase, mitochondrial	Got2	Aspartate aminotransferase, mitochondrial OS=Mus musculus OX=10090 GN=Got2 PE=1 SV=1 - [AATM_MOUSE]	44.65	21	22	51	430	47.3812	8.99756	0.971184	1.01376	0.999342	0.994761	1.01916	1.0324	0.972991	1.00818	0.986686	0.57343
P82198	Transforming growth factor-beta-induced protein ig-h3	Tgfbi	Transforming growth factor-beta-induced protein ig-h3 OS=Mus musculus OX=10090 GN=Tgfbi PE=1 SV=1 - [BGH3_MOUSE]	47.73	30	30	57	683	74.5497	7.06396	1.0988	1.07313	0.951179	1.04103	1.00834	0.97151	0.958443	0.979431	1.0629	0.268006
Q8CIE6	Coatomer subunit alpha	Copa	Coatomer subunit alpha OS=Mus musculus OX=10090 GN=Copa PE=1 SV=2 - [COPA_MOUSE]	34.31	44	44	85	1224	138.344	7.6499	1.02851	1.00888	0.946734	0.99471	1.08958	0.998149	0.980293	1.02267	0.972657	0.540792
Q9WUK2	Eukaryotic translation initiation factor 4H	Eif4h	Eukaryotic translation initiation factor 4H OS=Mus musculus OX=10090 GN=Eif4h PE=1 SV=3 - [IF4H_MOUSE]	56.85	16	16	50	248	27.3244	7.2251	0.910272	1.00784	1.03024	0.982784	0.916383	0.970719	1.03737	0.974825	1.00816	0.883093
Q8CC35	Synaptopodin	Synpo	Synaptopodin OS=Mus musculus OX=10090 GN=Synpo PE=1 SV=2 - [SYNPO_MOUSE]	20.24	15	15	26	929	99.4904	9.42236	0.970084	1.03052	0.999863	1.00016	1.07738	1.00936	0.975602	1.02078	0.979793	0.583649
P25444	40S ribosomal protein S2	Rps2	40S ribosomal protein S2 OS=Mus musculus OX=10090 GN=Rps2 PE=1 SV=3 - [RS2_MOUSE]	64.51	19	19	51	293	31.2117	10.2427	0.946378	1.06504	0.948922	0.986779	1.04159	1.04317	1.03099	1.03859	0.950117	0.258062
Q921M3	Splicing factor 3B subunit 3	Sf3b3	Splicing factor 3B subunit 3 OS=Mus musculus OX=10090 GN=Sf3b3 PE=1 SV=1 - [SF3B3_MOUSE]	26.54	28	28	44	1217	135.465	5.26221	0.994911	1.00195	0.999793	0.998884	1.0501	1.01032	1.00813	1.02285	0.976572	0.157432
Q9WVA3	Mitotic checkpoint protein BUB3	Bub3	Mitotic checkpoint protein BUB3 OS=Mus musculus OX=10090 GN=Bub3 PE=1 SV=2 - [BUB3_MOUSE]	35.89	12	12	27	326	36.9311	6.84424	0.997771	1.02954	0.955665	0.994327	1.05162	1.00086	1.01242	1.02163	0.973271	0.35841
P47911	60S ribosomal protein L6	Rpl6	60S ribosomal protein L6 OS=Mus musculus OX=10090 GN=Rpl6 PE=1 SV=3 - [RL6_MOUSE]	48.31	26	26	81	296	33.4889	10.6968	0.973669	1.03015	0.984482	0.996101	1.01706	0.996259	1.04359	1.01897	0.977555	0.358665
Q8R050	Eukaryotic peptide chain release factor GTP-binding subunit ERF3A	Gspt1	Eukaryotic peptide chain release factor GTP-binding subunit ERF3A OS=Mus musculus OX=10090 GN=Gspt1 PE=1 SV=2 - [ERF3A_MOUSE]	33.49	20	20	40	636	68.5819	5.21143	1.03038	1.02794	0.945869	1.0014	1.05172	1.01796	0.996707	1.02213	0.979716	0.553071
Q64737	Trifunctional purine biosynthetic protein adenosine-3	Gart	Trifunctional purine biosynthetic protein adenosine-3 OS=Mus musculus OX=10090 GN=Gart PE=1 SV=3 - [PUR2_MOUSE]	31.88	30	30	47	1010	107.436	6.68311	1.00288	1.05477	0.956776	1.00481	1.04383	1.01616	0.999171	1.01972	0.985375	0.657138
O35841	Apoptosis inhibitor 5	Api5	Apoptosis inhibitor 5 OS=Mus musculus OX=10090 GN=Api5 PE=1 SV=2 - [API5_MOUSE]	41.87	20	20	39	504	56.7498	5.92236	1.00087	1.04736	0.955205	1.00115	1.02029	1.04409	0.971235	1.01187	0.989399	0.769295
P63323	40S ribosomal protein S12	Rps12	40S ribosomal protein S12 OS=Mus musculus OX=10090 GN=Rps12 PE=1 SV=2 - [RS12_MOUSE]	65.91	9	9	28	132	14.5156	7.23975	0.943836	1.10211	0.928157	0.991368	1.11777	0.980582	0.994043	1.0308	0.961749	0.606579
Q80X50	Ubiquitin-associated protein 2-like	Ubap2l	Ubiquitin-associated protein 2-like OS=Mus musculus OX=10090 GN=Ubap2l PE=1 SV=1 - [UBP2L_MOUSE]	17.25	17	17	32	1107	116.728	7.10791	0.971694	1.02181	0.977031	0.990178	1.01453	1.00482	1.02142	1.01359	0.976905	0.231385
P56399	Ubiquitin carboxyl-terminal hydrolase 5	Usp5	Ubiquitin carboxyl-terminal hydrolase 5 OS=Mus musculus OX=10090 GN=Usp5 PE=1 SV=1 - [UBP5_MOUSE]	39.16	23	24	47	858	95.7724	5.0083	1.007	0.990914	0.965812	0.987908	1.00683	0.989397	1.00721	1.00114	0.986778	0.377452
P97461	40S ribosomal protein S5	Rps5	40S ribosomal protein S5 OS=Mus musculus OX=10090 GN=Rps5 PE=1 SV=3 - [RS5_MOUSE]	44.12	11	12	50	204	22.875	9.71533	1.01653	1.10185	0.894243	1.00421	1.09466	1.02201	0.97072	1.02913	0.975783	0.740366
P97429	Annexin A4	Anxa4	Annexin A4 OS=Mus musculus OX=10090 GN=Anxa4 PE=1 SV=4 - [ANXA4_MOUSE]	59.56	19	20	43	319	35.8931	5.56689	1.07263	0.997554	1.0395	1.03656	0.982658	0.981356	0.967564	0.977193	1.06075	0.0559199
Q8BY87	Ubiquitin carboxyl-terminal hydrolase 47	Usp47	Ubiquitin carboxyl-terminal hydrolase 47 OS=Mus musculus OX=10090 GN=Usp47 PE=1 SV=2 - [UBP47_MOUSE]	17.51	23	23	31	1376	157.356	5.10986	1.00416	0.934077	1.01445	0.984228	1.01458	0.974009	1.02498	1.00452	0.979796	0.531335
P24547	Inosine-5'-monophosphate dehydrogenase 2	Impdh2	Inosine-5'-monophosphate dehydrogenase 2 OS=Mus musculus OX=10090 GN=Impdh2 PE=1 SV=2 - [IMDH2_MOUSE]	51.36	23	23	37	514	55.7798	7.28369	1.03133	1.01063	0.966736	1.0029	1.06086	1.06366	0.994614	1.03971	0.964593	0.280498
P62082	40S ribosomal protein S7	Rps7	40S ribosomal protein S7 OS=Mus musculus OX=10090 GN=Rps7 PE=2 SV=1 - [RS7_MOUSE]	69.59	19	19	57	194	22.1133	10.0962	0.964101	0.976691	0.973204	0.971332	0.949864	1.05742	1.0524	1.0199	0.952383	0.240314
Q60864	Stress-induced-phosphoprotein 1	Stip1	Stress-induced-phosphoprotein 1 OS=Mus musculus OX=10090 GN=Stip1 PE=1 SV=1 - [STIP1_MOUSE]	62.06	50	50	112	543	62.5424	6.80029	1.00304	1.03535	0.999374	1.01259	1.02867	0.982703	1.00294	1.00477	1.00778	0.678862
Q9R1T2	SUMO-activating enzyme subunit 1	Sae1	SUMO-activating enzyme subunit 1 OS=Mus musculus OX=10090 GN=Sae1 PE=1 SV=1 - [SAE1_MOUSE]	52.57	18	18	31	350	38.5956	5.36377	1.01316	1.01594	0.949833	0.992978	1.02097	1.00338	0.993157	1.00583	0.987219	0.606978
Q61171	Peroxiredoxin-2	Prdx2	Peroxiredoxin-2 OS=Mus musculus OX=10090 GN=Prdx2 PE=1 SV=3 - [PRDX2_MOUSE]	66.16	13	13	44	198	21.7651	5.41455	0.982124	1.00871	1.02666	1.00583	0.982775	1.00045	1.0594	1.01421	0.99174	0.767992
Q91W90	Thioredoxin domain-containing protein 5	Txndc5	Thioredoxin domain-containing protein 5 OS=Mus musculus OX=10090 GN=Txndc5 PE=1 SV=2 - [TXND5_MOUSE]	49.88	15	16	31	417	46.3859	5.78271	1.0515	1.00405	1.00534	1.0203	0.990084	0.95744	0.994649	0.980724	1.04035	0.112498
Q9D0F9	Phosphoglucomutase-1	Pgm1	Phosphoglucomutase-1 OS=Mus musculus OX=10090 GN=Pgm1 PE=1 SV=4 - [PGM1_MOUSE]	30.78	19	19	38	562	61.3796	6.56592	1.05923	0.956219	1.01478	1.01007	0.913338	0.982075	0.947707	0.947707	1.06581	0.156681
P01864	Ig gamma-2A chain C region secreted form		Ig gamma-2A chain C region secreted form OS=Mus musculus OX=10090 PE=1 SV=1 - [GCAB_MOUSE]	22.39	7	8	31	335	36.5726	8.22119	1.24458	1.15999	1.02524	1.14327	0.95075	1.18373	0.773056	0.96918	1.17963	0.266645
P16110	Galectin-3	Lgals3	Galectin-3 OS=Mus musculus OX=10090 GN=Lgals3 PE=1 SV=3 - [LEG3_MOUSE]	30.3	11	11	45	264	27.4975	8.38232	0.999432	1.1344	0.994212	1.04268	1.01193	0.967528	1.00291	0.994124	1.04885	0.367544
Q3THE2	Myosin regulatory light chain 12B	Myl12b	Myosin regulatory light chain 12B OS=Mus musculus OX=10090 GN=Myl12b PE=1 SV=2 - [ML12B_MOUSE]	48.84	6	13	55	172	19.7665	4.84326	0.946634	0.62685	1.39481	0.989432	0.704324	0.934083	1.15142	0.929942	1.06397	0.82858
P30416	Peptidyl-prolyl cis-trans isomerase FKBP4	Fkbp4	Peptidyl-prolyl cis-trans isomerase FKBP4 OS=Mus musculus OX=10090 GN=Fkbp4 PE=1 SV=5 - [FKBP4_MOUSE]	47.38	27	27	58	458	51.5399	5.71924	1.00585	0.91051	1.02481	0.980391	0.984081	1.00879	1.0173	1.00339	0.977077	0.565269
P70698	CTP synthase 1	Ctps1	CTP synthase 1 OS=Mus musculus OX=10090 GN=Ctps1 PE=1 SV=2 - [PYRG1_MOUSE]	32.15	19	22	48	591	66.6401	6.58057	0.976735	1.00817	1.00029	0.995063	1.03422	1.05942	0.990828	1.02816	0.967813	0.209397
P51859	Hepatoma-derived growth factor	Hdgf	Hepatoma-derived growth factor OS=Mus musculus OX=10090 GN=Hdgf PE=1 SV=2 - [HDGF_MOUSE]	69.2	14	16	45	237	26.2526	4.83057	0.966847	1.01411	1.01661	0.999189	0.973946	0.975618	1.02842	0.992663	1.00657	0.80016
Q61753	D-3-phosphoglycerate dehydrogenase	Phgdh	D-3-phosphoglycerate dehydrogenase OS=Mus musculus OX=10090 GN=Phgdh PE=1 SV=3 - [SERA_MOUSE]	25.89	12	12	18	533	56.5491	6.53662	0.928361	1.07332	0.950577	0.984087	1.08959	1.06678	0.971923	1.04276	0.943729	0.366732
Q78ZA7	Nucleosome assembly protein 1-like 4	Nap1l4	Nucleosome assembly protein 1-like 4 OS=Mus musculus OX=10090 GN=Nap1l4 PE=1 SV=1 - [NP1L4_MOUSE]	44	11	13	31	375	42.6529	4.66553	1.01079	1.06191	0.962771	1.01182	0.999562	0.990399	0.984955	0.991638	1.02035	0.523907
Q9ERE2	Keratin, type II cuticular Hb1	Krt81	Keratin, type II cuticular Hb1 OS=Mus musculus OX=10090 GN=Krt81 PE=2 SV=2 - [KRT81_MOUSE]	34.93	7	21	56	481	52.8285	5.75732	0.733085	1.88983	0.671573	1.09816	1.75718	0.577741	0.664742	0.999888	1.09828	0.866548
Q9JIK5	Nucleolar RNA helicase 2	Ddx21	Nucleolar RNA helicase 2 OS=Mus musculus OX=10090 GN=Ddx21 PE=1 SV=3 - [DDX21_MOUSE]	45.71	34	35	72	851	93.4932	9.11475	0.997683	1.03885	0.935472	0.990667	1.0414	1.05413	0.984153	1.02656	0.965034	0.386435
Q8BLF1	Neutral cholesterol ester hydrolase 1	Nceh1	Neutral cholesterol ester hydrolase 1 OS=Mus musculus OX=10090 GN=Nceh1 PE=1 SV=1 - [NCEH1_MOUSE]	20.34	5	5	13	408	45.7107	7.04932	0.990546	0.940971	1.17899	1.03684	1.01156	1.03896	0.961314	1.00395	1.03276	0.687445
Q6ZWN5	40S ribosomal protein S9	Rps9	40S ribosomal protein S9 OS=Mus musculus OX=10090 GN=Rps9 PE=1 SV=3 - [RS9_MOUSE]	63.92	20	20	82	194	22.5776	10.6528	1.02189	1.02729	0.925832	0.991669	1.02113	1.06694	0.978183	1.02208	0.970242	0.506626
P84099	60S ribosomal protein L19	Rpl19	60S ribosomal protein L19 OS=Mus musculus OX=10090 GN=Rpl19 PE=1 SV=1 - [RL19_MOUSE]	50	16	17	67	196	23.4512	11.4731	0.952841	1.0576	0.982924	0.997788	1.01919	1.02155	1.02982	1.02352	0.974858	0.457283
Q64514	Tripeptidyl-peptidase 2	Tpp2	Tripeptidyl-peptidase 2 OS=Mus musculus OX=10090 GN=Tpp2 PE=1 SV=3 - [TPP2_MOUSE]	25.75	31	31	50	1262	139.791	6.58057	0.978625	1.0266	0.975676	0.993634	1.07265	1.00688	1.01022	1.02992	0.96477	0.250371
Q9CZU6	Citrate synthase, mitochondrial	Cs	Citrate synthase, mitochondrial OS=Mus musculus OX=10090 GN=Cs PE=1 SV=1 - [CISY_MOUSE]	31.68	14	14	39	464	51.7034	8.57275	1.0122	1.04916	0.96416	1.00851	1.02215	1.0487	0.988159	1.01967	0.989051	0.730415
Q9CQR2	40S ribosomal protein S21	Rps21	40S ribosomal protein S21 OS=Mus musculus OX=10090 GN=Rps21 PE=1 SV=1 - [RS21_MOUSE]	87.95	10	10	52	83	9.13555	8.51416	0.982355	0.990176	0.97854	0.98369	1.02383	0.993515	1.02742	1.01492	0.969226	0.0504661
Q71LX4	Talin-2	Tln2	Talin-2 OS=Mus musculus OX=10090 GN=Tln2 PE=1 SV=3 - [TLN2_MOUSE]	10.95	11	30	54	2375	253.462	5.79541	1.09524	1.06095	0.918534	1.02491	1.06647	0.979824	0.931583	0.992626	1.03252	0.654943
Q9DC23	DnaJ homolog subfamily C member 10	Dnajc10	DnaJ homolog subfamily C member 10 OS=Mus musculus OX=10090 GN=Dnajc10 PE=1 SV=2 - [DJC10_MOUSE]	21.56	19	19	33	793	90.5251	6.96143	0.955204	0.993743	1.04779	0.998913	1.00174	0.989886	0.986196	0.992609	1.00635	0.828462
Q8BH97	Reticulocalbin-3	Rcn3	Reticulocalbin-3 OS=Mus musculus OX=10090 GN=Rcn3 PE=1 SV=1 - [RCN3_MOUSE]	48.78	16	16	37	328	37.9782	4.88135	1.06105	0.859692	1.14414	1.02163	0.795972	0.971999	1.03738	0.935117	1.09251	0.479418
P11440	Cyclin-dependent kinase 1	Cdk1	Cyclin-dependent kinase 1 OS=Mus musculus OX=10090 GN=Cdk1 PE=1 SV=3 - [CDK1_MOUSE]	65.66	18	21	41	297	34.085	8.42627	0.96016	1.02672	0.94742	0.978099	1.02439	1.04012	1.02118	1.02857	0.950935	0.116524
Q9Z1N5	Spliceosome RNA helicase Ddx39b	Ddx39b	Spliceosome RNA helicase Ddx39b OS=Mus musculus OX=10090 GN=Ddx39b PE=1 SV=1 - [DX39B_MOUSE]	37.38	10	16	29	428	49.004	5.66846	1.003	1.0279	1.00185	1.01092	1.06824	0.986556	0.973714	1.0095	1.0014	0.965546
Q9DCJ9	N-acetylneuraminate lyase	Npl	N-acetylneuraminate lyase OS=Mus musculus OX=10090 GN=Npl PE=1 SV=1 - [NPL_MOUSE]	55.94	16	16	27	320	35.1083	8.03076	0.97005	1.06864	1.0613	1.03333	0.929736	0.970488	1.02691	0.975712	1.05905	0.245916
P20918	Plasminogen	Plg	Plasminogen OS=Mus musculus OX=10090 GN=Plg PE=1 SV=3 - [PLMN_MOUSE]	29.06	22	22	37	812	90.7489	6.59521	1.03965	1.02356	0.949088	1.0041	1.04581	1.11347	0.890629	1.01663	0.987671	0.869569
Q3UZ39	Leucine-rich repeat flightless-interacting protein 1	Lrrfip1	Leucine-rich repeat flightless-interacting protein 1 OS=Mus musculus OX=10090 GN=Lrrfip1 PE=1 SV=2 - [LRRF1_MOUSE]	56.79	28	28	61	729	79.2012	4.81787	0.982058	0.983197	1.04856	1.0046	0.964133	0.967954	1.0392	0.990428	1.01431	0.688287
Q11011	Puromycin-sensitive aminopeptidase	Npepps	Puromycin-sensitive aminopeptidase OS=Mus musculus OX=10090 GN=Npepps PE=1 SV=2 - [PSA_MOUSE]	25.54	27	27	47	920	103.26	5.89697	0.975002	1.08554	0.972194	1.01091	1.02617	1.01843	0.974373	1.00632	1.00456	0.915608
Q8CI51	PDZ and LIM domain protein 5	Pdlim5	PDZ and LIM domain protein 5 OS=Mus musculus OX=10090 GN=Pdlim5 PE=1 SV=4 - [PDLI5_MOUSE]	51.27	25	25	54	591	63.2591	8.25049	1	1.07831	0.904291	0.994201	1.05994	1.00866	0.975209	1.0146	0.979893	0.734201
Q8K1M6	Dynamin-1-like protein	Dnm1l	Dynamin-1-like protein OS=Mus musculus OX=10090 GN=Dnm1l PE=1 SV=2 - [DNM1L_MOUSE]	27.36	20	20	31	742	82.6065	7.04932	0.993686	1.01489	1.00856	1.00571	1.0117	0.991692	1.00069	1.00136	1.00435	0.637192
P54276	DNA mismatch repair protein Msh6	Msh6	DNA mismatch repair protein Msh6 OS=Mus musculus OX=10090 GN=Msh6 PE=1 SV=3 - [MSH6_MOUSE]	18.26	27	27	48	1358	150.989	6.72705	0.984781	1.04044	0.93792	0.987714	1.1234	0.984557	0.961643	1.0232	0.965318	0.577366
Q9CZN7	Serine hydroxymethyltransferase, mitochondrial	Shmt2	Serine hydroxymethyltransferase, mitochondrial OS=Mus musculus OX=10090 GN=Shmt2 PE=1 SV=1 - [GLYM_MOUSE]	49.21	17	18	30	504	55.7236	8.47021	0.974276	1.09	0.979359	1.01455	1.07333	1.02969	0.999397	1.03414	0.981055	0.675263
Q9DB77	Cytochrome b-c1 complex subunit 2, mitochondrial	Uqcrc2	Cytochrome b-c1 complex subunit 2, mitochondrial OS=Mus musculus OX=10090 GN=Uqcrc2 PE=1 SV=1 - [QCR2_MOUSE]	29.8	13	14	30	453	48.205	9.24658	1.00481	1.02108	0.962299	0.996062	0.95779	0.982793	1.00078	0.980455	1.01592	0.508179
P29758	Ornithine aminotransferase, mitochondrial	Oat	Ornithine aminotransferase, mitochondrial OS=Mus musculus OX=10090 GN=Oat PE=1 SV=1 - [OAT_MOUSE]	48.97	16	17	32	439	48.3239	6.62451	1.04671	1.07163	0.979506	1.03262	1.01463	1.00085	0.955616	0.990366	1.04266	0.266952
O70475	UDP-glucose 6-dehydrogenase	Ugdh	UDP-glucose 6-dehydrogenase OS=Mus musculus OX=10090 GN=Ugdh PE=1 SV=1 - [UGDH_MOUSE]	50.71	21	21	46	493	54.7973	7.56201	1.05524	1.06002	0.996998	1.03742	1.01386	1.00685	0.984809	1.00184	1.03551	0.18221
P60335	Poly(rC)-binding protein 1	Pcbp1	Poly(rC)-binding protein 1 OS=Mus musculus OX=10090 GN=Pcbp1 PE=1 SV=1 - [PCBP1_MOUSE]	46.35	7	14	43	356	37.4739	7.09326	0.978724	1.09263	0.961103	1.01082	1.11551	0.92666	0.950606	0.997594	1.01326	0.86369
P63276	40S ribosomal protein S17	Rps17	40S ribosomal protein S17 OS=Mus musculus OX=10090 GN=Rps17 PE=1 SV=2 - [RS17_MOUSE]	65.19	12	12	47	135	15.5144	9.84717	0.961661	1.0567	1.01349	1.01062	1.00152	1.02938	1.01663	1.01584	0.994856	0.864055
Q01768	Nucleoside diphosphate kinase B	Nme2	Nucleoside diphosphate kinase B OS=Mus musculus OX=10090 GN=Nme2 PE=1 SV=1 - [NDKB_MOUSE]	84.21	11	16	79	152	17.3519	7.50342	0.975886	0.931286	1.05402	0.987063	0.969544	0.987662	1.02172	0.992976	0.994046	0.886815
Q91VD9	NADH-ubiquinone oxidoreductase 75 kDa subunit, mitochondrial	Ndufs1	NADH-ubiquinone oxidoreductase 75 kDa subunit, mitochondrial OS=Mus musculus OX=10090 GN=Ndufs1 PE=1 SV=2 - [NDUS1_MOUSE]	39.06	26	26	38	727	79.7256	5.71924	0.982812	1.0526	0.975062	1.00349	1.06067	1.00897	0.985589	1.01841	0.985351	0.676132
Q9CWK8	Sorting nexin-2	Snx2	Sorting nexin-2 OS=Mus musculus OX=10090 GN=Snx2 PE=1 SV=2 - [SNX2_MOUSE]	40.66	22	24	46	519	58.4348	5.12256	1.05855	0.964879	0.981306	1.00158	0.982903	1.04252	1.02436	1.01659	0.985229	0.680192
Q9D154	Leukocyte elastase inhibitor A	Serpinb1a	Leukocyte elastase inhibitor A OS=Mus musculus OX=10090 GN=Serpinb1a PE=1 SV=1 - [ILEUA_MOUSE]	35.09	15	15	30	379	42.5478	6.21436	1.03895	1.04554	0.896207	0.993567	0.934406	1.16627	0.947314	1.016	0.977923	0.81471
P49722	Proteasome subunit alpha type-2	Psma2	Proteasome subunit alpha type-2 OS=Mus musculus OX=10090 GN=Psma2 PE=1 SV=3 - [PSA2_MOUSE]	59.83	14	14	26	234	25.9103	7.43018	1.00766	0.972583	0.993101	0.991115	0.984082	1.04054	0.992325	1.00565	0.985547	0.514274
Q9D6Z1	Nucleolar protein 56	Nop56	Nucleolar protein 56 OS=Mus musculus OX=10090 GN=Nop56 PE=1 SV=2 - [NOP56_MOUSE]	33.97	19	19	36	580	64.4241	9.14404	0.993659	1.05202	0.999666	1.01511	1.00946	1.04973	0.980118	1.0131	1.00199	0.944983
Q9D8W5	26S proteasome non-ATPase regulatory subunit 12	Psmd12	26S proteasome non-ATPase regulatory subunit 12 OS=Mus musculus OX=10090 GN=Psmd12 PE=1 SV=4 - [PSD12_MOUSE]	49.78	22	23	48	456	52.8615	7.06396	0.989695	0.955786	1.02069	0.988725	1.00683	0.968795	1.01185	0.995824	0.992872	0.774447
P51881	ADP/ATP translocase 2	Slc25a5	ADP/ATP translocase 2 OS=Mus musculus OX=10090 GN=Slc25a5 PE=1 SV=3 - [ADT2_MOUSE]	57.05	10	21	54	298	32.9102	9.72998	0.936995	1.05753	0.959123	0.98455	1.10053	0.970148	1.03121	1.03396	0.95221	0.402559
P47962	60S ribosomal protein L5	Rpl5	60S ribosomal protein L5 OS=Mus musculus OX=10090 GN=Rpl5 PE=1 SV=3 - [RL5_MOUSE]	53.54	23	23	96	297	34.3787	9.77393	0.997393	1.05315	0.905437	0.985326	1.06827	1.05441	1.0212	1.04796	0.940232	0.238719
P56395	Cytochrome b5	Cyb5a	Cytochrome b5 OS=Mus musculus OX=10090 GN=Cyb5a PE=1 SV=2 - [CYB5_MOUSE]	61.94	10	10	20	134	15.2315	5.07178	1.06742	0.993013	1.07238	1.04427	0.87512	0.98662	1.04367	0.968468	1.07827	0.245558
P19253	60S ribosomal protein L13a	Rpl13a	60S ribosomal protein L13a OS=Mus musculus OX=10090 GN=Rpl13a PE=1 SV=4 - [RL13A_MOUSE]	52.22	18	18	46	203	23.4493	11.019	0.973506	1.05767	0.965612	0.998928	1.0341	1.05175	1.00031	1.02872	0.97104	0.418948
Q9D0I9	Arginine--tRNA ligase, cytoplasmic	Rars	Arginine--tRNA ligase, cytoplasmic OS=Mus musculus OX=10090 GN=Rars PE=1 SV=2 - [SYRC_MOUSE]	30.61	23	23	57	660	75.6251	7.54736	0.983797	1.00085	1.00854	0.99773	0.993995	1.01847	1.02097	1.01115	0.98673	0.300495
Q61543	Golgi apparatus protein 1	Glg1	Golgi apparatus protein 1 OS=Mus musculus OX=10090 GN=Glg1 PE=1 SV=1 - [GSLG1_MOUSE]	19.49	23	23	40	1175	133.646	6.84424	0.972132	0.978537	0.996618	0.982429	1.1106	0.951491	1.01491	1.02567	0.957843	0.408019
Q8BK67	Protein RCC2	Rcc2	Protein RCC2 OS=Mus musculus OX=10090 GN=Rcc2 PE=1 SV=1 - [RCC2_MOUSE]	51.73	29	29	57	520	55.9481	8.71924	0.952596	1.0997	0.95375	1.00202	1.11077	0.983679	1.01848	1.03764	0.965666	0.595379
Q9WTM5	RuvB-like 2	Ruvbl2	RuvB-like 2 OS=Mus musculus OX=10090 GN=Ruvbl2 PE=1 SV=3 - [RUVB2_MOUSE]	56.16	24	24	42	463	51.0805	5.64307	0.984305	0.995665	0.994513	0.991494	0.956887	1.01182	1.0258	0.998169	0.993313	0.770067
Q8C2Q3	RNA-binding protein 14	Rbm14	RNA-binding protein 14 OS=Mus musculus OX=10090 GN=Rbm14 PE=1 SV=1 - [RBM14_MOUSE]	32.14	24	24	55	669	69.406	9.67139	0.989667	1.03403	0.965914	0.996538	1.00674	1.00327	0.984579	0.998194	0.99834	0.941234
P53026	60S ribosomal protein L10a	Rpl10a	60S ribosomal protein L10a OS=Mus musculus OX=10090 GN=Rpl10a PE=1 SV=3 - [RL10A_MOUSE]	51.15	15	15	54	217	24.9006	9.979	0.998401	1.02831	0.933485	0.986733	1.02781	1.05353	0.994416	1.02525	0.96243	0.30547
O88990	Alpha-actinin-3	Actn3	Alpha-actinin-3 OS=Mus musculus OX=10090 GN=Actn3 PE=2 SV=1 - [ACTN3_MOUSE]	21.89	10	18	35	900	102.978	5.45264	0.784427	1.11816	0.746158	0.882914	0.817249	1.27553	0.819703	0.970827	0.909445	0.672047
Q922J3	CAP-Gly domain-containing linker protein 1	Clip1	CAP-Gly domain-containing linker protein 1 OS=Mus musculus OX=10090 GN=Clip1 PE=1 SV=1 - [CLIP1_MOUSE]	15.38	18	20	29	1391	155.718	5.23682	1.00845	0.93588	0.957597	0.967311	0.999154	1.03155	0.998819	1.00984	0.957883	0.152244
Q9Z0N1	Eukaryotic translation initiation factor 2 subunit 3, X-linked	Eif2s3x	Eukaryotic translation initiation factor 2 subunit 3, X-linked OS=Mus musculus OX=10090 GN=Eif2s3x PE=1 SV=2 - [IF2G_MOUSE]	47.03	18	18	34	472	51.0332	8.39697	0.97854	1.09363	0.945577	1.00591	1.08285	0.9895	0.984229	1.01886	0.987294	0.825895
P10649	Glutathione S-transferase Mu 1	Gstm1	Glutathione S-transferase Mu 1 OS=Mus musculus OX=10090 GN=Gstm1 PE=1 SV=2 - [GSTM1_MOUSE]	63.3	14	19	31	218	25.9531	7.94287	1.02501	1.00814	0.99756	1.01024	0.920941	1.05396	1.01124	0.995382	1.01492	0.729297
Q62418	Drebrin-like protein	Dbnl	Drebrin-like protein OS=Mus musculus OX=10090 GN=Dbnl PE=1 SV=2 - [DBNL_MOUSE]	41.51	14	14	29	436	48.6696	4.91943	1.09486	1.07413	0.953764	1.04092	1.03475	0.996721	0.966243	0.999237	1.04171	0.43632
Q3TEA8	Heterochromatin protein 1-binding protein 3	Hp1bp3	Heterochromatin protein 1-binding protein 3 OS=Mus musculus OX=10090 GN=Hp1bp3 PE=1 SV=1 - [HP1B3_MOUSE]	41.52	29	29	43	554	60.8291	9.70068	0.961723	1.05008	0.976489	0.996096	0.992052	1.01843	1.01375	1.00808	0.988114	0.695852
Q9DCW4	Electron transfer flavoprotein subunit beta	Etfb	Electron transfer flavoprotein subunit beta OS=Mus musculus OX=10090 GN=Etfb PE=1 SV=3 - [ETFB_MOUSE]	45.49	14	14	31	255	27.606	8.104	1.00433	1.02949	0.965417	0.999744	0.993565	1.01929	0.996708	1.00319	0.996568	0.873677
Q91W50	Cold shock domain-containing protein E1	Csde1	Cold shock domain-containing protein E1 OS=Mus musculus OX=10090 GN=Csde1 PE=1 SV=1 - [CSDE1_MOUSE]	31.45	26	26	42	798	88.7348	6.3667	0.989633	1.0321	0.978384	1.00004	1.0583	1.03215	1.02873	1.03973	0.961827	0.102806
Q61990	Poly(rC)-binding protein 2	Pcbp2	Poly(rC)-binding protein 2 OS=Mus musculus OX=10090 GN=Pcbp2 PE=1 SV=1 - [PCBP2_MOUSE]	46.96	5	14	44	362	38.1974	6.78564	0.964769	1.00133	1.06124	1.00911	1.01118	1.02055	0.972188	1.0013	1.0078	0.818046
P34022	Ran-specific GTPase-activating protein	Ranbp1	Ran-specific GTPase-activating protein OS=Mus musculus OX=10090 GN=Ranbp1 PE=1 SV=2 - [RANG_MOUSE]	78.33	14	15	42	203	23.5817	5.22412	0.948223	0.893523	1.12494	0.988894	0.964792	0.980783	1.09348	1.01302	0.976186	0.779931
Q6ZWR6	Nesprin-1	Syne1	Nesprin-1 OS=Mus musculus OX=10090 GN=Syne1 PE=1 SV=2 - [SYNE1_MOUSE]	6.94	56	59	74	8799	1009.29	5.59229	0.953593	0.960644	1.03276	0.982333	0.991461	1.01935	1.01632	1.00904	0.973527	0.375238
O08547	Vesicle-trafficking protein SEC22b	Sec22b	Vesicle-trafficking protein SEC22b OS=Mus musculus OX=10090 GN=Sec22b PE=1 SV=3 - [SC22B_MOUSE]	45.58	10	10	23	215	24.7248	8.51416	1.035	1.05776	0.930966	1.00791	1.05371	1.0103	0.99139	1.01847	0.989631	0.818777
Q7TMY8	E3 ubiquitin-protein ligase HUWE1	Huwe1	E3 ubiquitin-protein ligase HUWE1 OS=Mus musculus OX=10090 GN=Huwe1 PE=1 SV=5 - [HUWE1_MOUSE]	8.25	35	35	46	4377	482.332	5.22412	0.993831	0.997856	1.05348	1.01505	1.0119	0.964804	1.02009	0.998931	1.01614	0.566321
P51660	Peroxisomal multifunctional enzyme type 2	Hsd17b4	Peroxisomal multifunctional enzyme type 2 OS=Mus musculus OX=10090 GN=Hsd17b4 PE=1 SV=3 - [DHB4_MOUSE]	32.52	22	22	38	735	79.432	8.57275	1.05237	1.06153	0.910717	1.00821	1.06234	1.05044	0.983935	1.03224	0.97672	0.682441
P45377	Aldose reductase-related protein 2	Akr1b8	Aldose reductase-related protein 2 OS=Mus musculus OX=10090 GN=Akr1b8 PE=1 SV=2 - [ALD2_MOUSE]	70.25	13	20	38	316	36.0976	6.3667	0.98304	1.13872	0.941927	1.02123	1.14978	0.967762	0.958527	1.02536	0.995977	0.964216
Q99LC5	Electron transfer flavoprotein subunit alpha, mitochondrial	Etfa	Electron transfer flavoprotein subunit alpha, mitochondrial OS=Mus musculus OX=10090 GN=Etfa PE=1 SV=2 - [ETFA_MOUSE]	50.75	12	12	26	333	34.9875	8.38232	1.03234	0.953197	1.04397	1.00984	0.921291	1.01107	1.02314	0.985169	1.02504	0.596555
Q8K310	Matrin-3	Matr3	Matrin-3 OS=Mus musculus OX=10090 GN=Matr3 PE=1 SV=1 - [MATR3_MOUSE]	33.81	32	33	73	846	94.5718	6.25244	0.97798	0.940128	0.987833	0.968647	0.995943	0.990198	1.02394	1.00336	0.965402	0.124324
Q7TNC4	Putative RNA-binding protein Luc7-like 2	Luc7l2	Putative RNA-binding protein Luc7-like 2 OS=Mus musculus OX=10090 GN=Luc7l2 PE=1 SV=1 - [LC7L2_MOUSE]	32.14	11	15	36	392	46.5547	10.0962	1.05462	1.05878	0.913001	1.0088	1.01784	1.00436	1.01713	1.01311	0.995743	0.932881
P62301	40S ribosomal protein S13	Rps13	40S ribosomal protein S13 OS=Mus musculus OX=10090 GN=Rps13 PE=1 SV=2 - [RS13_MOUSE]	62.25	15	15	44	151	17.2117	10.5356	0.935667	1.02276	0.98233	0.980253	1.00082	1.02872	1.04081	1.02345	0.95779	0.195305
Q6ZQ08	CCR4-NOT transcription complex subunit 1	Cnot1	CCR4-NOT transcription complex subunit 1 OS=Mus musculus OX=10090 GN=Cnot1 PE=1 SV=2 - [CNOT1_MOUSE]	11.71	29	30	38	2375	266.637	7.10791	0.98539	0.96008	1.07568	1.00705	1.0002	0.991996	0.995686	0.99596	1.01113	0.768262
O09131	Glutathione S-transferase omega-1	Gsto1	Glutathione S-transferase omega-1 OS=Mus musculus OX=10090 GN=Gsto1 PE=1 SV=2 - [GSTO1_MOUSE]	54.58	21	21	59	240	27.4799	7.35693	0.940862	0.898623	1.07082	0.970103	0.8933	0.999245	1.0496	0.980716	0.989178	0.885744
Q62448	Eukaryotic translation initiation factor 4 gamma 2	Eif4g2	Eukaryotic translation initiation factor 4 gamma 2 OS=Mus musculus OX=10090 GN=Eif4g2 PE=1 SV=2 - [IF4G2_MOUSE]	27.48	25	25	39	906	102.041	7.13721	1.01412	1.06436	0.955016	1.01116	1.01101	0.992519	0.991764	0.998431	1.01275	0.712893
Q61553	Fascin	Fscn1	Fascin OS=Mus musculus OX=10090 GN=Fscn1 PE=1 SV=4 - [FSCN1_MOUSE]	47.46	20	20	42	493	54.4739	6.88818	0.997758	1.04249	0.946214	0.995489	1.07199	0.985261	0.979821	1.01236	0.983338	0.700546
P97314	Cysteine and glycine-rich protein 2	Csrp2	Cysteine and glycine-rich protein 2 OS=Mus musculus OX=10090 GN=Csrp2 PE=1 SV=3 - [CSRP2_MOUSE]	70.47	13	13	31	193	20.9118	8.6167	0.888111	1.00988	0.945384	0.94779	1.0895	0.976505	1.02006	1.02869	0.921358	0.168317
P70372	ELAV-like protein 1	Elavl1	ELAV-like protein 1 OS=Mus musculus OX=10090 GN=Elavl1 PE=1 SV=2 - [ELAV1_MOUSE]	46.32	14	14	35	326	36.1461	9.0415	1.03537	1.01933	0.95337	1.00269	1.05477	1.03223	1.00004	1.02901	0.974421	0.425479
P97807	Fumarate hydratase, mitochondrial	Fh	Fumarate hydratase, mitochondrial OS=Mus musculus OX=10090 GN=Fh PE=1 SV=3 - [FUMH_MOUSE]	42.21	19	19	42	507	54.3221	9.0415	0.991241	1.043	0.943224	0.992488	1.0368	1.02114	0.994171	1.01737	0.97554	0.472212
P28656	Nucleosome assembly protein 1-like 1	Nap1l1	Nucleosome assembly protein 1-like 1 OS=Mus musculus OX=10090 GN=Nap1l1 PE=1 SV=2 - [NP1L1_MOUSE]	33.76	7	10	29	391	45.3169	4.4624	0.968549	1.14798	0.923049	1.01319	1.04929	1.01913	0.995471	1.0213	0.992066	0.913919
P62192	26S proteasome regulatory subunit 4	Psmc1	26S proteasome regulatory subunit 4 OS=Mus musculus OX=10090 GN=Psmc1 PE=1 SV=1 - [PRS4_MOUSE]	63.18	27	28	47	440	49.1537	6.21436	0.985388	0.976268	1.00747	0.989708	1.0039	1.00397	1.0139	1.00726	0.982578	0.149086
P08226	Apolipoprotein E	Apoe	Apolipoprotein E OS=Mus musculus OX=10090 GN=Apoe PE=1 SV=2 - [APOE_MOUSE]	52.73	23	23	50	311	35.8444	5.68115	1.04064	0.927288	0.937766	0.968564	0.935385	1.18259	0.92915	1.01571	0.953584	0.631591
Q91WJ8	Far upstream element-binding protein 1	Fubp1	Far upstream element-binding protein 1 OS=Mus musculus OX=10090 GN=Fubp1 PE=1 SV=1 - [FUBP1_MOUSE]	42.86	21	29	59	651	68.497	7.92822	0.980992	0.990293	0.957851	0.976378	0.990765	1.03053	1.00369	1.00833	0.968313	0.102953
P06728	Apolipoprotein A-IV	Apoa4	Apolipoprotein A-IV OS=Mus musculus OX=10090 GN=Apoa4 PE=1 SV=3 - [APOA4_MOUSE]	56.2	22	23	53	395	45.001	5.46533	1.12917	1.03486	0.91351	1.02585	0.872895	1.24097	0.938894	1.01759	1.00812	0.952145
P32067	Lupus La protein homolog	Ssb	Lupus La protein homolog OS=Mus musculus OX=10090 GN=Ssb PE=1 SV=1 - [LA_MOUSE]	51.08	33	33	92	415	47.727	9.77393	0.987908	1.04181	0.964447	0.998054	0.984793	1.02032	1.02618	1.01043	0.98775	0.662413
P99026	Proteasome subunit beta type-4	Psmb4	Proteasome subunit beta type-4 OS=Mus musculus OX=10090 GN=Psmb4 PE=1 SV=1 - [PSB4_MOUSE]	40.15	8	8	14	264	29.0973	5.64307	0.996012	1.01324	0.930653	0.979969	0.994139	1.06881	0.990715	1.01789	0.962748	0.349292
O08795	Glucosidase 2 subunit beta	Prkcsh	Glucosidase 2 subunit beta OS=Mus musculus OX=10090 GN=Prkcsh PE=1 SV=1 - [GLU2B_MOUSE]	22.07	17	17	43	521	58.7558	4.4624	1.04757	1.08129	0.964972	1.03128	1.06235	0.98957	0.971729	1.00788	1.02321	0.625295
P62137	Serine/threonine-protein phosphatase PP1-alpha catalytic subunit	Ppp1ca	Serine/threonine-protein phosphatase PP1-alpha catalytic subunit OS=Mus musculus OX=10090 GN=Ppp1ca PE=1 SV=1 - [PP1A_MOUSE]	31.82	4	11	32	330	37.5158	6.32861	1.03878	1.01065	0.964366	1.0046	1.18251	1.01388	1.0186	1.07166	0.937423	0.322972
Q91VC3	Eukaryotic initiation factor 4A-III	Eif4a3	Eukaryotic initiation factor 4A-III OS=Mus musculus OX=10090 GN=Eif4a3 PE=1 SV=3 - [IF4A3_MOUSE]	50.36	18	22	41	411	46.8102	6.72705	1.03385	0.967475	0.980874	0.994067	0.939812	1.00485	0.993058	0.979241	1.01514	0.630116
P60122	RuvB-like 1	Ruvbl1	RuvB-like 1 OS=Mus musculus OX=10090 GN=Ruvbl1 PE=1 SV=1 - [RUVB1_MOUSE]	37.72	15	15	30	456	50.1823	6.41748	0.996346	1.09498	0.952965	1.01477	1.05935	1.05058	0.982782	1.0309	0.984344	0.755948
P99027	60S acidic ribosomal protein P2	Rplp2	60S acidic ribosomal protein P2 OS=Mus musculus OX=10090 GN=Rplp2 PE=1 SV=3 - [RLA2_MOUSE]	95.65	11	11	32	115	11.6438	4.53857	0.840613	0.72825	1.23104	0.933302	0.783992	0.946353	1.18421	0.971518	0.960663	0.851652
Q61699	Heat shock protein 105 kDa	Hsph1	Heat shock protein 105 kDa OS=Mus musculus OX=10090 GN=Hsph1 PE=1 SV=2 - [HS105_MOUSE]	26.46	20	22	39	858	96.3464	5.52881	1.04551	0.978209	1.03421	1.01931	1.05255	0.963061	0.985065	1.00023	1.01908	0.604789
Q91YE6	Importin-9	Ipo9	Importin-9 OS=Mus musculus OX=10090 GN=Ipo9 PE=1 SV=3 - [IPO9_MOUSE]	13.64	14	14	23	1041	115.978	4.80518	1.0225	1.00011	0.986945	1.00318	1.04243	0.986194	1.02123	1.01662	0.986786	0.52686
A2A8L1	Chromodomain-helicase-DNA-binding protein 5	Chd5	Chromodomain-helicase-DNA-binding protein 5 OS=Mus musculus OX=10090 GN=Chd5 PE=1 SV=1 - [CHD5_MOUSE]	6.73	1	13	26	1946	222.375	6.23975	1.04225	1.06225	0.948835	1.01778	1.06424	1.00642	0.972852	1.0145	1.00323	0.944203
Q8BI84	Transport and Golgi organization protein 1 homolog	Mia3	Transport and Golgi organization protein 1 homolog OS=Mus musculus OX=10090 GN=Mia3 PE=1 SV=2 - [TGO1_MOUSE]	17.72	32	32	47	1930	213.544	4.75439	1.0395	0.970899	0.99672	1.00237	1.01055	0.989425	0.996902	0.99896	1.00342	0.878399
Q9CVB6	Actin-related protein 2/3 complex subunit 2	Arpc2	Actin-related protein 2/3 complex subunit 2 OS=Mus musculus OX=10090 GN=Arpc2 PE=1 SV=3 - [ARPC2_MOUSE]	63	20	20	76	300	34.3355	7.35693	1.07968	0.981545	1.00758	1.02294	0.969765	0.978177	0.990218	0.979387	1.04446	0.219567
P63158	High mobility group protein B1	Hmgb1	High mobility group protein B1 OS=Mus musculus OX=10090 GN=Hmgb1 PE=1 SV=2 - [HMGB1_MOUSE]	66.98	19	22	90	215	24.8782	5.74463	0.979587	1.03065	0.939222	0.983153	1.07106	0.994584	1.05466	1.0401	0.945249	0.181166
Q61702	Inter-alpha-trypsin inhibitor heavy chain H1	Itih1	Inter-alpha-trypsin inhibitor heavy chain H1 OS=Mus musculus OX=10090 GN=Itih1 PE=1 SV=2 - [ITIH1_MOUSE]	18.08	16	16	32	907	101.004	6.96143	1.24746	0.966899	0.925467	1.04661	1.01545	1.14773	0.816119	0.993101	1.05388	0.7212
Q61792	LIM and SH3 domain protein 1	Lasp1	LIM and SH3 domain protein 1 OS=Mus musculus OX=10090 GN=Lasp1 PE=1 SV=1 - [LASP1_MOUSE]	47.91	16	17	36	263	29.9753	7.04932	1.04111	1.02401	0.968819	1.01131	1.00788	0.950738	0.998068	0.985561	1.02613	0.410584
P46638	Ras-related protein Rab-11B	Rab11b	Ras-related protein Rab-11B OS=Mus musculus OX=10090 GN=Rab11b PE=1 SV=3 - [RB11B_MOUSE]	63.76	3	15	30	218	24.4745	5.93506	0.804376	0.631052	1.49416	0.976528	0.694418	0.980945	1.09829	0.924552	1.05622	0.866295
P55937	Golgin subfamily A member 3	Golga3	Golgin subfamily A member 3 OS=Mus musculus OX=10090 GN=Golga3 PE=1 SV=3 - [GOGA3_MOUSE]	14.79	19	20	34	1487	167.118	5.40186	1.01799	0.891303	1.18042	1.02991	0.891191	0.979815	1.05393	0.97498	1.05634	0.597806
Q6P542	ATP-binding cassette sub-family F member 1	Abcf1	ATP-binding cassette sub-family F member 1 OS=Mus musculus OX=10090 GN=Abcf1 PE=1 SV=1 - [ABCF1_MOUSE]	24.13	19	21	36	837	94.8869	6.50732	1.04122	0.966441	1.03738	1.01502	0.982042	1.02237	1.00776	1.00406	1.01091	0.705859
P62242	40S ribosomal protein S8	Rps8	40S ribosomal protein S8 OS=Mus musculus OX=10090 GN=Rps8 PE=1 SV=2 - [RS8_MOUSE]	55.29	14	14	36	208	24.1902	10.3159	0.954001	1.01105	1.03004	0.998364	0.972401	1.02023	1.04108	1.01124	0.987271	0.695476
Q9Z0X1	Apoptosis-inducing factor 1, mitochondrial	Aifm1	Apoptosis-inducing factor 1, mitochondrial OS=Mus musculus OX=10090 GN=Aifm1 PE=1 SV=1 - [AIFM1_MOUSE]	29.08	18	18	39	612	66.7238	9.17334	0.965099	1.0191	0.948012	0.977405	0.996821	1.02979	1.01183	1.01281	0.965041	0.20557
P23198	Chromobox protein homolog 3	Cbx3	Chromobox protein homolog 3 OS=Mus musculus OX=10090 GN=Cbx3 PE=1 SV=2 - [CBX3_MOUSE]	45.9	11	12	45	183	20.8423	5.22412	0.999096	0.990269	0.966621	0.985328	1.01504	0.991577	1.08249	1.0297	0.956908	0.19975
Q9JII6	Aldo-keto reductase family 1 member A1	Akr1a1	Aldo-keto reductase family 1 member A1 OS=Mus musculus OX=10090 GN=Akr1a1 PE=1 SV=3 - [AK1A1_MOUSE]	53.23	17	18	51	325	36.5639	7.38623	1.00689	1.03639	1.03179	1.02502	1.01786	0.977966	0.973504	0.989778	1.03561	0.104159
Q91VR5	ATP-dependent RNA helicase DDX1	Ddx1	ATP-dependent RNA helicase DDX1 OS=Mus musculus OX=10090 GN=Ddx1 PE=1 SV=1 - [DDX1_MOUSE]	34.32	24	24	38	740	82.4478	7.21045	0.986387	1.02328	0.993035	1.0009	1.07951	0.968546	0.993788	1.01395	0.987132	0.731468
Q6PB66	Leucine-rich PPR motif-containing protein, mitochondrial	Lrpprc	Leucine-rich PPR motif-containing protein, mitochondrial OS=Mus musculus OX=10090 GN=Lrpprc PE=1 SV=2 - [LPPRC_MOUSE]	15.88	23	23	33	1392	156.516	6.82959	0.945518	0.911646	1.00423	0.953797	1.0248	1.04043	1.02161	1.02895	0.926965	0.0531746
P21981	Protein-glutamine gamma-glutamyltransferase 2	Tgm2	Protein-glutamine gamma-glutamyltransferase 2 OS=Mus musculus OX=10090 GN=Tgm2 PE=1 SV=4 - [TGM2_MOUSE]	26.24	18	18	34	686	77.0123	5.09717	1.22383	0.949234	0.926234	1.0331	0.93228	0.986638	0.932747	0.950555	1.08684	0.443959
Q9WTP6	Adenylate kinase 2, mitochondrial	Ak2	Adenylate kinase 2, mitochondrial OS=Mus musculus OX=10090 GN=Ak2 PE=1 SV=5 - [KAD2_MOUSE]	58.16	13	13	35	239	26.4517	7.38623	1.01674	1.01391	0.934025	0.988227	1.05486	1.01886	1.00489	1.0262	0.962994	0.286833
Q8BMA6	Signal recognition particle subunit SRP68	Srp68	Signal recognition particle subunit SRP68 OS=Mus musculus OX=10090 GN=Srp68 PE=1 SV=2 - [SRP68_MOUSE]	46.56	27	27	40	625	70.5303	8.57275	1.03246	0.99017	0.998712	1.00711	1.03368	0.997312	0.990906	1.0073	0.999816	0.992519
O08677	Kininogen-1	Kng1	Kininogen-1 OS=Mus musculus OX=10090 GN=Kng1 PE=1 SV=1 - [KNG1_MOUSE]	25.57	14	14	33	661	73.0564	6.53662	1.12847	1.10354	0.852815	1.02828	1.03214	1.16743	0.926405	1.04199	0.986837	0.908694
Q91WQ3	Tyrosine--tRNA ligase, cytoplasmic	Yars	Tyrosine--tRNA ligase, cytoplasmic OS=Mus musculus OX=10090 GN=Yars PE=1 SV=3 - [SYYC_MOUSE]	46.97	25	25	40	528	59.0681	7.00537	0.977954	1.01142	1.03914	1.0095	0.972545	0.96841	1.02444	0.988464	1.02128	0.451645
Q9D8U8	Sorting nexin-5	Snx5	Sorting nexin-5 OS=Mus musculus OX=10090 GN=Snx5 PE=1 SV=1 - [SNX5_MOUSE]	50.5	17	19	38	404	46.7681	6.62451	1.09541	1.05485	0.917056	1.02244	0.977054	1.04836	0.969301	0.998237	1.02424	0.705273
Q9DAW9	Calponin-3	Cnn3	Calponin-3 OS=Mus musculus OX=10090 GN=Cnn3 PE=1 SV=1 - [CNN3_MOUSE]	53.64	10	13	26	330	36.4058	5.71924	0.991635	1.0746	0.915269	0.993836	1.10766	0.985863	1.01619	1.03657	0.958772	0.507569
P63325	40S ribosomal protein S10	Rps10	40S ribosomal protein S10 OS=Mus musculus OX=10090 GN=Rps10 PE=1 SV=1 - [RS10_MOUSE]	63.03	17	18	90	165	18.9038	10.1548	0.98279	1.0011	0.935226	0.973039	0.994909	1.05509	1.03535	1.02845	0.946123	0.104167
Q8VE47	Ubiquitin-like modifier-activating enzyme 5	Uba5	Ubiquitin-like modifier-activating enzyme 5 OS=Mus musculus OX=10090 GN=Uba5 PE=1 SV=2 - [UBA5_MOUSE]	24.07	7	7	21	403	44.761	4.95752	0.992364	0.925885	1.09199	1.00341	0.904746	1.01069	0.969104	0.961513	1.04357	0.504943
O35685	Nuclear migration protein nudC	Nudc	Nuclear migration protein nudC OS=Mus musculus OX=10090 GN=Nudc PE=1 SV=1 - [NUDC_MOUSE]	52.11	22	24	43	332	38.3343	5.26221	0.978369	1.05534	0.995907	1.00987	1.008	1.04443	1.02389	1.02544	0.984818	0.575447
P30681	High mobility group protein B2	Hmgb2	High mobility group protein B2 OS=Mus musculus OX=10090 GN=Hmgb2 PE=1 SV=3 - [HMGB2_MOUSE]	73.81	23	28	82	210	24.1469	7.31299	0.970861	1.07844	0.938007	0.995771	1.05496	0.973875	1.01203	1.01362	0.982388	0.731188
Q02819	Nucleobindin-1	Nucb1	Nucleobindin-1 OS=Mus musculus OX=10090 GN=Nucb1 PE=1 SV=2 - [NUCB1_MOUSE]	54.47	26	26	48	459	53.3759	5.07178	1.04083	0.920767	1.06452	1.00871	0.913469	0.984839	1.05818	0.985496	1.02355	0.723075
P63085	Mitogen-activated protein kinase 1	Mapk1	Mitogen-activated protein kinase 1 OS=Mus musculus OX=10090 GN=Mapk1 PE=1 SV=3 - [MK01_MOUSE]	38.83	10	14	35	358	41.2492	6.97607	1.02116	1.05812	0.953143	1.01081	1.04955	1.01438	1.00361	1.02251	0.988553	0.74607
Q9QX47	Protein SON	Son	Protein SON OS=Mus musculus OX=10090 GN=Son PE=1 SV=2 - [SON_MOUSE]	9.74	20	20	24	2444	265.483	5.60498	0.975784	1.05443	1.03391	1.02137	1.00044	1.01262	0.985986	0.999681	1.0217	0.430742
P06837	Neuromodulin	Gap43	Neuromodulin OS=Mus musculus OX=10090 GN=Gap43 PE=1 SV=1 - [NEUM_MOUSE]	70.48	14	14	32	227	23.6183	4.729	0.896164	0.872813	1.10982	0.959599	0.896478	0.933013	1.1067	0.978729	0.980454	0.856847
P62874	Guanine nucleotide-binding protein G(I)/G(S)/G(T) subunit beta-1	Gnb1	Guanine nucleotide-binding protein G(I)/G(S)/G(T) subunit beta-1 OS=Mus musculus OX=10090 GN=Gnb1 PE=1 SV=3 - [GBB1_MOUSE]	25.59	9	10	30	340	37.353	5.99854	0.975116	0.978654	0.997059	0.98361	0.972954	1.00342	0.984634	0.987003	0.996562	0.776651
Q62159	Rho-related GTP-binding protein RhoC	Rhoc	Rho-related GTP-binding protein RhoC OS=Mus musculus OX=10090 GN=Rhoc PE=1 SV=2 - [RHOC_MOUSE]	61.66	7	14	35	193	21.9923	6.58057	1.03225	1.00506	0.905399	0.9809	1.1704	0.944012	0.949031	1.02115	0.960587	0.656907
Q9QUI0	Transforming protein RhoA	Rhoa	Transforming protein RhoA OS=Mus musculus OX=10090 GN=Rhoa PE=1 SV=1 - [RHOA_MOUSE]	62.18	8	15	42	193	21.7681	6.1001	1.0622	1.00115	0.941751	1.0017	1.00136	0.992521	0.990413	0.994766	1.00697	0.852339
Q02013	Aquaporin-1	Aqp1	Aquaporin-1 OS=Mus musculus OX=10090 GN=Aqp1 PE=1 SV=3 - [AQP1_MOUSE]	15.61	5	5	27	269	28.7752	7.43018	1.00728	1.11417	0.953216	1.02489	1.09957	0.987106	0.970941	1.01921	1.00558	0.931643
Q9ER72	Cysteine--tRNA ligase, cytoplasmic	Cars	Cysteine--tRNA ligase, cytoplasmic OS=Mus musculus OX=10090 GN=Cars PE=1 SV=2 - [SYCC_MOUSE]	21.66	18	18	33	831	94.8	6.75635	0.980439	1.00646	1.04724	1.01138	0.958472	0.990257	1.0144	0.987709	1.02397	0.402459
P10493	Nidogen-1	Nid1	Nidogen-1 OS=Mus musculus OX=10090 GN=Nid1 PE=1 SV=2 - [NID1_MOUSE]	21.53	26	27	51	1245	136.45	5.43994	1.03873	1.05509	0.93391	1.00924	1.02633	0.988093	0.968305	0.994243	1.01509	0.736682
Q6A026	Sister chromatid cohesion protein PDS5 homolog A	Pds5a	Sister chromatid cohesion protein PDS5 homolog A OS=Mus musculus OX=10090 GN=Pds5a PE=1 SV=3 - [PDS5A_MOUSE]	21.1	20	25	31	1332	150.232	7.85498	0.982043	1.02958	0.943189	0.984936	1.05762	1.00254	0.978507	1.01289	0.972401	0.460092
Q99KJ8	Dynactin subunit 2	Dctn2	Dynactin subunit 2 OS=Mus musculus OX=10090 GN=Dctn2 PE=1 SV=3 - [DCTN2_MOUSE]	42.54	16	17	24	402	44.0897	5.26221	0.993571	1.00869	0.993546	0.998603	0.965313	1.02268	1.01624	1.00141	0.997197	0.888716
Q91V61	Sideroflexin-3	Sfxn3	Sideroflexin-3 OS=Mus musculus OX=10090 GN=Sfxn3 PE=1 SV=1 - [SFXN3_MOUSE]	50.78	13	15	28	321	35.3835	9.51025	0.983557	1.06438	0.919882	0.989273	1.07733	1.03081	0.968599	1.02558	0.964599	0.526112
P99029	Peroxiredoxin-5, mitochondrial	Prdx5	Peroxiredoxin-5, mitochondrial OS=Mus musculus OX=10090 GN=Prdx5 PE=1 SV=2 - [PRDX5_MOUSE]	55.24	9	9	23	210	21.8835	8.85107	0.98794	1.12924	1.01596	1.04438	1.00535	0.915272	0.998146	0.972923	1.07344	0.241138
Q9CQC6	Basic leucine zipper and W2 domain-containing protein 1	Bzw1	Basic leucine zipper and W2 domain-containing protein 1 OS=Mus musculus OX=10090 GN=Bzw1 PE=1 SV=1 - [BZW1_MOUSE]	46.54	20	21	41	419	48.0127	5.92236	0.982863	0.97224	1.02566	0.993587	0.958727	1.0248	1.04307	1.00886	0.984856	0.64144
Q9JIF7	Coatomer subunit beta	Copb1	Coatomer subunit beta OS=Mus musculus OX=10090 GN=Copb1 PE=1 SV=1 - [COPB_MOUSE]	31.79	27	27	57	953	106.998	5.99854	1.06527	1.00087	0.973429	1.01319	1.0378	0.997164	1.00374	1.0129	1.00028	0.992859
O35226	26S proteasome non-ATPase regulatory subunit 4	Psmd4	26S proteasome non-ATPase regulatory subunit 4 OS=Mus musculus OX=10090 GN=Psmd4 PE=1 SV=1 - [PSMD4_MOUSE]	27.66	10	10	22	376	40.6782	4.79248	0.990922	0.980812	0.983962	0.985232	0.951947	1.0466	1.01956	1.00604	0.979321	0.503149
Q80X19	Collagen alpha-1(XIV) chain	Col14a1	Collagen alpha-1(XIV) chain OS=Mus musculus OX=10090 GN=Col14a1 PE=1 SV=2 - [COEA1_MOUSE]	19.76	32	32	44	1797	192.892	5.09717	1.14803	1.00263	0.939121	1.02993	0.944789	1.09124	0.848174	0.961402	1.07128	0.50594
P50396	Rab GDP dissociation inhibitor alpha	Gdi1	Rab GDP dissociation inhibitor alpha OS=Mus musculus OX=10090 GN=Gdi1 PE=1 SV=3 - [GDIA_MOUSE]	42.73	10	15	30	447	50.4891	5.08447	1.05052	0.957432	1.04598	1.01798	0.982564	0.960216	0.97594	0.972906	1.04633	0.219855
Q9Z315	U4/U6.U5 tri-snRNP-associated protein 1	Sart1	U4/U6.U5 tri-snRNP-associated protein 1 OS=Mus musculus OX=10090 GN=Sart1 PE=1 SV=1 - [SNUT1_MOUSE]	27.05	20	21	38	806	90.8304	5.8208	1.00763	0.943353	1.02347	0.991485	0.926312	1.01143	1.02804	0.988593	1.00293	0.945714
P67984	60S ribosomal protein L22	Rpl22	60S ribosomal protein L22 OS=Mus musculus OX=10090 GN=Rpl22 PE=1 SV=2 - [RL22_MOUSE]	74.22	10	12	26	128	14.7498	9.18799	0.989204	1.00872	0.941062	0.979661	1.02539	1.0245	0.977973	1.00929	0.970644	0.309626
Q8R1A4	Dedicator of cytokinesis protein 7	Dock7	Dedicator of cytokinesis protein 7 OS=Mus musculus OX=10090 GN=Dock7 PE=1 SV=3 - [DOCK7_MOUSE]	14.79	31	32	57	2130	241.286	6.7124	0.967412	0.988379	1.00832	0.988037	1.04055	0.994549	1.00812	1.01441	0.974004	0.217762
Q8BFW7	Lipoma-preferred partner homolog	Lpp	Lipoma-preferred partner homolog OS=Mus musculus OX=10090 GN=Lpp PE=1 SV=1 - [LPP_MOUSE]	23.65	10	10	22	613	65.8479	7.37158	1.02999	1.03355	0.949731	1.00443	1.0565	1.01117	0.989122	1.01893	0.985766	0.689933
P54728	UV excision repair protein RAD23 homolog B	Rad23b	UV excision repair protein RAD23 homolog B OS=Mus musculus OX=10090 GN=Rad23b PE=1 SV=2 - [RD23B_MOUSE]	26.2	11	14	32	416	43.4858	4.83057	0.9672	0.894367	1.08484	0.982136	0.909691	1.02865	1.05886	0.999065	0.983056	0.825137
Q9R190	Metastasis-associated protein MTA2	Mta2	Metastasis-associated protein MTA2 OS=Mus musculus OX=10090 GN=Mta2 PE=1 SV=1 - [MTA2_MOUSE]	38.77	25	30	52	668	74.9827	9.67139	0.999335	1.01618	1.04515	1.02022	0.993592	0.975681	1.02853	0.999268	1.02097	0.364313
Q9EQH3	Vacuolar protein sorting-associated protein 35	Vps35	Vacuolar protein sorting-associated protein 35 OS=Mus musculus OX=10090 GN=Vps35 PE=1 SV=1 - [VPS35_MOUSE]	27.01	20	20	36	796	91.6548	5.43994	1.00958	0.999746	0.987576	0.998969	1.0278	1.00735	0.969501	1.00155	0.997423	0.894212
P54227	Stathmin	Stmn1	Stathmin OS=Mus musculus OX=10090 GN=Stmn1 PE=1 SV=2 - [STMN1_MOUSE]	81.88	23	23	73	149	17.2639	5.97314	0.948244	0.959763	0.990211	0.966073	1.01366	1.01467	1.09923	1.04252	0.926673	0.0692325
O89053	Coronin-1A	Coro1a	Coronin-1A OS=Mus musculus OX=10090 GN=Coro1a PE=1 SV=5 - [COR1A_MOUSE]	42.08	22	24	44	461	50.9569	6.48096	1.19561	1.00622	0.954811	1.05221	0.927319	0.963296	0.970065	0.95356	1.10346	0.25555
Q00PI9	Heterogeneous nuclear ribonucleoprotein U-like protein 2	Hnrnpul2	Heterogeneous nuclear ribonucleoprotein U-like protein 2 OS=Mus musculus OX=10090 GN=Hnrnpul2 PE=1 SV=2 - [HNRL2_MOUSE]	34.09	28	28	49	745	84.8878	4.89404	1.02781	1.06622	0.95337	1.0158	1.01905	0.976617	0.974645	0.990104	1.02595	0.516502
P37040	NADPH--cytochrome P450 reductase	Por	NADPH--cytochrome P450 reductase OS=Mus musculus OX=10090 GN=Por PE=1 SV=2 - [NCPR_MOUSE]	32.74	25	25	64	678	76.9953	5.52881	1.05876	1.03153	1.0221	1.03746	1.03238	0.974794	1.01213	1.00643	1.03083	0.198076
Q61655	ATP-dependent RNA helicase DDX19A	Ddx19a	ATP-dependent RNA helicase DDX19A OS=Mus musculus OX=10090 GN=Ddx19a PE=1 SV=2 - [DD19A_MOUSE]	35.15	20	20	43	478	53.8988	6.66846	0.963422	0.912724	1.05852	0.978222	0.933123	0.999473	1.05324	0.99528	0.982861	0.77223
Q6P8X1	Sorting nexin-6	Snx6	Sorting nexin-6 OS=Mus musculus OX=10090 GN=Snx6 PE=1 SV=2 - [SNX6_MOUSE]	37.44	19	21	34	406	46.6198	6.16357	1.03017	0.9727	0.988823	0.99723	0.985941	1.02632	0.963826	0.99203	1.00524	0.845716
Q61147	Ceruloplasmin	Cp	Ceruloplasmin OS=Mus musculus OX=10090 GN=Cp PE=1 SV=2 - [CERU_MOUSE]	37.61	37	37	70	1061	121.074	5.84619	1.18857	1.08688	0.994257	1.0899	0.930469	1.15747	0.88564	0.991193	1.09958	0.384331
Q9DCL9	Multifunctional protein ADE2	Paics	Multifunctional protein ADE2 OS=Mus musculus OX=10090 GN=Paics PE=1 SV=4 - [PUR6_MOUSE]	43.53	22	22	37	425	46.9761	7.2251	0.959151	1.03448	0.959091	0.98424	1.0863	0.978405	0.990368	1.01836	0.966498	0.466035
Q3UHX2	28 kDa heat- and acid-stable phosphoprotein	Pdap1	28 kDa heat- and acid-stable phosphoprotein OS=Mus musculus OX=10090 GN=Pdap1 PE=1 SV=1 - [HAP28_MOUSE]	64.09	15	15	27	181	20.5925	7.38623	1.00682	0.942065	1.04812	0.999002	0.950398	1.02578	1.05013	1.00877	0.990319	0.831678
O08539	Myc box-dependent-interacting protein 1	Bin1	Myc box-dependent-interacting protein 1 OS=Mus musculus OX=10090 GN=Bin1 PE=1 SV=1 - [BIN1_MOUSE]	25.68	13	14	24	588	64.4302	5.03369	0.985472	1.08212	0.866721	0.978105	1.02764	1.06066	0.973367	1.02056	0.958402	0.562347
Q9D0J8	Parathymosin	Ptms	Parathymosin OS=Mus musculus OX=10090 GN=Ptms PE=1 SV=3 - [PTMS_MOUSE]	23.76	4	4	24	101	11.4231	4.22119	0.912713	1.07869	0.948679	0.980026	1.02883	1.01804	1.06524	1.03737	0.944718	0.3352
Q9WVK4	EH domain-containing protein 1	Ehd1	EH domain-containing protein 1 OS=Mus musculus OX=10090 GN=Ehd1 PE=1 SV=1 - [EHD1_MOUSE]	45.13	16	18	38	534	60.5646	6.82959	1.06283	1.06903	0.931877	1.02125	1.01878	1.01957	0.983306	1.00722	1.01393	0.776955
P47856	Glutamine--fructose-6-phosphate aminotransferase [isomerizing] 1	Gfpt1	Glutamine--fructose-6-phosphate aminotransferase [isomerizing] 1 OS=Mus musculus OX=10090 GN=Gfpt1 PE=1 SV=3 - [GFPT1_MOUSE]	31.99	15	19	40	697	78.4892	6.84424	0.992516	0.97517	1.0583	1.00866	0.939228	0.988639	0.982162	0.97001	1.03985	0.262854
G5E870	E3 ubiquitin-protein ligase TRIP12	Trip12	E3 ubiquitin-protein ligase TRIP12 OS=Mus musculus OX=10090 GN=Trip12 PE=1 SV=1 - [TRIPC_MOUSE]	13.88	23	24	37	2025	223.988	8.35303	0.979162	1.04348	0.993236	1.00529	1.02674	1.00217	0.98484	1.00458	1.00071	0.976878
O70194	Eukaryotic translation initiation factor 3 subunit D	Eif3d	Eukaryotic translation initiation factor 3 subunit D OS=Mus musculus OX=10090 GN=Eif3d PE=1 SV=2 - [EIF3D_MOUSE]	30.11	18	18	35	548	63.9484	6.04932	0.96907	1.08708	0.952272	1.00281	1.12566	1.0466	0.98146	1.05124	0.953928	0.461134
O70250	Phosphoglycerate mutase 2	Pgam2	Phosphoglycerate mutase 2 OS=Mus musculus OX=10090 GN=Pgam2 PE=1 SV=3 - [PGAM2_MOUSE]	32.02	6	12	41	253	28.8088	8.49951	0.720545	1.10875	0.881737	0.903677	0.996027	1.26621	0.896687	1.05297	0.858214	0.397386
P14148	60S ribosomal protein L7	Rpl7	60S ribosomal protein L7 OS=Mus musculus OX=10090 GN=Rpl7 PE=1 SV=2 - [RL7_MOUSE]	59.63	25	25	88	270	31.3998	10.8872	0.990268	1.05716	0.939594	0.995675	1.04613	1.05165	0.996448	1.03141	0.965352	0.403674
P14131	40S ribosomal protein S16	Rps16	40S ribosomal protein S16 OS=Mus musculus OX=10090 GN=Rps16 PE=1 SV=4 - [RS16_MOUSE]	73.97	16	16	45	146	16.435	10.2134	1.017	1.00257	1.00099	1.00685	0.998521	1.03139	1.03262	1.02084	0.986297	0.318028
Q9Z2U0	Proteasome subunit alpha type-7	Psma7	Proteasome subunit alpha type-7 OS=Mus musculus OX=10090 GN=Psma7 PE=1 SV=1 - [PSA7_MOUSE]	60.48	15	15	33	248	27.8376	8.45557	0.979866	1.02969	0.948874	0.986145	1.02876	0.974413	0.993211	0.998796	0.987334	0.679323
O35465	Peptidyl-prolyl cis-trans isomerase FKBP8	Fkbp8	Peptidyl-prolyl cis-trans isomerase FKBP8 OS=Mus musculus OX=10090 GN=Fkbp8 PE=1 SV=2 - [FKBP8_MOUSE]	22.64	6	6	16	402	43.5013	5.16064	0.995501	1.0039	1.05461	1.018	1.02522	0.975056	0.990982	0.997087	1.02098	0.426627
Q6PFD9	Nuclear pore complex protein Nup98-Nup96	Nup98	Nuclear pore complex protein Nup98-Nup96 OS=Mus musculus OX=10090 GN=Nup98 PE=1 SV=2 - [NUP98_MOUSE]	12.72	21	22	38	1816	197.118	6.17627	1.00219	1.04179	0.975286	1.00642	1.02073	1.02354	0.990272	1.01151	0.994969	0.828847
P97371	Proteasome activator complex subunit 1	Psme1	Proteasome activator complex subunit 1 OS=Mus musculus OX=10090 GN=Psme1 PE=1 SV=2 - [PSME1_MOUSE]	65.46	14	14	29	249	28.655	5.97314	1.12898	1.02137	1.06622	1.07219	0.877273	0.938032	1.00331	0.939537	1.14119	0.0504778
Q9EPU0	Regulator of nonsense transcripts 1	Upf1	Regulator of nonsense transcripts 1 OS=Mus musculus OX=10090 GN=Upf1 PE=1 SV=2 - [RENT1_MOUSE]	24.64	25	25	36	1124	123.889	6.60986	0.988833	1.03563	0.970091	0.998185	1.07119	1.02204	0.971603	1.02161	0.977069	0.536986
P14152	Malate dehydrogenase, cytoplasmic	Mdh1	Malate dehydrogenase, cytoplasmic OS=Mus musculus OX=10090 GN=Mdh1 PE=1 SV=3 - [MDHC_MOUSE]	38.92	16	16	40	334	36.4881	6.58057	1.02217	0.982816	0.985074	0.996688	0.948887	1.01246	1.03835	0.999899	0.996788	0.918511
Q8BP47	Asparagine--tRNA ligase, cytoplasmic	NARS1	Asparagine--tRNA ligase, cytoplasmic OS=Mus musculus OX=10090 GN=NARS1 PE=1 SV=2 - [SYNC_MOUSE]	33.63	24	25	41	559	64.238	5.85889	0.977097	1.00408	1.09234	1.02451	0.970103	0.995357	1.01475	0.993403	1.03131	0.44924
Q9CW46	Ribonucleoprotein PTB-binding 1	Raver1	Ribonucleoprotein PTB-binding 1 OS=Mus musculus OX=10090 GN=Raver1 PE=1 SV=2 - [RAVR1_MOUSE]	14.44	11	11	24	748	79.3328	8.71924	1.00865	1.00293	1.02379	1.01179	1.0287	0.997321	0.951518	0.992513	1.01942	0.453785
Q60710	Deoxynucleoside triphosphate triphosphohydrolase SAMHD1	Samhd1	Deoxynucleoside triphosphate triphosphohydrolase SAMHD1 OS=Mus musculus OX=10090 GN=Samhd1 PE=1 SV=3 - [SAMH1_MOUSE]	41.79	23	23	41	658	75.8448	7.92822	1.19167	1.03917	0.988197	1.07301	0.947755	0.946592	0.938071	0.94414	1.1365	0.102997
Q9CWZ3	RNA-binding protein 8A	Rbm8a	RNA-binding protein 8A OS=Mus musculus OX=10090 GN=Rbm8a PE=1 SV=4 - [RBM8A_MOUSE]	27.59	5	5	22	174	19.8767	5.71924	0.955637	0.985417	1.02721	0.989421	1.01627	1.00259	1.02147	1.01344	0.976295	0.326572
Q9Z1F9	SUMO-activating enzyme subunit 2	Uba2	SUMO-activating enzyme subunit 2 OS=Mus musculus OX=10090 GN=Uba2 PE=1 SV=1 - [SAE2_MOUSE]	29.47	20	20	44	638	70.5247	5.23682	0.992718	1.02055	0.986945	1.00007	1.05881	0.978301	1.03697	1.0247	0.975969	0.400222
P13439	Uridine 5'-monophosphate synthase	Umps	Uridine 5'-monophosphate synthase OS=Mus musculus OX=10090 GN=Umps PE=1 SV=3 - [UMPS_MOUSE]	48.23	23	23	36	481	52.2593	6.60986	0.968358	1.04963	0.986989	1.00166	1.04746	1.01014	1.00947	1.02236	0.979755	0.495045
Q6IMF0	Keratin, type II cuticular 87	Krt87	Keratin, type II cuticular 87 OS=Mus musculus OX=10090 GN=Krt87 PE=2 SV=2 - [KRT87_MOUSE]	29.9	4	18	51	495	54.5935	6.06201	0.775611	1.62573	0.684513	1.02862	1.54476	0.652484	0.652911	0.950052	1.08269	0.861433
O35129	Prohibitin-2	Phb2	Prohibitin-2 OS=Mus musculus OX=10090 GN=Phb2 PE=1 SV=1 - [PHB2_MOUSE]	70.9	23	23	39	299	33.2759	9.83252	0.951439	1.01048	0.973251	0.97839	0.968398	1.07068	1.03112	1.0234	0.956021	0.260928
Q569Z6	Thyroid hormone receptor-associated protein 3	Thrap3	Thyroid hormone receptor-associated protein 3 OS=Mus musculus OX=10090 GN=Thrap3 PE=1 SV=1 - [TR150_MOUSE]	29.76	33	35	72	951	108.114	10.1694	1.02562	0.997069	0.982906	1.00187	0.999597	1.0011	1.04753	1.01608	0.986015	0.519256
Q9QZD9	Eukaryotic translation initiation factor 3 subunit I	Eif3i	Eukaryotic translation initiation factor 3 subunit I OS=Mus musculus OX=10090 GN=Eif3i PE=1 SV=1 - [EIF3I_MOUSE]	24.31	8	8	20	325	36.4376	5.64307	1.00764	0.995719	0.943658	0.982338	1.04397	1.03944	0.971055	1.01815	0.964824	0.308103
Q61335	B-cell receptor-associated protein 31	Bcap31	B-cell receptor-associated protein 31 OS=Mus musculus OX=10090 GN=Bcap31 PE=1 SV=4 - [BAP31_MOUSE]	42.86	19	19	54	245	27.939	8.70459	1.00501	0.985758	1.06651	1.01909	0.983307	0.981153	1.02616	0.996872	1.02229	0.478015
Q4VAA2	Protein CDV3	Cdv3	Protein CDV3 OS=Mus musculus OX=10090 GN=Cdv3 PE=1 SV=2 - [CDV3_MOUSE]	43.06	12	12	23	281	29.7113	6.1001	0.950588	0.993371	0.997051	0.980337	0.972002	1.03178	1.03167	1.01182	0.968886	0.274334
Q8R550	SH3 domain-containing kinase-binding protein 1	Sh3kbp1	SH3 domain-containing kinase-binding protein 1 OS=Mus musculus OX=10090 GN=Sh3kbp1 PE=1 SV=1 - [SH3K1_MOUSE]	25.25	14	14	19	709	78.1223	7.54736	0.993897	0.995828	1.0173	1.00234	0.986301	0.963888	1.00672	0.985637	1.01695	0.312481
Q61035	Histidine--tRNA ligase, cytoplasmic	Hars	Histidine--tRNA ligase, cytoplasmic OS=Mus musculus OX=10090 GN=Hars PE=1 SV=2 - [SYHC_MOUSE]	31.63	23	26	40	509	57.3961	5.99854	1.00624	0.978813	1.0555	1.01352	0.987303	1.00695	1.03029	1.00818	1.00529	0.845399
Q99K41	EMILIN-1	Emilin1	EMILIN-1 OS=Mus musculus OX=10090 GN=Emilin1 PE=1 SV=1 - [EMIL1_MOUSE]	21.83	19	20	31	1017	107.518	5.30029	1.03362	0.943057	1.01745	0.998043	1.01623	0.942846	0.967658	0.975579	1.02303	0.558541
P43247	DNA mismatch repair protein Msh2	Msh2	DNA mismatch repair protein Msh2 OS=Mus musculus OX=10090 GN=Msh2 PE=1 SV=1 - [MSH2_MOUSE]	23.64	22	22	30	935	104.085	5.96045	0.981268	0.932906	1.03224	0.98214	0.977669	0.964091	0.998418	0.980059	1.00212	0.94867
Q9EQP2	EH domain-containing protein 4	Ehd4	EH domain-containing protein 4 OS=Mus musculus OX=10090 GN=Ehd4 PE=1 SV=1 - [EHD4_MOUSE]	43.62	19	22	37	541	61.4415	6.75635	1.05518	1.06439	0.970219	1.02993	0.978971	0.995138	1.00203	0.992047	1.03819	0.285336
Q99JI4	26S proteasome non-ATPase regulatory subunit 6	Psmd6	26S proteasome non-ATPase regulatory subunit 6 OS=Mus musculus OX=10090 GN=Psmd6 PE=1 SV=1 - [PSMD6_MOUSE]	40.87	22	22	41	389	45.5072	5.51611	0.967066	0.87324	1.08163	0.973978	0.913819	0.976588	1.07047	0.986958	0.986848	0.871868
Q60930	Voltage-dependent anion-selective channel protein 2	Vdac2	Voltage-dependent anion-selective channel protein 2 OS=Mus musculus OX=10090 GN=Vdac2 PE=1 SV=2 - [VDAC2_MOUSE]	49.15	11	12	24	295	31.7126	7.48877	0.99978	1.06084	0.989317	1.01665	1.06634	1.02792	0.987167	1.02714	0.989779	0.758852
Q9D0R2	Threonine--tRNA ligase 1, cytoplasmic	Tars1	Threonine--tRNA ligase 1, cytoplasmic OS=Mus musculus OX=10090 GN=Tars1 PE=1 SV=2 - [SYTC_MOUSE]	31.44	22	24	52	722	83.3029	7.35693	0.98432	0.946387	1.04505	0.991918	0.98323	0.978551	1.02268	0.994819	0.997084	0.932043
P62492	Ras-related protein Rab-11A	Rab11a	Ras-related protein Rab-11A OS=Mus musculus OX=10090 GN=Rab11a PE=1 SV=3 - [RB11A_MOUSE]	64.35	1	13	29	216	24.3784	6.56592	1.13747	1.1328	0.958942	1.07641	1.09405	1.00765	0.933413	1.01171	1.06395	0.436246
Q99KC8	von Willebrand factor A domain-containing protein 5A	Vwa5a	von Willebrand factor A domain-containing protein 5A OS=Mus musculus OX=10090 GN=Vwa5a PE=1 SV=2 - [VMA5A_MOUSE]	20.43	18	18	35	793	87.0874	6.58057	1.09203	1.03305	0.983091	1.03606	0.986846	0.965629	0.963942	0.972139	1.06575	0.119255
Q4FZC9	Nesprin-3	Syne3	Nesprin-3 OS=Mus musculus OX=10090 GN=Syne3 PE=1 SV=1 - [SYNE3_MOUSE]	26.87	25	25	38	975	111.966	6.32861	0.994927	1.05662	0.994713	1.01542	1.02782	0.977621	0.987136	0.997524	1.01794	0.524803
P08752	Guanine nucleotide-binding protein G(i) subunit alpha-2	Gnai2	Guanine nucleotide-binding protein G(i) subunit alpha-2 OS=Mus musculus OX=10090 GN=Gnai2 PE=1 SV=5 - [GNAI2_MOUSE]	34.65	6	13	22	355	40.463	5.45264	1.09946	0.923598	1.00195	1.00833	0.971706	1.04007	0.986667	0.999481	1.00886	0.879768
Q8K0Y2	Keratin, type I cuticular Ha3-I	Krt33a	Keratin, type I cuticular Ha3-I OS=Mus musculus OX=10090 GN=Krt33a PE=1 SV=1 - [KT33A_MOUSE]	37.13	5	14	25	404	46.1073	4.83057	0.788063	1.75072	0.600828	1.04654	1.52348	0.653272	0.781408	0.986053	1.06134	0.899068
Q62433	Protein NDRG1	Ndrg1	Protein NDRG1 OS=Mus musculus OX=10090 GN=Ndrg1 PE=1 SV=1 - [NDRG1_MOUSE]	25.38	8	8	39	394	42.9809	6.1001	0.871328	1.06582	1.07932	1.00549	0.847827	0.916198	0.892422	0.885482	1.13553	0.162157
P35980	60S ribosomal protein L18	Rpl18	60S ribosomal protein L18 OS=Mus musculus OX=10090 GN=Rpl18 PE=1 SV=3 - [RL18_MOUSE]	36.17	7	7	27	188	21.6312	11.7808	0.900483	1.02988	0.961871	0.964079	1.04382	1.00595	0.992262	1.01401	0.950758	0.284389
P39053	Dynamin-1	Dnm1	Dynamin-1 OS=Mus musculus OX=10090 GN=Dnm1 PE=1 SV=2 - [DYN1_MOUSE]	30.33	17	29	49	867	97.7413	7.73779	1.02606	0.971984	1.00248	1.00017	1.01636	1.0247	0.990344	1.01047	0.989814	0.612458
Q58A65	C-Jun-amino-terminal kinase-interacting protein 4	Spag9	C-Jun-amino-terminal kinase-interacting protein 4 OS=Mus musculus OX=10090 GN=Spag9 PE=1 SV=2 - [JIP4_MOUSE]	18.24	21	21	28	1321	146.129	5.14795	0.994335	0.935421	1.07482	1.00153	0.952838	0.977962	1.00722	0.979341	1.02265	0.635774
P57722	Poly(rC)-binding protein 3	Pcbp3	Poly(rC)-binding protein 3 OS=Mus musculus OX=10090 GN=Pcbp3 PE=1 SV=3 - [PCBP3_MOUSE]	19.95	1	10	35	371	39.2693	7.51807	0.97677	1.04855	1.03296	1.01943	1.05748	0.992286	1.0012	1.01699	1.0024	0.938889
Q9CQE8	RNA transcription, translation and transport factor protein	RTRAF	RNA transcription, translation and transport factor protein OS=Mus musculus OX=10090 GN=RTRAF PE=1 SV=1 - [RTRAF_MOUSE]	64.75	15	15	27	244	28.1348	6.88818	0.911675	1.02358	0.975693	0.970315	1.0447	0.971732	1.03164	1.01602	0.955012	0.310938
Q93092	Transaldolase	Taldo1	Transaldolase OS=Mus musculus OX=10090 GN=Taldo1 PE=1 SV=2 - [TALDO_MOUSE]	55.19	25	25	61	337	37.3634	7.03467	1.04222	0.995817	1.01151	1.01652	0.950055	1.01638	1.0085	0.991645	1.02508	0.375551
P62141	Serine/threonine-protein phosphatase PP1-beta catalytic subunit	Ppp1cb	Serine/threonine-protein phosphatase PP1-beta catalytic subunit OS=Mus musculus OX=10090 GN=Ppp1cb PE=1 SV=3 - [PP1B_MOUSE]	27.83	3	10	28	327	37.1626	6.18896	0.932367	1.09888	0.965605	0.998949	1.08036	1.01342	0.954295	1.01602	0.983196	0.798447
Q91VH2	Sorting nexin-9	Snx9	Sorting nexin-9 OS=Mus musculus OX=10090 GN=Snx9 PE=1 SV=1 - [SNX9_MOUSE]	37.31	18	18	33	595	66.5036	5.51611	0.96843	0.960389	1.02992	0.986247	0.967082	0.97852	1.0071	0.984235	1.00204	0.939683
P00920	Carbonic anhydrase 2	Ca2	Carbonic anhydrase 2 OS=Mus musculus OX=10090 GN=Ca2 PE=1 SV=4 - [CAH2_MOUSE]	65.38	13	13	24	260	29.0145	7.00537	0.985931	0.959701	0.960856	0.968829	0.825622	0.943804	1.2919	1.02044	0.949422	0.73145
Q3UYV9	Nuclear cap-binding protein subunit 1	Ncbp1	Nuclear cap-binding protein subunit 1 OS=Mus musculus OX=10090 GN=Ncbp1 PE=1 SV=2 - [NCBP1_MOUSE]	15.32	12	12	21	790	91.8677	6.63916	0.980046	0.884794	1.15712	1.00732	0.895347	0.993381	1.03015	0.97296	1.03532	0.720152
Q91WE2	PSME3-interacting protein	Fam192a	PSME3-interacting protein OS=Mus musculus OX=10090 GN=Fam192a PE=1 SV=1 - [PIP30_MOUSE]	24.41	8	9	15	254	28.6843	5.13525	0.961712	0.771027	1.15619	0.962976	0.898521	1.00744	1.10384	1.00327	0.959841	0.765185
Q9Z2U1	Proteasome subunit alpha type-5	Psma5	Proteasome subunit alpha type-5 OS=Mus musculus OX=10090 GN=Psma5 PE=1 SV=1 - [PSA5_MOUSE]	40.25	8	8	18	241	26.3942	4.79248	0.990172	1.08622	0.915128	0.997172	1.0102	1.04276	0.998016	1.01699	0.980511	0.71881
A2AGT5	Cytoskeleton-associated protein 5	Ckap5	Cytoskeleton-associated protein 5 OS=Mus musculus OX=10090 GN=Ckap5 PE=1 SV=1 - [CKAP5_MOUSE]	14.62	30	30	41	2032	225.492	7.95752	0.963073	0.995723	1.01143	0.990075	1.0199	1.03043	1.01098	1.02044	0.970246	0.11838
P97496	SWI/SNF complex subunit SMARCC1	Smarcc1	SWI/SNF complex subunit SMARCC1 OS=Mus musculus OX=10090 GN=Smarcc1 PE=1 SV=2 - [SMRC1_MOUSE]	26.54	25	35	57	1104	122.813	5.73193	0.984655	1.04014	0.982499	1.00243	1.03331	0.969837	0.990147	0.997765	1.00468	0.869138
Q6NVF9	Cleavage and polyadenylation specificity factor subunit 6	Cpsf6	Cleavage and polyadenylation specificity factor subunit 6 OS=Mus musculus OX=10090 GN=Cpsf6 PE=1 SV=1 - [CPSF6_MOUSE]	19.42	9	9	19	551	59.1164	7.15186	0.98014	0.912329	1.12448	1.00565	0.916115	0.991992	0.99185	0.966652	1.04034	0.594241
P02535	Keratin, type I cytoskeletal 10	Krt10	Keratin, type I cytoskeletal 10 OS=Mus musculus OX=10090 GN=Krt10 PE=1 SV=3 - [K1C10_MOUSE]	18.77	10	12	20	570	57.7351	5.10986	1.85237	0.665842	0.765966	1.09473	0.797746	1.82229	0.720706	1.11358	0.98307	0.972816
P45591	Cofilin-2	Cfl2	Cofilin-2 OS=Mus musculus OX=10090 GN=Cfl2 PE=1 SV=1 - [COF2_MOUSE]	57.83	8	10	33	166	18.6978	7.88428	0.878274	0.939346	0.966585	0.928068	0.920888	1.0582	1.02755	1.00221	0.926018	0.205736
Q9JKB3	Y-box-binding protein 3	Ybx3	Y-box-binding protein 3 OS=Mus musculus OX=10090 GN=Ybx3 PE=1 SV=2 - [YBOX3_MOUSE]	52.63	8	12	32	361	38.7903	9.68604	0.93542	0.986479	1.07208	0.997992	0.962527	1.0315	1.01831	1.00411	0.993907	0.898708
Q04447	Creatine kinase B-type	Ckb	Creatine kinase B-type OS=Mus musculus OX=10090 GN=Ckb PE=1 SV=1 - [KCRB_MOUSE]	38.85	10	11	22	381	42.6863	5.66846	1.18048	0.900562	1.23743	1.10616	0.781961	0.990497	0.950569	0.907675	1.21867	0.179518
P63037	DnaJ homolog subfamily A member 1	Dnaja1	DnaJ homolog subfamily A member 1 OS=Mus musculus OX=10090 GN=Dnaja1 PE=1 SV=1 - [DNJA1_MOUSE]	47.86	14	18	34	397	44.8395	7.07861	1.02571	0.950457	0.999241	0.991804	0.957517	1.0379	1.02405	1.00649	0.985408	0.680984
Q3THK7	GMP synthase [glutamine-hydrolyzing]	Gmps	GMP synthase [glutamine-hydrolyzing] OS=Mus musculus OX=10090 GN=Gmps PE=1 SV=2 - [GUAA_MOUSE]	38.38	27	27	48	693	76.6749	6.72705	0.948013	1.08611	0.964667	0.999596	1.04163	1.04513	0.997312	1.02802	0.972349	0.571357
O35643	AP-1 complex subunit beta-1	Ap1b1	AP-1 complex subunit beta-1 OS=Mus musculus OX=10090 GN=Ap1b1 PE=1 SV=2 - [AP1B1_MOUSE]	26.94	9	24	33	943	103.869	5.17334	1.07671	1.05413	0.931667	1.02084	1.00295	1.02723	0.924282	0.984821	1.03657	0.546463
Q9Z1X4	Interleukin enhancer-binding factor 3	Ilf3	Interleukin enhancer-binding factor 3 OS=Mus musculus OX=10090 GN=Ilf3 PE=1 SV=2 - [ILF3_MOUSE]	32.07	26	26	43	898	95.9614	8.76318	0.977481	1.04854	0.979096	1.0017	1.05237	1.00703	0.981405	1.0136	0.988263	0.723113
Q02248	Catenin beta-1	Ctnnb1	Catenin beta-1 OS=Mus musculus OX=10090 GN=Ctnnb1 PE=1 SV=1 - [CTNB1_MOUSE]	18.69	10	12	23	781	85.4162	5.85889	1.04863	1.04758	1.01009	1.03543	1.04252	0.957926	0.993853	0.998099	1.0374	0.247507
Q9CZY3	Ubiquitin-conjugating enzyme E2 variant 1	Ube2v1	Ubiquitin-conjugating enzyme E2 variant 1 OS=Mus musculus OX=10090 GN=Ube2v1 PE=1 SV=1 - [UB2V1_MOUSE]	70.75	5	11	22	147	16.3442	7.95752	1.00053	1.00831	0.931781	0.980208	1.07268	1.01311	0.972952	1.01958	0.961384	0.356672
P32233	Developmentally-regulated GTP-binding protein 1	Drg1	Developmentally-regulated GTP-binding protein 1 OS=Mus musculus OX=10090 GN=Drg1 PE=1 SV=1 - [DRG1_MOUSE]	28.34	7	8	19	367	40.4868	8.89502	0.988837	0.897902	1.09455	0.993765	0.92024	0.995724	0.971318	0.962427	1.03256	0.634621
Q91YR7	Pre-mRNA-processing factor 6	Prpf6	Pre-mRNA-processing factor 6 OS=Mus musculus OX=10090 GN=Prpf6 PE=1 SV=1 - [PRP6_MOUSE]	34.01	33	34	46	941	106.655	8.08936	0.954355	1.02101	0.989506	0.988289	1.04237	1.00486	1.00385	1.01703	0.971742	0.280433
Q8CG72	ADP-ribose glycohydrolase ARH3	Adprhl2	ADP-ribose glycohydrolase ARH3 OS=Mus musculus OX=10090 GN=Adprhl2 PE=1 SV=1 - [ARHL2_MOUSE]	11.62	4	4	16	370	39.3894	4.95752	0.990926	0.899005	1.02703	0.972322	0.962608	1.01817	0.994511	0.991764	0.980396	0.66287
P28654	Decorin	Dcn	Decorin OS=Mus musculus OX=10090 GN=Dcn PE=1 SV=1 - [PGS2_MOUSE]	48.59	16	17	51	354	39.7839	8.67529	1.29068	1.12751	0.89544	1.10454	1.0282	1.09459	0.822377	0.981721	1.12511	0.432697
Q9DCH4	Eukaryotic translation initiation factor 3 subunit F	Eif3f	Eukaryotic translation initiation factor 3 subunit F OS=Mus musculus OX=10090 GN=Eif3f PE=1 SV=2 - [EIF3F_MOUSE]	38.78	11	11	37	361	37.9603	5.57959	1.05336	1.1179	1.01618	1.06248	0.940032	0.986749	0.990831	0.972538	1.09248	0.0567571
Q921F4	Heterogeneous nuclear ribonucleoprotein L-like	Hnrnpll	Heterogeneous nuclear ribonucleoprotein L-like OS=Mus musculus OX=10090 GN=Hnrnpll PE=1 SV=3 - [HNRLL_MOUSE]	21.49	10	10	20	591	64.0843	5.84619	0.960594	1.02761	0.974797	0.987667	1.03949	0.985513	1.00861	1.0112	0.976724	0.411461
P63087	Serine/threonine-protein phosphatase PP1-gamma catalytic subunit	Ppp1cc	Serine/threonine-protein phosphatase PP1-gamma catalytic subunit OS=Mus musculus OX=10090 GN=Ppp1cc PE=1 SV=1 - [PP1G_MOUSE]	26.32	1	9	26	323	36.9597	6.53662	1.02429	0.712812	1.15165	0.962918	0.881856	0.870856	1.04875	0.933822	1.03116	0.848164
Q8BHG1	Nardilysin	Nrdc	Nardilysin OS=Mus musculus OX=10090 GN=Nrdc PE=1 SV=1 - [NRDC_MOUSE]	20.24	20	20	31	1161	132.808	4.86865	0.969842	1.02637	1.03593	1.01071	0.965661	1.03359	1.02244	1.00723	1.00345	0.911638
Q8BP92	Reticulocalbin-2	Rcn2	Reticulocalbin-2 OS=Mus musculus OX=10090 GN=Rcn2 PE=1 SV=1 - [RCN2_MOUSE]	42.19	14	15	35	320	37.2478	4.42432	0.960788	0.910727	1.07239	0.981301	0.935633	1.00794	1.02339	0.988988	0.992228	0.89543
P60229	Eukaryotic translation initiation factor 3 subunit E	Eif3e	Eukaryotic translation initiation factor 3 subunit E OS=Mus musculus OX=10090 GN=Eif3e PE=1 SV=1 - [EIF3E_MOUSE]	38.43	19	19	33	445	52.1874	6.03662	0.993943	1.06026	0.961272	1.00516	1.00689	1.02118	1.00349	1.01052	0.994695	0.865183
Q9CZD3	Glycine--tRNA ligase	Gars1	Glycine--tRNA ligase OS=Mus musculus OX=10090 GN=Gars1 PE=1 SV=1 - [GARS_MOUSE]	42.39	32	33	60	729	81.8257	6.65381	1.0357	1.03249	0.991082	1.01976	1.01281	1.01672	1.00474	1.01142	1.00824	0.603274
P62267	40S ribosomal protein S23	Rps23	40S ribosomal protein S23 OS=Mus musculus OX=10090 GN=Rps23 PE=1 SV=3 - [RS23_MOUSE]	60.14	10	10	27	143	15.7977	10.4917	0.991021	1.06044	0.870305	0.973923	1.09052	1.05441	1.01985	1.05493	0.923211	0.242871
Q8C129	Leucyl-cystinyl aminopeptidase	Lnpep	Leucyl-cystinyl aminopeptidase OS=Mus musculus OX=10090 GN=Lnpep PE=1 SV=1 - [LCAP_MOUSE]	14.24	14	15	24	1025	117.229	5.96045	1.10653	0.93728	1.02454	1.02278	0.94036	0.990035	1.00622	0.978872	1.04486	0.451824
Q9Z277	Tyrosine-protein kinase BAZ1B	Baz1b	Tyrosine-protein kinase BAZ1B OS=Mus musculus OX=10090 GN=Baz1b PE=1 SV=2 - [BAZ1B_MOUSE]	18.46	35	35	48	1479	170.544	8.60205	0.972681	0.992902	1.0114	0.992329	1.03429	0.979981	1.024	1.01276	0.979826	0.366074
Q9Z2I9	Succinate--CoA ligase [ADP-forming] subunit beta, mitochondrial	Sucla2	Succinate--CoA ligase [ADP-forming] subunit beta, mitochondrial OS=Mus musculus OX=10090 GN=Sucla2 PE=1 SV=2 - [SUCB1_MOUSE]	27.65	13	13	23	463	50.0821	7.00537	1.00375	1.02016	0.947306	0.990404	1.02776	1.02683	0.998376	1.01765	0.973222	0.320999
P97372	Proteasome activator complex subunit 2	Psme2	Proteasome activator complex subunit 2 OS=Mus musculus OX=10090 GN=Psme2 PE=1 SV=4 - [PSME2_MOUSE]	44.35	13	13	39	239	27.0401	5.75732	1.12324	1.01262	1.03206	1.05597	0.953039	0.916538	0.995757	0.955111	1.1056	0.0699986
Q8BJS4	SUN domain-containing protein 2	Sun2	SUN domain-containing protein 2 OS=Mus musculus OX=10090 GN=Sun2 PE=1 SV=3 - [SUN2_MOUSE]	26.54	16	17	30	731	81.5554	7.02002	0.989245	0.931847	1.0685	0.996531	0.971204	0.990957	1.02229	0.994816	1.00172	0.969613
P62827	GTP-binding nuclear protein Ran	Ran	GTP-binding nuclear protein Ran OS=Mus musculus OX=10090 GN=Ran PE=1 SV=3 - [RAN_MOUSE]	50.46	15	15	44	216	24.4076	7.48877	0.935962	1.01486	0.98818	0.979667	1.00797	1.02013	1.01026	1.01279	0.9673	0.231032
Q8R1F1	Protein Niban 2	Niban2	Protein Niban 2 OS=Mus musculus OX=10090 GN=Niban2 PE=1 SV=2 - [NIBA2_MOUSE]	29.24	23	23	37	749	84.765	5.93506	0.975322	1.02031	0.989904	0.995178	1.01321	0.94193	1.06692	1.00735	0.987915	0.767943
Q91WP6	Serine protease inhibitor A3N	Serpina3n	Serine protease inhibitor A3N OS=Mus musculus OX=10090 GN=Serpina3n PE=1 SV=1 - [SPA3N_MOUSE]	25.12	9	11	40	418	46.6883	5.8208	1.21498	1.14001	1.10374	1.15291	0.892711	1.19991	0.898303	0.996973	1.15641	0.217469
Q91VR2	ATP synthase subunit gamma, mitochondrial	Atp5f1c	ATP synthase subunit gamma, mitochondrial OS=Mus musculus OX=10090 GN=Atp5f1c PE=1 SV=1 - [ATPG_MOUSE]	33.89	11	12	26	298	32.8651	9.01221	0.982414	1.0266	0.95406	0.98769	0.987797	1.07447	0.982668	1.01498	0.973113	0.496259
Q9EQU5	Protein SET	Set	Protein SET OS=Mus musculus OX=10090 GN=Set PE=1 SV=1 - [SET_MOUSE]	40.48	13	13	41	289	33.3577	4.32275	0.911852	1.05278	1.02638	0.997002	0.971372	1.04642	1.04905	1.02228	0.975271	0.640973
Q9D8Y0	EF-hand domain-containing protein D2	Efhd2	EF-hand domain-containing protein D2 OS=Mus musculus OX=10090 GN=Efhd2 PE=1 SV=1 - [EFHD2_MOUSE]	53.33	11	11	30	240	26.7746	5.05908	1.07919	0.89441	1.08585	1.01982	0.870168	0.930806	0.999714	0.933563	1.09239	0.303098
Q8BGD9	Eukaryotic translation initiation factor 4B	Eif4b	Eukaryotic translation initiation factor 4B OS=Mus musculus OX=10090 GN=Eif4b PE=1 SV=1 - [IF4B_MOUSE]	57.28	33	33	57	611	68.7992	5.66846	1.00106	0.99605	0.952501	0.983203	1.00196	1.00644	1.01727	1.00855	0.974864	0.189905
P47757	F-actin-capping protein subunit beta	Capzb	F-actin-capping protein subunit beta OS=Mus musculus OX=10090 GN=Capzb PE=1 SV=3 - [CAPZB_MOUSE]	59.21	16	16	41	277	31.3258	5.74463	1.01695	1.09248	0.937108	1.01551	1.05426	0.966642	0.977847	0.999584	1.01594	0.777249
Q8BJY1	26S proteasome non-ATPase regulatory subunit 5	Psmd5	26S proteasome non-ATPase regulatory subunit 5 OS=Mus musculus OX=10090 GN=Psmd5 PE=1 SV=4 - [PSMD5_MOUSE]	40.08	19	19	28	504	55.9369	5.21143	0.948412	1.03759	0.994587	0.993528	1.00121	0.983927	0.996852	0.993997	0.999529	0.986627
Q9CSH3	Exosome complex exonuclease RRP44	Dis3	Exosome complex exonuclease RRP44 OS=Mus musculus OX=10090 GN=Dis3 PE=1 SV=4 - [RRP44_MOUSE]	27.97	23	23	31	958	108.769	7.53271	0.988877	1.0342	1.03773	1.02027	0.9744	0.994991	1.03952	1.00297	1.01725	0.524457
Q8C1B7	Septin-11	Septin11	Septin-11 OS=Mus musculus OX=10090 GN=Septin11 PE=1 SV=4 - [SEP11_MOUSE]	48.96	15	26	52	431	49.6633	6.68311	1.01325	1.01447	0.964699	0.997472	1.08308	0.989882	0.986117	1.01969	0.978207	0.567341
P52927	High mobility group protein HMGI-C	Hmga2	High mobility group protein HMGI-C OS=Mus musculus OX=10090 GN=Hmga2 PE=1 SV=1 - [HMGA2_MOUSE]	65.74	7	7	38	108	11.8121	10.6235	0.886863	1.0171	1.04069	0.981551	1.00362	0.940038	1.04618	0.996611	0.984889	0.804374
P12970	60S ribosomal protein L7a	Rpl7a	60S ribosomal protein L7a OS=Mus musculus OX=10090 GN=Rpl7a PE=1 SV=2 - [RL7A_MOUSE]	55.64	18	19	57	266	29.958	10.5649	0.981792	1.05564	0.906647	0.98136	1.0658	1.05792	1.00519	1.04297	0.940927	0.260364
P49710	Hematopoietic lineage cell-specific protein	Hcls1	Hematopoietic lineage cell-specific protein OS=Mus musculus OX=10090 GN=Hcls1 PE=1 SV=2 - [HCLS1_MOUSE]	28.4	17	17	35	486	54.2072	4.84326	1.12884	1.05346	1.00065	1.06098	0.935929	0.975	1.02737	0.979434	1.08326	0.14868
P62849	40S ribosomal protein S24	Rps24	40S ribosomal protein S24 OS=Mus musculus OX=10090 GN=Rps24 PE=1 SV=1 - [RS24_MOUSE]	51.13	9	9	32	133	15.4134	10.7847	0.959968	1.0552	0.960429	0.991865	1.03712	1.02922	1.02334	1.02989	0.963074	0.299329
O89017	Legumain	Lgmn	Legumain OS=Mus musculus OX=10090 GN=Lgmn PE=1 SV=1 - [LGMN_MOUSE]	22.53	9	9	24	435	49.3413	6.39209	1.14982	0.867455	0.968102	0.995127	0.98125	1.01358	1.04509	1.01331	0.982058	0.840461
P58281	Dynamin-like 120 kDa protein, mitochondrial	Opa1	Dynamin-like 120 kDa protein, mitochondrial OS=Mus musculus OX=10090 GN=Opa1 PE=1 SV=1 - [OPA1_MOUSE]	23.23	22	22	34	960	111.27	7.54736	1.00998	0.987639	1.03531	1.01098	0.975248	1.00264	0.985062	0.987651	1.02362	0.217013
Q64449	C-type mannose receptor 2	Mrc2	C-type mannose receptor 2 OS=Mus musculus OX=10090 GN=Mrc2 PE=1 SV=3 - [MRC2_MOUSE]	11.43	16	16	24	1479	166.968	5.98584	1.00748	0.988994	0.965097	0.987192	1.05466	0.966696	0.997042	1.00613	0.981174	0.543542
P35922	Synaptic functional regulator FMR1	Fmr1	Synaptic functional regulator FMR1 OS=Mus musculus OX=10090 GN=Fmr1 PE=1 SV=1 - [FMR1_MOUSE]	28.99	15	19	37	614	68.9469	7.62061	0.991038	1.05672	0.988792	1.01218	1.03981	0.994156	1.0356	1.02319	0.989244	0.700459
Q91WK2	Eukaryotic translation initiation factor 3 subunit H	Eif3h	Eukaryotic translation initiation factor 3 subunit H OS=Mus musculus OX=10090 GN=Eif3h PE=1 SV=1 - [EIF3H_MOUSE]	37.78	15	15	43	352	39.807	6.66846	1.01514	1.04139	0.913868	0.990134	1.07212	1.01941	1.01863	1.03672	0.955062	0.336752
Q3TLH4	Protein PRRC2C	Prrc2c	Protein PRRC2C OS=Mus musculus OX=10090 GN=Prrc2c PE=1 SV=3 - [PRC2C_MOUSE]	14.3	33	37	57	2846	310.703	9.1001	1.01873	1.04358	0.951787	1.0047	1.03188	1.00179	0.998361	1.01068	0.994087	0.848872
Q9D662	Protein transport protein Sec23B	Sec23b	Protein transport protein Sec23B OS=Mus musculus OX=10090 GN=Sec23b PE=1 SV=1 - [SC23B_MOUSE]	19.56	12	14	26	767	86.3815	6.96143	1.01101	0.979794	1.05234	1.01438	1.01904	0.986502	1.01927	1.00827	1.00606	0.808988
O08807	Peroxiredoxin-4	Prdx4	Peroxiredoxin-4 OS=Mus musculus OX=10090 GN=Prdx4 PE=1 SV=1 - [PRDX4_MOUSE]	41.97	8	10	33	274	31.0331	7.15186	0.971652	0.995919	0.985303	0.984291	1.05809	0.918419	1.0175	0.998	0.986263	0.760864
P48962	ADP/ATP translocase 1	Slc25a4	ADP/ATP translocase 1 OS=Mus musculus OX=10090 GN=Slc25a4 PE=1 SV=4 - [ADT1_MOUSE]	55.7	11	22	48	298	32.8831	9.71533	0.872038	1.08472	0.932795	0.963184	1.10544	1.08245	0.969618	1.0525	0.915137	0.304562
Q8K4Z5	Splicing factor 3A subunit 1	Sf3a1	Splicing factor 3A subunit 1 OS=Mus musculus OX=10090 GN=Sf3a1 PE=1 SV=1 - [SF3A1_MOUSE]	29.33	23	23	38	791	88.4894	5.22412	0.975206	1.03041	0.979423	0.995013	0.97967	1.05693	1.00678	1.01446	0.98083	0.535936
Q8BG32	26S proteasome non-ATPase regulatory subunit 11	Psmd11	26S proteasome non-ATPase regulatory subunit 11 OS=Mus musculus OX=10090 GN=Psmd11 PE=1 SV=3 - [PSD11_MOUSE]	50.71	21	21	33	422	47.407	6.48096	0.98715	1.00784	0.95875	0.98458	0.978808	1.01369	1.03525	1.00925	0.975554	0.319959
P15532	Nucleoside diphosphate kinase A	Nme1	Nucleoside diphosphate kinase A OS=Mus musculus OX=10090 GN=Nme1 PE=1 SV=1 - [NDKA_MOUSE]	60.53	5	10	50	152	17.1969	7.37158	0.951848	1.03807	1.01918	1.00303	0.984647	1.04219	1.00266	1.00983	0.993265	0.838115
P47738	Aldehyde dehydrogenase, mitochondrial	Aldh2	Aldehyde dehydrogenase, mitochondrial OS=Mus musculus OX=10090 GN=Aldh2 PE=1 SV=1 - [ALDH2_MOUSE]	51.06	25	28	39	519	56.5018	7.62061	1.17982	1.00727	0.981627	1.05624	0.924996	1.00239	0.952407	0.959932	1.10033	0.219571
Q9QYB1	Chloride intracellular channel protein 4	Clic4	Chloride intracellular channel protein 4 OS=Mus musculus OX=10090 GN=Clic4 PE=1 SV=3 - [CLIC4_MOUSE]	57.71	11	11	33	253	28.7107	5.59229	0.983613	1.1678	1.0512	1.06754	1.0407	0.95766	0.970345	0.989567	1.07879	0.261383
B2RY56	RNA-binding protein 25	Rbm25	RNA-binding protein 25 OS=Mus musculus OX=10090 GN=Rbm25 PE=1 SV=2 - [RBM25_MOUSE]	23.15	23	23	50	838	99.4912	6.31592	0.961257	0.881068	1.13119	0.99117	0.868973	0.978542	1.06851	0.97201	1.01971	0.847837
Q6Y7W8	GRB10-interacting GYF protein 2	Gigyf2	GRB10-interacting GYF protein 2 OS=Mus musculus OX=10090 GN=Gigyf2 PE=1 SV=2 - [GGYF2_MOUSE]	17.58	22	24	30	1291	149.102	5.56689	0.946895	0.896761	1.03428	0.959313	0.960123	0.978415	1.06953	1.00269	0.95674	0.455354
Q8K124	Pleckstrin homology domain-containing family O member 2	Plekho2	Pleckstrin homology domain-containing family O member 2 OS=Mus musculus OX=10090 GN=Plekho2 PE=1 SV=1 - [PKHO2_MOUSE]	40.2	16	16	29	495	53.8394	5.50342	1.02247	1.00794	0.98595	1.00545	0.974152	0.95685	0.9922	0.9744	1.03187	0.102617
Q8VDW0	ATP-dependent RNA helicase DDX39A	Ddx39a	ATP-dependent RNA helicase DDX39A OS=Mus musculus OX=10090 GN=Ddx39a PE=1 SV=1 - [DX39A_MOUSE]	35.36	8	16	24	427	49.0359	5.68115	0.922895	0.996199	1.07137	0.99682	0.981612	1.02144	1.01996	1.00767	0.989231	0.820511
P26883	Peptidyl-prolyl cis-trans isomerase FKBP1A	Fkbp1a	Peptidyl-prolyl cis-trans isomerase FKBP1A OS=Mus musculus OX=10090 GN=Fkbp1a PE=1 SV=2 - [FKB1A_MOUSE]	25	2	2	14	108	11.9151	8.1626	0.982095	1.01604	0.98478	0.994305	0.995007	1.01237	0.951719	0.986367	1.00805	0.72548
Q8CBY8	Dynactin subunit 4	Dctn4	Dynactin subunit 4 OS=Mus musculus OX=10090 GN=Dctn4 PE=1 SV=1 - [DCTN4_MOUSE]	19.49	5	5	13	467	53.0231	7.72314	1.08452	1.04553	0.921738	1.01726	1.09146	0.930396	0.948112	0.98999	1.02755	0.719578
Q64152	Transcription factor BTF3	Btf3	Transcription factor BTF3 OS=Mus musculus OX=10090 GN=Btf3 PE=1 SV=3 - [BTF3_MOUSE]	66.18	12	14	23	204	22.0174	9.5249	0.933002	0.99688	0.970694	0.966859	1.04266	1.12832	0.992404	1.05446	0.91692	0.116071
Q9D2G2	Dihydrolipoyllysine-residue succinyltransferase component of 2-oxoglutarate dehydrogenase complex, mitochondrial	Dlst	Dihydrolipoyllysine-residue succinyltransferase component of 2-oxoglutarate dehydrogenase complex, mitochondrial OS=Mus musculus OX=10090 GN=Dlst PE=1 SV=1 - [ODO2_MOUSE]	25.99	11	11	25	454	48.9635	8.95361	1.00668	1.04676	0.944801	0.999414	0.982253	1.00056	1.01368	0.998832	1.00058	0.985932
Q6ZQ58	La-related protein 1	Larp1	La-related protein 1 OS=Mus musculus OX=10090 GN=Larp1 PE=1 SV=3 - [LARP1_MOUSE]	23.32	21	21	30	1072	121.05	8.79248	1.0035	0.980215	1.02662	1.00345	0.944015	1.02288	1.02577	0.997556	1.0059	0.853691
Q5SF07	Insulin-like growth factor 2 mRNA-binding protein 2	Igf2bp2	Insulin-like growth factor 2 mRNA-binding protein 2 OS=Mus musculus OX=10090 GN=Igf2bp2 PE=1 SV=1 - [IF2B2_MOUSE]	42.57	28	28	39	592	65.5433	8.03076	0.987482	1.1172	1.01275	1.03914	1.00486	1.00898	0.982956	0.998932	1.04025	0.37713
Q99MI1	ELKS/Rab6-interacting/CAST family member 1	Erc1	ELKS/Rab6-interacting/CAST family member 1 OS=Mus musculus OX=10090 GN=Erc1 PE=1 SV=1 - [RB6I2_MOUSE]	16.43	19	19	30	1120	128.252	5.87158	0.998999	0.99341	0.969259	0.987222	0.999124	1.02287	1.00375	1.00858	0.978823	0.141098
O35381	Acidic leucine-rich nuclear phosphoprotein 32 family member A	Anp32a	Acidic leucine-rich nuclear phosphoprotein 32 family member A OS=Mus musculus OX=10090 GN=Anp32a PE=1 SV=1 - [AN32A_MOUSE]	49.39	11	15	35	247	28.5202	4.06885	1.04291	1.05772	0.921933	1.00752	1.01847	0.991871	1.02665	1.01233	0.995248	0.918692
Q8BWY3	Eukaryotic peptide chain release factor subunit 1	Etf1	Eukaryotic peptide chain release factor subunit 1 OS=Mus musculus OX=10090 GN=Etf1 PE=1 SV=4 - [ERF1_MOUSE]	29.06	11	11	19	437	49.0002	5.70654	0.994828	0.945578	1.02276	0.987721	0.997011	1.0478	1.0292	1.02467	0.963939	0.243008
Q9QUR6	Prolyl endopeptidase	Prep	Prolyl endopeptidase OS=Mus musculus OX=10090 GN=Prep PE=1 SV=1 - [PPCE_MOUSE]	38.03	22	22	41	710	80.6999	5.73193	0.990468	1.00454	0.956966	0.98399	1.03759	1.00512	1.00304	1.01525	0.969208	0.157525
Q8K019	Bcl-2-associated transcription factor 1	Bclaf1	Bcl-2-associated transcription factor 1 OS=Mus musculus OX=10090 GN=Bclaf1 PE=1 SV=2 - [BCLF1_MOUSE]	24.27	23	24	47	919	105.939	9.99365	1.0013	0.996248	0.958285	0.985277	0.979448	1.00406	1.00366	0.995721	0.989511	0.545386
Q68FL6	Methionine--tRNA ligase, cytoplasmic	Mars	Methionine--tRNA ligase, cytoplasmic OS=Mus musculus OX=10090 GN=Mars PE=1 SV=1 - [SYMC_MOUSE]	25.83	22	22	34	902	101.366	7.13721	0.97414	1.04309	0.986271	1.00117	1.04888	1.01188	0.992838	1.01787	0.983592	0.567985
Q60931	Voltage-dependent anion-selective channel protein 3	Vdac3	Voltage-dependent anion-selective channel protein 3 OS=Mus musculus OX=10090 GN=Vdac3 PE=1 SV=1 - [VDAC3_MOUSE]	39.58	9	11	21	283	30.7334	8.79248	0.954604	0.99454	1.04732	0.99882	0.968917	1.02073	1.00316	0.9976	1.00122	0.970355
P97457	Myosin regulatory light chain 2, skeletal muscle isoform	Mylpf	Myosin regulatory light chain 2, skeletal muscle isoform OS=Mus musculus OX=10090 GN=Mylpf PE=1 SV=3 - [MLRS_MOUSE]	82.25	15	15	31	169	18.9433	4.91943	0.57607	0.930929	0.420845	0.642615	0.833416	1.58891	0.750377	1.05757	0.607635	0.247232
Q9DCD2	Pre-mRNA-splicing factor SYF1	Xab2	Pre-mRNA-splicing factor SYF1 OS=Mus musculus OX=10090 GN=Xab2 PE=1 SV=1 - [SYF1_MOUSE]	18.95	21	21	32	855	99.9243	6.22705	0.973872	1.03019	0.975416	0.993159	1.02909	1.01052	0.983063	1.00756	0.985706	0.562603
A2AAY5	SH3 and PX domain-containing protein 2B	Sh3pxd2b	SH3 and PX domain-containing protein 2B OS=Mus musculus OX=10090 GN=Sh3pxd2b PE=1 SV=1 - [SPD2B_MOUSE]	18.5	18	20	35	908	101.454	8.66064	0.964912	1.04045	1.01367	1.00634	1.02356	0.910466	1.01719	0.983741	1.02298	0.625625
Q64010	Adapter molecule crk	Crk	Adapter molecule crk OS=Mus musculus OX=10090 GN=Crk PE=1 SV=1 - [CRK_MOUSE]	45.72	14	14	21	304	33.794	5.5542	1.0165	1.00416	1.06475	1.02847	0.885018	1.02423	0.991754	0.967001	1.06357	0.251841
Q60597	2-oxoglutarate dehydrogenase, mitochondrial	Ogdh	2-oxoglutarate dehydrogenase, mitochondrial OS=Mus musculus OX=10090 GN=Ogdh PE=1 SV=3 - [ODO1_MOUSE]	35	28	28	45	1023	116.375	6.82959	1.0297	1.06984	0.96259	1.02071	1.10557	0.978821	0.973523	1.0193	1.00138	0.980215
P62858	40S ribosomal protein S28	Rps28	40S ribosomal protein S28 OS=Mus musculus OX=10090 GN=Rps28 PE=1 SV=1 - [RS28_MOUSE]	57.97	6	6	40	69	7.8362	10.6968	0.944976	0.882857	1.08607	0.971302	0.918077	0.960187	1.05478	0.977682	0.993474	0.934053
P07309	Transthyretin	Ttr	Transthyretin OS=Mus musculus OX=10090 GN=Ttr PE=1 SV=1 - [TTHY_MOUSE]	43.54	11	11	39	147	15.766	6.16357	1.05067	0.911715	1.11714	1.02651	0.784171	1.1587	0.935601	0.959492	1.06985	0.618876
P62281	40S ribosomal protein S11	Rps11	40S ribosomal protein S11 OS=Mus musculus OX=10090 GN=Rps11 PE=1 SV=3 - [RS11_MOUSE]	47.47	13	13	47	158	18.419	10.3013	0.989563	1.03388	0.925992	0.983145	1.0783	1.04957	1.00338	1.04375	0.941937	0.187495
Q9D051	Pyruvate dehydrogenase E1 component subunit beta, mitochondrial	Pdhb	Pyruvate dehydrogenase E1 component subunit beta, mitochondrial OS=Mus musculus OX=10090 GN=Pdhb PE=1 SV=1 - [ODPB_MOUSE]	34.54	10	10	18	359	38.912	6.87354	1.00375	1.0655	0.929588	0.999614	1.03033	1.05876	0.984972	1.02469	0.97553	0.605403
P18654	Ribosomal protein S6 kinase alpha-3	Rps6ka3	Ribosomal protein S6 kinase alpha-3 OS=Mus musculus OX=10090 GN=Rps6ka3 PE=1 SV=2 - [KS6A3_MOUSE]	29.73	16	22	35	740	83.6409	6.88818	1.0241	0.985138	1.02392	1.01105	0.963181	0.994699	1.01835	0.992078	1.01913	0.408588
Q7TT37	Elongator complex protein 1	Elp1	Elongator complex protein 1 OS=Mus musculus OX=10090 GN=Elp1 PE=1 SV=2 - [ELP1_MOUSE]	8.63	12	12	19	1333	149.489	5.99854	0.986197	0.959457	0.946704	0.964119	1.0815	1.01132	0.98842	1.02708	0.938699	0.106467
Q60817	Nascent polypeptide-associated complex subunit alpha	Naca	Nascent polypeptide-associated complex subunit alpha OS=Mus musculus OX=10090 GN=Naca PE=1 SV=1 - [NACA_MOUSE]	29.77	5	5	10	215	23.3697	4.56396	1.00168	0.98613	0.976668	0.988159	0.999329	1.06273	1.05195	1.038	0.95198	0.0755797
O08788	Dynactin subunit 1	Dctn1	Dynactin subunit 1 OS=Mus musculus OX=10090 GN=Dctn1 PE=1 SV=3 - [DCTN1_MOUSE]	23.97	33	36	53	1281	141.588	5.89697	1.01873	1.00829	0.987242	1.00476	1.04364	0.982322	1.02012	1.01536	0.989553	0.625927
Q7TMB8	Cytoplasmic FMR1-interacting protein 1	Cyfip1	Cytoplasmic FMR1-interacting protein 1 OS=Mus musculus OX=10090 GN=Cyfip1 PE=1 SV=1 - [CYFP1_MOUSE]	21.55	27	27	40	1253	145.148	6.90283	1.0281	1.00561	0.998594	1.01077	1.03491	0.961302	1.00358	0.99993	1.01084	0.663509
Q9D0F3	Protein ERGIC-53	Lman1	Protein ERGIC-53 OS=Mus musculus OX=10090 GN=Lman1 PE=1 SV=1 - [LMAN1_MOUSE]	35.4	19	20	41	517	57.7529	6.34131	1.01987	1.06489	1.0319	1.03889	1.02117	0.979244	0.961433	0.987281	1.05227	0.0810997
O55137	Acyl-coenzyme A thioesterase 1	Acot1	Acyl-coenzyme A thioesterase 1 OS=Mus musculus OX=10090 GN=Acot1 PE=1 SV=1 - [ACOT1_MOUSE]	34.37	6	13	25	419	46.1067	6.58057	0.940961	1.05672	1.07374	1.02381	0.978909	0.976111	0.97156	0.975527	1.04949	0.312058
P97855	Ras GTPase-activating protein-binding protein 1	G3bp1	Ras GTPase-activating protein-binding protein 1 OS=Mus musculus OX=10090 GN=G3bp1 PE=1 SV=1 - [G3BP1_MOUSE]	31.61	11	13	26	465	51.7969	5.59229	0.963722	1.03556	0.932605	0.977297	1.00272	1.06295	1.00451	1.0234	0.954954	0.273442
Q9CQN1	Heat shock protein 75 kDa, mitochondrial	Trap1	Heat shock protein 75 kDa, mitochondrial OS=Mus musculus OX=10090 GN=Trap1 PE=1 SV=1 - [TRAP1_MOUSE]	30.88	20	21	39	706	80.1585	6.68311	1.02002	0.998165	0.98584	1.00134	1.03167	1.02324	1.03274	1.02922	0.972917	0.0557573
Q9WTX5	S-phase kinase-associated protein 1	Skp1	S-phase kinase-associated protein 1 OS=Mus musculus OX=10090 GN=Skp1 PE=1 SV=3 - [SKP1_MOUSE]	51.53	10	10	22	163	18.6603	4.53857	0.892359	0.80276	1.04008	0.911732	0.935575	1.02593	1.09676	1.01942	0.894364	0.266402
P51410	60S ribosomal protein L9	Rpl9	60S ribosomal protein L9 OS=Mus musculus OX=10090 GN=Rpl9 PE=2 SV=2 - [RL9_MOUSE]	50	9	9	21	192	21.8678	9.94971	0.993303	1.02569	0.969115	0.996035	0.980988	1.04904	1.01607	1.01537	0.980961	0.491952
O88487	Cytoplasmic dynein 1 intermediate chain 2	Dync1i2	Cytoplasmic dynein 1 intermediate chain 2 OS=Mus musculus OX=10090 GN=Dync1i2 PE=1 SV=1 - [DC1I2_MOUSE]	26.63	16	17	42	612	68.3517	5.2876	0.965471	0.999517	1.02434	0.996443	0.95069	0.987995	1.02352	0.987403	1.00916	0.755268
P25976	Nucleolar transcription factor 1	Ubtf	Nucleolar transcription factor 1 OS=Mus musculus OX=10090 GN=Ubtf PE=1 SV=1 - [UBF1_MOUSE]	25.62	24	24	44	765	89.4532	5.75732	0.9745	1.05346	0.970047	0.999336	1.01154	1.01661	1.03385	1.02067	0.979101	0.487479
Q8VCM7	Fibrinogen gamma chain	Fgg	Fibrinogen gamma chain OS=Mus musculus OX=10090 GN=Fgg PE=1 SV=1 - [FIBG_MOUSE]	48.62	18	18	44	436	49.3598	5.85889	1.22831	1.10187	0.900537	1.07691	1.15199	1.13051	0.865926	1.04948	1.02614	0.846155
P24668	Cation-dependent mannose-6-phosphate receptor	M6pr	Cation-dependent mannose-6-phosphate receptor OS=Mus musculus OX=10090 GN=M6pr PE=1 SV=1 - [MPRD_MOUSE]	29.5	7	7	21	278	31.1524	5.38916	1.05671	0.984941	1.06018	1.03394	0.96387	0.98047	0.961932	0.968757	1.06729	0.0610095
P11835	Integrin beta-2	Itgb2	Integrin beta-2 OS=Mus musculus OX=10090 GN=Itgb2 PE=1 SV=2 - [ITB2_MOUSE]	22.31	14	15	20	771	84.97	7.12256	1.1915	1.10567	0.972678	1.08995	1.02747	1.01743	0.909972	0.984956	1.1066	0.228599
A2AQ07	Tubulin beta-1 chain	Tubb1	Tubulin beta-1 chain OS=Mus musculus OX=10090 GN=Tubb1 PE=1 SV=1 - [TBB1_MOUSE]	10.64	1	6	71	451	50.4085	5.07178	1.03461	0.905767	1.0462	0.995525	0.878433	0.94685	1.09053	0.971936	1.02427	0.774671
Q64310	Surfeit locus protein 4	Surf4	Surfeit locus protein 4 OS=Mus musculus OX=10090 GN=Surf4 PE=1 SV=1 - [SURF4_MOUSE]	13.38	3	3	16	269	30.3608	7.78174	0.930471	1.03379	0.905476	0.956578	1.10026	1.05363	1.02722	1.06037	0.90212	0.0809761
P20801	Troponin C, skeletal muscle	Tnnc2	Troponin C, skeletal muscle OS=Mus musculus OX=10090 GN=Tnnc2 PE=1 SV=2 - [TNNC2_MOUSE]	50	5	6	22	160	18.0984	4.1958	0.499042	0.781887	0.337827	0.539585	0.81604	1.76401	0.805336	1.12846	0.47816	0.161398
Q5XJY5	Coatomer subunit delta	Arcn1	Coatomer subunit delta OS=Mus musculus OX=10090 GN=Arcn1 PE=1 SV=2 - [COPD_MOUSE]	50.88	25	26	54	511	57.1932	6.21436	1.03579	1.03514	0.975514	1.01548	1.02628	1.00321	0.981922	1.0038	1.01164	0.648473
Q9CR16	Peptidyl-prolyl cis-trans isomerase D	Ppid	Peptidyl-prolyl cis-trans isomerase D OS=Mus musculus OX=10090 GN=Ppid PE=1 SV=3 - [PPID_MOUSE]	56.22	21	23	51	370	40.7167	7.43018	0.98633	0.836744	1.06181	0.961628	0.912773	0.989937	1.06479	0.989167	0.97216	0.7461
O89110	Caspase-8	Casp8	Caspase-8 OS=Mus musculus OX=10090 GN=Casp8 PE=1 SV=1 - [CASP8_MOUSE]	20.63	10	10	23	480	55.3213	5.24951	1.07881	1.00285	1.05694	1.0462	1.04419	0.923765	0.942233	0.970062	1.07849	0.156579
P63330	Serine/threonine-protein phosphatase 2A catalytic subunit alpha isoform	Ppp2ca	Serine/threonine-protein phosphatase 2A catalytic subunit alpha isoform OS=Mus musculus OX=10090 GN=Ppp2ca PE=1 SV=1 - [PP2AA_MOUSE]	44.98	2	12	23	309	35.5854	5.5415	0.976575	1.10274	0.944168	1.00783	1.13393	1.02045	1.01033	1.0549	0.955377	0.493414
P35979	60S ribosomal protein L12	Rpl12	60S ribosomal protein L12 OS=Mus musculus OX=10090 GN=Rpl12 PE=1 SV=2 - [RL12_MOUSE]	72.73	13	13	29	165	17.7935	9.42236	0.983989	1.01026	1.01253	1.00226	1.01896	0.977147	1.04378	1.0133	0.989106	0.634598
Q4KMM3	Oxidation resistance protein 1	Oxr1	Oxidation resistance protein 1 OS=Mus musculus OX=10090 GN=Oxr1 PE=1 SV=3 - [OXR1_MOUSE]	16.4	11	11	20	866	95.8525	5.32568	1.02298	1.02528	1.00642	1.01823	1.02179	1.00004	0.986886	1.00291	1.01527	0.263481
P61089	Ubiquitin-conjugating enzyme E2 N	Ube2n	Ubiquitin-conjugating enzyme E2 N OS=Mus musculus OX=10090 GN=Ube2n PE=1 SV=1 - [UBE2N_MOUSE]	73.68	9	10	19	152	17.127	6.56592	0.934991	0.979345	1.05298	0.989104	1.029	0.991411	1.03409	1.01817	0.971455	0.475476
O09061	Proteasome subunit beta type-1	Psmb1	Proteasome subunit beta type-1 OS=Mus musculus OX=10090 GN=Psmb1 PE=1 SV=1 - [PSB1_MOUSE]	44.58	10	10	26	240	26.3553	7.81104	0.925636	0.851502	1.17919	0.985443	0.851357	0.940807	1.05675	0.949638	1.03771	0.772342
Q60865	Caprin-1	Caprin1	Caprin-1 OS=Mus musculus OX=10090 GN=Caprin1 PE=1 SV=2 - [CAPR1_MOUSE]	29	24	24	55	707	78.1208	5.24951	0.974889	0.983406	0.990527	0.98294	0.952177	1.04683	1.04598	1.015	0.968417	0.369563
Q8K2B3	Succinate dehydrogenase [ubiquinone] flavoprotein subunit, mitochondrial	Sdha	Succinate dehydrogenase [ubiquinone] flavoprotein subunit, mitochondrial OS=Mus musculus OX=10090 GN=Sdha PE=1 SV=1 - [SDHA_MOUSE]	17.47	13	13	29	664	72.5392	7.37158	1.04861	1.00025	0.951938	1.00027	1.04044	0.992958	1.01297	1.01546	0.985041	0.650976
Q921M7	Protein FAM49B	Fam49b	Protein FAM49B OS=Mus musculus OX=10090 GN=Fam49b PE=1 SV=1 - [FA49B_MOUSE]	28.7	9	9	23	324	36.7527	6.06201	1.04112	1.00362	1.019	1.02125	0.957148	0.982804	1.03372	0.991224	1.03029	0.295951
P10922	Histone H1.0	H1-0	Histone H1.0 OS=Mus musculus OX=10090 GN=H1-0 PE=2 SV=4 - [H10_MOUSE]	41.24	11	11	35	194	20.8482	10.9019	0.974684	1.15057	0.852336	0.99253	1.07822	1.0744	0.959498	1.03737	0.956772	0.661225
Q99JB2	Stomatin-like protein 2, mitochondrial	Stoml2	Stomatin-like protein 2, mitochondrial OS=Mus musculus OX=10090 GN=Stoml2 PE=1 SV=1 - [STML2_MOUSE]	36.26	10	10	16	353	38.3612	8.86572	0.962258	0.917856	1.03601	0.972042	0.963597	0.994485	1.02271	0.993596	0.978307	0.605033
Q80UM3	N-alpha-acetyltransferase 15, NatA auxiliary subunit	Naa15	N-alpha-acetyltransferase 15, NatA auxiliary subunit OS=Mus musculus OX=10090 GN=Naa15 PE=1 SV=1 - [NAA15_MOUSE]	31.21	25	31	64	865	100.897	7.62061	0.937606	0.862302	1.10842	0.969442	1.00564	1.00936	1.04338	1.01946	0.950937	0.535075
Q9R0P5	Destrin	Dstn	Destrin OS=Mus musculus OX=10090 GN=Dstn PE=1 SV=3 - [DEST_MOUSE]	65.45	12	13	35	165	18.5095	7.97217	0.974031	0.91578	1.06772	0.985843	0.995671	0.97753	1.05904	1.01075	0.975359	0.648908
P61028	Ras-related protein Rab-8B	Rab8b	Ras-related protein Rab-8B OS=Mus musculus OX=10090 GN=Rab8b PE=1 SV=1 - [RAB8B_MOUSE]	36.71	3	9	22	207	23.5881	9.0708	1.02669	0.946452	1.08344	1.01886	0.997861	0.987651	1.00818	0.997897	1.02101	0.629368
Q922Y1	UBX domain-containing protein 1	Ubxn1	UBX domain-containing protein 1 OS=Mus musculus OX=10090 GN=Ubxn1 PE=1 SV=1 - [UBXN1_MOUSE]	40.4	12	12	24	297	33.552	5.26221	1.0097	0.956311	0.983273	0.983094	1.03468	0.974156	0.981539	0.996792	0.986257	0.606113
P08074	Carbonyl reductase [NADPH] 2	Cbr2	Carbonyl reductase [NADPH] 2 OS=Mus musculus OX=10090 GN=Cbr2 PE=1 SV=1 - [CBR2_MOUSE]	45.08	9	10	22	244	25.9416	9.01221	1.11852	1.01174	0.897331	1.0092	0.909472	1.13707	0.918406	0.988317	1.02113	0.841809
Q8CG19	Latent-transforming growth factor beta-binding protein 1	Ltbp1	Latent-transforming growth factor beta-binding protein 1 OS=Mus musculus OX=10090 GN=Ltbp1 PE=1 SV=2 - [LTBP1_MOUSE]	9.58	16	16	27	1712	186.593	6.02393	1.06706	1.17696	0.900138	1.04805	1.15835	0.924549	0.952202	1.0117	1.03594	0.755826
Q99JF8	PC4 and SFRS1-interacting protein	Psip1	PC4 and SFRS1-interacting protein OS=Mus musculus OX=10090 GN=Psip1 PE=1 SV=1 - [PSIP1_MOUSE]	47.35	29	31	59	528	59.6605	9.12939	0.972183	0.972093	0.997458	0.980578	0.984776	1.00792	1.00503	0.999242	0.981322	0.169365
Q3U9G9	Delta(14)-sterol reductase LBR	Lbr	Delta(14)-sterol reductase LBR OS=Mus musculus OX=10090 GN=Lbr PE=1 SV=2 - [LBR_MOUSE]	30.83	23	23	46	626	71.3945	9.36377	1.01795	1.08102	0.959753	1.01958	1.03617	0.985397	0.977786	0.999783	1.0198	0.642824
Q9CT10	Ran-binding protein 3	Ranbp3	Ran-binding protein 3 OS=Mus musculus OX=10090 GN=Ranbp3 PE=1 SV=2 - [RANB3_MOUSE]	27.9	13	13	18	491	52.5407	5.12256	0.960573	0.932304	1.10108	0.997987	0.939096	0.95431	1.03442	0.975941	1.02259	0.73184
Q9Z1R2	Large proline-rich protein BAG6	Bag6	Large proline-rich protein BAG6 OS=Mus musculus OX=10090 GN=Bag6 PE=1 SV=1 - [BAG6_MOUSE]	20.54	17	17	26	1154	120.962	5.70654	0.96627	1.05747	0.952966	0.992234	1.02821	1.05031	0.999993	1.02617	0.96693	0.398327
Q91V41	Ras-related protein Rab-14	Rab14	Ras-related protein Rab-14 OS=Mus musculus OX=10090 GN=Rab14 PE=1 SV=3 - [RAB14_MOUSE]	62.79	11	12	24	215	23.8819	6.21436	1.01609	0.9966	1.05279	1.02183	0.99345	0.985996	1.00041	0.993285	1.02873	0.168272
Q6NZB0	DnaJ homolog subfamily C member 8	Dnajc8	DnaJ homolog subfamily C member 8 OS=Mus musculus OX=10090 GN=Dnajc8 PE=1 SV=2 - [DNJC8_MOUSE]	70.75	18	18	40	253	29.7944	9.05615	0.951615	1.05524	0.977851	0.994903	1.02367	1.04294	1.00133	1.02265	0.972869	0.452224
Q501J7	Phosphatase and actin regulator 4	Phactr4	Phosphatase and actin regulator 4 OS=Mus musculus OX=10090 GN=Phactr4 PE=1 SV=2 - [PHAR4_MOUSE]	26.51	17	17	21	694	76.5852	6.48096	0.95094	0.932513	1.02559	0.96968	0.981935	1.00991	1.00453	0.998791	0.970853	0.382743
Q9CQF9	Prenylcysteine oxidase	Pcyox1	Prenylcysteine oxidase OS=Mus musculus OX=10090 GN=Pcyox1 PE=1 SV=1 - [PCYOX_MOUSE]	28.12	12	12	21	505	56.4587	6.91748	1.03513	0.968799	1.03075	1.01156	0.965488	0.978061	0.963308	0.968952	1.04397	0.12366
Q8R180	ERO1-like protein alpha	Ero1a	ERO1-like protein alpha OS=Mus musculus OX=10090 GN=Ero1a PE=1 SV=2 - [ERO1A_MOUSE]	13.36	7	7	13	464	54.0502	6.53662	1.04992	1.02889	1.2772	1.11867	0.841831	0.876235	0.967051	0.895039	1.24986	0.0635722
Q8BL66	Early endosome antigen 1	Eea1	Early endosome antigen 1 OS=Mus musculus OX=10090 GN=Eea1 PE=1 SV=2 - [EEA1_MOUSE]	33.66	50	51	62	1411	160.817	5.77002	1.02709	0.9754	1.02841	1.0103	0.975722	0.965967	0.990816	0.977502	1.03355	0.157548
P61205	ADP-ribosylation factor 3	Arf3	ADP-ribosylation factor 3 OS=Mus musculus OX=10090 GN=Arf3 PE=2 SV=2 - [ARF3_MOUSE]	70.72	3	13	38	181	20.5877	7.43018	1.17595	1.00279	0.888944	1.02256	1.06102	1.02682	0.939468	1.0091	1.01333	0.889545
Q9ESX5	H/ACA ribonucleoprotein complex subunit DKC1	Dkc1	H/ACA ribonucleoprotein complex subunit DKC1 OS=Mus musculus OX=10090 GN=Dkc1 PE=1 SV=4 - [DKC1_MOUSE]	29.08	15	15	32	509	57.3653	9.27588	0.976177	0.9652	0.99303	0.978136	0.979649	1.02471	1.04919	1.01785	0.960983	0.144177
Q3V1T4	Prolyl 3-hydroxylase 1	P3h1	Prolyl 3-hydroxylase 1 OS=Mus musculus OX=10090 GN=P3h1 PE=1 SV=2 - [P3H1_MOUSE]	17.73	15	15	27	739	83.5983	5.13525	1.09109	0.888782	1.0438	1.00789	0.968412	1.00071	1.0164	0.995174	1.01278	0.849213
P31230	Aminoacyl tRNA synthase complex-interacting multifunctional protein 1	Aimp1	Aminoacyl tRNA synthase complex-interacting multifunctional protein 1 OS=Mus musculus OX=10090 GN=Aimp1 PE=1 SV=2 - [AIMP1_MOUSE]	49.03	11	12	22	310	33.9759	8.35303	1.0117	0.984616	0.981148	0.992489	1.03178	0.984297	0.987814	1.0013	0.991203	0.651491
Q91VJ2	Caveolae-associated protein 3	Cavin3	Caveolae-associated protein 3 OS=Mus musculus OX=10090 GN=Cavin3 PE=1 SV=1 - [CAVN3_MOUSE]	33.85	7	7	18	260	27.8366	5.56689	1.01945	1.06907	0.938769	1.00909	0.991902	0.984577	0.987707	0.988062	1.02129	0.609662
P08121	Collagen alpha-1(III) chain	Col3a1	Collagen alpha-1(III) chain OS=Mus musculus OX=10090 GN=Col3a1 PE=1 SV=4 - [CO3A1_MOUSE]	15.98	22	23	59	1464	138.858	6.52197	1.15291	0.892377	0.728537	0.924608	1.6072	0.689927	0.665611	0.98758	0.936236	0.859474
P22437	Prostaglandin G/H synthase 1	Ptgs1	Prostaglandin G/H synthase 1 OS=Mus musculus OX=10090 GN=Ptgs1 PE=1 SV=1 - [PGH1_MOUSE]	17.11	8	9	19	602	68.9979	6.82959	1.02007	1.04581	1.02713	1.03101	1.03549	0.990169	1.00268	1.00944	1.02136	0.237649
Q3U7R1	Extended synaptotagmin-1	Esyt1	Extended synaptotagmin-1 OS=Mus musculus OX=10090 GN=Esyt1 PE=1 SV=2 - [ESYT1_MOUSE]	32.6	28	28	34	1092	121.478	5.94775	1.09775	1.01433	0.948917	1.02033	0.953973	0.987171	0.969595	0.970247	1.05162	0.319717
Q05920	Pyruvate carboxylase, mitochondrial	Pc	Pyruvate carboxylase, mitochondrial OS=Mus musculus OX=10090 GN=Pc PE=1 SV=1 - [PYC_MOUSE]	13.41	15	15	21	1178	129.602	6.7124	1.30704	0.861941	0.951866	1.04028	0.875117	0.899758	1.14763	0.974167	1.06787	0.702991
Q8BP67	60S ribosomal protein L24	Rpl24	60S ribosomal protein L24 OS=Mus musculus OX=10090 GN=Rpl24 PE=1 SV=2 - [RL24_MOUSE]	57.96	16	16	31	157	17.7679	11.2534	0.93034	1.02117	0.97067	0.974058	1.00268	1.04121	1.06504	1.03631	0.939931	0.123134
Q8BSL7	ADP-ribosylation factor 2	Arf2	ADP-ribosylation factor 2 OS=Mus musculus OX=10090 GN=Arf2 PE=1 SV=2 - [ARF2_MOUSE]	61.88	1	10	23	181	20.7328	6.58057	1.02726	1.05706	0.75841	0.947575	1.23742	1.11507	0.963161	1.10522	0.857365	0.27167
Q3UQ28	Peroxidasin homolog	Pxdn	Peroxidasin homolog OS=Mus musculus OX=10090 GN=Pxdn PE=1 SV=2 - [PXDN_MOUSE]	19.32	28	28	36	1475	164.998	7.13721	1.06235	1.09209	0.954373	1.03627	1.03599	0.949885	0.952802	0.979558	1.0579	0.324023
D3YXK2	Scaffold attachment factor B1	Safb	Scaffold attachment factor B1 OS=Mus musculus OX=10090 GN=Safb PE=1 SV=2 - [SAFB1_MOUSE]	37.25	29	38	62	937	105.04	5.35107	1.00951	1.04742	0.919675	0.992202	1.08337	0.988375	0.998348	1.02336	0.969549	0.554787
Q99MS7	EH domain-binding protein 1-like protein 1	Ehbp1l1	EH domain-binding protein 1-like protein 1 OS=Mus musculus OX=10090 GN=Ehbp1l1 PE=1 SV=1 - [EH1L1_MOUSE]	10.31	15	15	23	1716	184.722	4.729	0.988539	0.936678	1.01418	0.979801	0.966609	1.00085	0.988721	0.985395	0.994323	0.833271
Q05186	Reticulocalbin-1	Rcn1	Reticulocalbin-1 OS=Mus musculus OX=10090 GN=Rcn1 PE=1 SV=1 - [RCN1_MOUSE]	44.62	14	14	37	325	38.0896	4.84326	1.01846	0.87183	1.10784	0.999376	0.840813	0.952925	1.09644	0.963391	1.03735	0.739674
Q64511	DNA topoisomerase 2-beta	Top2b	DNA topoisomerase 2-beta OS=Mus musculus OX=10090 GN=Top2b PE=1 SV=2 - [TOP2B_MOUSE]	18.67	22	31	45	1612	181.795	8.29443	1.01326	0.967911	0.974861	0.985345	1.01515	1.00058	1.01795	1.01123	0.974405	0.16158
Q8BRT1	CLIP-associating protein 2	Clasp2	CLIP-associating protein 2 OS=Mus musculus OX=10090 GN=Clasp2 PE=1 SV=1 - [CLAP2_MOUSE]	12.91	17	18	30	1286	140.652	8.63135	1.01862	0.963203	1.05695	1.01292	1.01934	0.950124	0.999639	0.989702	1.02346	0.533531
O55222	Integrin-linked protein kinase	Ilk	Integrin-linked protein kinase OS=Mus musculus OX=10090 GN=Ilk PE=1 SV=2 - [ILK_MOUSE]	30.31	15	15	32	452	51.3399	8.07471	1.01023	1.05319	0.945079	1.00283	1.03519	0.955189	1.00401	0.998131	1.00471	0.910133
P62717	60S ribosomal protein L18a	Rpl18a	60S ribosomal protein L18a OS=Mus musculus OX=10090 GN=Rpl18a PE=1 SV=1 - [RL18A_MOUSE]	51.7	12	12	54	176	20.7189	10.7114	0.991427	1.0522	0.959068	1.0009	1.07775	1.00817	0.98626	1.02406	0.977383	0.582764
Q9CQQ7	ATP synthase F(0) complex subunit B1, mitochondrial	Atp5pb	ATP synthase F(0) complex subunit B1, mitochondrial OS=Mus musculus OX=10090 GN=Atp5pb PE=1 SV=1 - [AT5F1_MOUSE]	32.81	11	11	34	256	28.9304	9.05615	0.967888	0.899364	1.0508	0.972685	0.901933	1.03016	1.04796	0.993353	0.979194	0.761145
Q6P5D8	Structural maintenance of chromosomes flexible hinge domain-containing protein 1	Smchd1	Structural maintenance of chromosomes flexible hinge domain-containing protein 1 OS=Mus musculus OX=10090 GN=Smchd1 PE=1 SV=2 - [SMHD1_MOUSE]	14.9	29	29	36	2007	225.506	7.23975	0.993273	1.01865	0.97085	0.994258	1.05223	1.00108	1.00875	1.02069	0.974108	0.278192
A2AQP0	Myosin-7B	Myh7b	Myosin-7B OS=Mus musculus OX=10090 GN=Myh7b PE=3 SV=1 - [MYH7B_MOUSE]	5.46	1	14	37	1941	221.36	5.88428	1.02862	0.944295	0.992473	0.988463	1.07377	1.0661	0.940306	1.02673	0.962732	0.484193
Q8BXA1	Golgi integral membrane protein 4	Golim4	Golgi integral membrane protein 4 OS=Mus musculus OX=10090 GN=Golim4 PE=1 SV=1 - [GOLI4_MOUSE]	29.01	20	20	33	655	76.7386	4.83057	1.02294	0.948275	1.02596	0.999057	0.965493	1.00499	1.00968	0.993388	1.00571	0.854611
Q60875	Rho guanine nucleotide exchange factor 2	Arhgef2	Rho guanine nucleotide exchange factor 2 OS=Mus musculus OX=10090 GN=Arhgef2 PE=1 SV=4 - [ARHG2_MOUSE]	24.67	21	21	35	985	111.905	7.25439	1.00683	1.00265	0.969848	0.99311	1.03366	1.00593	0.986174	1.00859	0.984654	0.439873
P97384	Annexin A11	Anxa11	Annexin A11 OS=Mus musculus OX=10090 GN=Anxa11 PE=1 SV=2 - [ANX11_MOUSE]	24.85	11	14	26	503	54.0448	7.66455	0.980294	1.00831	0.992536	0.993714	0.991358	1.01774	0.967934	0.992346	1.00138	0.937973
D3Z7P3	Glutaminase kidney isoform, mitochondrial	Gls	Glutaminase kidney isoform, mitochondrial OS=Mus musculus OX=10090 GN=Gls PE=1 SV=1 - [GLSK_MOUSE]	23.59	13	13	21	674	73.9162	7.98682	0.992451	0.942934	1.00943	0.981605	1.02637	1.00837	0.989635	1.00813	0.973692	0.305528
Q8C854	Myelin expression factor 2	Myef2	Myelin expression factor 2 OS=Mus musculus OX=10090 GN=Myef2 PE=1 SV=1 - [MYEF2_MOUSE]	37.73	20	22	40	591	63.2543	8.86572	0.978301	1.04577	0.981772	1.00195	1.01422	0.988122	1.00589	1.00275	0.999205	0.974273
Q3TWW8	Serine/arginine-rich splicing factor 6	Srsf6	Serine/arginine-rich splicing factor 6 OS=Mus musculus OX=10090 GN=Srsf6 PE=1 SV=1 - [SRSF6_MOUSE]	40.12	12	15	37	339	39.0021	11.4585	1.02371	1.03419	0.9038	0.987232	1.07103	1.02809	0.993899	1.03101	0.957542	0.408057
Q9Z1Z0	General vesicular transport factor p115	Uso1	General vesicular transport factor p115 OS=Mus musculus OX=10090 GN=Uso1 PE=1 SV=2 - [USO1_MOUSE]	18.98	20	20	31	959	106.917	4.93213	1.02309	0.991737	0.978573	0.9978	0.968281	0.998381	0.995956	0.98754	1.01039	0.564487
Q8BIQ5	Cleavage stimulation factor subunit 2	Cstf2	Cleavage stimulation factor subunit 2 OS=Mus musculus OX=10090 GN=Cstf2 PE=1 SV=2 - [CSTF2_MOUSE]	31.72	9	12	20	580	61.3015	6.82959	0.980005	1.00764	0.946021	0.97789	1.0404	1.01955	0.964938	1.00829	0.969846	0.349172
P62918	60S ribosomal protein L8	Rpl8	60S ribosomal protein L8 OS=Mus musculus OX=10090 GN=Rpl8 PE=1 SV=2 - [RL8_MOUSE]	50.97	17	17	57	257	28.0073	11.0337	0.997392	1.03223	0.97058	1.00007	1.03097	1.0407	0.991953	1.02121	0.979299	0.414558
Q923D2	Flavin reductase (NADPH)	Blvrb	Flavin reductase (NADPH) OS=Mus musculus OX=10090 GN=Blvrb PE=1 SV=3 - [BLVRB_MOUSE]	33.01	8	8	27	206	22.1834	7.00537	1.03682	0.948634	1.01542	1.00029	0.921794	0.968952	1.04899	0.979914	1.02079	0.678403
Q9R0X4	Acyl-coenzyme A thioesterase 9, mitochondrial	Acot9	Acyl-coenzyme A thioesterase 9, mitochondrial OS=Mus musculus OX=10090 GN=Acot9 PE=1 SV=1 - [ACOT9_MOUSE]	46.01	21	21	38	439	50.528	8.5874	0.980021	1.00484	0.989815	0.99156	1.00331	1.00371	0.980017	0.995678	0.995864	0.71871
P62889	60S ribosomal protein L30	Rpl30	60S ribosomal protein L30 OS=Mus musculus OX=10090 GN=Rpl30 PE=1 SV=2 - [RL30_MOUSE]	77.39	10	10	25	115	12.7757	9.62744	0.9518	1.00572	0.934871	0.964131	1.0288	1.019	1.01515	1.02098	0.944317	0.0591419
P61087	Ubiquitin-conjugating enzyme E2 K	Ube2k	Ubiquitin-conjugating enzyme E2 K OS=Mus musculus OX=10090 GN=Ube2k PE=1 SV=3 - [UBE2K_MOUSE]	67	11	12	22	200	22.3926	5.43994	0.988066	0.857236	1.072	0.972434	0.825823	0.99855	1.04807	0.957482	1.01562	0.878623
P08122	Collagen alpha-2(IV) chain	Col4a2	Collagen alpha-2(IV) chain OS=Mus musculus OX=10090 GN=Col4a2 PE=1 SV=4 - [CO4A2_MOUSE]	5.92	9	9	18	1707	167.22	8.48486	1.05162	1.16629	0.812568	1.01016	1.23581	0.874469	0.850145	0.986807	1.02366	0.89269
Q9D646	Keratin, type I cuticular Ha4	Krt34	Keratin, type I cuticular Ha4 OS=Mus musculus OX=10090 GN=Krt34 PE=2 SV=1 - [KRT34_MOUSE]	30.36	2	13	26	392	44.5313	4.79248	0.785819	1.61528	0.779746	1.06028	1.55765	0.619281	0.703274	0.96007	1.10438	0.818281
P62715	Serine/threonine-protein phosphatase 2A catalytic subunit beta isoform	Ppp2cb	Serine/threonine-protein phosphatase 2A catalytic subunit beta isoform OS=Mus musculus OX=10090 GN=Ppp2cb PE=1 SV=1 - [PP2AB_MOUSE]	40.78	1	11	22	309	35.5523	5.42725	0.991083	1.08511	0.935867	1.00402	1.23147	0.962327	0.947494	1.0471	0.95886	0.694636
Q61081	Hsp90 co-chaperone Cdc37	Cdc37	Hsp90 co-chaperone Cdc37 OS=Mus musculus OX=10090 GN=Cdc37 PE=1 SV=1 - [CDC37_MOUSE]	47.49	24	24	41	379	44.5649	5.33838	1.0358	1.03221	0.966289	1.01143	1.05714	1.00224	1.03455	1.03131	0.980726	0.51192
Q61687	Transcriptional regulator ATRX	Atrx	Transcriptional regulator ATRX OS=Mus musculus OX=10090 GN=Atrx PE=1 SV=3 - [ATRX_MOUSE]	13.85	32	34	48	2476	278.414	6.68311	0.968553	1.03808	0.96715	0.991263	1.06024	1.00638	0.992466	1.0197	0.972116	0.4141
Q9WUM4	Coronin-1C	Coro1c	Coronin-1C OS=Mus musculus OX=10090 GN=Coro1c PE=1 SV=2 - [COR1C_MOUSE]	40.3	20	23	37	474	53.087	7.07861	1.01414	0.988131	0.969233	0.990501	1.06039	1.0022	1.02488	1.02916	0.962441	0.144583
P61027	Ras-related protein Rab-10	Rab10	Ras-related protein Rab-10 OS=Mus musculus OX=10090 GN=Rab10 PE=1 SV=1 - [RAB10_MOUSE]	59	8	12	22	200	22.5266	8.38232	1.00024	1.03483	0.953554	0.996208	0.978689	1.0269	1.00235	1.00265	0.993578	0.825469
Q8VEM8	Phosphate carrier protein, mitochondrial	Slc25a3	Phosphate carrier protein, mitochondrial OS=Mus musculus OX=10090 GN=Slc25a3 PE=1 SV=1 - [MPCP_MOUSE]	32.21	14	14	29	357	39.6065	9.26123	0.95031	1.02371	0.975426	0.983149	1.06423	1.02449	0.981906	1.02354	0.960533	0.276387
P63024	Vesicle-associated membrane protein 3	Vamp3	Vesicle-associated membrane protein 3 OS=Mus musculus OX=10090 GN=Vamp3 PE=1 SV=1 - [VAMP3_MOUSE]	38.83	3	3	9	103	11.473	8.49951	0.968147	0.797549	1.06676	0.944152	0.821938	1.03003	1.04169	0.964552	0.978851	0.85704
P59325	Eukaryotic translation initiation factor 5	Eif5	Eukaryotic translation initiation factor 5 OS=Mus musculus OX=10090 GN=Eif5 PE=1 SV=1 - [IF5_MOUSE]	40.56	17	18	28	429	48.9377	5.51611	0.985398	1.00714	0.960416	0.984317	1.03974	1.01909	0.993888	1.01757	0.967317	0.153619
Q9CZ30	Obg-like ATPase 1	Ola1	Obg-like ATPase 1 OS=Mus musculus OX=10090 GN=Ola1 PE=1 SV=1 - [OLA1_MOUSE]	30.56	12	12	29	396	44.7013	7.81104	0.984354	0.964584	0.952934	0.967291	0.979075	1.0616	1.02659	1.02242	0.94608	0.0977059
Q9Z0H8	CAP-Gly domain-containing linker protein 2	Clip2	CAP-Gly domain-containing linker protein 2 OS=Mus musculus OX=10090 GN=Clip2 PE=1 SV=2 - [CLIP2_MOUSE]	20.73	20	24	34	1047	115.84	6.48096	1.04668	0.911582	1.03334	0.9972	0.904962	0.967366	1.00516	0.959162	1.03966	0.504791
P09055	Integrin beta-1	Itgb1	Integrin beta-1 OS=Mus musculus OX=10090 GN=Itgb1 PE=1 SV=1 - [ITB1_MOUSE]	28.7	17	17	24	798	88.1733	5.93506	1.01722	1.05939	0.937011	1.00454	1.08385	1.02623	0.973487	1.02786	0.977313	0.652499
Q9EP71	Ankycorbin	Rai14	Ankycorbin OS=Mus musculus OX=10090 GN=Rai14 PE=1 SV=1 - [RAI14_MOUSE]	23.9	25	25	39	979	108.785	6.26514	1.01363	0.977347	1.02	1.00366	0.991601	0.993065	1.00692	0.997196	1.00648	0.671541
P29387	Guanine nucleotide-binding protein subunit beta-4	Gnb4	Guanine nucleotide-binding protein subunit beta-4 OS=Mus musculus OX=10090 GN=Gnb4 PE=1 SV=4 - [GBB4_MOUSE]	12.06	4	5	12	340	37.355	6.16357	0.990747	0.897765	1.08398	0.990831	0.957908	0.916157	1.02943	0.967833	1.02376	0.734027
Q9CZM2	60S ribosomal protein L15	Rpl15	60S ribosomal protein L15 OS=Mus musculus OX=10090 GN=Rpl15 PE=1 SV=4 - [RL15_MOUSE]	58.82	15	15	48	204	24.1311	11.6196	0.951806	1.06634	0.921788	0.979977	1.05293	1.03618	1.01118	1.03343	0.948274	0.306882
Q9CQ65	S-methyl-5'-thioadenosine phosphorylase	Mtap	S-methyl-5'-thioadenosine phosphorylase OS=Mus musculus OX=10090 GN=Mtap PE=1 SV=1 - [MTAP_MOUSE]	51.59	14	14	30	283	31.0417	7.13721	1.002	1.03796	0.945116	0.995025	1.05558	1.03071	1.0066	1.03096	0.96514	0.303988
Q80WJ7	Protein LYRIC	Mtdh	Protein LYRIC OS=Mus musculus OX=10090 GN=Mtdh PE=1 SV=1 - [LYRIC_MOUSE]	31.78	14	14	24	579	63.8077	9.33447	1.01972	1.03976	1.00643	1.02197	0.984923	0.984856	1.01354	0.99444	1.02768	0.11302
P24369	Peptidyl-prolyl cis-trans isomerase B	Ppib	Peptidyl-prolyl cis-trans isomerase B OS=Mus musculus OX=10090 GN=Ppib PE=1 SV=2 - [PPIB_MOUSE]	69.44	16	17	47	216	23.6986	9.5542	1.02378	0.943261	1.06577	1.01094	0.88521	1.00758	1.03846	0.977085	1.03465	0.596872
Q8K4L3	Supervillin	Svil	Supervillin OS=Mus musculus OX=10090 GN=Svil PE=1 SV=1 - [SVIL_MOUSE]	12.03	21	21	32	2170	243.011	6.87354	0.995096	0.963003	1.02892	0.995673	0.989707	1.00503	0.983242	0.992659	1.00304	0.888053
P62900	60S ribosomal protein L31	Rpl31	60S ribosomal protein L31 OS=Mus musculus OX=10090 GN=Rpl31 PE=1 SV=1 - [RL31_MOUSE]	55.2	11	11	37	125	14.4539	10.5356	0.942831	0.965291	1.09751	1.00188	0.881687	1.03437	1.0615	0.992517	1.00943	0.905314
Q9DBR7	Protein phosphatase 1 regulatory subunit 12A	Ppp1r12a	Protein phosphatase 1 regulatory subunit 12A OS=Mus musculus OX=10090 GN=Ppp1r12a PE=1 SV=2 - [MYPT1_MOUSE]	26.53	30	31	41	1029	114.927	5.49072	1.01885	1.00494	0.981525	1.00177	0.998784	1.01404	1.00976	1.00753	0.994288	0.651233
P81117	Nucleobindin-2	Nucb2	Nucleobindin-2 OS=Mus musculus OX=10090 GN=Nucb2 PE=1 SV=2 - [NUCB2_MOUSE]	46.43	19	20	27	420	50.2732	5.14795	0.992469	0.864658	1.09756	0.984896	0.847947	0.949512	1.01572	0.937725	1.0503	0.600861
Q99M28	RNA-binding protein with serine-rich domain 1	Rnps1	RNA-binding protein with serine-rich domain 1 OS=Mus musculus OX=10090 GN=Rnps1 PE=1 SV=1 - [RNPS1_MOUSE]	16.39	5	5	10	305	34.1877	11.8394	0.960322	1.00674	0.898143	0.955069	1.01206	1.08611	1.04055	1.04624	0.91286	0.0751449
Q8BUK6	Protein Hook homolog 3	Hook3	Protein Hook homolog 3 OS=Mus musculus OX=10090 GN=Hook3 PE=1 SV=2 - [HOOK3_MOUSE]	22.98	16	17	25	718	83.1665	5.18604	1.01101	0.996533	0.993887	1.00048	0.995334	1.02612	0.983777	1.00175	0.998732	0.930672
Q8CI94	Glycogen phosphorylase, brain form	Pygb	Glycogen phosphorylase, brain form OS=Mus musculus OX=10090 GN=Pygb PE=1 SV=3 - [PYGB_MOUSE]	22.42	12	21	33	843	96.6685	6.72705	1.07644	0.986729	0.994272	1.01915	0.987745	0.992033	1.0128	0.997525	1.02168	0.507641
Q921F2	TAR DNA-binding protein 43	Tardbp	TAR DNA-binding protein 43 OS=Mus musculus OX=10090 GN=Tardbp PE=1 SV=1 - [TADBP_MOUSE]	15.46	6	6	13	414	44.5193	6.69775	1.00302	1.07471	0.937518	1.00508	1.13865	1.00561	1.01984	1.0547	0.952959	0.439544
P09602	Non-histone chromosomal protein HMG-17	Hmgn2	Non-histone chromosomal protein HMG-17 OS=Mus musculus OX=10090 GN=Hmgn2 PE=1 SV=2 - [HMGN2_MOUSE]	82.22	19	19	48	90	9.41707	9.99365	0.946519	1.02698	0.951506	0.975002	0.962368	0.99692	1.04968	1.00299	0.972095	0.484376
O70200	Allograft inflammatory factor 1	Aif1	Allograft inflammatory factor 1 OS=Mus musculus OX=10090 GN=Aif1 PE=1 SV=1 - [AIF1_MOUSE]	42.86	6	7	14	147	16.8998	8.76318	1.13101	0.909871	1.13667	1.05918	0.88038	1.04631	1.02031	0.982334	1.07823	0.444671
Q9Z0G0	PDZ domain-containing protein GIPC1	Gipc1	PDZ domain-containing protein GIPC1 OS=Mus musculus OX=10090 GN=Gipc1 PE=1 SV=1 - [GIPC1_MOUSE]	9.91	4	4	12	333	36.1067	5.90967	0.963555	0.836212	1.09721	0.965658	0.973194	1.0972	1.00127	1.02389	0.943128	0.52718
Q99LJ0	CTTNBP2 N-terminal-like protein	Cttnbp2nl	CTTNBP2 N-terminal-like protein OS=Mus musculus OX=10090 GN=Cttnbp2nl PE=1 SV=1 - [CT2NL_MOUSE]	24.14	19	19	29	638	69.7985	7.7085	0.969875	0.933736	1.1314	1.01167	1.00262	0.938243	0.994285	0.978384	1.03402	0.630663
Q9JLV5	Cullin-3	Cul3	Cullin-3 OS=Mus musculus OX=10090 GN=Cul3 PE=1 SV=1 - [CUL3_MOUSE]	25.65	18	19	28	768	88.8914	8.45557	0.995678	1.00716	1.02253	1.00846	1.02413	0.983526	1.01798	1.00855	0.99991	0.99543
O70492	Sorting nexin-3	Snx3	Sorting nexin-3 OS=Mus musculus OX=10090 GN=Snx3 PE=1 SV=3 - [SNX3_MOUSE]	46.3	9	10	15	162	18.7457	8.66064	1.016	0.959576	0.95574	0.977106	0.902617	1.04776	1.01532	0.988565	0.988409	0.823421
Q61490	CD166 antigen	Alcam	CD166 antigen OS=Mus musculus OX=10090 GN=Alcam PE=1 SV=3 - [CD166_MOUSE]	26.76	16	16	27	583	65.051	6.15088	0.934971	1.03627	0.945582	0.972275	1.04531	1.01253	0.987089	1.01498	0.957929	0.304621
P60766	Cell division control protein 42 homolog	Cdc42	Cell division control protein 42 homolog OS=Mus musculus OX=10090 GN=Cdc42 PE=1 SV=2 - [CDC42_MOUSE]	39.27	8	8	24	191	21.245	6.55127	1.01728	1.08904	0.923974	1.0101	1.09295	0.979888	1.01405	1.02896	0.981668	0.762669
Q9JJW6	Aly/REF export factor 2	Alyref2	Aly/REF export factor 2 OS=Mus musculus OX=10090 GN=Alyref2 PE=1 SV=1 - [ALRF2_MOUSE]	26.61	1	4	14	218	23.7159	10.0376	1.01715	0.930653	1.04745	0.998416	0.994125	1.00292	1.06066	1.01924	0.979573	0.636249
P46460	Vesicle-fusing ATPase	Nsf	Vesicle-fusing ATPase OS=Mus musculus OX=10090 GN=Nsf PE=1 SV=2 - [NSF_MOUSE]	25.81	21	22	30	744	82.561	6.94678	1.00111	1.07022	0.924453	0.998594	1.07235	1.03341	0.968219	1.02466	0.974562	0.641984
Q5SNZ0	Girdin	Ccdc88a	Girdin OS=Mus musculus OX=10090 GN=Ccdc88a PE=1 SV=2 - [GRDN_MOUSE]	10.25	20	23	32	1873	215.786	6.23975	1.02663	0.980602	1.03019	1.01247	0.977022	1.00588	1.00206	0.994987	1.01757	0.394687
P01837	Immunoglobulin kappa constant	Igkc	Immunoglobulin kappa constant OS=Mus musculus OX=10090 GN=Igkc PE=1 SV=2 - [IGKC_MOUSE]	56.07	6	6	36	107	11.9267	5.89697	1.39313	1.16159	0.991625	1.18212	0.936855	1.1374	0.821307	0.965188	1.22475	0.217986
Q61765	Keratin, type I cuticular Ha1	Krt31	Keratin, type I cuticular Ha1 OS=Mus musculus OX=10090 GN=Krt31 PE=1 SV=2 - [K1H1_MOUSE]	25.96	1	11	22	416	47.0867	4.89404	0.816904	2.17835	0.508973	1.16807	1.85418	0.633645	0.521736	1.00319	1.16437	0.816969
Q8C0C7	Phenylalanine--tRNA ligase alpha subunit	Farsa	Phenylalanine--tRNA ligase alpha subunit OS=Mus musculus OX=10090 GN=Farsa PE=1 SV=1 - [SYFA_MOUSE]	30.12	15	15	24	508	57.5628	8.27979	1.04139	0.993489	0.952463	0.995782	0.993305	1.03951	1.01122	1.01468	0.981376	0.55026
Q8BU30	Isoleucine--tRNA ligase, cytoplasmic	Iars	Isoleucine--tRNA ligase, cytoplasmic OS=Mus musculus OX=10090 GN=Iars PE=1 SV=2 - [SYIC_MOUSE]	20.29	28	28	46	1262	144.179	6.55127	0.963257	0.920383	1.09606	0.993232	0.987015	0.994421	1.04094	1.00746	0.985879	0.810369
Q08943	FACT complex subunit SSRP1	Ssrp1	FACT complex subunit SSRP1 OS=Mus musculus OX=10090 GN=Ssrp1 PE=1 SV=2 - [SSRP1_MOUSE]	33.19	25	25	34	708	80.8103	6.75635	1.02528	1.02378	0.953765	1.00094	1.00415	1.02604	1.03324	1.02114	0.980216	0.467012
Q6ZPU9	KIF-binding protein	Kifbp	KIF-binding protein OS=Mus musculus OX=10090 GN=Kifbp PE=1 SV=2 - [KBP_MOUSE]	12.97	6	6	9	617	71.0069	5.47803	0.921194	0.928843	1.03235	0.960795	1.03138	0.996079	1.03197	1.01981	0.94213	0.193086
Q8BML9	Glutamine--tRNA ligase	Qars	Glutamine--tRNA ligase OS=Mus musculus OX=10090 GN=Qars PE=1 SV=1 - [SYQ_MOUSE]	38.19	29	29	38	775	87.6209	7.31299	1.01612	1.06022	0.963175	1.01317	1.04979	0.992879	0.982649	1.00844	1.00469	0.898898
Q04750	DNA topoisomerase 1	Top1	DNA topoisomerase 1 OS=Mus musculus OX=10090 GN=Top1 PE=1 SV=2 - [TOP1_MOUSE]	40.03	34	34	49	767	90.8189	9.33447	0.96668	0.99665	1.01599	0.993107	0.992453	0.993138	1.03847	1.00802	0.985206	0.515285
Q9CXY6	Interleukin enhancer-binding factor 2	Ilf2	Interleukin enhancer-binding factor 2 OS=Mus musculus OX=10090 GN=Ilf2 PE=1 SV=1 - [ILF2_MOUSE]	35.13	11	11	16	390	43.0352	5.26221	1.03806	0.955014	1.01678	1.00328	0.960997	1.00955	1.01773	0.996091	1.00722	0.825453
Q9D3D9	ATP synthase subunit delta, mitochondrial	Atp5f1d	ATP synthase subunit delta, mitochondrial OS=Mus musculus OX=10090 GN=Atp5f1d PE=1 SV=1 - [ATPD_MOUSE]	41.07	4	4	11	168	17.5891	5.08447	0.946314	0.96289	1.07881	0.996005	0.884613	1.07385	1.07504	1.01117	0.985004	0.851148
Q9EPL8	Importin-7	Ipo7	Importin-7 OS=Mus musculus OX=10090 GN=Ipo7 PE=1 SV=2 - [IPO7_MOUSE]	19.65	17	17	24	1038	119.41	4.81787	0.962901	0.988825	0.987151	0.979626	1.03313	0.962991	1.04261	1.01291	0.967141	0.277003
Q7TQI3	Ubiquitin thioesterase OTUB1	Otub1	Ubiquitin thioesterase OTUB1 OS=Mus musculus OX=10090 GN=Otub1 PE=1 SV=2 - [OTUB1_MOUSE]	24.72	6	6	13	271	31.2504	4.94482	0.976324	0.83419	1.13311	0.981209	0.811782	0.959382	1.09473	0.955297	1.02713	0.838096
Q9CX86	Heterogeneous nuclear ribonucleoprotein A0	Hnrnpa0	Heterogeneous nuclear ribonucleoprotein A0 OS=Mus musculus OX=10090 GN=Hnrnpa0 PE=1 SV=1 - [ROA0_MOUSE]	41.31	12	14	41	305	30.5117	9.30518	0.980128	1.09887	0.916086	0.998361	1.08859	0.989288	0.991066	1.02298	0.975934	0.71502
P01901	H-2 class I histocompatibility antigen, K-B alpha chain	H2-K1	H-2 class I histocompatibility antigen, K-B alpha chain OS=Mus musculus OX=10090 GN=H2-K1 PE=1 SV=1 - [HA1B_MOUSE]	29.81	4	11	33	369	41.2756	6.39209	0.965317	0.918354	1.07694	0.986872	0.78818	0.905498	0.901396	0.865024	1.14086	0.115331
O55135	Eukaryotic translation initiation factor 6	Eif6	Eukaryotic translation initiation factor 6 OS=Mus musculus OX=10090 GN=Eif6 PE=1 SV=2 - [IF6_MOUSE]	26.12	4	4	10	245	26.4942	4.7417	1.05144	0.974643	0.960077	0.995386	1.03185	1.04912	1.00105	1.02734	0.968897	0.369607
P56959	RNA-binding protein FUS	Fus	RNA-binding protein FUS OS=Mus musculus OX=10090 GN=Fus PE=1 SV=1 - [FUS_MOUSE]	18.53	13	13	44	518	52.6415	9.36377	0.988033	1.07548	0.90902	0.990843	1.04976	1.03896	0.962233	1.01698	0.974295	0.661658
Q9R0P4	Small acidic protein	Smap	Small acidic protein OS=Mus musculus OX=10090 GN=Smap PE=1 SV=1 - [SMAP_MOUSE]	38.12	9	9	27	181	20.0341	4.81787	0.972868	1.0594	0.917282	0.983184	0.984577	1.02554	1.04497	1.01836	0.965455	0.478208
Q03350	Thrombospondin-2	Thbs2	Thrombospondin-2 OS=Mus musculus OX=10090 GN=Thbs2 PE=1 SV=2 - [TSP2_MOUSE]	17.15	17	17	28	1172	129.798	4.81787	0.999214	1.0843	1.13665	1.07339	1.01448	0.93785	0.942986	0.965105	1.1122	0.0828898
B2RXS4	Plexin-B2	Plxnb2	Plexin-B2 OS=Mus musculus OX=10090 GN=Plxnb2 PE=1 SV=1 - [PLXB2_MOUSE]	12.16	21	21	25	1842	206.099	5.87158	1.04484	0.933671	1.02317	1.00056	0.971849	1.02211	1.00962	1.00119	0.999367	0.987224
O09167	60S ribosomal protein L21	Rpl21	60S ribosomal protein L21 OS=Mus musculus OX=10090 GN=Rpl21 PE=1 SV=3 - [RL21_MOUSE]	46.88	11	11	32	160	18.5501	10.4917	0.97177	1.03856	0.952261	0.987531	1.03148	1.05642	1.01116	1.03302	0.955966	0.19457
P26516	26S proteasome non-ATPase regulatory subunit 7	Psmd7	26S proteasome non-ATPase regulatory subunit 7 OS=Mus musculus OX=10090 GN=Psmd7 PE=1 SV=2 - [PSMD7_MOUSE]	51.09	12	12	25	321	36.5172	6.771	1.00771	1.07956	0.966552	1.01794	1.01623	1.01444	0.968008	0.999562	1.01839	0.641944
Q3U1J4	DNA damage-binding protein 1	Ddb1	DNA damage-binding protein 1 OS=Mus musculus OX=10090 GN=Ddb1 PE=1 SV=2 - [DDB1_MOUSE]	15.53	19	19	51	1140	126.772	5.26221	0.961089	0.987273	1.0562	1.00152	0.954666	1.00619	1.00884	0.989898	1.01174	0.745373
Q91YJ2	Sorting nexin-4	Snx4	Sorting nexin-4 OS=Mus musculus OX=10090 GN=Snx4 PE=1 SV=1 - [SNX4_MOUSE]	12.22	6	6	18	450	51.7451	5.79541	0.951815	0.970762	1.01959	0.980722	1.04283	1.0051	1.01656	1.0215	0.960083	0.151901
Q569Z5	Probable ATP-dependent RNA helicase DDX46	Ddx46	Probable ATP-dependent RNA helicase DDX46 OS=Mus musculus OX=10090 GN=Ddx46 PE=1 SV=2 - [DDX46_MOUSE]	21.71	27	27	39	1032	117.376	9.26123	0.983365	1.03862	1.02313	1.01504	0.946862	1.00436	0.984171	0.978465	1.03738	0.19534
Q9R1C7	Pre-mRNA-processing factor 40 homolog A	Prpf40a	Pre-mRNA-processing factor 40 homolog A OS=Mus musculus OX=10090 GN=Prpf40a PE=1 SV=1 - [PR40A_MOUSE]	15.84	16	16	22	953	108.412	7.69385	1.01272	1.05402	0.942766	1.00317	1.04835	1.01739	0.99996	1.0219	0.981671	0.624914
P47713	Cytosolic phospholipase A2	Pla2g4a	Cytosolic phospholipase A2 OS=Mus musculus OX=10090 GN=Pla2g4a PE=1 SV=1 - [PA24A_MOUSE]	19.39	15	15	28	748	85.1676	5.42725	0.996486	0.922307	1.06882	0.995871	0.983344	0.97765	1.04006	1.00035	0.995522	0.928277
Q9D554	Splicing factor 3A subunit 3	Sf3a3	Splicing factor 3A subunit 3 OS=Mus musculus OX=10090 GN=Sf3a3 PE=1 SV=2 - [SF3A3_MOUSE]	25.35	16	16	27	501	58.8052	5.33838	0.992926	1.03948	0.924571	0.98566	1.05024	0.998949	1.02457	1.02458	0.962009	0.346415
Q9DBC7	cAMP-dependent protein kinase type I-alpha regulatory subunit	Prkar1a	cAMP-dependent protein kinase type I-alpha regulatory subunit OS=Mus musculus OX=10090 GN=Prkar1a PE=1 SV=3 - [KAP0_MOUSE]	46.72	16	16	28	381	43.158	5.35107	1.02093	1.014	0.994321	1.00975	1.01248	1.00736	0.971584	0.997139	1.01265	0.451489
Q9CY50	Translocon-associated protein subunit alpha	Ssr1	Translocon-associated protein subunit alpha OS=Mus musculus OX=10090 GN=Ssr1 PE=1 SV=1 - [SSRA_MOUSE]	11.89	3	3	9	286	32.0451	4.44971	0.954688	0.910165	1.08714	0.983997	0.829819	1.01535	1.10596	0.983712	1.00029	0.997797
Q64435	UDP-glucuronosyltransferase 1-6	Ugt1a6	UDP-glucuronosyltransferase 1-6 OS=Mus musculus OX=10090 GN=Ugt1a6 PE=1 SV=1 - [UD16_MOUSE]	11.86	1	5	10	531	60.399	8.6167	0.898824	0.778684	1.33864	1.00538	0.733085	0.917831	1.0412	0.897373	1.12036	0.604337
Q9WV92	Band 4.1-like protein 3	Epb41l3	Band 4.1-like protein 3 OS=Mus musculus OX=10090 GN=Epb41l3 PE=1 SV=1 - [E41L3_MOUSE]	23.9	17	20	26	929	103.274	5.31299	0.997352	1.04455	1.00691	1.01627	0.962874	0.959816	1.07226	0.998318	1.01798	0.674483
Q08024	Core-binding factor subunit beta	Cbfb	Core-binding factor subunit beta OS=Mus musculus OX=10090 GN=Cbfb PE=1 SV=1 - [PEBB_MOUSE]	29.41	8	8	21	187	22.0168	5.77002	0.944118	0.942926	1.13336	1.0068	0.933123	1.03179	1.03721	1.00071	1.00609	0.936407
O54734	Dolichyl-diphosphooligosaccharide--protein glycosyltransferase 48 kDa subunit	Ddost	Dolichyl-diphosphooligosaccharide--protein glycosyltransferase 48 kDa subunit OS=Mus musculus OX=10090 GN=Ddost PE=1 SV=2 - [OST48_MOUSE]	36.73	12	12	23	441	48.997	5.8335	1.07732	0.989613	0.995221	1.02072	0.970798	1.01853	1.00796	0.999097	1.02164	0.534226
P52624	Uridine phosphorylase 1	Upp1	Uridine phosphorylase 1 OS=Mus musculus OX=10090 GN=Upp1 PE=1 SV=2 - [UPP1_MOUSE]	32.8	12	12	34	311	34.0639	6.58057	1.00287	1.08582	1.07621	1.05497	0.960523	0.932308	1.01767	0.970168	1.08741	0.0796385
O55201	Transcription elongation factor SPT5	Supt5h	Transcription elongation factor SPT5 OS=Mus musculus OX=10090 GN=Supt5h PE=1 SV=1 - [SPT5H_MOUSE]	23.75	22	22	34	1082	120.589	5.04639	1.01417	1.02315	1.0028	1.01337	0.996349	1.02059	0.992697	1.00321	1.01013	0.389849
Q8BRF7	Sec1 family domain-containing protein 1	Scfd1	Sec1 family domain-containing protein 1 OS=Mus musculus OX=10090 GN=Scfd1 PE=1 SV=1 - [SCFD1_MOUSE]	24.88	14	14	21	639	72.2771	6.37939	0.972525	0.97263	1.01078	0.985311	0.922521	0.999986	1.03197	0.984824	1.00049	0.989526
Q91YW3	DnaJ homolog subfamily C member 3	Dnajc3	DnaJ homolog subfamily C member 3 OS=Mus musculus OX=10090 GN=Dnajc3 PE=1 SV=1 - [DNJC3_MOUSE]	36.71	20	21	36	504	57.4281	5.84619	1.06411	1.02882	1.00618	1.03304	0.971357	1.01854	0.982413	0.990771	1.04266	0.127974
Q9QXT0	Protein canopy homolog 2	Cnpy2	Protein canopy homolog 2 OS=Mus musculus OX=10090 GN=Cnpy2 PE=1 SV=1 - [CNPY2_MOUSE]	55.49	12	12	20	182	20.7543	5.07178	1.00144	0.960083	1.01636	0.992625	0.931622	1.02118	1.01842	0.990407	1.00224	0.950944
Q8R0G9	Nuclear pore complex protein Nup133	Nup133	Nuclear pore complex protein Nup133 OS=Mus musculus OX=10090 GN=Nup133 PE=1 SV=2 - [NU133_MOUSE]	14.63	15	15	25	1155	128.539	5.19873	0.977	0.979119	0.990214	0.982111	0.978391	1.0032	1.01334	0.998312	0.983771	0.220259
Q9CQT1	Methylthioribose-1-phosphate isomerase	Mri1	Methylthioribose-1-phosphate isomerase OS=Mus musculus OX=10090 GN=Mri1 PE=1 SV=1 - [MTNA_MOUSE]	37.13	11	11	26	369	39.3864	5.90967	0.964378	0.904771	1.02822	0.965789	0.947895	1.00367	0.997679	0.98308	0.982411	0.686272
Q60520	Paired amphipathic helix protein Sin3a	Sin3a	Paired amphipathic helix protein Sin3a OS=Mus musculus OX=10090 GN=Sin3a PE=1 SV=3 - [SIN3A_MOUSE]	16.8	21	21	25	1274	144.998	7.25439	0.965499	0.957664	1.00539	0.976186	1.02306	0.982432	1.02494	1.01015	0.966382	0.169109
Q91ZU6	Dystonin	Dst	Dystonin OS=Mus musculus OX=10090 GN=Dst PE=1 SV=2 - [DYST_MOUSE]	6.74	51	55	65	7393	833.701	5.31299	1.00275	1.02134	0.957375	0.993823	1.05506	1.01781	0.997564	1.02348	0.971025	0.307611
P24527	Leukotriene A-4 hydrolase	Lta4h	Leukotriene A-4 hydrolase OS=Mus musculus OX=10090 GN=Lta4h PE=1 SV=4 - [LKHA4_MOUSE]	34.37	20	20	42	611	69.0071	6.41748	1.02137	1.0313	0.958005	1.00356	1.01168	1.01231	0.966563	0.996852	1.00673	0.819303
P97427	Dihydropyrimidinase-related protein 1	Crmp1	Dihydropyrimidinase-related protein 1 OS=Mus musculus OX=10090 GN=Crmp1 PE=1 SV=1 - [DPYL1_MOUSE]	22.55	9	13	17	572	62.1286	7.12256	0.991945	0.989369	0.975019	0.985445	0.971877	1.05342	1.05508	1.02679	0.959731	0.213297
O54931	A-kinase anchor protein 2	Akap2	A-kinase anchor protein 2 OS=Mus musculus OX=10090 GN=Akap2 PE=1 SV=3 - [AKAP2_MOUSE]	19.37	15	15	22	893	98.5186	5.21143	0.974046	1.01687	1.0197	1.00354	1.00492	0.949735	0.974844	0.976499	1.02769	0.281468
Q9DCX2	ATP synthase subunit d, mitochondrial	Atp5pd	ATP synthase subunit d, mitochondrial OS=Mus musculus OX=10090 GN=Atp5pd PE=1 SV=3 - [ATP5H_MOUSE]	78.26	12	12	27	161	18.7376	5.69385	0.926628	1.07365	0.923959	0.974746	1.04549	1.03906	0.994079	1.02621	0.949851	0.378653
Q8BTS4	Nuclear pore complex protein Nup54	Nup54	Nuclear pore complex protein Nup54 OS=Mus musculus OX=10090 GN=Nup54 PE=1 SV=1 - [NUP54_MOUSE]	19.22	10	11	17	510	55.6975	7.02002	1.02921	0.890801	1.17542	1.03181	0.809443	0.999484	1.08221	0.963712	1.07066	0.586249
Q60631	Growth factor receptor-bound protein 2	Grb2	Growth factor receptor-bound protein 2 OS=Mus musculus OX=10090 GN=Grb2 PE=1 SV=1 - [GRB2_MOUSE]	59.91	12	12	20	217	25.2224	6.31592	1.05061	0.984763	1.00455	1.01331	0.990802	1.00317	0.997714	0.997228	1.01612	0.462956
Q8CHH9	Septin-8	Septin8	Septin-8 OS=Mus musculus OX=10090 GN=Septin8 PE=1 SV=4 - [SEPT8_MOUSE]	35.66	12	23	39	429	49.7812	5.99854	1.03827	0.947631	1.08144	1.02245	0.865012	0.958354	1.03416	0.95251	1.07342	0.328036
Q9D666	SUN domain-containing protein 1	Sun1	SUN domain-containing protein 1 OS=Mus musculus OX=10090 GN=Sun1 PE=1 SV=2 - [SUN1_MOUSE]	15.44	11	12	16	913	101.912	6.81494	1.03504	1.04301	1.01421	1.03075	1.023	0.960754	1.01616	0.999972	1.03078	0.225435
P10852	4F2 cell-surface antigen heavy chain	Slc3a2	4F2 cell-surface antigen heavy chain OS=Mus musculus OX=10090 GN=Slc3a2 PE=1 SV=1 - [4F2_MOUSE]	20.91	11	12	23	526	58.3003	5.90967	0.985403	0.972334	1.03458	0.99744	0.881704	0.994872	1.06207	0.979548	1.01827	0.765072
Q07797	Galectin-3-binding protein	Lgals3bp	Galectin-3-binding protein OS=Mus musculus OX=10090 GN=Lgals3bp PE=1 SV=1 - [LG3BP_MOUSE]	9.88	5	5	9	577	64.4496	5.13525	1.14237	1.06464	1.06484	1.09062	1.00884	1.01871	0.890175	0.972577	1.12137	0.0726106
P63242	Eukaryotic translation initiation factor 5A-1	Eif5a	Eukaryotic translation initiation factor 5A-1 OS=Mus musculus OX=10090 GN=Eif5a PE=1 SV=2 - [IF5A1_MOUSE]	88.31	12	12	30	154	16.8214	5.23682	0.932973	1.09139	0.966857	0.997072	1.06442	1.01392	1.03138	1.03657	0.961892	0.476873
P06797	Cathepsin L1	Ctsl	Cathepsin L1 OS=Mus musculus OX=10090 GN=Ctsl PE=1 SV=2 - [CATL1_MOUSE]	14.97	6	6	12	334	37.523	6.82959	1.03843	0.863172	1.20048	1.03403	0.895099	0.893523	1.05337	0.94733	1.09152	0.478022
P55302	Alpha-2-macroglobulin receptor-associated protein	Lrpap1	Alpha-2-macroglobulin receptor-associated protein OS=Mus musculus OX=10090 GN=Lrpap1 PE=1 SV=1 - [AMRP_MOUSE]	47.22	22	22	40	360	42.1892	7.86963	1.06652	0.994121	1.03731	1.03265	0.958139	0.984221	1.00767	0.983344	1.05014	0.12457
G5E829	Plasma membrane calcium-transporting ATPase 1	Atp2b1	Plasma membrane calcium-transporting ATPase 1 OS=Mus musculus OX=10090 GN=Atp2b1 PE=1 SV=1 - [AT2B1_MOUSE]	11.89	14	16	25	1220	134.662	5.90967	1.03361	1.06089	1.00356	1.03269	1.05463	0.954658	0.968462	0.992584	1.0404	0.320458
Q9JHJ0	Tropomodulin-3	Tmod3	Tropomodulin-3 OS=Mus musculus OX=10090 GN=Tmod3 PE=1 SV=1 - [TMOD3_MOUSE]	49.72	17	17	27	352	39.4783	5.13525	1.02109	1.06053	0.943793	1.00847	0.998486	1.00996	1.018	1.00881	0.999662	0.992645
Q6ZWQ0	Nesprin-2	Syne2	Nesprin-2 OS=Mus musculus OX=10090 GN=Syne2 PE=1 SV=2 - [SYNE2_MOUSE]	4.57	30	33	36	6874	782.238	5.32568	0.971931	0.941728	1.06907	0.994244	0.997969	0.980795	1.02465	1.00114	0.993114	0.873034
Q9CXS4	Centromere protein V	Cenpv	Centromere protein V OS=Mus musculus OX=10090 GN=Cenpv PE=1 SV=2 - [CENPV_MOUSE]	35.71	6	6	11	252	27.5238	9.78857	1.00406	0.999498	0.965927	0.989828	1.01171	1.03596	0.991172	1.01295	0.977178	0.26079
Q8BK64	Activator of 90 kDa heat shock protein ATPase homolog 1	Ahsa1	Activator of 90 kDa heat shock protein ATPase homolog 1 OS=Mus musculus OX=10090 GN=Ahsa1 PE=1 SV=2 - [AHSA1_MOUSE]	56.8	16	16	24	338	38.0932	5.52881	1.00411	0.978737	1.03359	1.00548	0.958941	1.0221	0.996926	0.992657	1.01292	0.625003
P11103	Poly [ADP-ribose] polymerase 1	Parp1	Poly [ADP-ribose] polymerase 1 OS=Mus musculus OX=10090 GN=Parp1 PE=1 SV=3 - [PARP1_MOUSE]	21.52	20	20	36	1013	113.028	8.95361	0.995972	1.02096	0.971016	0.995983	1.06075	0.971544	1.03606	1.02278	0.973796	0.425683
Q8CGK3	Lon protease homolog, mitochondrial	Lonp1	Lon protease homolog, mitochondrial OS=Mus musculus OX=10090 GN=Lonp1 PE=1 SV=2 - [LONM_MOUSE]	22.34	17	19	33	949	105.776	6.56592	1.02537	0.959506	1.04072	1.00853	0.993763	0.97898	0.992549	0.988431	1.02033	0.472337
P24270	Catalase	Cat	Catalase OS=Mus musculus OX=10090 GN=Cat PE=1 SV=4 - [CATA_MOUSE]	30.55	15	15	28	527	59.7577	7.88428	1.02156	0.999054	0.974471	0.998361	1.01069	1.00928	0.986736	1.00223	0.996135	0.816763
Q9CYG7	Mitochondrial import receptor subunit TOM34	Tomm34	Mitochondrial import receptor subunit TOM34 OS=Mus musculus OX=10090 GN=Tomm34 PE=1 SV=1 - [TOM34_MOUSE]	54.37	16	16	23	309	34.2568	9.14404	1.00428	1.05697	0.981666	1.01431	1.01562	1.00429	0.995992	1.0053	1.00896	0.715676
P28666	Murinoglobulin-2	Mug2	Murinoglobulin-2 OS=Mus musculus OX=10090 GN=Mug2 PE=1 SV=2 - [MUG2_MOUSE]	13.23	1	20	37	1451	162.279	6.7417	1.09458	1.01697	0.962915	1.02482	0.929492	1.34739	0.840247	1.03904	0.986313	0.933822
O08528	Hexokinase-2	Hk2	Hexokinase-2 OS=Mus musculus OX=10090 GN=Hk2 PE=1 SV=1 - [HXK2_MOUSE]	17.45	16	19	40	917	102.469	6.11279	1.0509	0.882858	1.04373	0.992494	0.910561	0.973636	1.01786	0.967354	1.02599	0.710568
P35293	Ras-related protein Rab-18	Rab18	Ras-related protein Rab-18 OS=Mus musculus OX=10090 GN=Rab18 PE=1 SV=2 - [RAB18_MOUSE]	56.31	10	10	25	206	23.0207	5.36377	0.97244	1.07973	1.01753	1.02323	0.955042	1.00991	1.0007	0.988552	1.03508	0.383069
Q8BKG3	Inactive tyrosine-protein kinase 7	Ptk7	Inactive tyrosine-protein kinase 7 OS=Mus musculus OX=10090 GN=Ptk7 PE=1 SV=1 - [PTK7_MOUSE]	16.95	15	15	17	1062	117.457	6.84424	0.988108	1.07308	0.951171	1.00412	1.07954	0.965181	0.973388	1.00604	0.998097	0.972164
P63168	Dynein light chain 1, cytoplasmic	Dynll1	Dynein light chain 1, cytoplasmic OS=Mus musculus OX=10090 GN=Dynll1 PE=1 SV=1 - [DYL1_MOUSE]	51.69	5	6	18	89	10.3591	7.40088	0.911189	0.818174	0.926187	0.885183	0.996512	0.916634	1.15086	1.02133	0.866693	0.150119
Q62000	Mimecan	Ogn	Mimecan OS=Mus musculus OX=10090 GN=Ogn PE=1 SV=1 - [MIME_MOUSE]	28.52	10	10	20	298	33.9906	5.74463	1.28012	0.975668	0.966066	1.07395	0.909597	1.12989	0.823816	0.954433	1.12523	0.434182
Q8C522	Endonuclease domain-containing 1 protein	Endod1	Endonuclease domain-containing 1 protein OS=Mus musculus OX=10090 GN=Endod1 PE=1 SV=2 - [ENDD1_MOUSE]	11.98	3	3	6	501	55.2267	6.16357	1.09776	0.97912	0.968251	1.01504	1.00516	0.933804	1.01119	0.983386	1.03219	0.548384
Q505F5	Leucine-rich repeat-containing protein 47	Lrrc47	Leucine-rich repeat-containing protein 47 OS=Mus musculus OX=10090 GN=Lrrc47 PE=1 SV=1 - [LRC47_MOUSE]	26.33	15	15	24	581	63.5507	8.104	1.02611	1.02212	0.969021	1.00575	1.09614	0.991325	1.00825	1.0319	0.974654	0.522199
Q8R422	CD109 antigen	Cd109	CD109 antigen OS=Mus musculus OX=10090 GN=Cd109 PE=1 SV=1 - [CD109_MOUSE]	13.45	16	16	22	1442	161.557	5.56689	1.00068	0.998551	1.05007	1.01643	0.99485	0.980414	0.992256	0.989173	1.02756	0.192382
Q9JIG7	Coiled-coil domain-containing protein 22	Ccdc22	Coiled-coil domain-containing protein 22 OS=Mus musculus OX=10090 GN=Ccdc22 PE=1 SV=1 - [CCD22_MOUSE]	17.86	14	14	19	627	70.7998	6.01123	0.994033	1.02507	1.04536	1.02149	1.05143	1.01043	0.988104	1.01665	1.00476	0.848992
P49817	Caveolin-1	Cav1	Caveolin-1 OS=Mus musculus OX=10090 GN=Cav1 PE=1 SV=1 - [CAV1_MOUSE]	45.51	10	10	47	178	20.5255	6.02393	1.0315	0.890148	1.00173	0.97446	0.924786	0.975323	1.07952	0.993209	0.981123	0.77967
Q61205	Platelet-activating factor acetylhydrolase IB subunit gamma	Pafah1b3	Platelet-activating factor acetylhydrolase IB subunit gamma OS=Mus musculus OX=10090 GN=Pafah1b3 PE=1 SV=1 - [PA1B3_MOUSE]	46.12	10	10	23	232	25.8373	6.93213	0.973282	1.08411	1.01506	1.02415	1.00853	0.963822	1.00587	0.99274	1.03164	0.425173
P14873	Microtubule-associated protein 1B	Map1b	Microtubule-associated protein 1B OS=Mus musculus OX=10090 GN=Map1b PE=1 SV=2 - [MAP1B_MOUSE]	13.27	31	33	45	2464	270.089	4.83057	0.975122	0.940341	1.0896	1.00169	0.961448	0.951523	1.03987	0.984281	1.01768	0.75925
Q07417	Short-chain specific acyl-CoA dehydrogenase, mitochondrial	Acads	Short-chain specific acyl-CoA dehydrogenase, mitochondrial OS=Mus musculus OX=10090 GN=Acads PE=1 SV=2 - [ACADS_MOUSE]	17.23	6	6	10	412	44.8611	8.47021	1.07167	1.02983	0.874773	0.992089	1.03416	1.0657	0.943121	1.01433	0.978074	0.767436
A2BH40	AT-rich interactive domain-containing protein 1A	Arid1a	AT-rich interactive domain-containing protein 1A OS=Mus musculus OX=10090 GN=Arid1a PE=1 SV=1 - [ARI1A_MOUSE]	7.93	15	17	24	2283	241.939	6.68311	1.00627	0.985473	1.03757	1.00977	1.0051	0.999826	0.998955	1.00129	1.00847	0.608204
Q60676	Serine/threonine-protein phosphatase 5	Ppp5c	Serine/threonine-protein phosphatase 5 OS=Mus musculus OX=10090 GN=Ppp5c PE=1 SV=3 - [PPP5_MOUSE]	30.66	17	17	27	499	56.8402	6.20166	1.03571	1.02724	0.955393	1.00612	1.04917	0.971814	0.988748	1.00324	1.00286	0.937918
P56379	ATP synthase subunit ATP5MPL, mitochondrial	Atp5mpl	ATP synthase subunit ATP5MPL, mitochondrial OS=Mus musculus OX=10090 GN=Atp5mpl PE=1 SV=1 - [ATP68_MOUSE]	29.31	2	2	44	58	6.69359	9.99365	1.07878	0.962455	0.97851	1.00658	1.04215	0.975598	0.978573	0.998775	1.00782	0.862806
P84096	Rho-related GTP-binding protein RhoG	Rhog	Rho-related GTP-binding protein RhoG OS=Mus musculus OX=10090 GN=Rhog PE=1 SV=1 - [RHOG_MOUSE]	42.41	7	7	14	191	21.2949	8.11865	1.07213	1.02409	0.982882	1.02637	0.991602	0.936517	0.967845	0.965321	1.06324	0.114388
Q9CSU0	Regulation of nuclear pre-mRNA domain-containing protein 1B	Rprd1b	Regulation of nuclear pre-mRNA domain-containing protein 1B OS=Mus musculus OX=10090 GN=Rprd1b PE=1 SV=2 - [RPR1B_MOUSE]	33.13	11	11	20	326	36.8612	5.97314	0.985051	0.96757	1.03794	0.996855	1.00385	1.03311	1.03379	1.02358	0.973889	0.316086
Q99KE1	NAD-dependent malic enzyme, mitochondrial	Me2	NAD-dependent malic enzyme, mitochondrial OS=Mus musculus OX=10090 GN=Me2 PE=1 SV=1 - [MAOM_MOUSE]	18.68	9	9	12	589	65.7569	7.60596	0.996435	1.0433	1.00078	1.0135	0.950687	1.03717	0.98287	0.990243	1.02349	0.472157
Q811D0	Disks large homolog 1	Dlg1	Disks large homolog 1 OS=Mus musculus OX=10090 GN=Dlg1 PE=1 SV=1 - [DLG1_MOUSE]	17.13	16	17	23	905	100.058	5.79541	0.980887	1.04476	1.02283	1.01616	0.988587	0.954993	0.974013	0.972531	1.04486	0.107657
Q0VBL3	RNA-binding protein 15	Rbm15	RNA-binding protein 15 OS=Mus musculus OX=10090 GN=Rbm15 PE=1 SV=1 - [RBM15_MOUSE]	22.25	16	18	26	962	105.658	10.0815	1.01658	1.00246	1	1.00635	0.995012	0.994542	0.990278	0.993277	1.01316	0.0720233
P55258	Ras-related protein Rab-8A	Rab8a	Ras-related protein Rab-8A OS=Mus musculus OX=10090 GN=Rab8a PE=1 SV=2 - [RAB8A_MOUSE]	37.68	4	10	21	207	23.6532	9.0708	0.972536	0.916625	1.00811	0.965756	1.00929	0.970935	1.04359	1.00794	0.958152	0.281338
Q01730	Ras suppressor protein 1	Rsu1	Ras suppressor protein 1 OS=Mus musculus OX=10090 GN=Rsu1 PE=1 SV=3 - [RSU1_MOUSE]	40.43	15	15	33	277	31.5307	8.88037	0.985563	0.99662	0.994373	0.992185	0.919473	1.02618	1.04224	0.995967	0.996203	0.926814
Q9R0E1	Multifunctional procollagen lysine hydroxylase and glycosyltransferase LH3	Plod3	Multifunctional procollagen lysine hydroxylase and glycosyltransferase LH3 OS=Mus musculus OX=10090 GN=Plod3 PE=1 SV=1 - [PLOD3_MOUSE]	23.21	16	16	20	741	84.8686	6.22705	1.06013	1.07381	0.983034	1.03899	1.01409	0.972774	0.94998	0.978947	1.06134	0.151385
Q64012	RNA-binding protein Raly	Raly	RNA-binding protein Raly OS=Mus musculus OX=10090 GN=Raly PE=1 SV=3 - [RALY_MOUSE]	45.51	15	15	30	312	33.1678	8.83643	0.97597	1.03687	0.912413	0.975083	1.03799	1.06136	1.01612	1.03849	0.938945	0.172552
Q8BFR5	Elongation factor Tu, mitochondrial	Tufm	Elongation factor Tu, mitochondrial OS=Mus musculus OX=10090 GN=Tufm PE=1 SV=1 - [EFTU_MOUSE]	50.22	18	19	43	452	49.477	7.56201	1.03939	1.0851	0.929032	1.01784	1.0328	1.00081	0.983776	1.0058	1.01197	0.816129
Q9QY06	Unconventional myosin-IXb	Myo9b	Unconventional myosin-IXb OS=Mus musculus OX=10090 GN=Myo9b PE=1 SV=2 - [MYO9B_MOUSE]	6.58	14	15	24	2114	238.685	8.63135	1.03879	1.01594	1.00491	1.01988	1.04252	0.933797	0.964372	0.98023	1.04045	0.306789
Q6ZQM8	UDP-glucuronosyltransferase 1-7C	Ugt1a7c	UDP-glucuronosyltransferase 1-7C OS=Mus musculus OX=10090 GN=Ugt1a7c PE=1 SV=1 - [UD17C_MOUSE]	12.99	2	6	11	531	59.7187	8.35303	1.07688	1.15288	0.856822	1.02886	1.0398	0.982583	0.902108	0.97483	1.05543	0.608426
P60670	Nuclear protein localization protein 4 homolog	Nploc4	Nuclear protein localization protein 4 homolog OS=Mus musculus OX=10090 GN=Nploc4 PE=1 SV=3 - [NPL4_MOUSE]	24.01	12	12	20	608	67.974	6.45557	1.00493	1.03667	1.00262	1.01474	0.999501	0.985048	0.977272	0.987273	1.02782	0.0978787
Q99JY0	Trifunctional enzyme subunit beta, mitochondrial	Hadhb	Trifunctional enzyme subunit beta, mitochondrial OS=Mus musculus OX=10090 GN=Hadhb PE=1 SV=1 - [ECHB_MOUSE]	38.95	16	16	28	475	51.3534	9.37842	1.04108	1.02387	0.999418	1.02146	0.94437	1.04357	1.0088	0.998915	1.02257	0.513466
P50516	V-type proton ATPase catalytic subunit A	Atp6v1a	V-type proton ATPase catalytic subunit A OS=Mus musculus OX=10090 GN=Atp6v1a PE=1 SV=2 - [VATA_MOUSE]	47.33	24	24	36	617	68.2826	5.57959	1.06257	1.06361	0.993431	1.03987	0.997504	0.991852	0.966423	0.985259	1.05543	0.0953057
Q8BH74	Nuclear pore complex protein Nup107	Nup107	Nuclear pore complex protein Nup107 OS=Mus musculus OX=10090 GN=Nup107 PE=1 SV=1 - [NU107_MOUSE]	15.33	13	13	26	926	106.65	5.42725	0.946757	1.01236	0.996918	0.985344	1.03602	1.02367	1.0368	1.03216	0.954644	0.0818999
Q99MD9	Nuclear autoantigenic sperm protein	Nasp	Nuclear autoantigenic sperm protein OS=Mus musculus OX=10090 GN=Nasp PE=1 SV=2 - [NASP_MOUSE]	35.71	21	23	40	773	83.9027	4.37354	0.995978	0.951552	0.994348	0.980626	0.95903	1.0038	1.04919	1.00401	0.976713	0.47678
Q91WC0	Actin-histidine N-methyltransferase	Setd3	Actin-histidine N-methyltransferase OS=Mus musculus OX=10090 GN=Setd3 PE=1 SV=1 - [SETD3_MOUSE]	11.11	5	5	9	594	67.1341	5.60498	1.00825	0.814916	1.16574	0.996302	0.909299	1.01571	1.02454	0.983183	1.01334	0.909172
Q6PHZ2	Calcium/calmodulin-dependent protein kinase type II subunit delta	Camk2d	Calcium/calmodulin-dependent protein kinase type II subunit delta OS=Mus musculus OX=10090 GN=Camk2d PE=1 SV=1 - [KCC2D_MOUSE]	27.66	9	15	25	499	56.3336	7.25439	1.00366	1.03218	0.897742	0.977861	1.07986	0.991608	1.01679	1.02942	0.949915	0.348509
Q8BWT1	3-ketoacyl-CoA thiolase, mitochondrial	Acaa2	3-ketoacyl-CoA thiolase, mitochondrial OS=Mus musculus OX=10090 GN=Acaa2 PE=1 SV=3 - [THIM_MOUSE]	34.01	13	13	23	397	41.8034	8.08936	1.01579	1.09238	0.912037	1.00674	1.07216	1.02035	0.926573	1.00636	1.00037	0.99584
P28660	Nck-associated protein 1	Nckap1	Nck-associated protein 1 OS=Mus musculus OX=10090 GN=Nckap1 PE=1 SV=2 - [NCKP1_MOUSE]	15.25	20	21	30	1128	128.7	6.62451	0.990453	1.03145	0.942257	0.988054	1.00645	1.01508	0.997272	1.00627	0.981899	0.526442
Q9QZZ6	Dermatopontin	Dpt	Dermatopontin OS=Mus musculus OX=10090 GN=Dpt PE=1 SV=1 - [DERM_MOUSE]	19.9	5	5	14	201	23.9787	4.83057	1.20318	1.02672	1.11897	1.11629	0.961955	0.984959	0.835073	0.927329	1.20377	0.0521018
P61327	Protein mago nashi homolog	Magoh	Protein mago nashi homolog OS=Mus musculus OX=10090 GN=Magoh PE=2 SV=1 - [MGN_MOUSE]	66.44	11	11	28	146	17.1528	6.11279	0.954185	0.991215	0.920415	0.955272	0.969276	1.05495	1.02838	1.01753	0.938812	0.128271
Q52KI8	Serine/arginine repetitive matrix protein 1	Srrm1	Serine/arginine repetitive matrix protein 1 OS=Mus musculus OX=10090 GN=Srrm1 PE=1 SV=2 - [SRRM1_MOUSE]	13.53	11	12	21	946	106.798	11.8687	1.01538	0.94791	0.82928	0.930856	1.11198	0.993205	0.991559	1.03225	0.901777	0.20716
Q6WVG3	BTB/POZ domain-containing protein KCTD12	Kctd12	BTB/POZ domain-containing protein KCTD12 OS=Mus musculus OX=10090 GN=Kctd12 PE=1 SV=1 - [KCD12_MOUSE]	35.78	9	9	16	327	35.8698	5.80811	1.08941	0.956156	0.984926	1.01016	0.92123	0.933957	1.00676	0.953984	1.05889	0.310868
Q91WN1	DnaJ homolog subfamily C member 9	Dnajc9	DnaJ homolog subfamily C member 9 OS=Mus musculus OX=10090 GN=Dnajc9 PE=1 SV=2 - [DNJC9_MOUSE]	40.15	11	12	20	259	30.0403	5.93506	0.991385	0.943963	0.969129	0.968159	0.934553	1.01351	1.08362	1.01056	0.958042	0.401159
P35831	Tyrosine-protein phosphatase non-receptor type 12	Ptpn12	Tyrosine-protein phosphatase non-receptor type 12 OS=Mus musculus OX=10090 GN=Ptpn12 PE=1 SV=3 - [PTN12_MOUSE]	13.16	11	11	19	775	86.4725	5.98584	1.01337	1.04949	0.989555	1.01747	1.05151	0.992911	0.953659	0.99936	1.01812	0.615856
Q99KP6	Pre-mRNA-processing factor 19	Prpf19	Pre-mRNA-processing factor 19 OS=Mus musculus OX=10090 GN=Prpf19 PE=1 SV=1 - [PRP19_MOUSE]	25.4	10	10	19	504	55.2044	6.60986	1.00509	1.07816	0.95333	1.01219	1.04713	0.982837	1.03783	1.0226	0.989824	0.813906
Q99PG2	Opioid growth factor receptor	Ogfr	Opioid growth factor receptor OS=Mus musculus OX=10090 GN=Ogfr PE=1 SV=1 - [OGFR_MOUSE]	27.96	10	10	13	633	70.636	4.76709	1.07219	0.934615	1.11112	1.03931	0.841402	0.875342	1.0005	0.905748	1.14746	0.13784
Q8K224	RNA cytidine acetyltransferase	Nat10	RNA cytidine acetyltransferase OS=Mus musculus OX=10090 GN=Nat10 PE=1 SV=1 - [NAT10_MOUSE]	14.36	13	14	20	1024	115.346	8.32373	0.979317	0.965303	0.969314	0.971312	1.05222	1.07731	0.969783	1.0331	0.94019	0.132192
P61255	60S ribosomal protein L26	Rpl26	60S ribosomal protein L26 OS=Mus musculus OX=10090 GN=Rpl26 PE=1 SV=1 - [RL26_MOUSE]	55.17	16	16	50	145	17.2475	10.5503	0.986726	0.989391	0.967603	0.98124	0.993233	1.0406	1.04172	1.02518	0.957135	0.0648734
P62751	60S ribosomal protein L23a	Rpl23a	60S ribosomal protein L23a OS=Mus musculus OX=10090 GN=Rpl23a PE=1 SV=1 - [RL23A_MOUSE]	60.9	16	16	49	156	17.6841	10.4478	0.977951	1.02784	0.920615	0.97547	0.990919	1.05694	1.04273	1.0302	0.946877	0.212276
P61750	ADP-ribosylation factor 4	Arf4	ADP-ribosylation factor 4 OS=Mus musculus OX=10090 GN=Arf4 PE=1 SV=2 - [ARF4_MOUSE]	60	4	8	18	180	20.3836	7.13721	1.01108	0.903071	1.03827	0.98414	0.902304	1.03679	1.06875	1.00262	0.981571	0.792222
Q9DBR1	5'-3' exoribonuclease 2	Xrn2	5'-3' exoribonuclease 2 OS=Mus musculus OX=10090 GN=Xrn2 PE=1 SV=1 - [XRN2_MOUSE]	21.56	22	22	45	951	108.618	7.59131	0.946349	1.03046	0.984655	0.987156	1.02921	1.03869	1.0198	1.02923	0.959117	0.166552
Q8K297	Procollagen galactosyltransferase 1	Colgalt1	Procollagen galactosyltransferase 1 OS=Mus musculus OX=10090 GN=Colgalt1 PE=1 SV=2 - [GT251_MOUSE]	26.58	16	16	25	617	71.0151	7.28369	1.03289	0.99627	1.02722	1.01879	1.01783	0.97381	1.01988	1.00384	1.0149	0.471981
P70336	Rho-associated protein kinase 2	Rock2	Rho-associated protein kinase 2 OS=Mus musculus OX=10090 GN=Rock2 PE=1 SV=1 - [ROCK2_MOUSE]	24.42	32	38	52	1388	160.485	5.98584	0.98202	0.961697	1.04502	0.996246	0.987719	0.980349	1.00247	0.99018	1.00613	0.82641
Q91XV3	Brain acid soluble protein 1	Basp1	Brain acid soluble protein 1 OS=Mus musculus OX=10090 GN=Basp1 PE=1 SV=3 - [BASP1_MOUSE]	89.82	14	14	26	226	22.0736	4.51318	1.04775	0.788883	1.17073	1.00245	0.894408	0.962275	1.08871	0.981798	1.02104	0.877838
O54941	SWI/SNF-related matrix-associated actin-dependent regulator of chromatin subfamily E member 1	Smarce1	SWI/SNF-related matrix-associated actin-dependent regulator of chromatin subfamily E member 1 OS=Mus musculus OX=10090 GN=Smarce1 PE=1 SV=1 - [SMCE1_MOUSE]	21.9	9	10	15	411	46.6096	4.88135	0.987067	0.782812	1.02011	0.929995	0.881861	1.04101	1.07607	0.999646	0.930325	0.505272
Q99K85	Phosphoserine aminotransferase	Psat1	Phosphoserine aminotransferase OS=Mus musculus OX=10090 GN=Psat1 PE=1 SV=1 - [SERC_MOUSE]	40.27	17	18	28	370	40.4467	8.03076	0.987447	1.01028	1.01043	1.00272	0.981184	1.05806	1.02778	1.02234	0.980802	0.452854
P70388	DNA repair protein RAD50	Rad50	DNA repair protein RAD50 OS=Mus musculus OX=10090 GN=Rad50 PE=1 SV=1 - [RAD50_MOUSE]	21.34	29	30	32	1312	153.392	6.94678	1.00561	1.00165	1.07399	1.02708	0.964086	0.971681	0.995046	0.976938	1.05133	0.11813
Q5SUR0	Phosphoribosylformylglycinamidine synthase	Pfas	Phosphoribosylformylglycinamidine synthase OS=Mus musculus OX=10090 GN=Pfas PE=1 SV=1 - [PUR4_MOUSE]	14.66	18	18	27	1337	144.538	5.66846	0.955837	1.0548	0.998655	1.0031	1.032	0.979807	0.982281	0.99803	1.00507	0.886517
P18608	Non-histone chromosomal protein HMG-14	Hmgn1	Non-histone chromosomal protein HMG-14 OS=Mus musculus OX=10090 GN=Hmgn1 PE=1 SV=2 - [HMGN1_MOUSE]	63.54	7	7	36	96	10.1464	9.75928	0.936877	1.02931	0.980406	0.982197	0.997945	1.01512	1.04473	1.01926	0.963634	0.284103
Q05D44	Eukaryotic translation initiation factor 5B	Eif5b	Eukaryotic translation initiation factor 5B OS=Mus musculus OX=10090 GN=Eif5b PE=1 SV=2 - [IF2P_MOUSE]	25.49	28	30	44	1216	137.532	5.59229	0.977548	0.951958	1.03452	0.988008	0.950069	0.992779	1.03945	0.994099	0.993873	0.872171
Q8BIJ7	RUN and FYVE domain-containing protein 1	Rufy1	RUN and FYVE domain-containing protein 1 OS=Mus musculus OX=10090 GN=Rufy1 PE=1 SV=1 - [RUFY1_MOUSE]	19.1	15	16	20	712	80.3256	5.68115	0.995221	1.01017	0.984327	0.996573	1.04797	1.00572	1.03884	1.03084	0.966756	0.0823874
Q9CQW1	Synaptobrevin homolog YKT6	Ykt6	Synaptobrevin homolog YKT6 OS=Mus musculus OX=10090 GN=Ykt6 PE=1 SV=1 - [YKT6_MOUSE]	24.75	5	5	11	198	22.3003	6.354	0.988101	0.846395	1.06241	0.965635	0.898651	0.986961	1.02626	0.970623	0.994861	0.949318
P70677	Caspase-3	Casp3	Caspase-3 OS=Mus musculus OX=10090 GN=Casp3 PE=1 SV=1 - [CASP3_MOUSE]	35.38	8	9	21	277	31.4544	6.91748	0.938477	0.882403	1.0352	0.952028	0.9686	0.997131	1.05609	1.00727	0.945153	0.344035
Q9ERG0	LIM domain and actin-binding protein 1	Lima1	LIM domain and actin-binding protein 1 OS=Mus musculus OX=10090 GN=Lima1 PE=1 SV=3 - [LIMA1_MOUSE]	33.07	24	26	44	753	84.0081	6.59521	1.04554	1.06493	0.960665	1.02371	1.01489	0.976665	1.00536	0.99897	1.02477	0.507263
Q9CQX2	Cytochrome b5 type B	Cyb5b	Cytochrome b5 type B OS=Mus musculus OX=10090 GN=Cyb5b PE=1 SV=1 - [CYB5B_MOUSE]	61.64	8	8	26	146	16.3078	4.89404	0.962558	1.02541	0.96674	0.984904	0.970394	1.0436	0.989584	1.00119	0.983732	0.614499
Q62351	Transferrin receptor protein 1	Tfrc	Transferrin receptor protein 1 OS=Mus musculus OX=10090 GN=Tfrc PE=1 SV=1 - [TFR1_MOUSE]	20.18	15	15	24	763	85.6773	6.56592	0.977309	0.970399	1.04013	0.995946	0.963269	1.05286	1.03085	1.01566	0.980588	0.602397
Q6A028	Switch-associated protein 70	Swap70	Switch-associated protein 70 OS=Mus musculus OX=10090 GN=Swap70 PE=1 SV=2 - [SWP70_MOUSE]	38.63	25	25	42	585	68.9525	6.04932	0.99316	0.891018	1.09486	0.993013	0.916645	0.983768	1.05001	0.983475	1.0097	0.898658
O08579	Emerin	Emd	Emerin OS=Mus musculus OX=10090 GN=Emd PE=1 SV=1 - [EMD_MOUSE]	28.57	8	8	19	259	29.4174	5.0083	0.988573	0.96885	1.02063	0.992685	0.940948	1.06339	1.06425	1.02286	0.970496	0.527353
Q9DBR0	A-kinase anchor protein 8	Akap8	A-kinase anchor protein 8 OS=Mus musculus OX=10090 GN=Akap8 PE=1 SV=1 - [AKAP8_MOUSE]	14.85	12	12	20	687	76.2465	5.13525	0.9219	0.960238	1.03008	0.97074	0.939206	1.01219	1.07634	1.00924	0.96185	0.490017
Q9EP69	Phosphatidylinositide phosphatase SAC1	Sacm1l	Phosphatidylinositide phosphatase SAC1 OS=Mus musculus OX=10090 GN=Sacm1l PE=1 SV=1 - [SAC1_MOUSE]	34.58	20	20	39	587	66.9009	7.29834	0.991497	1.03453	0.988105	1.00471	1.01759	1.00742	0.951064	0.992024	1.01279	0.645195
Q5SWU9	Acetyl-CoA carboxylase 1	Acaca	Acetyl-CoA carboxylase 1 OS=Mus musculus OX=10090 GN=Acaca PE=1 SV=1 - [ACACA_MOUSE]	10.75	24	25	33	2345	265.088	6.39209	1.07629	0.954348	0.986867	1.00583	0.932937	0.963537	1.03963	0.978703	1.02772	0.604464
Q6PHN9	Ras-related protein Rab-35	Rab35	Ras-related protein Rab-35 OS=Mus musculus OX=10090 GN=Rab35 PE=1 SV=1 - [RAB35_MOUSE]	30.85	5	8	17	201	23.0108	8.29443	1.03323	0.985466	0.96991	0.996202	0.970252	1.0046	1.03429	1.00305	0.993174	0.809274
Q9CRB9	MICOS complex subunit Mic19	Chchd3	MICOS complex subunit Mic19 OS=Mus musculus OX=10090 GN=Chchd3 PE=1 SV=1 - [MIC19_MOUSE]	48.9	17	17	27	227	26.3182	8.36768	0.972608	0.977846	0.994666	0.981707	1.04135	1.01567	0.992614	1.01654	0.965729	0.0888642
Q91VJ5	Polyglutamine-binding protein 1	Pqbp1	Polyglutamine-binding protein 1 OS=Mus musculus OX=10090 GN=Pqbp1 PE=1 SV=1 - [PQBP1_MOUSE]	36.12	8	8	17	263	30.5791	6.22705	0.998428	0.981761	1.08388	1.02136	0.976634	1.00324	1.01759	0.999153	1.02222	0.547432
Q3TW96	UDP-N-acetylhexosamine pyrophosphorylase-like protein 1	Uap1l1	UDP-N-acetylhexosamine pyrophosphorylase-like protein 1 OS=Mus musculus OX=10090 GN=Uap1l1 PE=1 SV=1 - [UAP1L_MOUSE]	22.68	12	13	24	507	56.5777	5.42725	0.997987	1.07398	0.964826	1.01226	1.06553	0.981967	0.995991	1.0145	0.997799	0.959535
D3YYU8	Obscurin-like protein 1	Obsl1	Obscurin-like protein 1 OS=Mus musculus OX=10090 GN=Obsl1 PE=1 SV=1 - [OBSL1_MOUSE]	4.99	9	9	13	1804	197.813	5.41455	1.0089	1.01825	0.947017	0.99139	1.09799	0.996774	1.02378	1.03952	0.953703	0.269958
P46061	Ran GTPase-activating protein 1	Rangap1	Ran GTPase-activating protein 1 OS=Mus musculus OX=10090 GN=Rangap1 PE=1 SV=2 - [RAGP1_MOUSE]	17.83	14	14	22	589	63.4914	4.67822	0.964788	0.957986	1.01683	0.979869	1.03568	1.03116	1.01921	1.02868	0.952547	0.0640383
Q9QZQ8	Core histone macro-H2A.1	H2afy	Core histone macro-H2A.1 OS=Mus musculus OX=10090 GN=H2afy PE=1 SV=3 - [H2AY_MOUSE]	35.75	7	9	11	372	39.7105	9.80322	1.05268	1.15597	0.964185	1.05761	1.03748	1.00081	0.963217	1.0005	1.05708	0.39094
Q8BHL5	Engulfment and cell motility protein 2	Elmo2	Engulfment and cell motility protein 2 OS=Mus musculus OX=10090 GN=Elmo2 PE=1 SV=1 - [ELMO2_MOUSE]	22.68	13	15	23	732	83.833	5.94775	1.05266	0.953162	0.999369	1.00173	1.05374	0.958266	1.02249	1.0115	0.990346	0.820022
P37913	DNA ligase 1	Lig1	DNA ligase 1 OS=Mus musculus OX=10090 GN=Lig1 PE=1 SV=2 - [DNLI1_MOUSE]	28.82	29	30	41	916	102.226	6.81494	0.980531	1.07064	0.920718	0.990629	1.07412	1.00848	1.00963	1.03074	0.961081	0.456142
Q9D883	Splicing factor U2AF 35 kDa subunit	U2af1	Splicing factor U2AF 35 kDa subunit OS=Mus musculus OX=10090 GN=U2af1 PE=1 SV=4 - [U2AF1_MOUSE]	33.89	7	7	10	239	27.7974	8.80713	0.952113	1.05503	0.942454	0.983198	1.13176	0.976901	1.02249	1.04372	0.942016	0.358495
Q7TNV0	Protein DEK	Dek	Protein DEK OS=Mus musculus OX=10090 GN=Dek PE=1 SV=1 - [DEK_MOUSE]	30	14	15	27	380	43.132	6.85889	0.984274	1.00468	0.934893	0.974616	1.05779	1.02026	1.03305	1.03703	0.939812	0.0563823
Q8BFY9	Transportin-1	Tnpo1	Transportin-1 OS=Mus musculus OX=10090 GN=Tnpo1 PE=1 SV=2 - [TNPO1_MOUSE]	18.15	9	14	21	898	102.291	4.98291	0.96871	0.94362	1.02016	0.977495	1.04415	1.04009	1.02121	1.03515	0.944304	0.0710577
Q9WUA3	ATP-dependent 6-phosphofructokinase, platelet type	Pfkp	ATP-dependent 6-phosphofructokinase, platelet type OS=Mus musculus OX=10090 GN=Pfkp PE=1 SV=1 - [PFKAP_MOUSE]	17.47	14	18	24	784	85.4003	7.10791	1.06859	1.01106	1.00318	1.02761	0.985811	0.951566	0.940217	0.959198	1.07132	0.0506555
P18242	Cathepsin D	Ctsd	Cathepsin D OS=Mus musculus OX=10090 GN=Ctsd PE=1 SV=1 - [CATD_MOUSE]	38.54	16	16	24	410	44.925	7.15186	1.12134	0.989707	0.919226	1.01009	1.03955	1.01412	0.945838	0.999835	1.01026	0.883158
Q9CR57	60S ribosomal protein L14	Rpl14	60S ribosomal protein L14 OS=Mus musculus OX=10090 GN=Rpl14 PE=1 SV=3 - [RL14_MOUSE]	39.17	11	11	23	217	23.5492	11.019	0.979431	1.07921	0.930866	0.996503	0.99488	1.08537	0.987981	1.02274	0.974343	0.651088
P31786	Acyl-CoA-binding protein	Dbi	Acyl-CoA-binding protein OS=Mus musculus OX=10090 GN=Dbi PE=1 SV=2 - [ACBP_MOUSE]	81.61	12	12	32	87	9.99414	8.82178	0.848663	0.967944	0.904502	0.907037	1.13056	0.876595	1.19265	1.0666	0.850398	0.194996
Q6PDH0	Pleckstrin homology-like domain family B member 1	Phldb1	Pleckstrin homology-like domain family B member 1 OS=Mus musculus OX=10090 GN=Phldb1 PE=1 SV=1 - [PHLB1_MOUSE]	11.09	18	21	31	1371	149.978	8.86572	0.992974	1.0372	0.948602	0.992926	1.06777	0.989203	0.9828	1.01326	0.979933	0.615773
O88545	COP9 signalosome complex subunit 6	Cops6	COP9 signalosome complex subunit 6 OS=Mus musculus OX=10090 GN=Cops6 PE=1 SV=1 - [CSN6_MOUSE]	31.48	7	7	10	324	35.857	5.73193	0.933089	0.961588	1.0481	0.980927	0.980172	1.0408	0.998313	1.00643	0.97466	0.548558
Q8R0W0	Epiplakin	Eppk1	Epiplakin OS=Mus musculus OX=10090 GN=Eppk1 PE=1 SV=2 - [EPIPL_MOUSE]	2.08	1	5	18	6548	724.183	6.07471	1.2185	0.791754	1.0885	1.03292	0.950691	1.06149	1.00739	1.00652	1.02622	0.849322
O08756	3-hydroxyacyl-CoA dehydrogenase type-2	Hsd17b10	3-hydroxyacyl-CoA dehydrogenase type-2 OS=Mus musculus OX=10090 GN=Hsd17b10 PE=1 SV=4 - [HCD2_MOUSE]	27.2	4	4	11	261	27.4016	8.41162	1.00732	0.902664	1.15436	1.02145	0.98446	0.988344	0.968936	0.98058	1.04168	0.60661
P16125	L-lactate dehydrogenase B chain	Ldhb	L-lactate dehydrogenase B chain OS=Mus musculus OX=10090 GN=Ldhb PE=1 SV=2 - [LDHB_MOUSE]	26.05	6	8	20	334	36.549	6.04932	0.969867	1.01388	0.895339	0.959695	1.03347	1.11739	1.0194	1.05675	0.908155	0.103455
P83917	Chromobox protein homolog 1	Cbx1	Chromobox protein homolog 1 OS=Mus musculus OX=10090 GN=Cbx1 PE=1 SV=1 - [CBX1_MOUSE]	40.54	8	9	19	185	21.4046	4.93213	1.0537	1.08831	0.911037	1.01768	1.01346	0.984662	0.989025	0.995714	1.02206	0.709946
A3KGB4	TBC1 domain family member 8B	Tbc1d8b	TBC1 domain family member 8B OS=Mus musculus OX=10090 GN=Tbc1d8b PE=1 SV=1 - [TBC8B_MOUSE]	9.96	10	11	18	1114	127.812	5.49072	0.959249	1.00204	1.04293	1.00141	1.02238	0.9328	1.01243	0.989203	1.01234	0.759587
Q8K2T8	RNA polymerase II-associated factor 1 homolog	Paf1	RNA polymerase II-associated factor 1 homolog OS=Mus musculus OX=10090 GN=Paf1 PE=1 SV=1 - [PAF1_MOUSE]	18.13	8	8	14	535	60.4814	4.65283	0.963045	1.00009	1.01897	0.994037	1.03435	1.04827	0.970296	1.01764	0.976809	0.462728
P56380	Bis(5'-nucleosyl)-tetraphosphatase [asymmetrical]	Nudt2	Bis(5'-nucleosyl)-tetraphosphatase [asymmetrical] OS=Mus musculus OX=10090 GN=Nudt2 PE=1 SV=3 - [AP4A_MOUSE]	23.13	4	4	9	147	16.9787	6.27783	0.919066	0.708183	1.26206	0.963103	0.790807	0.867272	1.20542	0.954498	1.00901	0.968626
Q8BYA0	Tubulin-specific chaperone D	Tbcd	Tubulin-specific chaperone D OS=Mus musculus OX=10090 GN=Tbcd PE=1 SV=1 - [TBCD_MOUSE]	7.69	9	9	11	1196	133.236	6.50732	0.953784	0.985548	1.0231	0.987477	1.04882	0.9854	0.982069	1.00543	0.982145	0.576235
Q60967	Bifunctional 3'-phosphoadenosine 5'-phosphosulfate synthase 1	Papss1	Bifunctional 3'-phosphoadenosine 5'-phosphosulfate synthase 1 OS=Mus musculus OX=10090 GN=Papss1 PE=1 SV=1 - [PAPS1_MOUSE]	34.94	19	20	41	624	70.7487	6.771	0.979512	0.99811	1.02201	0.999878	0.996326	0.968117	1.04615	1.00353	0.996361	0.894757
P61358	60S ribosomal protein L27	Rpl27	60S ribosomal protein L27 OS=Mus musculus OX=10090 GN=Rpl27 PE=1 SV=2 - [RL27_MOUSE]	55.88	9	10	46	136	15.7877	10.5649	0.982071	0.972248	0.948501	0.967607	0.978658	1.07613	1.00221	1.019	0.949566	0.172786
Q9Z0W3	Nuclear pore complex protein Nup160	Nup160	Nuclear pore complex protein Nup160 OS=Mus musculus OX=10090 GN=Nup160 PE=1 SV=2 - [NU160_MOUSE]	11.84	14	15	19	1402	158.13	5.51611	0.978541	0.960723	1.01497	0.984745	1.05503	0.924447	0.984878	0.988117	0.996587	0.938352
P29351	Tyrosine-protein phosphatase non-receptor type 6	Ptpn6	Tyrosine-protein phosphatase non-receptor type 6 OS=Mus musculus OX=10090 GN=Ptpn6 PE=1 SV=2 - [PTN6_MOUSE]	32.77	18	19	28	595	67.5172	7.81104	1.21683	1.03078	1.00054	1.08272	0.934476	0.992858	0.935887	0.954407	1.13444	0.142049
Q9DBG5	Perilipin-3	Plin3	Perilipin-3 OS=Mus musculus OX=10090 GN=Plin3 PE=1 SV=1 - [PLIN3_MOUSE]	31.35	13	13	22	437	47.233	5.61768	1.01993	0.997976	1.01179	1.0099	0.9696	1.00065	0.994276	0.988175	1.02198	0.1302
Q8K1B8	Fermitin family homolog 3	Fermt3	Fermitin family homolog 3 OS=Mus musculus OX=10090 GN=Fermt3 PE=1 SV=1 - [URP2_MOUSE]	20	13	13	17	665	75.5868	7.04932	1.18995	0.909412	1.02151	1.04029	0.896944	0.933269	0.986956	0.939056	1.10781	0.30252
Q6A068	Cell division cycle 5-like protein	Cdc5l	Cell division cycle 5-like protein OS=Mus musculus OX=10090 GN=Cdc5l PE=1 SV=2 - [CDC5L_MOUSE]	42.27	35	36	51	802	92.1325	8.01611	1.01998	1.0355	0.97618	1.01055	1.01652	1.03403	0.990938	1.01383	0.99677	0.887468
Q91YH5	Atlastin-3	Atl3	Atlastin-3 OS=Mus musculus OX=10090 GN=Atl3 PE=1 SV=1 - [ATLA3_MOUSE]	24.4	11	11	21	541	60.5366	6.1001	1.05473	1.04224	0.975097	1.02402	1.014	0.991512	0.985038	0.996849	1.02726	0.358867
Q8BI72	CDKN2A-interacting protein	Cdkn2aip	CDKN2A-interacting protein OS=Mus musculus OX=10090 GN=Cdkn2aip PE=1 SV=1 - [CARF_MOUSE]	14.74	7	7	9	563	59.7082	9.15869	0.982087	0.996708	1.03205	1.00362	0.95442	0.925743	1.0025	0.960887	1.04447	0.186843
P09528	Ferritin heavy chain	Fth1	Ferritin heavy chain OS=Mus musculus OX=10090 GN=Fth1 PE=1 SV=2 - [FRIH_MOUSE]	69.78	11	11	33	182	21.0533	5.88428	1.22499	1.15704	0.924638	1.10222	1.05666	0.953423	0.97471	0.994931	1.10784	0.327313
Q0P678	Zinc finger CCCH domain-containing protein 18	Zc3h18	Zinc finger CCCH domain-containing protein 18 OS=Mus musculus OX=10090 GN=Zc3h18 PE=1 SV=1 - [ZCH18_MOUSE]	18.46	15	15	20	948	105.631	7.79639	1.00295	1.00896	0.964328	0.992081	1.01067	0.99196	1.02775	1.01013	0.982133	0.357964
Q9JMA1	Ubiquitin carboxyl-terminal hydrolase 14	Usp14	Ubiquitin carboxyl-terminal hydrolase 14 OS=Mus musculus OX=10090 GN=Usp14 PE=1 SV=3 - [UBP14_MOUSE]	40.97	19	19	35	493	55.966	5.23682	0.959611	0.961899	1.03451	0.98534	0.978842	1.0157	1.04504	1.01319	0.972512	0.422083
Q7TSC1	Protein PRRC2A	Prrc2a	Protein PRRC2A OS=Mus musculus OX=10090 GN=Prrc2a PE=1 SV=1 - [PRC2A_MOUSE]	11.31	21	23	37	2158	229.063	9.39307	0.959785	1.00588	1.03589	1.00052	1.00584	0.976358	1.03137	1.00452	0.996014	0.890295
Q9DBT5	AMP deaminase 2	Ampd2	AMP deaminase 2 OS=Mus musculus OX=10090 GN=Ampd2 PE=1 SV=1 - [AMPD2_MOUSE]	19.55	18	18	25	798	91.9654	6.22705	0.954513	0.910111	1.07919	0.981273	0.930555	1.00242	0.989664	0.974214	1.00725	0.904478
Q6PAJ1	Breakpoint cluster region protein	Bcr	Breakpoint cluster region protein OS=Mus musculus OX=10090 GN=Bcr PE=1 SV=3 - [BCR_MOUSE]	6.54	7	7	9	1270	142.982	6.91748	0.997826	1.00846	0.957409	0.987899	1.10643	1.09235	0.943111	1.0473	0.943284	0.337159
Q62419	Endophilin-A2	Sh3gl1	Endophilin-A2 OS=Mus musculus OX=10090 GN=Sh3gl1 PE=1 SV=1 - [SH3G1_MOUSE]	36.14	16	16	24	368	41.4922	5.71924	1.03949	1.01987	0.970112	1.00982	0.975092	0.985906	1.02598	0.995659	1.01422	0.61233
P42567	Epidermal growth factor receptor substrate 15	Eps15	Epidermal growth factor receptor substrate 15 OS=Mus musculus OX=10090 GN=Eps15 PE=1 SV=1 - [EPS15_MOUSE]	13.82	9	9	13	897	98.4104	4.60205	1.0195	0.931951	1.06427	1.00524	0.906162	0.952647	0.983837	0.947549	1.06089	0.268509
Q8R146	Acylamino-acid-releasing enzyme	Apeh	Acylamino-acid-releasing enzyme OS=Mus musculus OX=10090 GN=Apeh PE=1 SV=3 - [APEH_MOUSE]	19.4	13	13	24	732	81.5286	5.59229	1.00915	1.04927	0.995675	1.01803	1.00979	0.966253	0.994202	0.990083	1.02823	0.244975
P27005	Protein S100-A8	S100a8	Protein S100-A8 OS=Mus musculus OX=10090 GN=S100a8 PE=1 SV=3 - [S10A8_MOUSE]	92.13	6	6	25	89	10.2881	5.68115	1.03515	1.24872	0.905328	1.06307	1.00943	1.30672	0.898818	1.07166	0.991983	0.959155
Q99J77	Sialic acid synthase	Nans	Sialic acid synthase OS=Mus musculus OX=10090 GN=Nans PE=1 SV=1 - [SIAS_MOUSE]	35.93	11	11	15	359	39.9984	7.06396	0.997792	0.98179	0.968593	0.982725	0.973277	1.01001	0.988344	0.990542	0.992109	0.596162
Q80TV8	CLIP-associating protein 1	Clasp1	CLIP-associating protein 1 OS=Mus musculus OX=10090 GN=Clasp1 PE=1 SV=2 - [CLAP1_MOUSE]	8.73	13	14	19	1535	169.123	9.02686	0.995214	0.927523	1.06636	0.996367	1.05192	0.971775	1.00723	1.01031	0.9862	0.778355
P61082	NEDD8-conjugating enzyme Ubc12	Ube2m	NEDD8-conjugating enzyme Ubc12 OS=Mus musculus OX=10090 GN=Ube2m PE=1 SV=1 - [UBC12_MOUSE]	50.27	10	10	19	183	20.8866	7.69385	0.999435	1.02033	0.96457	0.994777	1.07194	1.02476	1.03054	1.04241	0.954302	0.0966057
Q9WV32	Actin-related protein 2/3 complex subunit 1B	Arpc1b	Actin-related protein 2/3 complex subunit 1B OS=Mus musculus OX=10090 GN=Arpc1b PE=1 SV=4 - [ARC1B_MOUSE]	35.22	15	15	28	372	41.0375	8.35303	1.01137	1.04315	0.968822	1.00778	1.08384	1.01622	0.973287	1.02445	0.983732	0.689043
Q8BFS6	Serine/threonine-protein phosphatase CPPED1	Cpped1	Serine/threonine-protein phosphatase CPPED1 OS=Mus musculus OX=10090 GN=Cpped1 PE=1 SV=1 - [CPPED_MOUSE]	18.59	4	4	8	312	35.2254	5.33838	0.96366	1.12241	0.962574	1.01621	1.07421	0.971648	0.9403	0.995386	1.02092	0.770586
P00375	Dihydrofolate reductase	Dhfr	Dihydrofolate reductase OS=Mus musculus OX=10090 GN=Dhfr PE=1 SV=3 - [DYR_MOUSE]	44.92	9	9	16	187	21.5922	8.52881	0.965533	0.992449	1.0366	0.998194	0.956767	1.02469	1.04238	1.00794	0.990328	0.784358
P08551	Neurofilament light polypeptide	Nefl	Neurofilament light polypeptide OS=Mus musculus OX=10090 GN=Nefl PE=1 SV=5 - [NFL_MOUSE]	20.26	12	15	28	543	61.4711	4.64014	1.03951	0.777329	0.947546	0.921462	0.967025	1.08916	1.12141	1.0592	0.869962	0.200864
P19973	Lymphocyte-specific protein 1	Lsp1	Lymphocyte-specific protein 1 OS=Mus musculus OX=10090 GN=Lsp1 PE=1 SV=2 - [LSP1_MOUSE]	45.45	11	11	20	330	36.6918	4.81787	1.07744	0.958486	1.00917	1.01503	0.882983	1.00126	0.943814	0.942685	1.07675	0.21018
Q61166	Microtubule-associated protein RP/EB family member 1	Mapre1	Microtubule-associated protein RP/EB family member 1 OS=Mus musculus OX=10090 GN=Mapre1 PE=1 SV=3 - [MARE1_MOUSE]	52.61	14	15	27	268	29.9972	5.22412	1.03287	1.00837	0.932578	0.991272	0.988833	1.05979	0.976161	1.00826	0.983149	0.691834
Q9D1R9	60S ribosomal protein L34	Rpl34	60S ribosomal protein L34 OS=Mus musculus OX=10090 GN=Rpl34 PE=1 SV=2 - [RL34_MOUSE]	43.59	8	8	26	117	13.2844	11.4731	0.940784	1.08235	0.937281	0.986805	1.102	1.04541	1.04522	1.06421	0.927264	0.206427
O35350	Calpain-1 catalytic subunit	Capn1	Calpain-1 catalytic subunit OS=Mus musculus OX=10090 GN=Capn1 PE=1 SV=1 - [CAN1_MOUSE]	25.67	21	22	34	713	82.0543	5.87158	1.01382	0.905529	1.01872	0.979358	0.950041	0.995612	1.03622	0.993959	0.98531	0.759513
Q5SSZ5	Tensin-3	Tns3	Tensin-3 OS=Mus musculus OX=10090 GN=Tns3 PE=1 SV=1 - [TENS3_MOUSE]	8.06	9	11	18	1440	155.491	6.65381	0.985141	1.06177	1.01008	1.01899	0.998525	0.974602	0.994217	0.989115	1.03021	0.276542
Q9JMH6	Thioredoxin reductase 1, cytoplasmic	Txnrd1	Thioredoxin reductase 1, cytoplasmic OS=Mus musculus OX=10090 GN=Txnrd1 PE=1 SV=3 - [TRXR1_MOUSE]	22.84	14	14	27	613	67.042	7.44482	1.02843	0.969752	0.970614	0.9896	1.01238	1.02774	1.0062	1.01544	0.97455	0.274913
Q99JI6	Ras-related protein Rap-1b	Rap1b	Ras-related protein Rap-1b OS=Mus musculus OX=10090 GN=Rap1b PE=1 SV=2 - [RAP1B_MOUSE]	48.91	4	12	28	184	20.8116	5.78271	1.15421	1.112	0.857871	1.04136	1.13452	0.970651	0.965815	1.02366	1.01729	0.877654
Q99K01	Pyridoxal-dependent decarboxylase domain-containing protein 1	Pdxdc1	Pyridoxal-dependent decarboxylase domain-containing protein 1 OS=Mus musculus OX=10090 GN=Pdxdc1 PE=1 SV=2 - [PDXD1_MOUSE]	21.6	13	13	17	787	87.2807	5.47803	0.994114	0.810635	1.0781	0.960948	0.991091	0.994109	0.98164	0.988946	0.971689	0.741112
Q99L04	Dehydrogenase/reductase SDR family member 1	Dhrs1	Dehydrogenase/reductase SDR family member 1 OS=Mus musculus OX=10090 GN=Dhrs1 PE=1 SV=1 - [DHRS1_MOUSE]	34.19	12	12	24	313	33.9834	8.35303	0.987439	1.13022	1.01942	1.0457	1.02342	0.921653	0.95183	0.965636	1.08291	0.203668
Q9DBF1	Alpha-aminoadipic semialdehyde dehydrogenase	Aldh7a1	Alpha-aminoadipic semialdehyde dehydrogenase OS=Mus musculus OX=10090 GN=Aldh7a1 PE=1 SV=4 - [AL7A1_MOUSE]	29.5	13	13	19	539	58.8243	7.47412	1.02574	0.977062	0.965693	0.989498	1.04694	1.03801	0.969523	1.01816	0.97185	0.402146
O70589	Peripheral plasma membrane protein CASK	Cask	Peripheral plasma membrane protein CASK OS=Mus musculus OX=10090 GN=Cask PE=1 SV=2 - [CSKP_MOUSE]	23	20	20	23	926	105.042	6.43018	0.970261	1.08329	1.00145	1.01833	1.04709	0.976619	0.961116	0.994943	1.02351	0.614154
Q6A0A9	Constitutive coactivator of PPAR-gamma-like protein 1	FAM120A	Constitutive coactivator of PPAR-gamma-like protein 1 OS=Mus musculus OX=10090 GN=FAM120A PE=1 SV=2 - [F120A_MOUSE]	16.82	17	17	26	1112	121.569	8.92432	1.0002	1.07002	1.02095	1.03039	1.06995	0.98606	0.970658	1.00889	1.02131	0.593817
Q9DBZ5	Eukaryotic translation initiation factor 3 subunit K	Eif3k	Eukaryotic translation initiation factor 3 subunit K OS=Mus musculus OX=10090 GN=Eif3k PE=1 SV=1 - [EIF3K_MOUSE]	26.15	6	6	13	218	25.0705	4.93213	1.01717	0.890233	1.05999	0.98913	1.00873	0.991069	0.992374	0.997391	0.991718	0.879844
Q9DBG3	AP-2 complex subunit beta	Ap2b1	AP-2 complex subunit beta OS=Mus musculus OX=10090 GN=Ap2b1 PE=1 SV=1 - [AP2B1_MOUSE]	24.23	10	25	33	937	104.516	5.37646	1.0759	1.00553	0.967369	1.01627	1.00161	1.03143	0.98073	1.00459	1.01162	0.755587
O70252	Heme oxygenase 2	Hmox2	Heme oxygenase 2 OS=Mus musculus OX=10090 GN=Hmox2 PE=1 SV=1 - [HMOX2_MOUSE]	39.05	12	12	19	315	35.7159	5.87158	1.07557	1.04527	0.929995	1.01694	0.935109	1.01406	0.956882	0.968683	1.04982	0.390871
Q9D2R0	Acetoacetyl-CoA synthetase	Aacs	Acetoacetyl-CoA synthetase OS=Mus musculus OX=10090 GN=Aacs PE=1 SV=1 - [AACS_MOUSE]	17.86	14	14	24	672	75.1521	6.7124	1.06606	1.01885	0.931372	1.00543	1.03385	1.02098	1.03117	1.02867	0.977407	0.589277
Q6GQT9	Nodal modulator 1	Nomo1	Nodal modulator 1 OS=Mus musculus OX=10090 GN=Nomo1 PE=1 SV=1 - [NOMO1_MOUSE]	15.24	20	20	30	1214	133.336	6.0874	1.022	1.01606	0.959874	0.999313	1.027	0.979026	0.96437	0.990131	1.00927	0.75419
Q60737	Casein kinase II subunit alpha	Csnk2a1	Casein kinase II subunit alpha OS=Mus musculus OX=10090 GN=Csnk2a1 PE=1 SV=2 - [CSK21_MOUSE]	42.71	13	13	23	391	45.1048	7.73779	1.0378	1.058	1.00348	1.03309	1.0083	1.02716	0.98498	1.00681	1.0261	0.260142
Q61249	Immunoglobulin-binding protein 1	Igbp1	Immunoglobulin-binding protein 1 OS=Mus musculus OX=10090 GN=Igbp1 PE=1 SV=1 - [IGBP1_MOUSE]	32.94	12	12	19	340	38.9466	6.17627	1.03342	1.05443	0.959089	1.01565	1.03347	1.01422	1.00252	1.01674	0.998927	0.973006
Q6ZQI3	Malectin	Mlec	Malectin OS=Mus musculus OX=10090 GN=Mlec PE=1 SV=2 - [MLEC_MOUSE]	35.4	10	10	26	291	32.3218	6.04932	1.0331	0.878873	1.1143	1.00876	0.894269	0.967607	1.07278	0.978218	1.03122	0.741336
Q9ERA6	Tuftelin-interacting protein 11	Tfip11	Tuftelin-interacting protein 11 OS=Mus musculus OX=10090 GN=Tfip11 PE=1 SV=1 - [TFP11_MOUSE]	8.47	9	9	12	838	96.2444	5.89697	0.978282	1.0598	1.08017	1.03942	0.999991	0.947035	0.996111	0.981045	1.0595	0.175352
P19783	Cytochrome c oxidase subunit 4 isoform 1, mitochondrial	Cox4i1	Cytochrome c oxidase subunit 4 isoform 1, mitochondrial OS=Mus musculus OX=10090 GN=Cox4i1 PE=1 SV=2 - [COX41_MOUSE]	39.05	10	10	24	169	19.5179	9.23193	0.952182	1.04744	0.923339	0.97432	0.971667	1.04891	1.01231	1.01096	0.963755	0.448262
Q9D1E6	Tubulin-folding cofactor B	Tbcb	Tubulin-folding cofactor B OS=Mus musculus OX=10090 GN=Tbcb PE=1 SV=2 - [TBCB_MOUSE]	44.67	14	14	21	244	27.3684	5.23682	1.03453	0.914054	1.1282	1.02559	0.939284	0.95633	1.04344	0.979686	1.04686	0.547038
P05201	Aspartate aminotransferase, cytoplasmic	Got1	Aspartate aminotransferase, cytoplasmic OS=Mus musculus OX=10090 GN=Got1 PE=1 SV=3 - [AATC_MOUSE]	44.07	18	18	30	413	46.2185	7.13721	1.00238	1.02981	0.931615	0.987934	1.00254	1.0508	0.960083	1.00448	0.983532	0.695267
Q99P88	Nuclear pore complex protein Nup155	Nup155	Nuclear pore complex protein Nup155 OS=Mus musculus OX=10090 GN=Nup155 PE=1 SV=1 - [NU155_MOUSE]	14.02	19	20	29	1391	155.019	6.15088	0.987815	0.984531	1.03316	1.00183	1.02765	0.98862	0.997908	1.00473	0.997122	0.889932
Q9R111	Guanine deaminase	Gda	Guanine deaminase OS=Mus musculus OX=10090 GN=Gda PE=1 SV=1 - [GUAD_MOUSE]	31.06	10	10	17	454	50.9807	5.52881	1.19323	1.02729	0.967686	1.06274	0.90546	1.06284	0.897178	0.955159	1.11263	0.280852
P62855	40S ribosomal protein S26	Rps26	40S ribosomal protein S26 OS=Mus musculus OX=10090 GN=Rps26 PE=1 SV=3 - [RS26_MOUSE]	33.91	5	5	16	115	13.0071	11.0044	0.972323	1.00199	1.04094	1.00508	0.989207	1.00457	1.01171	1.00183	1.00325	0.884105
P61967	AP-1 complex subunit sigma-1A	Ap1s1	AP-1 complex subunit sigma-1A OS=Mus musculus OX=10090 GN=Ap1s1 PE=1 SV=1 - [AP1S1_MOUSE]	15.82	2	2	4	158	18.7206	5.73193	1.10054	0.726234	1.14406	0.990276	0.801845	1.04226	0.951341	0.931815	1.06274	0.716585
Q9D2M8	Ubiquitin-conjugating enzyme E2 variant 2	Ube2v2	Ubiquitin-conjugating enzyme E2 variant 2 OS=Mus musculus OX=10090 GN=Ube2v2 PE=1 SV=4 - [UB2V2_MOUSE]	50.34	2	8	12	145	16.3562	8.08936	0.859987	0.966932	1.00254	0.943153	1.04997	0.951187	1.09088	1.03068	0.915079	0.215974
Q08093	Calponin-2	Cnn2	Calponin-2 OS=Mus musculus OX=10090 GN=Cnn2 PE=1 SV=1 - [CNN2_MOUSE]	26.23	8	10	26	305	33.134	7.62061	0.933459	1.02238	0.881425	0.945754	1.09153	1.06085	1.04137	1.06459	0.888378	0.0529086
Q6PE01	U5 small nuclear ribonucleoprotein 40 kDa protein	Snrnp40	U5 small nuclear ribonucleoprotein 40 kDa protein OS=Mus musculus OX=10090 GN=Snrnp40 PE=1 SV=1 - [SNR40_MOUSE]	34.64	9	9	13	358	39.2507	8.104	0.979821	1.03568	1.01816	1.01122	1.06257	1.03876	0.957051	1.01946	0.991914	0.829932
Q8BHD7	Polypyrimidine tract-binding protein 3	Ptbp3	Polypyrimidine tract-binding protein 3 OS=Mus musculus OX=10090 GN=Ptbp3 PE=1 SV=1 - [PTBP3_MOUSE]	11.66	4	8	17	523	56.6653	9.12939	1.08462	1.00448	0.965186	1.0181	0.976106	0.919585	0.986441	0.960711	1.05973	0.232568
Q8BT60	Copine-3	Cpne3	Copine-3 OS=Mus musculus OX=10090 GN=Cpne3 PE=1 SV=2 - [CPNE3_MOUSE]	23.45	12	13	23	533	59.5469	5.78271	1.01527	0.980781	1.02747	1.00784	1.05868	0.981584	1.00008	1.01345	0.994466	0.846263
Q9R0Q3	Transmembrane emp24 domain-containing protein 2	Tmed2	Transmembrane emp24 domain-containing protein 2 OS=Mus musculus OX=10090 GN=Tmed2 PE=1 SV=1 - [TMED2_MOUSE]	41.29	8	8	27	201	22.6903	5.17334	1.06661	0.839652	1.15151	1.01926	0.860805	0.966484	1.0525	0.959928	1.06181	0.613082
Q06890	Clusterin	Clu	Clusterin OS=Mus musculus OX=10090 GN=Clu PE=1 SV=1 - [CLUS_MOUSE]	32.59	14	14	17	448	51.6226	5.66846	1.21098	1.07817	1.19008	1.15974	0.85057	1.28009	0.834415	0.98836	1.1734	0.321606
Q9WVJ3	Carboxypeptidase Q	Cpq	Carboxypeptidase Q OS=Mus musculus OX=10090 GN=Cpq PE=1 SV=1 - [CBPQ_MOUSE]	11.49	6	6	15	470	51.7804	6.21436	1.04051	0.918809	0.971423	0.976915	0.918685	1.06639	0.99356	0.992878	0.983923	0.787248
Q8K411	Presequence protease, mitochondrial	Pitrm1	Presequence protease, mitochondrial OS=Mus musculus OX=10090 GN=Pitrm1 PE=1 SV=1 - [PREP_MOUSE]	16.12	16	16	25	1036	117.297	7.1958	0.969521	1.01658	0.990141	0.992081	0.999735	0.929894	1.00562	0.978415	1.01397	0.64963
P15508	Spectrin beta chain, erythrocytic	Sptb	Spectrin beta chain, erythrocytic OS=Mus musculus OX=10090 GN=Sptb PE=1 SV=4 - [SPTB1_MOUSE]	11.98	15	22	38	2128	245.098	5.32568	0.946658	0.941158	0.945202	0.944339	0.891895	0.952656	1.19997	1.01484	0.930529	0.495923
Q9CSN1	SNW domain-containing protein 1	Snw1	SNW domain-containing protein 1 OS=Mus musculus OX=10090 GN=Snw1 PE=1 SV=3 - [SNW1_MOUSE]	46.27	19	20	42	536	61.4375	9.48096	0.967116	0.993419	0.99959	0.986709	0.955689	1.0041	1.05501	1.00493	0.981864	0.580581
Q9QZQ1	Afadin	Afdn	Afadin OS=Mus musculus OX=10090 GN=Afdn PE=1 SV=3 - [AFAD_MOUSE]	14.95	25	26	33	1820	206.371	6.31592	0.978437	1.02565	0.994507	0.999531	1.0534	1.01669	1.00576	1.02528	0.974884	0.267165
Q9CX56	26S proteasome non-ATPase regulatory subunit 8	Psmd8	26S proteasome non-ATPase regulatory subunit 8 OS=Mus musculus OX=10090 GN=Psmd8 PE=1 SV=2 - [PSMD8_MOUSE]	24.65	11	11	22	353	39.905	9.5835	0.94073	1.01409	1.00672	0.98718	1.03104	0.980089	1.03279	1.01464	0.972938	0.397745
Q8QZT1	Acetyl-CoA acetyltransferase, mitochondrial	Acat1	Acetyl-CoA acetyltransferase, mitochondrial OS=Mus musculus OX=10090 GN=Acat1 PE=1 SV=1 - [THIL_MOUSE]	38.92	16	16	23	424	44.7873	8.51416	1.06912	1.00332	0.911788	0.994742	1.01367	1.02623	1.00808	1.01599	0.979083	0.667669
Q8BH04	Phosphoenolpyruvate carboxykinase [GTP], mitochondrial	Pck2	Phosphoenolpyruvate carboxykinase [GTP], mitochondrial OS=Mus musculus OX=10090 GN=Pck2 PE=1 SV=1 - [PCKGM_MOUSE]	17.34	10	10	19	640	70.4825	7.28369	1.03894	1.07697	0.980694	1.0322	0.983242	1.00154	0.935305	0.973364	1.06045	0.161053
Q62230	Sialoadhesin	Siglec1	Sialoadhesin OS=Mus musculus OX=10090 GN=Siglec1 PE=1 SV=2 - [SN_MOUSE]	7.08	12	12	15	1695	182.865	6.66846	1.14129	1.02597	0.950152	1.03914	1.01327	1.00961	0.925227	0.982701	1.05743	0.418052
Q3TIV5	Zinc finger CCCH domain-containing protein 15	Zc3h15	Zinc finger CCCH domain-containing protein 15 OS=Mus musculus OX=10090 GN=Zc3h15 PE=1 SV=2 - [ZC3HF_MOUSE]	38.26	16	16	25	426	48.2974	5.30029	0.941076	1.01082	1.0165	0.989467	1.03749	0.985383	1.01723	1.01337	0.976416	0.450389
P42227	Signal transducer and activator of transcription 3	Stat3	Signal transducer and activator of transcription 3 OS=Mus musculus OX=10090 GN=Stat3 PE=1 SV=2 - [STAT3_MOUSE]	14.94	12	12	17	770	87.9974	6.30322	1.07177	1.0147	1.00302	1.02983	1.00811	0.996663	1.02664	1.01047	1.01916	0.446765
P28271	Cytoplasmic aconitate hydratase	Aco1	Cytoplasmic aconitate hydratase OS=Mus musculus OX=10090 GN=Aco1 PE=1 SV=3 - [ACOC_MOUSE]	25.98	24	25	31	889	98.0635	7.50342	1.03338	1.02701	0.932425	0.997606	1.0553	1.01438	0.992677	1.02079	0.977293	0.569476
P48758	Carbonyl reductase [NADPH] 1	Cbr1	Carbonyl reductase [NADPH] 1 OS=Mus musculus OX=10090 GN=Cbr1 PE=1 SV=3 - [CBR1_MOUSE]	54.87	12	14	20	277	30.622	8.30908	1.00796	0.994281	1.00977	1.00401	0.972292	0.99066	1.00986	0.990939	1.01319	0.333756
Q69ZR2	E3 ubiquitin-protein ligase HECTD1	Hectd1	E3 ubiquitin-protein ligase HECTD1 OS=Mus musculus OX=10090 GN=Hectd1 PE=1 SV=2 - [HECD1_MOUSE]	9.47	22	23	30	2618	289.905	5.41455	1.02386	0.988885	1.008	1.00692	0.999564	1.00565	0.998232	1.00115	1.00576	0.607707
P62843	40S ribosomal protein S15	Rps15	40S ribosomal protein S15 OS=Mus musculus OX=10090 GN=Rps15 PE=1 SV=2 - [RS15_MOUSE]	60.69	6	7	24	145	17.0292	10.3892	0.920162	1.0417	0.934833	0.965565	1.01373	1.06626	1.05766	1.04588	0.923204	0.1258
P01029	Complement C4-B	C4b	Complement C4-B OS=Mus musculus OX=10090 GN=C4b PE=1 SV=3 - [CO4B_MOUSE]	12.31	21	21	31	1738	192.794	7.53271	1.0454	0.958963	0.914112	0.972825	0.964977	1.2329	0.99864	1.06551	0.913017	0.373756
Q8C8U0	Liprin-beta-1	Ppfibp1	Liprin-beta-1 OS=Mus musculus OX=10090 GN=Ppfibp1 PE=1 SV=3 - [LIPB1_MOUSE]	24.87	18	18	26	969	108.472	5.49072	0.957536	0.957859	1.08526	1.00022	0.999465	0.9693	1.03405	1.00094	0.999281	0.98838
P97822	Acidic leucine-rich nuclear phosphoprotein 32 family member E	Anp32e	Acidic leucine-rich nuclear phosphoprotein 32 family member E OS=Mus musculus OX=10090 GN=Anp32e PE=1 SV=2 - [AN32E_MOUSE]	20.38	6	6	13	260	29.6044	3.87842	0.944436	1.09716	0.884328	0.975306	1.07276	1.06803	1.06629	1.06903	0.912332	0.213285
Q7TSV4	Phosphoglucomutase-2	Pgm2	Phosphoglucomutase-2 OS=Mus musculus OX=10090 GN=Pgm2 PE=1 SV=1 - [PGM2_MOUSE]	32.9	21	22	31	620	68.7043	6.13818	1.00431	1.05989	1.00709	1.02376	0.964935	0.950392	1.00656	0.973964	1.05113	0.114038
Q9Z0P5	Twinfilin-2	Twf2	Twinfilin-2 OS=Mus musculus OX=10090 GN=Twf2 PE=1 SV=1 - [TWF2_MOUSE]	38.97	6	11	15	349	39.4464	6.80029	1.08269	1.02502	1.07576	1.06116	0.973507	1.0493	0.910722	0.977844	1.0852	0.131184
Q61464	Zinc finger protein 638	Znf638	Zinc finger protein 638 OS=Mus musculus OX=10090 GN=Znf638 PE=1 SV=2 - [ZN638_MOUSE]	5.92	11	11	15	1960	217.999	6.88818	1.03298	1.04592	0.947166	1.00869	1.03703	0.970971	0.995326	1.00111	1.00757	0.845647
P32020	Non-specific lipid-transfer protein	Scp2	Non-specific lipid-transfer protein OS=Mus musculus OX=10090 GN=Scp2 PE=1 SV=3 - [NLTP_MOUSE]	27.79	15	15	19	547	59.0878	7.44482	1.00246	1.0603	0.913381	0.992049	1.06926	1.00942	1.05129	1.04332	0.950855	0.329862
B2RRE7	OTU domain-containing protein 4	Otud4	OTU domain-containing protein 4 OS=Mus musculus OX=10090 GN=Otud4 PE=1 SV=1 - [OTUD4_MOUSE]	11.38	14	15	23	1107	122.979	6.75635	0.965433	0.969107	1.0478	0.994113	0.987523	1.04544	1.01481	1.01593	0.97853	0.528568
O08585	Clathrin light chain A	Clta	Clathrin light chain A OS=Mus musculus OX=10090 GN=Clta PE=1 SV=2 - [CLCA_MOUSE]	31.06	13	14	31	235	25.5885	4.57666	1.01811	0.94601	0.940029	0.96805	1.01747	1.05314	1.02243	1.03101	0.938929	0.083572
Q63844	Mitogen-activated protein kinase 3	Mapk3	Mitogen-activated protein kinase 3 OS=Mus musculus OX=10090 GN=Mapk3 PE=1 SV=5 - [MK03_MOUSE]	35.79	8	12	17	380	43.0391	6.60986	1.03981	0.997412	1.00223	1.01315	0.986674	1.0218	0.944968	0.984482	1.02912	0.331062
P55264	Adenosine kinase	Adk	Adenosine kinase OS=Mus musculus OX=10090 GN=Adk PE=1 SV=2 - [ADK_MOUSE]	47.92	18	18	25	361	40.1235	6.21436	1.01147	1.02793	0.951574	0.996991	1.11092	1.01002	0.993068	1.038	0.960491	0.399084
Q8CIB5	Fermitin family homolog 2	Fermt2	Fermitin family homolog 2 OS=Mus musculus OX=10090 GN=Fermt2 PE=1 SV=1 - [FERM2_MOUSE]	28.38	17	17	26	680	77.7505	6.69775	0.974788	0.978496	0.98039	0.977892	0.972263	1.00318	1.04894	1.00813	0.970008	0.24722
P62897	Cytochrome c, somatic	Cycs	Cytochrome c, somatic OS=Mus musculus OX=10090 GN=Cycs PE=1 SV=2 - [CYC_MOUSE]	62.86	10	10	21	105	11.598	9.5835	0.991645	1.10129	0.888767	0.9939	1.05036	1.02533	1.01695	1.03088	0.964129	0.584018
P63028	Translationally-controlled tumor protein	Tpt1	Translationally-controlled tumor protein OS=Mus musculus OX=10090 GN=Tpt1 PE=1 SV=1 - [TCTP_MOUSE]	40.7	8	8	27	172	19.4496	4.85596	0.973026	0.882607	1.01138	0.955672	0.927654	1.03947	1.10116	1.02276	0.934405	0.350503
Q3UPH7	Rho guanine nucleotide exchange factor 40	Arhgef40	Rho guanine nucleotide exchange factor 40 OS=Mus musculus OX=10090 GN=Arhgef40 PE=1 SV=1 - [ARH40_MOUSE]	14.7	20	21	24	1517	165.03	5.5542	0.976131	0.947162	0.987094	0.970129	1.04403	1.00209	1.00524	1.01712	0.953799	0.0593126
O35344	Importin subunit alpha-4	Kpna3	Importin subunit alpha-4 OS=Mus musculus OX=10090 GN=Kpna3 PE=1 SV=1 - [IMA4_MOUSE]	14.59	5	12	21	521	57.7368	4.94482	0.924276	0.891687	1.09488	0.970282	0.931302	0.985938	1.05311	0.990116	0.979968	0.797104
P62071	Ras-related protein R-Ras2	Rras2	Ras-related protein R-Ras2 OS=Mus musculus OX=10090 GN=Rras2 PE=1 SV=1 - [RRAS2_MOUSE]	39.22	6	8	12	204	23.3847	6.01123	0.996819	0.898402	0.989479	0.961567	0.972524	0.992734	1.05054	1.00526	0.956531	0.32903
Q7TMI3	E3 ubiquitin-protein ligase UHRF2	Uhrf2	E3 ubiquitin-protein ligase UHRF2 OS=Mus musculus OX=10090 GN=Uhrf2 PE=1 SV=1 - [UHRF2_MOUSE]	8.47	8	8	13	803	90.0487	8.03076	0.968473	0.95446	1.06687	0.9966	1.03797	0.97464	0.988849	1.00049	0.996115	0.927692
Q9QWT9	Kinesin-like protein KIFC1	Kifc1	Kinesin-like protein KIFC1 OS=Mus musculus OX=10090 GN=Kifc1 PE=1 SV=2 - [KIFC1_MOUSE]	12.02	10	10	20	674	74.1073	8.71924	1.00488	0.995852	1.0412	1.01398	0.988425	0.985219	1.03854	1.00406	1.00988	0.677445
Q8R0F6	Integrin-linked kinase-associated serine/threonine phosphatase 2C	Ilkap	Integrin-linked kinase-associated serine/threonine phosphatase 2C OS=Mus musculus OX=10090 GN=Ilkap PE=1 SV=1 - [ILKAP_MOUSE]	26.53	11	11	16	392	42.7478	7.35693	0.992182	1.02833	0.969686	0.996734	1.09959	1.01225	0.972994	1.02828	0.969321	0.485844
Q8K298	Anillin	Anln	Anillin OS=Mus musculus OX=10090 GN=Anln PE=1 SV=2 - [ANLN_MOUSE]	20.16	21	22	29	1121	122.718	6.97607	0.973374	1.06512	1.08608	1.04152	1.00115	0.992376	0.989283	0.99427	1.04753	0.24593
P14576	Signal recognition particle 54 kDa protein	Srp54	Signal recognition particle 54 kDa protein OS=Mus musculus OX=10090 GN=Srp54 PE=1 SV=2 - [SRP54_MOUSE]	20.63	12	12	19	504	55.6843	8.74854	1.01907	1.05342	0.964823	1.01244	1.03493	0.998812	1.00595	1.01323	0.999222	0.978928
Q61599	Rho GDP-dissociation inhibitor 2	Arhgdib	Rho GDP-dissociation inhibitor 2 OS=Mus musculus OX=10090 GN=Arhgdib PE=1 SV=3 - [GDIR2_MOUSE]	57.5	12	12	31	200	22.8365	5.10986	1.14885	0.941707	1.08768	1.05941	0.810093	1.04434	0.985875	0.946768	1.11898	0.294421
O35343	Importin subunit alpha-3	Kpna4	Importin subunit alpha-3 OS=Mus musculus OX=10090 GN=Kpna4 PE=1 SV=1 - [IMA3_MOUSE]	17.47	7	14	23	521	57.8867	4.94482	0.985805	0.916089	1.15707	1.01966	0.883171	1.00556	1.05177	0.98017	1.04028	0.675177
E2JF22	Piezo-type mechanosensitive ion channel component 1	Piezo1	Piezo-type mechanosensitive ion channel component 1 OS=Mus musculus OX=10090 GN=Piezo1 PE=1 SV=1 - [PIEZ1_MOUSE]	3.49	5	5	10	2547	291.813	7.50342	0.932931	1.05954	0.894211	0.962226	1.13567	1.05309	0.967042	1.05193	0.914721	0.26767
Q80YR5	Scaffold attachment factor B2	Safb2	Scaffold attachment factor B2 OS=Mus musculus OX=10090 GN=Safb2 PE=1 SV=2 - [SAFB2_MOUSE]	18.47	12	20	23	991	111.77	6.37939	1.02303	0.932037	1.02825	0.994438	1.01008	0.965026	0.98505	0.986719	1.00782	0.830786
Q9DBC3	Cap-specific mRNA (nucleoside-2'-O-)-methyltransferase 1	Cmtr1	Cap-specific mRNA (nucleoside-2'-O-)-methyltransferase 1 OS=Mus musculus OX=10090 GN=Cmtr1 PE=1 SV=1 - [CMTR1_MOUSE]	11.11	9	10	14	837	95.6151	7.26904	1.06999	1.00248	1.05025	1.04091	1.02704	0.985553	0.994403	1.00233	1.03848	0.178658
P28063	Proteasome subunit beta type-8	Psmb8	Proteasome subunit beta type-8 OS=Mus musculus OX=10090 GN=Psmb8 PE=1 SV=2 - [PSB8_MOUSE]	39.13	10	11	18	276	30.2406	6.68311	1.15859	0.947703	1.24543	1.11724	0.873555	0.904893	0.986041	0.921496	1.21242	0.107166
Q91WD5	NADH dehydrogenase [ubiquinone] iron-sulfur protein 2, mitochondrial	Ndufs2	NADH dehydrogenase [ubiquinone] iron-sulfur protein 2, mitochondrial OS=Mus musculus OX=10090 GN=Ndufs2 PE=1 SV=1 - [NDUS2_MOUSE]	21.6	8	8	13	463	52.5917	6.99072	1.02533	0.966556	0.969504	0.98713	0.946772	1.06728	1.02645	1.0135	0.973981	0.547836
Q9D6R2	Isocitrate dehydrogenase [NAD] subunit alpha, mitochondrial	Idh3a	Isocitrate dehydrogenase [NAD] subunit alpha, mitochondrial OS=Mus musculus OX=10090 GN=Idh3a PE=1 SV=1 - [IDH3A_MOUSE]	40.44	14	14	31	366	39.6131	6.72705	1.01507	1.01976	0.96228	0.999037	1.02828	0.989591	1.00755	1.00847	0.990644	0.68415
P52293	Importin subunit alpha-1	Kpna2	Importin subunit alpha-1 OS=Mus musculus OX=10090 GN=Kpna2 PE=1 SV=2 - [IMA1_MOUSE]	32.51	14	15	20	529	57.8922	5.68115	0.988496	1.02183	0.929343	0.979888	1.09793	1.01111	1.01299	1.04068	0.941586	0.197576
Q62422	Osteoclast-stimulating factor 1	Ostf1	Osteoclast-stimulating factor 1 OS=Mus musculus OX=10090 GN=Ostf1 PE=1 SV=2 - [OSTF1_MOUSE]	39.07	8	8	16	215	23.7679	5.68115	1.05745	1.08884	0.938254	1.02818	1.03483	1.03444	0.996747	1.02201	1.00604	0.902988
Q9CQS8	Protein transport protein Sec61 subunit beta	Sec61b	Protein transport protein Sec61 subunit beta OS=Mus musculus OX=10090 GN=Sec61b PE=1 SV=3 - [SC61B_MOUSE]	44.79	4	4	15	96	9.9521	11.561	0.914982	1.08793	0.972204	0.991705	1.23058	0.964966	0.934909	1.04348	0.950378	0.653258
P42125	Enoyl-CoA delta isomerase 1, mitochondrial	Eci1	Enoyl-CoA delta isomerase 1, mitochondrial OS=Mus musculus OX=10090 GN=Eci1 PE=1 SV=2 - [ECI1_MOUSE]	31.83	9	9	19	289	32.2298	8.98291	0.982496	0.992679	0.946163	0.973779	1.00208	1.03139	1.04329	1.02558	0.949487	0.0502296
Q9QYE6	Golgin subfamily A member 5	Golga5	Golgin subfamily A member 5 OS=Mus musculus OX=10090 GN=Golga5 PE=1 SV=2 - [GOGA5_MOUSE]	13.03	11	11	17	729	82.3176	6.22705	0.971406	0.962703	1.08319	1.00577	0.961573	1.02413	1.04335	1.00968	0.996122	0.936238
Q9D8T7	SRA stem-loop-interacting RNA-binding protein, mitochondrial	Slirp	SRA stem-loop-interacting RNA-binding protein, mitochondrial OS=Mus musculus OX=10090 GN=Slirp PE=1 SV=2 - [SLIRP_MOUSE]	22.32	3	3	7	112	12.5975	9.81787	0.990486	0.882479	1.04685	0.973271	0.986309	0.988674	1.05143	1.0088	0.964777	0.537314
Q922Q8	Leucine-rich repeat-containing protein 59	Lrrc59	Leucine-rich repeat-containing protein 59 OS=Mus musculus OX=10090 GN=Lrrc59 PE=1 SV=1 - [LRC59_MOUSE]	51.47	16	18	36	307	34.8558	9.5249	0.975151	1.11531	0.904422	0.998293	1.10944	0.994256	0.980672	1.02812	0.970985	0.708289
Q8CB77	Elongin-A	Eloa	Elongin-A OS=Mus musculus OX=10090 GN=Eloa PE=1 SV=3 - [ELOA1_MOUSE]	16.69	14	14	21	773	87.108	9.61279	1.01327	1.06398	1.0314	1.03622	1.00117	1.01112	1.00743	1.00657	1.02945	0.121405
Q8BSQ9	Protein polybromo-1	Pbrm1	Protein polybromo-1 OS=Mus musculus OX=10090 GN=Pbrm1 PE=1 SV=4 - [PB1_MOUSE]	7.96	12	12	16	1634	187.069	6.90283	0.98551	0.982141	1.02083	0.99616	1.0301	0.981043	1.01459	1.00858	0.987688	0.549925
Q8R5J9	PRA1 family protein 3	Arl6ip5	PRA1 family protein 3 OS=Mus musculus OX=10090 GN=Arl6ip5 PE=1 SV=2 - [PRAF3_MOUSE]	28.72	6	6	10	188	21.5433	9.61279	0.999691	1.01307	0.950074	0.987611	0.921818	1.07033	1.04444	1.0122	0.975709	0.646421
P68037	Ubiquitin-conjugating enzyme E2 L3	Ube2l3	Ubiquitin-conjugating enzyme E2 L3 OS=Mus musculus OX=10090 GN=Ube2l3 PE=1 SV=1 - [UB2L3_MOUSE]	74.03	11	12	34	154	17.8502	8.51416	0.970679	0.97182	1.0204	0.987633	0.983166	0.967539	1.04073	0.997143	0.990462	0.748058
P62835	Ras-related protein Rap-1A	Rap1a	Ras-related protein Rap-1A OS=Mus musculus OX=10090 GN=Rap1a PE=1 SV=1 - [RAP1A_MOUSE]	38.04	1	9	24	184	20.9737	6.66846	1.04809	0.903466	1.09741	1.01632	0.900464	0.978014	1.04436	0.974278	1.04315	0.588255
P14901	Heme oxygenase 1	Hmox1	Heme oxygenase 1 OS=Mus musculus OX=10090 GN=Hmox1 PE=1 SV=1 - [HMOX1_MOUSE]	31.49	7	7	15	289	32.9078	6.53662	1.01109	0.957397	1.06756	1.01201	0.945056	1.01539	0.923795	0.961414	1.05263	0.296295
P45376	Aldo-keto reductase family 1 member B1	Akr1b1	Aldo-keto reductase family 1 member B1 OS=Mus musculus OX=10090 GN=Akr1b1 PE=1 SV=3 - [ALDR_MOUSE]	62.34	18	19	34	316	35.7095	7.18115	0.976463	1.03162	0.993077	1.00039	1.10893	0.978605	1.01413	1.03389	0.967599	0.471616
Q9Z1D1	Eukaryotic translation initiation factor 3 subunit G	Eif3g	Eukaryotic translation initiation factor 3 subunit G OS=Mus musculus OX=10090 GN=Eif3g PE=1 SV=2 - [EIF3G_MOUSE]	32.81	9	9	26	320	35.6159	5.89697	0.996541	1.05784	0.960189	1.00486	1.03098	1.04379	0.989013	1.02126	0.983939	0.644739
Q9ESP1	Stromal cell-derived factor 2-like protein 1	Sdf2l1	Stromal cell-derived factor 2-like protein 1 OS=Mus musculus OX=10090 GN=Sdf2l1 PE=1 SV=2 - [SDF2L_MOUSE]	24.89	5	5	9	221	23.6337	7.41553	1.10662	1.08666	1.0004	1.06456	1.02513	0.859562	1.00355	0.962748	1.10575	0.172317
P54823	Probable ATP-dependent RNA helicase DDX6	Ddx6	Probable ATP-dependent RNA helicase DDX6 OS=Mus musculus OX=10090 GN=Ddx6 PE=1 SV=1 - [DDX6_MOUSE]	31.88	12	13	25	483	54.1573	8.66064	0.991617	1.0175	0.964707	0.991274	1.03525	1.0266	1.02031	1.02739	0.964851	0.0848667
Q7TQH0	Ataxin-2-like protein	Atxn2l	Ataxin-2-like protein OS=Mus musculus OX=10090 GN=Atxn2l PE=1 SV=1 - [ATX2L_MOUSE]	18.59	22	23	37	1049	110.58	8.85107	1.02172	1.03631	0.960342	1.00613	1.06468	0.996146	0.995774	1.01887	0.987495	0.716327
A2APB8	Targeting protein for Xklp2	Tpx2	Targeting protein for Xklp2 OS=Mus musculus OX=10090 GN=Tpx2 PE=1 SV=1 - [TPX2_MOUSE]	21.48	17	17	27	745	85.8411	9.37842	1.00157	1.06793	1.0061	1.0252	1.02187	0.9921	1.0121	1.00869	1.01637	0.514797
Q61545	RNA-binding protein EWS	Ewsr1	RNA-binding protein EWS OS=Mus musculus OX=10090 GN=Ewsr1 PE=1 SV=2 - [EWS_MOUSE]	15.73	11	11	24	655	68.4198	9.33447	0.966983	1.06859	0.977697	1.00442	1.01689	1.0255	0.967219	1.0032	1.00122	0.975241
Q921I9	Exosome complex component RRP41	Exosc4	Exosome complex component RRP41 OS=Mus musculus OX=10090 GN=Exosc4 PE=1 SV=3 - [EXOS4_MOUSE]	17.14	3	3	6	245	26.2333	6.15088	1.06931	0.867314	1.07608	1.00424	0.900776	1.18327	0.963571	1.01587	0.988548	0.920616
P52432	DNA-directed RNA polymerases I and III subunit RPAC1	Polr1c	DNA-directed RNA polymerases I and III subunit RPAC1 OS=Mus musculus OX=10090 GN=Polr1c PE=1 SV=3 - [RPAC1_MOUSE]	16.18	5	5	7	346	39.0819	5.21143	1.01766	0.938171	1.03507	0.996966	1.03676	1.11686	0.97065	1.04142	0.957311	0.438609
Q99LI7	Cleavage stimulation factor subunit 3	Cstf3	Cleavage stimulation factor subunit 3 OS=Mus musculus OX=10090 GN=Cstf3 PE=1 SV=1 - [CSTF3_MOUSE]	14.5	10	10	16	717	82.8237	8.11865	0.989889	0.994152	1.0166	1.00021	0.962259	1.0269	1.00864	0.999269	1.00094	0.966218
Q9DCT2	NADH dehydrogenase [ubiquinone] iron-sulfur protein 3, mitochondrial	Ndufs3	NADH dehydrogenase [ubiquinone] iron-sulfur protein 3, mitochondrial OS=Mus musculus OX=10090 GN=Ndufs3 PE=1 SV=2 - [NDUS3_MOUSE]	34.98	9	9	20	263	30.1305	7.1665	0.992019	0.920467	0.993151	0.968546	0.90392	1.07644	1.05055	1.0103	0.958668	0.517144
P47955	60S acidic ribosomal protein P1	Rplp1	60S acidic ribosomal protein P1 OS=Mus musculus OX=10090 GN=Rplp1 PE=1 SV=1 - [RLA1_MOUSE]	57.02	3	3	9	114	11.4677	4.32275	0.888413	1.0447	0.874148	0.935754	1.09878	0.955541	0.992222	1.01552	0.921457	0.315073
Q99LD4	COP9 signalosome complex subunit 1	Gps1	COP9 signalosome complex subunit 1 OS=Mus musculus OX=10090 GN=Gps1 PE=1 SV=1 - [CSN1_MOUSE]	33.97	16	16	26	471	53.4081	6.84424	1.00822	1.08432	0.965941	1.01949	1.05835	0.974804	0.96413	0.999093	1.02042	0.67829
Q6ZWM4	U6 snRNA-associated Sm-like protein LSm8	Lsm8	U6 snRNA-associated Sm-like protein LSm8 OS=Mus musculus OX=10090 GN=Lsm8 PE=1 SV=3 - [LSM8_MOUSE]	54.17	5	5	8	96	10.3963	4.4751	0.974711	0.955279	1.00621	0.978735	0.935201	1.03256	1.02141	0.996392	0.982278	0.632459
Q9CQ19	Myosin regulatory light polypeptide 9	Myl9	Myosin regulatory light polypeptide 9 OS=Mus musculus OX=10090 GN=Myl9 PE=1 SV=3 - [MYL9_MOUSE]	42.44	1	8	27	172	19.8415	4.91943	1.11641	0.999536	0.832612	0.982852	0.937557	1.07448	1.06992	1.02732	0.956716	0.660159
P63328	Serine/threonine-protein phosphatase 2B catalytic subunit alpha isoform	Ppp3ca	Serine/threonine-protein phosphatase 2B catalytic subunit alpha isoform OS=Mus musculus OX=10090 GN=Ppp3ca PE=1 SV=1 - [PP2BA_MOUSE]	18.04	5	11	22	521	58.6063	5.85889	0.998831	1.02798	0.986475	1.00443	1.0483	0.964303	0.976479	0.996359	1.0081	0.794258
Q9D855	Cytochrome b-c1 complex subunit 7	Uqcrb	Cytochrome b-c1 complex subunit 7 OS=Mus musculus OX=10090 GN=Uqcrb PE=1 SV=3 - [QCR7_MOUSE]	83.78	12	12	25	111	13.519	9.11475	0.825748	1.03581	1.00277	0.954778	0.991066	0.902155	1.09746	0.996894	0.957754	0.650929
D3YZP9	Coiled-coil domain-containing protein 6	Ccdc6	Coiled-coil domain-containing protein 6 OS=Mus musculus OX=10090 GN=Ccdc6 PE=1 SV=1 - [CCDC6_MOUSE]	31.77	16	16	25	469	52.9058	7.34229	1.03921	0.994316	1.05017	1.0279	0.95957	0.990867	1.01313	0.987856	1.04053	0.157947
Q9WUA2	Phenylalanine--tRNA ligase beta subunit	Farsb	Phenylalanine--tRNA ligase beta subunit OS=Mus musculus OX=10090 GN=Farsb PE=1 SV=2 - [SYFB_MOUSE]	23.43	15	15	18	589	65.6553	7.12256	1.01703	1.07119	0.958436	1.01555	1.06968	1.00309	0.99823	1.02367	0.992072	0.848716
O35593	26S proteasome non-ATPase regulatory subunit 14	Psmd14	26S proteasome non-ATPase regulatory subunit 14 OS=Mus musculus OX=10090 GN=Psmd14 PE=1 SV=2 - [PSDE_MOUSE]	26.45	9	9	14	310	34.5546	6.52197	0.985188	0.926699	1.09617	1.00269	0.969603	1.04998	1.02858	1.01606	0.986842	0.820547
O88207	Collagen alpha-1(V) chain	Col5a1	Collagen alpha-1(V) chain OS=Mus musculus OX=10090 GN=Col5a1 PE=1 SV=2 - [CO5A1_MOUSE]	4.41	6	7	24	1838	183.564	4.98291	1.12862	0.945929	0.994632	1.02306	1.07586	0.905508	0.915163	0.96551	1.05961	0.499947
Q9CR00	26S proteasome non-ATPase regulatory subunit 9	Psmd9	26S proteasome non-ATPase regulatory subunit 9 OS=Mus musculus OX=10090 GN=Psmd9 PE=1 SV=1 - [PSMD9_MOUSE]	34.68	7	7	18	222	24.7046	6.43018	0.977069	0.957926	1.06211	0.999035	0.93197	0.962464	1.04116	0.978532	1.02095	0.676539
Q6ZQ73	Cullin-associated NEDD8-dissociated protein 2	Cand2	Cullin-associated NEDD8-dissociated protein 2 OS=Mus musculus OX=10090 GN=Cand2 PE=1 SV=2 - [CAND2_MOUSE]	8.26	7	10	13	1235	135.546	5.57959	0.973904	1.0133	0.933579	0.973595	1.11472	0.998669	1.05326	1.05555	0.922359	0.11408
O88531	Palmitoyl-protein thioesterase 1	Ppt1	Palmitoyl-protein thioesterase 1 OS=Mus musculus OX=10090 GN=Ppt1 PE=1 SV=2 - [PPT1_MOUSE]	16.67	4	4	9	306	34.4674	8.00146	1.09715	0.969627	0.96558	1.01079	1.00831	1.04989	0.933081	0.997093	1.01373	0.81593
Q60953	Protein PML	Pml	Protein PML OS=Mus musculus OX=10090 GN=Pml PE=1 SV=3 - [PML_MOUSE]	8.14	8	8	13	885	98.1796	5.63037	1.05299	0.904846	1.20638	1.05474	0.886547	0.967924	0.989958	0.948143	1.11243	0.313594
P33434	72 kDa type IV collagenase	Mmp2	72 kDa type IV collagenase OS=Mus musculus OX=10090 GN=Mmp2 PE=1 SV=1 - [MMP2_MOUSE]	11.18	7	7	10	662	74.0549	5.52881	1.05531	1.07543	1.00513	1.04529	1.07091	1.01901	0.962249	1.01739	1.02742	0.500392
Q8VE97	Serine/arginine-rich splicing factor 4	Srsf4	Serine/arginine-rich splicing factor 4 OS=Mus musculus OX=10090 GN=Srsf4 PE=2 SV=1 - [SRSF4_MOUSE]	21.06	7	10	18	489	55.9468	11.3999	1.02987	1.06958	0.92605	1.0085	1.09098	1.04294	0.938594	1.02417	0.984696	0.813122
P83940	Elongin-C	Eloc	Elongin-C OS=Mus musculus OX=10090 GN=Eloc PE=1 SV=1 - [ELOC_MOUSE]	58.93	6	6	13	112	12.465	4.77979	0.954887	1.00478	1.02728	0.995649	1.04709	0.946664	1.01977	1.00451	0.991181	0.821735
Q80XI3	Eukaryotic translation initiation factor 4 gamma 3	Eif4g3	Eukaryotic translation initiation factor 4 gamma 3 OS=Mus musculus OX=10090 GN=Eif4g3 PE=1 SV=2 - [IF4G3_MOUSE]	16.28	22	26	33	1579	174.781	5.52881	0.97059	1.01653	0.986192	0.991105	1.03833	1.01437	1.01943	1.02404	0.967838	0.0982003
Q9Z0U1	Tight junction protein ZO-2	Tjp2	Tight junction protein ZO-2 OS=Mus musculus OX=10090 GN=Tjp2 PE=1 SV=2 - [ZO2_MOUSE]	21.68	24	25	42	1167	131.2	6.78564	0.994012	0.971745	0.945838	0.970532	0.972134	1.08032	0.997924	1.01679	0.954503	0.262142
Q5SYD0	Unconventional myosin-Id	Myo1d	Unconventional myosin-Id OS=Mus musculus OX=10090 GN=Myo1d PE=1 SV=1 - [MYO1D_MOUSE]	25.94	23	25	37	1006	116.007	9.40771	1.00468	1.06384	0.941539	1.00335	1.02266	1.0343	0.998508	1.01849	0.985139	0.702335
Q1HFZ0	RNA cytosine C(5)-methyltransferase NSUN2	Nsun2	RNA cytosine C(5)-methyltransferase NSUN2 OS=Mus musculus OX=10090 GN=Nsun2 PE=1 SV=2 - [NSUN2_MOUSE]	22.32	18	18	26	757	85.3972	6.58057	0.969932	1.00593	0.956079	0.977313	1.02851	1.05187	1.00697	1.02912	0.949663	0.0583596
Q9ERB0	Synaptosomal-associated protein 29	Snap29	Synaptosomal-associated protein 29 OS=Mus musculus OX=10090 GN=Snap29 PE=1 SV=1 - [SNP29_MOUSE]	26.54	6	6	10	260	29.5539	5.37646	1.01315	1.00093	1.04176	1.01861	0.879897	1.0101	0.993933	0.961309	1.05961	0.250904
Q8BJU0	Small glutamine-rich tetratricopeptide repeat-containing protein alpha	Sgta	Small glutamine-rich tetratricopeptide repeat-containing protein alpha OS=Mus musculus OX=10090 GN=Sgta PE=1 SV=2 - [SGTA_MOUSE]	33.97	11	11	16	315	34.3009	5.05908	1.01086	1.03478	0.945534	0.997061	1.07329	1.04079	0.991784	1.03529	0.963074	0.344247
Q9DCN2	NADH-cytochrome b5 reductase 3	Cyb5r3	NADH-cytochrome b5 reductase 3 OS=Mus musculus OX=10090 GN=Cyb5r3 PE=1 SV=3 - [NB5R3_MOUSE]	48.17	14	14	27	301	34.1057	8.38232	1.00772	1.11187	0.918905	1.01283	1.09175	1.00908	1.01118	1.03734	0.976372	0.712995
Q9CYI4	Putative RNA-binding protein Luc7-like 1	Luc7l	Putative RNA-binding protein Luc7-like 1 OS=Mus musculus OX=10090 GN=Luc7l PE=1 SV=2 - [LUC7L_MOUSE]	21.56	4	8	21	371	43.9074	9.87646	0.972877	0.844949	1.07365	0.963824	0.957102	1.0144	1.02416	0.998553	0.965221	0.643073
O54879	High mobility group protein B3	Hmgb3	High mobility group protein B3 OS=Mus musculus OX=10090 GN=Hmgb3 PE=1 SV=3 - [HMGB3_MOUSE]	53	11	13	18	200	22.9955	8.36768	0.909135	1.11083	0.766303	0.928756	1.28347	1.01979	0.995178	1.09948	0.844724	0.277756
P27046	Alpha-mannosidase 2	Man2a1	Alpha-mannosidase 2 OS=Mus musculus OX=10090 GN=Man2a1 PE=1 SV=2 - [MA2A1_MOUSE]	14.96	18	19	31	1150	131.548	8.03076	1.07425	0.975131	1.01742	1.02227	0.974093	1.00164	0.957081	0.977606	1.04569	0.229381
Q9D071	MMS19 nucleotide excision repair protein homolog	Mms19	MMS19 nucleotide excision repair protein homolog OS=Mus musculus OX=10090 GN=Mms19 PE=1 SV=1 - [MMS19_MOUSE]	9.51	7	7	13	1031	113.017	6.21436	0.944296	1.07768	0.999075	1.00702	0.998668	1.02667	0.954687	0.99334	1.01377	0.77151
Q6DIC0	Probable global transcription activator SNF2L2	Smarca2	Probable global transcription activator SNF2L2 OS=Mus musculus OX=10090 GN=Smarca2 PE=1 SV=1 - [SMCA2_MOUSE]	4.95	2	9	12	1577	180.141	7.1958	1.03446	0.943479	1.042	1.00665	0.959168	0.901044	1.10163	0.987282	1.01962	0.788346
Q61210	Rho guanine nucleotide exchange factor 1	Arhgef1	Rho guanine nucleotide exchange factor 1 OS=Mus musculus OX=10090 GN=Arhgef1 PE=1 SV=2 - [ARHG1_MOUSE]	19.67	17	17	25	920	102.741	5.60498	0.99994	0.935446	1.07386	1.00308	0.90659	0.990183	1.04745	0.981406	1.02209	0.723965
Q9DBE9	pre-rRNA 2'-O-ribose RNA methyltransferase FTSJ3	Ftsj3	pre-rRNA 2'-O-ribose RNA methyltransferase FTSJ3 OS=Mus musculus OX=10090 GN=Ftsj3 PE=1 SV=1 - [SPB1_MOUSE]	22.79	14	14	16	838	95.4739	8.38232	1.02704	1.00595	0.968621	1.00054	1.02117	1.04611	0.959636	1.00897	0.991637	0.798035
Q9CXW4	60S ribosomal protein L11	Rpl11	60S ribosomal protein L11 OS=Mus musculus OX=10090 GN=Rpl11 PE=1 SV=4 - [RL11_MOUSE]	59.55	13	13	37	178	20.2396	9.59814	0.975148	1.01893	0.943091	0.979055	1.05881	1.05367	0.988495	1.03366	0.947174	0.158522
P63094	Guanine nucleotide-binding protein G(s) subunit alpha isoforms short	Gnas	Guanine nucleotide-binding protein G(s) subunit alpha isoforms short OS=Mus musculus OX=10090 GN=Gnas PE=1 SV=1 - [GNAS2_MOUSE]	19.54	7	8	13	394	45.6349	5.96045	0.991272	0.996676	0.952031	0.979993	1.05368	0.981865	0.964	0.999847	0.980143	0.554338
Q9EPC1	Alpha-parvin	Parva	Alpha-parvin OS=Mus musculus OX=10090 GN=Parva PE=1 SV=1 - [PARVA_MOUSE]	27.69	11	11	14	372	42.3035	5.94775	0.966684	1.05471	1.09549	1.03896	0.879781	0.944797	1.0281	0.950892	1.09262	0.19932
Q9WVE8	Protein kinase C and casein kinase substrate in neurons protein 2	Pacsin2	Protein kinase C and casein kinase substrate in neurons protein 2 OS=Mus musculus OX=10090 GN=Pacsin2 PE=1 SV=1 - [PACN2_MOUSE]	30.66	15	15	31	486	55.7982	5.19873	0.983086	0.927376	1.02708	0.979181	0.942362	1.01428	1.01822	0.991619	0.987457	0.759535
P01898	H-2 class I histocompatibility antigen, Q10 alpha chain	H2-Q10	H-2 class I histocompatibility antigen, Q10 alpha chain OS=Mus musculus OX=10090 GN=H2-Q10 PE=1 SV=3 - [HA10_MOUSE]	24.62	5	8	17	325	37.2273	5.24951	1.13123	0.963781	1.0504	1.04847	0.877939	1.04949	0.843037	0.923489	1.13533	0.19349
P61759	Prefoldin subunit 3	Vbp1	Prefoldin subunit 3 OS=Mus musculus OX=10090 GN=Vbp1 PE=1 SV=2 - [PFD3_MOUSE]	52.04	11	11	17	196	22.4214	6.27783	0.992621	1.09419	0.915014	1.00061	1.05306	1.02343	1.00009	1.02552	0.975704	0.669014
Q61703	Inter-alpha-trypsin inhibitor heavy chain H2	Itih2	Inter-alpha-trypsin inhibitor heavy chain H2 OS=Mus musculus OX=10090 GN=Itih2 PE=1 SV=1 - [ITIH2_MOUSE]	14.27	17	17	25	946	105.861	7.26904	1.13639	1.11638	0.892458	1.04841	1.02852	1.12824	0.8715	1.00942	1.03862	0.736714
P50543	Protein S100-A11	S100a11	Protein S100-A11 OS=Mus musculus OX=10090 GN=S100a11 PE=1 SV=1 - [S10AB_MOUSE]	39.8	5	5	28	98	11.0755	5.45264	0.842878	1.10125	0.941163	0.961763	1.2517	0.877177	0.99157	1.04015	0.924639	0.589894
P08553	Neurofilament medium polypeptide	Nefm	Neurofilament medium polypeptide OS=Mus musculus OX=10090 GN=Nefm PE=1 SV=4 - [NFM_MOUSE]	12.38	8	12	27	848	95.8586	4.76709	1.27171	0.74761	1.053	1.02411	0.870185	1.08809	1.06595	1.00808	1.0159	0.928148
Q8R1Q8	Cytoplasmic dynein 1 light intermediate chain 1	Dync1li1	Cytoplasmic dynein 1 light intermediate chain 1 OS=Mus musculus OX=10090 GN=Dync1li1 PE=1 SV=1 - [DC1L1_MOUSE]	28.3	12	12	17	523	56.5791	6.41748	1.00254	0.931296	1.05595	0.996594	0.93535	0.929337	1.06725	0.977312	1.01973	0.755017
Q9QYI3	DnaJ homolog subfamily C member 7	Dnajc7	DnaJ homolog subfamily C member 7 OS=Mus musculus OX=10090 GN=Dnajc7 PE=1 SV=2 - [DNJC7_MOUSE]	30.77	19	19	25	494	56.4396	6.49365	1.00175	1.02668	0.956662	0.995033	1.01262	0.981908	1.00177	0.998764	0.996264	0.87564
P26645	Myristoylated alanine-rich C-kinase substrate	Marcks	Myristoylated alanine-rich C-kinase substrate OS=Mus musculus OX=10090 GN=Marcks PE=1 SV=2 - [MARCS_MOUSE]	31.07	6	6	15	309	29.6438	4.33545	1.01171	0.884095	1.04334	0.979713	0.95071	1.02809	1.03951	1.0061	0.97377	0.662552
Q8R010	Aminoacyl tRNA synthase complex-interacting multifunctional protein 2	Aimp2	Aminoacyl tRNA synthase complex-interacting multifunctional protein 2 OS=Mus musculus OX=10090 GN=Aimp2 PE=1 SV=2 - [AIMP2_MOUSE]	47.19	10	10	18	320	35.3552	7.82568	0.982464	1.08326	1.00429	1.02334	1.05378	1.00128	0.971613	1.00889	1.01432	0.729331
P47941	Crk-like protein	Crkl	Crk-like protein OS=Mus musculus OX=10090 GN=Crkl PE=1 SV=2 - [CRKL_MOUSE]	30.69	6	6	10	303	33.809	6.7417	0.940101	0.948147	0.962116	0.950121	1.0116	1.07668	0.958667	1.01565	0.935481	0.132218
O55234	Proteasome subunit beta type-5	Psmb5	Proteasome subunit beta type-5 OS=Mus musculus OX=10090 GN=Psmb5 PE=1 SV=3 - [PSB5_MOUSE]	41.67	12	12	22	264	28.5142	7.02002	0.937021	0.863965	1.05984	0.95361	0.946725	1.03517	1.0248	1.00223	0.951486	0.487203
Q9D0L8	mRNA cap guanine-N7 methyltransferase	Rnmt	mRNA cap guanine-N7 methyltransferase OS=Mus musculus OX=10090 GN=Rnmt PE=1 SV=1 - [MCES_MOUSE]	23.01	10	10	15	465	53.2577	6.48096	0.996153	0.961901	1.02827	0.995441	1.02057	0.984367	0.997692	1.00088	0.99457	0.816099
P15327	Bisphosphoglycerate mutase	Bpgm	Bisphosphoglycerate mutase OS=Mus musculus OX=10090 GN=Bpgm PE=1 SV=2 - [PMGE_MOUSE]	27.8	7	7	17	259	29.9597	7.06396	0.935666	0.941377	0.9739	0.950314	0.981207	0.999455	1.10372	1.02813	0.924317	0.123452
Q8C156	Condensin complex subunit 2	Ncaph	Condensin complex subunit 2 OS=Mus musculus OX=10090 GN=Ncaph PE=1 SV=1 - [CND2_MOUSE]	19.43	15	15	20	731	82.2511	4.95752	1.02438	1.01234	0.996928	1.01122	1.06876	1.01646	0.993803	1.02634	0.985264	0.556089
Q6P1F6	Serine/threonine-protein phosphatase 2A 55 kDa regulatory subunit B alpha isoform	Ppp2r2a	Serine/threonine-protein phosphatase 2A 55 kDa regulatory subunit B alpha isoform OS=Mus musculus OX=10090 GN=Ppp2r2a PE=1 SV=1 - [2ABA_MOUSE]	35.57	9	14	24	447	51.6595	6.20166	1.04741	1.0025	0.917146	0.989018	1.00688	1.02011	0.962379	0.996458	0.992534	0.868024
Q6KCD5	Nipped-B-like protein	Nipbl	Nipped-B-like protein OS=Mus musculus OX=10090 GN=Nipbl PE=1 SV=1 - [NIPBL_MOUSE]	6.68	18	18	23	2798	315.253	7.91357	0.983309	1.02335	0.972342	0.993002	1.06428	1.00351	0.997798	1.02187	0.971754	0.334429
P54103	DnaJ homolog subfamily C member 2	Dnajc2	DnaJ homolog subfamily C member 2 OS=Mus musculus OX=10090 GN=Dnajc2 PE=1 SV=2 - [DNJC2_MOUSE]	16.91	12	12	16	621	71.6774	8.70459	0.989087	0.924378	1.07469	0.996052	1.03487	1.00466	1.04085	1.02679	0.970062	0.531618
Q9EPJ9	ADP-ribosylation factor GTPase-activating protein 1	Arfgap1	ADP-ribosylation factor GTPase-activating protein 1 OS=Mus musculus OX=10090 GN=Arfgap1 PE=1 SV=2 - [ARFG1_MOUSE]	30.19	10	10	13	414	45.2605	5.56689	0.992085	1.00971	0.976274	0.992688	1.00525	1.02567	1.00631	1.01241	0.98052	0.167616
O70251	Elongation factor 1-beta	Eef1b	Elongation factor 1-beta OS=Mus musculus OX=10090 GN=Eef1b PE=1 SV=5 - [EF1B_MOUSE]	57.33	14	14	24	225	24.6782	4.69092	1.01666	1.07839	0.916735	1.00393	1.09476	1.02683	0.99806	1.03988	0.965428	0.549953
Q9QYJ0	DnaJ homolog subfamily A member 2	Dnaja2	DnaJ homolog subfamily A member 2 OS=Mus musculus OX=10090 GN=Dnaja2 PE=1 SV=1 - [DNJA2_MOUSE]	31.8	15	15	30	412	45.7166	6.48096	1.01343	0.999255	0.980981	0.997888	1.00684	0.977096	1.02231	1.00208	0.995817	0.809195
Q62446	Peptidyl-prolyl cis-trans isomerase FKBP3	Fkbp3	Peptidyl-prolyl cis-trans isomerase FKBP3 OS=Mus musculus OX=10090 GN=Fkbp3 PE=1 SV=2 - [FKBP3_MOUSE]	53.13	17	17	30	224	25.1323	9.27588	0.970439	0.990537	0.998799	0.986592	0.976602	0.996609	1.01497	0.99606	0.990494	0.5336
Q9R0Y5	Adenylate kinase isoenzyme 1	Ak1	Adenylate kinase isoenzyme 1 OS=Mus musculus OX=10090 GN=Ak1 PE=1 SV=1 - [KAD1_MOUSE]	52.06	13	13	26	194	21.5261	5.80811	0.96964	1.04177	0.913804	0.975073	1.01197	1.08155	0.916627	1.00338	0.971787	0.66408
Q9D0F6	Replication factor C subunit 5	Rfc5	Replication factor C subunit 5 OS=Mus musculus OX=10090 GN=Rfc5 PE=1 SV=1 - [RFC5_MOUSE]	28.32	8	9	15	339	38.0719	7.81104	0.998876	0.919725	1.02991	0.982837	0.927475	1.07102	1.07303	1.02384	0.959952	0.520592
Q8K023	Aldo-keto reductase family 1 member C18	Akr1c18	Aldo-keto reductase family 1 member C18 OS=Mus musculus OX=10090 GN=Akr1c18 PE=1 SV=2 - [AKC1H_MOUSE]	25.39	9	9	17	323	37.1528	6.45557	0.925538	1.14239	1.1385	1.06881	1.10707	1.0673	1.01536	1.06324	1.00523	0.945431
Q8BKE6	Cytochrome P450 20A1	Cyp20a1	Cytochrome P450 20A1 OS=Mus musculus OX=10090 GN=Cyp20a1 PE=1 SV=1 - [CP20A_MOUSE]	8.66	3	3	5	462	52.1162	6.94678	0.993641	0.976479	0.995707	0.988609	0.957438	0.997899	1.02976	0.995032	0.993545	0.782889
Q91ZJ5	UTP--glucose-1-phosphate uridylyltransferase	Ugp2	UTP--glucose-1-phosphate uridylyltransferase OS=Mus musculus OX=10090 GN=Ugp2 PE=1 SV=3 - [UGPA_MOUSE]	19.29	9	9	16	508	56.9437	7.60596	1.02771	1.0007	0.968071	0.998828	1.00134	1.04934	0.946674	0.999118	0.99971	0.993661
P35486	Pyruvate dehydrogenase E1 component subunit alpha, somatic form, mitochondrial	Pdha1	Pyruvate dehydrogenase E1 component subunit alpha, somatic form, mitochondrial OS=Mus musculus OX=10090 GN=Pdha1 PE=1 SV=1 - [ODPA_MOUSE]	26.67	12	13	23	390	43.2036	8.19189	1.03093	0.973935	0.970429	0.991763	0.967888	0.998181	1.01612	0.994063	0.997686	0.92867
P36371	Antigen peptide transporter 2	Tap2	Antigen peptide transporter 2 OS=Mus musculus OX=10090 GN=Tap2 PE=1 SV=1 - [TAP2_MOUSE]	18.8	14	14	20	702	77.3959	7.23975	1.24414	1.04366	1.05215	1.11332	0.964543	0.908937	0.917781	0.930421	1.19658	0.0539851
Q99LM2	CDK5 regulatory subunit-associated protein 3	Cdk5rap3	CDK5 regulatory subunit-associated protein 3 OS=Mus musculus OX=10090 GN=Cdk5rap3 PE=1 SV=1 - [CK5P3_MOUSE]	24.65	10	10	12	503	56.955	4.83057	0.986487	0.953458	1.04819	0.996044	0.887994	0.982395	1.06825	0.979546	1.01684	0.793613
Q9JLI8	Squamous cell carcinoma antigen recognized by T-cells 3	Sart3	Squamous cell carcinoma antigen recognized by T-cells 3 OS=Mus musculus OX=10090 GN=Sart3 PE=1 SV=1 - [SART3_MOUSE]	20.79	16	17	29	962	109.55	5.23682	1.02281	1.03989	0.941582	1.00143	1.04088	0.984683	0.975766	1.00044	1.00098	0.979836
P84091	AP-2 complex subunit mu	Ap2m1	AP-2 complex subunit mu OS=Mus musculus OX=10090 GN=Ap2m1 PE=1 SV=1 - [AP2M1_MOUSE]	36.78	17	17	27	435	49.623	9.53955	1.08847	1.01888	0.964854	1.02407	0.994245	1.00062	0.959807	0.984891	1.03978	0.360323
P52825	Carnitine O-palmitoyltransferase 2, mitochondrial	Cpt2	Carnitine O-palmitoyltransferase 2, mitochondrial OS=Mus musculus OX=10090 GN=Cpt2 PE=1 SV=2 - [CPT2_MOUSE]	15.65	11	11	15	658	73.9336	8.36768	1.02004	0.949497	1.03032	0.999954	0.973107	0.984831	0.993031	0.983656	1.01657	0.565517
Q3UJB9	Enhancer of mRNA-decapping protein 4	Edc4	Enhancer of mRNA-decapping protein 4 OS=Mus musculus OX=10090 GN=Edc4 PE=1 SV=2 - [EDC4_MOUSE]	10.53	15	15	19	1406	152.389	5.78271	0.98438	1.04268	0.945153	0.990737	1.06226	1.01228	1.01624	1.03026	0.961639	0.291546
Q8CFI0	E3 ubiquitin-protein ligase NEDD4-like	Nedd4l	E3 ubiquitin-protein ligase NEDD4-like OS=Mus musculus OX=10090 GN=Nedd4l PE=1 SV=2 - [NED4L_MOUSE]	10.86	9	12	21	1004	115.347	6.15088	0.963581	1.03908	1.01717	1.00661	0.997836	1.06757	1.03306	1.03282	0.974621	0.433498
Q62189	U1 small nuclear ribonucleoprotein A	Snrpa	U1 small nuclear ribonucleoprotein A OS=Mus musculus OX=10090 GN=Snrpa PE=1 SV=3 - [SNRPA_MOUSE]	41.46	11	13	23	287	31.8145	9.80322	0.98681	1.00943	0.999427	0.998554	0.965844	1.0266	1.02228	1.00491	0.993677	0.773518
Q8CGY8	UDP-N-acetylglucosamine--peptide N-acetylglucosaminyltransferase 110 kDa subunit	Ogt	UDP-N-acetylglucosamine--peptide N-acetylglucosaminyltransferase 110 kDa subunit OS=Mus musculus OX=10090 GN=Ogt PE=1 SV=2 - [OGT1_MOUSE]	11.76	12	12	17	1046	116.877	6.69775	0.977037	0.88557	1.00352	0.955375	0.979091	0.988956	1.0522	1.00675	0.948969	0.292715
P49615	Cyclin-dependent-like kinase 5	Cdk5	Cyclin-dependent-like kinase 5 OS=Mus musculus OX=10090 GN=Cdk5 PE=1 SV=1 - [CDK5_MOUSE]	15.07	5	6	15	292	33.2672	7.66455	0.992988	0.993148	1.04301	1.00971	1.05622	0.904506	1.06784	1.00952	1.00019	0.997353
Q5SW19	Clustered mitochondria protein homolog	Cluh	Clustered mitochondria protein homolog OS=Mus musculus OX=10090 GN=Cluh PE=1 SV=2 - [CLU_MOUSE]	11.03	15	15	24	1315	147.975	6.02393	1.0225	0.95371	1.04006	1.00542	1.01309	1.0021	1.02162	1.01227	0.993234	0.811887
O88322	Nidogen-2	Nid2	Nidogen-2 OS=Mus musculus OX=10090 GN=Nid2 PE=1 SV=2 - [NID2_MOUSE]	17.68	19	20	23	1403	153.816	5.37646	1.07892	1.05062	0.942951	1.02416	1.09904	0.992258	0.987689	1.02633	0.99789	0.970546
Q9Z1T1	AP-3 complex subunit beta-1	Ap3b1	AP-3 complex subunit beta-1 OS=Mus musculus OX=10090 GN=Ap3b1 PE=1 SV=2 - [AP3B1_MOUSE]	16.02	20	20	30	1105	122.664	5.65576	1.02678	0.997373	0.994837	1.00633	1.00878	1.01118	0.997458	1.0058	1.00052	0.964407
Q62193	Replication protein A 32 kDa subunit	Rpa2	Replication protein A 32 kDa subunit OS=Mus musculus OX=10090 GN=Rpa2 PE=1 SV=1 - [RFA2_MOUSE]	28.89	6	6	12	270	29.6996	6.15088	0.990754	1.0869	0.914783	0.997478	1.04929	1.04482	0.970625	1.02158	0.976409	0.688865
Q99KY4	Cyclin-G-associated kinase	Gak	Cyclin-G-associated kinase OS=Mus musculus OX=10090 GN=Gak PE=1 SV=2 - [GAK_MOUSE]	7.89	9	9	13	1305	143.55	5.73193	1.03895	1.00991	1.00702	1.01863	1.02242	0.96179	1.02423	1.00281	1.01577	0.528048
Q9D0B0	Serine/arginine-rich splicing factor 9	Srsf9	Serine/arginine-rich splicing factor 9 OS=Mus musculus OX=10090 GN=Srsf9 PE=1 SV=1 - [SRSF9_MOUSE]	44.14	10	12	20	222	25.6454	8.646	0.955612	0.840076	1.08764	0.961109	0.909969	0.973431	1.06444	0.982613	0.978115	0.811458
Q8R5A3	Amyloid beta A4 precursor protein-binding family B member 1-interacting protein	Apbb1ip	Amyloid beta A4 precursor protein-binding family B member 1-interacting protein OS=Mus musculus OX=10090 GN=Apbb1ip PE=1 SV=2 - [AB1IP_MOUSE]	12.09	8	8	12	670	74.2724	5.35107	1.03971	1.01913	0.996214	1.01835	1.03261	1.03488	0.984881	1.01745	1.00088	0.967323
P17427	AP-2 complex subunit alpha-2	Ap2a2	AP-2 complex subunit alpha-2 OS=Mus musculus OX=10090 GN=Ap2a2 PE=1 SV=2 - [AP2A2_MOUSE]	13.54	6	13	24	938	103.951	6.93213	1.08051	1.09716	0.924876	1.03418	1.09666	0.9453	0.939328	0.993763	1.04067	0.619573
Q7TSG2	RNA polymerase II subunit A C-terminal domain phosphatase	Ctdp1	RNA polymerase II subunit A C-terminal domain phosphatase OS=Mus musculus OX=10090 GN=Ctdp1 PE=1 SV=1 - [CTDP1_MOUSE]	15.42	13	13	18	960	104.49	5.38916	0.982559	0.981606	0.918671	0.960946	1.06859	0.971096	0.999838	1.01317	0.948452	0.21861
Q61292	Laminin subunit beta-2	Lamb2	Laminin subunit beta-2 OS=Mus musculus OX=10090 GN=Lamb2 PE=1 SV=2 - [LAMB2_MOUSE]	9.23	18	18	23	1799	196.451	6.66846	1.05988	0.947745	0.890366	0.965996	0.953354	1.0507	1.0191	1.00772	0.958599	0.507885
O35691	Pinin	Pnn	Pinin OS=Mus musculus OX=10090 GN=Pnn PE=1 SV=4 - [PININ_MOUSE]	24.69	25	25	41	725	82.3864	7.00537	0.96572	0.915835	1.05227	0.977942	0.931459	1.01175	1.02206	0.988421	0.989398	0.841368
Q9JIF0	Protein arginine N-methyltransferase 1	Prmt1	Protein arginine N-methyltransferase 1 OS=Mus musculus OX=10090 GN=Prmt1 PE=1 SV=1 - [ANM1_MOUSE]	29.65	10	10	22	371	42.4079	5.42725	0.995257	0.908744	1.03029	0.978095	0.892892	1.00102	1.04748	0.980463	0.997585	0.96956
B1ARD6	Schlafen family member 9	Slfn9	Schlafen family member 9 OS=Mus musculus OX=10090 GN=Slfn9 PE=2 SV=1 - [SLFN9_MOUSE]	17.25	17	17	24	910	103.925	7.29834	1.00554	1.02709	1.06011	1.03091	1.01825	0.977103	0.986765	0.994039	1.0371	0.141265
Q61398	Procollagen C-endopeptidase enhancer 1	Pcolce	Procollagen C-endopeptidase enhancer 1 OS=Mus musculus OX=10090 GN=Pcolce PE=1 SV=2 - [PCOC1_MOUSE]	18.16	7	7	15	468	50.1361	8.41162	1.04468	1.09184	1.04655	1.06103	1.09943	0.947726	0.931013	0.992724	1.0688	0.287698
Q8R5C5	Beta-centractin	Actr1b	Beta-centractin OS=Mus musculus OX=10090 GN=Actr1b PE=1 SV=1 - [ACTY_MOUSE]	32.18	5	13	28	376	42.2547	6.40479	0.995428	1.04695	0.98296	1.00844	1.03154	0.966133	1.00464	1.00077	1.00767	0.792366
Q6P2K6	Serine/threonine-protein phosphatase 4 regulatory subunit 3A	Ppp4r3a	Serine/threonine-protein phosphatase 4 regulatory subunit 3A OS=Mus musculus OX=10090 GN=Ppp4r3a PE=1 SV=1 - [P4R3A_MOUSE]	14.88	6	9	11	820	93.7831	4.89404	1.02292	1.02911	0.898759	0.983597	1.03827	1.06881	1.01691	1.04133	0.944557	0.269229
Q99LI8	Hepatocyte growth factor-regulated tyrosine kinase substrate	Hgs	Hepatocyte growth factor-regulated tyrosine kinase substrate OS=Mus musculus OX=10090 GN=Hgs PE=1 SV=2 - [HGS_MOUSE]	10.19	10	10	18	775	85.9605	6.16357	0.935722	0.881587	1.08463	0.967314	0.938431	0.921019	1.0492	0.96955	0.997694	0.976968
Q9DAW6	U4/U6 small nuclear ribonucleoprotein Prp4	Prpf4	U4/U6 small nuclear ribonucleoprotein Prp4 OS=Mus musculus OX=10090 GN=Prpf4 PE=1 SV=1 - [PRP4_MOUSE]	23.42	11	11	17	521	58.3333	7.28369	0.95333	1.04859	1.02432	1.00874	1.04658	0.972037	0.998021	1.00555	1.00318	0.933406
P41105	60S ribosomal protein L28	Rpl28	60S ribosomal protein L28 OS=Mus musculus OX=10090 GN=Rpl28 PE=1 SV=2 - [RL28_MOUSE]	62.77	12	13	39	137	15.7237	12.0151	0.968922	1.02899	0.949061	0.982325	1.00575	1.05359	1.00631	1.02188	0.96129	0.241379
Q3UEB3	Poly(U)-binding-splicing factor PUF60	Puf60	Poly(U)-binding-splicing factor PUF60 OS=Mus musculus OX=10090 GN=Puf60 PE=1 SV=2 - [PUF60_MOUSE]	29.96	18	18	28	564	60.2108	5.2876	0.987407	0.997884	0.990241	0.991844	1.008	0.996854	1.02566	1.01017	0.981858	0.109991
A2AN08	E3 ubiquitin-protein ligase UBR4	Ubr4	E3 ubiquitin-protein ligase UBR4 OS=Mus musculus OX=10090 GN=Ubr4 PE=1 SV=1 - [UBR4_MOUSE]	5.58	28	30	40	5180	571.927	6.06201	0.982519	0.985228	1.03409	1.00061	1.00692	0.986127	1.00484	0.999295	1.00132	0.94525
Q5XKN4	Protein jagunal homolog 1	Jagn1	Protein jagunal homolog 1 OS=Mus musculus OX=10090 GN=Jagn1 PE=1 SV=2 - [JAGN1_MOUSE]	6.56	1	1	5	183	21.0881	9.80322	0.910307	0.99849	1.08613	0.99831	0.998331	0.874994	1.05877	0.977364	1.02143	0.791639
P47811	Mitogen-activated protein kinase 14	Mapk14	Mitogen-activated protein kinase 14 OS=Mus musculus OX=10090 GN=Mapk14 PE=1 SV=3 - [MK14_MOUSE]	31.67	8	10	14	360	41.261	5.88428	1.01592	1.06079	0.996967	1.02456	0.988613	1.02601	0.954595	0.989739	1.03518	0.281421
Q9CQI3	Glia maturation factor beta	Gmfb	Glia maturation factor beta OS=Mus musculus OX=10090 GN=Gmfb PE=1 SV=3 - [GMFB_MOUSE]	50.7	7	8	19	142	16.7124	5.16064	0.982393	0.931141	1.09283	1.00212	0.902359	1.00446	0.999818	0.968879	1.03431	0.598266
O70400	PDZ and LIM domain protein 1	Pdlim1	PDZ and LIM domain protein 1 OS=Mus musculus OX=10090 GN=Pdlim1 PE=1 SV=4 - [PDLI1_MOUSE]	54.13	11	11	15	327	35.7519	6.84424	1.02571	1.08133	0.92153	1.00952	1.05095	1.04422	0.906608	1.00059	1.00893	0.899447
P35550	rRNA 2'-O-methyltransferase fibrillarin	Fbl	rRNA 2'-O-methyltransferase fibrillarin OS=Mus musculus OX=10090 GN=Fbl PE=1 SV=2 - [FBRL_MOUSE]	50.76	19	19	34	327	34.2857	10.2427	0.962307	1.00546	1.02379	0.997186	0.955778	1.02593	1.04137	1.00769	0.989574	0.759326
Q9R045	Angiopoietin-related protein 2	Angptl2	Angiopoietin-related protein 2 OS=Mus musculus OX=10090 GN=Angptl2 PE=2 SV=2 - [ANGL2_MOUSE]	23.12	12	12	18	493	57.0694	7.75244	0.982513	0.90831	1.20894	1.03326	0.914357	0.991114	0.977328	0.960933	1.07526	0.482192
Q91YR1	Twinfilin-1	Twf1	Twinfilin-1 OS=Mus musculus OX=10090 GN=Twf1 PE=1 SV=2 - [TWF1_MOUSE]	37.43	8	12	20	350	40.0545	6.66846	1.02947	1.00236	0.958992	0.996939	0.957209	1.07527	1.00944	1.01397	0.9832	0.691046
Q9Z0H3	SWI/SNF-related matrix-associated actin-dependent regulator of chromatin subfamily B member 1	Smarcb1	SWI/SNF-related matrix-associated actin-dependent regulator of chromatin subfamily B member 1 OS=Mus musculus OX=10090 GN=Smarcb1 PE=1 SV=1 - [SNF5_MOUSE]	14.29	5	5	11	385	44.1132	6.22705	0.946458	0.997694	0.961839	0.968664	1.00215	1.07408	1.00932	1.02852	0.941807	0.0947254
P35279	Ras-related protein Rab-6A	Rab6a	Ras-related protein Rab-6A OS=Mus musculus OX=10090 GN=Rab6a PE=1 SV=4 - [RAB6A_MOUSE]	36.54	9	10	19	208	23.5749	5.5415	1.01119	0.934282	1.05119	0.998885	0.940622	1.03754	1.00883	0.995667	1.00323	0.946135
Q8C1A5	Thimet oligopeptidase	Thop1	Thimet oligopeptidase OS=Mus musculus OX=10090 GN=Thop1 PE=1 SV=1 - [THOP1_MOUSE]	21.54	15	15	22	687	77.9762	6.06201	1.00624	0.981324	1.02156	1.00304	0.99342	1.02892	0.991949	1.00476	0.998286	0.923456
A6X935	Inter alpha-trypsin inhibitor, heavy chain 4	Itih4	Inter alpha-trypsin inhibitor, heavy chain 4 OS=Mus musculus OX=10090 GN=Itih4 PE=1 SV=2 - [ITIH4_MOUSE]	23.04	18	19	27	942	104.594	6.40479	1.1847	1.04405	1.00422	1.07766	0.885158	1.24437	0.966025	1.03185	1.04439	0.725924
Q8BPB5	EGF-containing fibulin-like extracellular matrix protein 1	Efemp1	EGF-containing fibulin-like extracellular matrix protein 1 OS=Mus musculus OX=10090 GN=Efemp1 PE=1 SV=1 - [FBLN3_MOUSE]	17.65	6	6	9	493	54.9163	5.13525	0.955497	1.04014	1.02681	1.00748	1.04267	0.901109	0.963506	0.969096	1.03961	0.474382
Q61189	Methylosome subunit pICln	Clns1a	Methylosome subunit pICln OS=Mus musculus OX=10090 GN=Clns1a PE=1 SV=1 - [ICLN_MOUSE]	21.61	3	3	5	236	26.0049	4.11963	0.966811	1.01424	0.997884	0.992978	0.956011	1.06365	0.943873	0.987844	1.0052	0.905308
P47226	Testin	Tes	Testin OS=Mus musculus OX=10090 GN=Tes PE=1 SV=1 - [TES_MOUSE]	29.55	14	14	20	423	47.9511	8.30908	0.943563	1.02036	0.918889	0.960938	1.04952	1.00634	0.997761	1.01787	0.944065	0.174204
Q61550	Double-strand-break repair protein rad21 homolog	Rad21	Double-strand-break repair protein rad21 homolog OS=Mus musculus OX=10090 GN=Rad21 PE=1 SV=3 - [RAD21_MOUSE]	20.47	10	10	16	635	72.0379	4.64014	0.939972	0.931724	1.12219	0.99796	0.908826	0.922605	1.05894	0.963458	1.03581	0.682904
Q9CQD1	Ras-related protein Rab-5A	Rab5a	Ras-related protein Rab-5A OS=Mus musculus OX=10090 GN=Rab5a PE=1 SV=1 - [RAB5A_MOUSE]	24.19	2	4	13	215	23.5838	8.14795	0.948438	0.937749	1.13357	1.00659	1.07635	0.858659	1.01722	0.984079	1.02287	0.816646
Q61704	Inter-alpha-trypsin inhibitor heavy chain H3	Itih3	Inter-alpha-trypsin inhibitor heavy chain H3 OS=Mus musculus OX=10090 GN=Itih3 PE=1 SV=3 - [ITIH3_MOUSE]	15.19	12	12	19	889	99.2957	6.04932	1.42376	1.12348	1.0134	1.18688	0.994015	1.12125	0.833578	0.982948	1.20747	0.240834
Q5SWD9	Pre-rRNA-processing protein TSR1 homolog	Tsr1	Pre-rRNA-processing protein TSR1 homolog OS=Mus musculus OX=10090 GN=Tsr1 PE=1 SV=1 - [TSR1_MOUSE]	11.33	8	8	10	803	92.0467	6.99072	0.970235	0.999665	1.0481	1.006	1.06259	1.03904	0.991906	1.03118	0.975584	0.459216
O88543	COP9 signalosome complex subunit 3	Cops3	COP9 signalosome complex subunit 3 OS=Mus musculus OX=10090 GN=Cops3 PE=1 SV=3 - [CSN3_MOUSE]	12.77	5	5	10	423	47.801	6.65381	0.980349	1.04885	1.04221	1.0238	1.00863	0.987566	0.986415	0.994202	1.02978	0.267072
P51150	Ras-related protein Rab-7a	Rab7a	Ras-related protein Rab-7a OS=Mus musculus OX=10090 GN=Rab7a PE=1 SV=2 - [RAB7A_MOUSE]	53.62	9	9	13	207	23.4748	6.69775	1.04607	1.07653	0.942642	1.02175	0.994848	1.03029	0.979812	1.00165	1.02006	0.665944
Q9D0M0	Exosome complex exonuclease RRP42	Exosc7	Exosome complex exonuclease RRP42 OS=Mus musculus OX=10090 GN=Exosc7 PE=1 SV=2 - [EXOS7_MOUSE]	20.27	4	4	7	291	31.8051	5.18604	0.955857	0.906349	1.15326	1.00515	0.928466	1.01373	1.10028	1.01416	0.991119	0.925324
Q8VHE0	Translocation protein SEC63 homolog	Sec63	Translocation protein SEC63 homolog OS=Mus musculus OX=10090 GN=Sec63 PE=1 SV=4 - [SEC63_MOUSE]	9.34	7	7	11	760	87.8146	5.37646	0.946939	0.844168	1.21917	1.00343	0.909707	0.957595	1.03776	0.968353	1.03622	0.780997
Q9CYN2	Signal peptidase complex subunit 2	Spcs2	Signal peptidase complex subunit 2 OS=Mus musculus OX=10090 GN=Spcs2 PE=1 SV=1 - [SPCS2_MOUSE]	46.02	10	10	14	226	24.9617	8.57275	0.976996	1.068	0.934226	0.993072	1.04287	0.941454	1.04359	1.0093	0.983917	0.770626
Q60902	Epidermal growth factor receptor substrate 15-like 1	Eps15l1	Epidermal growth factor receptor substrate 15-like 1 OS=Mus musculus OX=10090 GN=Eps15l1 PE=1 SV=3 - [EP15R_MOUSE]	12.57	11	11	16	907	99.2475	5.021	0.989487	0.949767	1.01499	0.984748	0.97337	1.0013	1.02147	0.998712	0.986018	0.585115
P18572	Basigin	Bsg	Basigin OS=Mus musculus OX=10090 GN=Bsg PE=1 SV=2 - [BASI_MOUSE]	24.42	8	8	17	389	42.4183	5.84619	1.01193	0.942524	1.06314	1.00586	0.934973	1.01754	1.03012	0.994211	1.01172	0.812327
E9Q5G3	Kinesin-like protein KIF23	Kif23	Kinesin-like protein KIF23 OS=Mus musculus OX=10090 GN=Kif23 PE=1 SV=1 - [KIF23_MOUSE]	12.8	10	10	13	953	108.707	8.66064	0.957557	0.956682	1.02374	0.979326	1.0442	1.02885	0.978872	1.01731	0.962664	0.270118
P62869	Elongin-B	Elob	Elongin-B OS=Mus musculus OX=10090 GN=Elob PE=1 SV=1 - [ELOB_MOUSE]	51.69	8	8	25	118	13.1616	5.0083	0.975107	0.88273	1.07469	0.977508	0.864822	1.0105	1.07944	0.984922	0.992473	0.934001
P39061	Collagen alpha-1(XVIII) chain	Col18a1	Collagen alpha-1(XVIII) chain OS=Mus musculus OX=10090 GN=Col18a1 PE=1 SV=4 - [COIA1_MOUSE]	9.58	13	13	20	1774	182.059	5.61768	1.05868	1.05911	0.921953	1.01325	0.997261	1.01814	0.950619	0.988673	1.02486	0.647673
Q61897	Keratin, type I cuticular Ha3-II	Krt33b	Keratin, type I cuticular Ha3-II OS=Mus musculus OX=10090 GN=Krt33b PE=1 SV=2 - [KT33B_MOUSE]	24.26	2	10	19	404	45.834	4.81787	0.880011	1.57489	0.817168	1.09069	1.30375	0.776457	0.800685	0.960296	1.13579	0.683757
P46467	Vacuolar protein sorting-associated protein 4B	Vps4b	Vacuolar protein sorting-associated protein 4B OS=Mus musculus OX=10090 GN=Vps4b PE=1 SV=2 - [VPS4B_MOUSE]	13.06	6	7	9	444	49.3885	7.10791	0.9303	0.924245	1.0404	0.96498	1.01133	1.00726	0.995728	1.00477	0.960395	0.354517
P46978	Dolichyl-diphosphooligosaccharide--protein glycosyltransferase subunit STT3A	Stt3a	Dolichyl-diphosphooligosaccharide--protein glycosyltransferase subunit STT3A OS=Mus musculus OX=10090 GN=Stt3a PE=1 SV=1 - [STT3A_MOUSE]	17.3	12	13	25	705	80.5449	8.104	1.05054	0.944364	0.994214	0.996372	0.940253	1.00449	0.952378	0.965708	1.03175	0.447608
Q99JX7	Nuclear RNA export factor 1	Nxf1	Nuclear RNA export factor 1 OS=Mus musculus OX=10090 GN=Nxf1 PE=1 SV=3 - [NXF1_MOUSE]	23.62	12	12	16	618	70.2556	8.73389	1.03065	1.01752	0.999685	1.01595	1.05375	0.984242	1.01062	1.01621	0.999753	0.991513
P54923	[Protein ADP-ribosylarginine] hydrolase	Adprh	[Protein ADP-ribosylarginine] hydrolase OS=Mus musculus OX=10090 GN=Adprh PE=1 SV=1 - [ADPRH_MOUSE]	37.85	13	13	19	362	40.0424	5.75732	1.00938	1.03333	0.962608	1.00177	1.04824	0.990447	0.987539	1.00874	0.993093	0.819938
Q8BMP6	Golgi resident protein GCP60	Acbd3	Golgi resident protein GCP60 OS=Mus musculus OX=10090 GN=Acbd3 PE=1 SV=3 - [GCP60_MOUSE]	22.1	13	13	16	525	60.1438	5.10986	1.06652	0.971593	1.07372	1.03728	0.930285	0.945513	1.03387	0.96989	1.06948	0.217653
Q9ESZ8	General transcription factor II-I	Gtf2i	General transcription factor II-I OS=Mus musculus OX=10090 GN=Gtf2i PE=1 SV=3 - [GTF2I_MOUSE]	14.13	18	18	22	998	112.195	6.55127	1.00476	1.03458	0.96353	1.00096	1.07409	0.996362	1.00897	1.02647	0.975141	0.465877
P11031	Activated RNA polymerase II transcriptional coactivator p15	Sub1	Activated RNA polymerase II transcriptional coactivator p15 OS=Mus musculus OX=10090 GN=Sub1 PE=1 SV=3 - [TCP4_MOUSE]	60.63	10	10	19	127	14.4184	9.59814	1.0136	0.85366	1.04617	0.971142	0.91226	1.03097	1.07136	1.00486	0.966443	0.681299
Q8K4G1	Latent-transforming growth factor beta-binding protein 4	Ltbp4	Latent-transforming growth factor beta-binding protein 4 OS=Mus musculus OX=10090 GN=Ltbp4 PE=1 SV=2 - [LTBP4_MOUSE]	7.14	10	10	14	1666	178.523	5.46533	0.957084	1.10877	0.953804	1.00655	1.14614	0.794867	0.980885	0.973964	1.03346	0.788482
Q4QQM4	Tumor protein p53-inducible protein 11	Trp53i11	Tumor protein p53-inducible protein 11 OS=Mus musculus OX=10090 GN=Trp53i11 PE=1 SV=1 - [P5I11_MOUSE]	13.23	3	3	6	189	20.8973	9.40771	0.937764	0.885386	1.04367	0.955606	0.892516	0.977833	1.09904	0.989796	0.965457	0.675623
Q6P9Q4	FH1/FH2 domain-containing protein 1	Fhod1	FH1/FH2 domain-containing protein 1 OS=Mus musculus OX=10090 GN=Fhod1 PE=1 SV=3 - [FHOD1_MOUSE]	12.7	13	13	21	1197	129.52	6.27783	0.979983	0.977836	1.01994	0.992585	1.03316	0.984365	1.00366	1.00706	0.985627	0.503548
P32848	Parvalbumin alpha	Pvalb	Parvalbumin alpha OS=Mus musculus OX=10090 GN=Pvalb PE=1 SV=3 - [PRVA_MOUSE]	90.91	9	9	20	110	11.9231	5.18604	0.514808	1.2121	0.291905	0.672939	0.871321	1.58761	0.661839	1.04026	0.646897	0.404154
Q9CZU3	Exosome RNA helicase MTR4	Mtrex	Exosome RNA helicase MTR4 OS=Mus musculus OX=10090 GN=Mtrex PE=1 SV=1 - [MTREX_MOUSE]	15.96	15	15	17	1040	117.561	6.40479	0.941688	1.04646	0.978197	0.98878	1.00232	0.984951	0.996278	0.994516	0.994233	0.862754
Q8CH25	SAFB-like transcription modulator	Sltm	SAFB-like transcription modulator OS=Mus musculus OX=10090 GN=Sltm PE=1 SV=1 - [SLTM_MOUSE]	20.17	23	23	28	1031	116.85	7.72314	0.982523	1.04351	0.985816	1.00395	1.00714	0.988016	1.01122	1.00213	1.00182	0.935155
Q9DB05	Alpha-soluble NSF attachment protein	Napa	Alpha-soluble NSF attachment protein OS=Mus musculus OX=10090 GN=Napa PE=1 SV=1 - [SNAA_MOUSE]	40.68	13	13	18	295	33.1682	5.45264	0.965214	0.990771	1.01439	0.990123	0.976804	0.990411	0.99113	0.986115	1.00406	0.801791
P63013	Paired mesoderm homeobox protein 1	Prrx1	Paired mesoderm homeobox protein 1 OS=Mus musculus OX=10090 GN=Prrx1 PE=1 SV=1 - [PRRX1_MOUSE]	21.63	3	6	8	245	27.2528	9.46631	0.954462	1.24667	0.819489	1.00687	1.05523	1.11325	0.921013	1.02983	0.977708	0.87624
Q9D2V7	Coronin-7	Coro7	Coronin-7 OS=Mus musculus OX=10090 GN=Coro7 PE=1 SV=2 - [CORO7_MOUSE]	6.72	5	5	7	922	100.749	5.77002	1.01159	1.01963	0.757232	0.929482	1.14303	0.859702	0.767385	0.923374	1.00662	0.967774
Q8K1R7	Serine/threonine-protein kinase Nek9	Nek9	Serine/threonine-protein kinase Nek9 OS=Mus musculus OX=10090 GN=Nek9 PE=1 SV=2 - [NEK9_MOUSE]	8.23	7	7	12	984	107.075	5.63037	1.0058	0.965473	1.02755	0.999608	1.03502	1.01642	0.998641	1.01669	0.983194	0.46151
Q920B9	FACT complex subunit SPT16	Supt16h	FACT complex subunit SPT16 OS=Mus musculus OX=10090 GN=Supt16h PE=1 SV=2 - [SP16H_MOUSE]	17.19	24	24	45	1047	119.749	5.65576	0.990395	1.028	0.957622	0.992005	1.06237	1.02401	0.994662	1.02701	0.965911	0.282877
Q9CQM9	Glutaredoxin-3	Glrx3	Glutaredoxin-3 OS=Mus musculus OX=10090 GN=Glrx3 PE=1 SV=1 - [GLRX3_MOUSE]	52.23	16	16	25	337	37.7544	5.59229	0.982662	1.00679	1.01323	1.00089	0.98096	1.01917	1.0066	1.00224	0.998651	0.930657
F8VPU2	FERM, ARHGEF and pleckstrin domain-containing protein 1	Farp1	FERM, ARHGEF and pleckstrin domain-containing protein 1 OS=Mus musculus OX=10090 GN=Farp1 PE=1 SV=1 - [FARP1_MOUSE]	20.04	22	22	29	1048	118.801	7.88428	0.979714	1.04853	0.980939	1.00306	1.02041	0.995021	1.02765	1.01436	0.98886	0.672219
P07091	Protein S100-A4	S100a4	Protein S100-A4 OS=Mus musculus OX=10090 GN=S100a4 PE=1 SV=1 - [S10A4_MOUSE]	54.46	9	9	28	101	11.7137	5.31299	0.933963	1.11347	0.91436	0.987265	1.1328	1.00815	1.02816	1.05637	0.934581	0.404472
Q2YDW2	Protein misato homolog 1	Msto1	Protein misato homolog 1 OS=Mus musculus OX=10090 GN=Msto1 PE=1 SV=1 - [MSTO1_MOUSE]	11.33	6	6	8	556	61.1919	6.49365	0.875117	0.902518	1.07183	0.949821	1.05152	1.03006	1.04814	1.04324	0.910454	0.205604
Q7TNP2	Serine/threonine-protein phosphatase 2A 65 kDa regulatory subunit A beta isoform	Ppp2r1b	Serine/threonine-protein phosphatase 2A 65 kDa regulatory subunit A beta isoform OS=Mus musculus OX=10090 GN=Ppp2r1b PE=1 SV=2 - [2AAB_MOUSE]	21.46	5	14	21	601	65.8924	5.09717	1.00691	1.06705	0.964924	1.01296	0.953841	1.01632	0.977007	0.982389	1.03112	0.429228
Q9R059	Four and a half LIM domains protein 3	Fhl3	Four and a half LIM domains protein 3 OS=Mus musculus OX=10090 GN=Fhl3 PE=1 SV=2 - [FHL3_MOUSE]	25.95	8	8	14	289	31.7729	6.20166	0.906145	0.933864	1.01758	0.952531	1.05231	0.998348	1.14643	1.0657	0.89381	0.107457
P99028	Cytochrome b-c1 complex subunit 6, mitochondrial	Uqcrh	Cytochrome b-c1 complex subunit 6, mitochondrial OS=Mus musculus OX=10090 GN=Uqcrh PE=1 SV=2 - [QCR6_MOUSE]	74.16	6	6	17	89	10.428	4.86865	1.01239	0.894352	0.931396	0.946045	1.11933	0.896691	1.13385	1.04996	0.901033	0.285158
P07742	Ribonucleoside-diphosphate reductase large subunit	Rrm1	Ribonucleoside-diphosphate reductase large subunit OS=Mus musculus OX=10090 GN=Rrm1 PE=1 SV=2 - [RIR1_MOUSE]	14.02	11	11	19	792	90.1525	6.69775	1.02063	0.87572	0.93657	0.944307	0.975976	1.00307	1.00855	0.995866	0.948227	0.298635
Q8BP48	Methionine aminopeptidase 1	Metap1	Methionine aminopeptidase 1 OS=Mus musculus OX=10090 GN=Metap1 PE=1 SV=1 - [MAP11_MOUSE]	17.1	7	7	12	386	43.1932	7.1665	0.971917	1.13211	0.972628	1.02555	1.08789	1.04157	0.938095	1.02252	1.00296	0.967212
Q8BX10	Serine/threonine-protein phosphatase PGAM5, mitochondrial	Pgam5	Serine/threonine-protein phosphatase PGAM5, mitochondrial OS=Mus musculus OX=10090 GN=Pgam5 PE=1 SV=1 - [PGAM5_MOUSE]	33.68	13	13	20	288	31.9746	9.0415	0.982281	1.00886	1.03575	1.00896	0.985237	1.00497	1.0369	1.00904	0.999928	0.997462
Q5SUA5	Unconventional myosin-Ig	Myo1g	Unconventional myosin-Ig OS=Mus musculus OX=10090 GN=Myo1g PE=1 SV=1 - [MYO1G_MOUSE]	7.81	7	8	12	1024	117.153	8.5874	1.09984	0.945325	1.04416	1.02977	0.924332	0.937701	0.999847	0.95396	1.07947	0.210014
Q60749	KH domain-containing, RNA-binding, signal transduction-associated protein 1	Khdrbs1	KH domain-containing, RNA-binding, signal transduction-associated protein 1 OS=Mus musculus OX=10090 GN=Khdrbs1 PE=1 SV=2 - [KHDR1_MOUSE]	21.22	13	16	31	443	48.3404	8.71924	0.983101	0.988191	0.967885	0.979726	1.00444	0.980453	1.0448	1.0099	0.970121	0.201125
Q8CIN4	Serine/threonine-protein kinase PAK 2	Pak2	Serine/threonine-protein kinase PAK 2 OS=Mus musculus OX=10090 GN=Pak2 PE=1 SV=1 - [PAK2_MOUSE]	30.15	7	13	31	524	57.8938	5.77002	1.00813	1.00123	0.987986	0.999118	0.969005	1.05741	0.979496	1.00197	0.997155	0.925138
Q3TZZ7	Extended synaptotagmin-2	Esyt2	Extended synaptotagmin-2 OS=Mus musculus OX=10090 GN=Esyt2 PE=1 SV=1 - [ESYT2_MOUSE]	11.83	10	10	15	845	94.0806	7.75244	1.05737	0.90581	1.12911	1.03076	0.921772	0.973933	0.997763	0.964489	1.06872	0.394535
Q8BGS2	BolA-like protein 2	Bola2	BolA-like protein 2 OS=Mus musculus OX=10090 GN=Bola2 PE=1 SV=1 - [BOLA2_MOUSE]	45.35	4	4	6	86	10.2082	6.16357	0.890471	1.06264	0.904935	0.952683	1.11921	1.05201	1.00896	1.06006	0.898707	0.167612
Q7TT50	Serine/threonine-protein kinase MRCK beta	Cdc42bpb	Serine/threonine-protein kinase MRCK beta OS=Mus musculus OX=10090 GN=Cdc42bpb PE=1 SV=2 - [MRCKB_MOUSE]	10.16	16	19	26	1713	194.63	6.45557	1.04125	1.01056	0.94208	0.997963	1.08971	0.992432	0.991002	1.02438	0.974212	0.579698
P45952	Medium-chain specific acyl-CoA dehydrogenase, mitochondrial	Acadm	Medium-chain specific acyl-CoA dehydrogenase, mitochondrial OS=Mus musculus OX=10090 GN=Acadm PE=1 SV=1 - [ACADM_MOUSE]	31.12	12	12	16	421	46.4516	8.36768	1.04318	0.961948	0.992076	0.999068	0.925348	1.00157	0.99551	0.974143	1.02559	0.504923
Q8C166	Copine-1	Cpne1	Copine-1 OS=Mus musculus OX=10090 GN=Cpne1 PE=1 SV=1 - [CPNE1_MOUSE]	27.8	16	17	30	536	58.8494	5.65576	1.03827	1.08996	0.92343	1.01722	1.1172	1.01543	0.946554	1.0264	0.99106	0.901818
Q91V12	Cytosolic acyl coenzyme A thioester hydrolase	Acot7	Cytosolic acyl coenzyme A thioester hydrolase OS=Mus musculus OX=10090 GN=Acot7 PE=1 SV=2 - [BACH_MOUSE]	31.23	11	11	22	381	42.5097	8.67529	1.01856	1.04352	0.948466	1.00352	1.13133	1.01845	0.974385	1.04139	0.963634	0.526912
[truncated: 4,943 more rows]

## Sheet: Caerin_vs_Control
Accession	Protein Name	Gene Name	Description	Coverage	Unique Peptides	Peptides	PSMs	AAs	MW [kDa]	calc. pI	Caerin-1/REF	Caerin-2/REF	Caerin-3/REF	average Caerin	Control-1/REF	Control-2/REF	Control-3/REF	average Control	Caerin/Control	t test p value
[truncated: 6,485 more rows]

[truncated: 2 more sheets: Control_vs_UN, all identified proteins]
