# Supplementary material for: Topical Application of Temperature-Sensitive Gel Containing Caerin 1.1 and 1.9 Peptides on TC-1 Tumour-Bearing Mice Induced High-Level Immune Response in the Tumour Microenvironment
Source: Front Oncol. 2021 Nov 11;11:754770. doi: 10.3389/fonc.2021.754770 (PMC8632150; doi:10.3389/fonc.2021.754770)
Supplement: Supplementary file 9 [file Table_8.xlsx]

## Sheet: GOs
BP
#term ID	term description	observed gene count	background gene count	strength	false discovery rate	matching proteins in your network (IDs)	matching proteins in your network (labels)
GO:0006952	defense response	22	1079	0.97	1.52e-13	10090.ENSMUSP00000015998,10090.ENSMUSP00000025161,10090.ENSMUSP00000028259,10090.ENSMUSP00000029018,10090.ENSMUSP00000029936,10090.ENSMUSP00000030693,10090.ENSMUSP00000032473,10090.ENSMUSP00000037657,10090.ENSMUSP00000042433,10090.ENSMUSP00000066743,10090.ENSMUSP00000071843,10090.ENSMUSP00000074436,10090.ENSMUSP00000074810,10090.ENSMUSP00000082548,10090.ENSMUSP00000084259,10090.ENSMUSP00000099888…	Cd5l,Tapbp,Ifih1,Zbp1,Gbp5,Fgr,Iigp1,Parp14,Ddx58,Stat1,H2-Q7,Hp,Orm2,Isg15,Igj,Ifit1,Ifit3,Ifit2,Parp9,Saa1,Tap1,Gbp2
GO:0002376	immune system process	25	1703	0.83	5.12e-13	10090.ENSMUSP00000015998,10090.ENSMUSP00000025161,10090.ENSMUSP00000028259,10090.ENSMUSP00000029018,10090.ENSMUSP00000029936,10090.ENSMUSP00000030693,10090.ENSMUSP00000032473,10090.ENSMUSP00000037657,10090.ENSMUSP00000042433,10090.ENSMUSP00000047105,10090.ENSMUSP00000057844,10090.ENSMUSP00000066743,10090.ENSMUSP00000071843,10090.ENSMUSP00000074436,10090.ENSMUSP00000077873,10090.ENSMUSP00000082548…	Cd5l,Tapbp,Ifih1,Zbp1,Gbp5,Fgr,Iigp1,Parp14,Ddx58,Tapbpl,Blnk,Stat1,H2-Q7,Hp,Fcgr4,Isg15,Igj,Ifit1,Ifit3,Ifit2,Parp9,Tap1,Nfatc1,Gbp2,H2-D1
GO:0006955	immune response	19	914	0.98	6.72e-12	10090.ENSMUSP00000028259,10090.ENSMUSP00000029018,10090.ENSMUSP00000029936,10090.ENSMUSP00000030693,10090.ENSMUSP00000032473,10090.ENSMUSP00000037657,10090.ENSMUSP00000042433,10090.ENSMUSP00000057844,10090.ENSMUSP00000066743,10090.ENSMUSP00000071843,10090.ENSMUSP00000082548,10090.ENSMUSP00000084259,10090.ENSMUSP00000099888,10090.ENSMUSP00000099889,10090.ENSMUSP00000099890,10090.ENSMUSP00000110528…	Ifih1,Zbp1,Gbp5,Fgr,Iigp1,Parp14,Ddx58,Blnk,Stat1,H2-Q7,Isg15,Igj,Ifit1,Ifit3,Ifit2,Parp9,Tap1,Gbp2,H2-D1
GO:0045087	innate immune response	16	534	1.14	6.72e-12	10090.ENSMUSP00000028259,10090.ENSMUSP00000029018,10090.ENSMUSP00000029936,10090.ENSMUSP00000030693,10090.ENSMUSP00000032473,10090.ENSMUSP00000037657,10090.ENSMUSP00000042433,10090.ENSMUSP00000066743,10090.ENSMUSP00000071843,10090.ENSMUSP00000082548,10090.ENSMUSP00000084259,10090.ENSMUSP00000099888,10090.ENSMUSP00000099889,10090.ENSMUSP00000099890,10090.ENSMUSP00000110528,10090.ENSMUSP00000132435	Ifih1,Zbp1,Gbp5,Fgr,Iigp1,Parp14,Ddx58,Stat1,H2-Q7,Isg15,Igj,Ifit1,Ifit3,Ifit2,Parp9,Gbp2
GO:0051707	response to other organism	20	1050	0.94	6.72e-12	10090.ENSMUSP00000028259,10090.ENSMUSP00000029018,10090.ENSMUSP00000029936,10090.ENSMUSP00000030693,10090.ENSMUSP00000032473,10090.ENSMUSP00000037657,10090.ENSMUSP00000042433,10090.ENSMUSP00000066743,10090.ENSMUSP00000071843,10090.ENSMUSP00000074436,10090.ENSMUSP00000077873,10090.ENSMUSP00000082548,10090.ENSMUSP00000084259,10090.ENSMUSP00000099888,10090.ENSMUSP00000099889,10090.ENSMUSP00000099890…	Ifih1,Zbp1,Gbp5,Fgr,Iigp1,Parp14,Ddx58,Stat1,H2-Q7,Hp,Fcgr4,Isg15,Igj,Ifit1,Ifit3,Ifit2,Ifi204,Parp9,Saa1,Gbp2
GO:0098542	defense response to other organism	17	735	1.03	1.94e-11	10090.ENSMUSP00000028259,10090.ENSMUSP00000029018,10090.ENSMUSP00000029936,10090.ENSMUSP00000030693,10090.ENSMUSP00000032473,10090.ENSMUSP00000037657,10090.ENSMUSP00000042433,10090.ENSMUSP00000066743,10090.ENSMUSP00000071843,10090.ENSMUSP00000074436,10090.ENSMUSP00000082548,10090.ENSMUSP00000084259,10090.ENSMUSP00000099888,10090.ENSMUSP00000099889,10090.ENSMUSP00000099890,10090.ENSMUSP00000110528…	Ifih1,Zbp1,Gbp5,Fgr,Iigp1,Parp14,Ddx58,Stat1,H2-Q7,Hp,Isg15,Igj,Ifit1,Ifit3,Ifit2,Parp9,Gbp2
GO:0035458	cellular response to interferon-beta	7	29	2.04	1.36e-10	10090.ENSMUSP00000029936,10090.ENSMUSP00000032473,10090.ENSMUSP00000066743,10090.ENSMUSP00000099888,10090.ENSMUSP00000099889,10090.ENSMUSP00000106845,10090.ENSMUSP00000132435	Gbp5,Iigp1,Stat1,Ifit1,Ifit3,Ifi204,Gbp2
GO:0051607	defense response to virus	10	152	1.48	1.86e-10	10090.ENSMUSP00000028259,10090.ENSMUSP00000029018,10090.ENSMUSP00000029936,10090.ENSMUSP00000042433,10090.ENSMUSP00000066743,10090.ENSMUSP00000082548,10090.ENSMUSP00000099888,10090.ENSMUSP00000099889,10090.ENSMUSP00000099890,10090.ENSMUSP00000110528	Ifih1,Zbp1,Gbp5,Ddx58,Stat1,Isg15,Ifit1,Ifit3,Ifit2,Parp9
GO:0051704	multi-organism process	22	2092	0.68	6.53e-09	10090.ENSMUSP00000025618,10090.ENSMUSP00000028259,10090.ENSMUSP00000029018,10090.ENSMUSP00000029936,10090.ENSMUSP00000030693,10090.ENSMUSP00000032473,10090.ENSMUSP00000037657,10090.ENSMUSP00000042433,10090.ENSMUSP00000045089,10090.ENSMUSP00000066743,10090.ENSMUSP00000071843,10090.ENSMUSP00000074436,10090.ENSMUSP00000077873,10090.ENSMUSP00000082548,10090.ENSMUSP00000084259,10090.ENSMUSP00000099888…	Pcsk5,Ifih1,Zbp1,Gbp5,Fgr,Iigp1,Parp14,Ddx58,Mon1b,Stat1,H2-Q7,Hp,Fcgr4,Isg15,Igj,Ifit1,Ifit3,Ifit2,Ifi204,Parp9,Saa1,Gbp2
GO:0006950	response to stress	25	2899	0.6	1.07e-08	10090.ENSMUSP00000015998,10090.ENSMUSP00000025161,10090.ENSMUSP00000028259,10090.ENSMUSP00000029018,10090.ENSMUSP00000029936,10090.ENSMUSP00000030693,10090.ENSMUSP00000032473,10090.ENSMUSP00000037657,10090.ENSMUSP00000042433,10090.ENSMUSP00000065277,10090.ENSMUSP00000066743,10090.ENSMUSP00000071843,10090.ENSMUSP00000074436,10090.ENSMUSP00000074810,10090.ENSMUSP00000077873,10090.ENSMUSP00000082548…	Cd5l,Tapbp,Ifih1,Zbp1,Gbp5,Fgr,Iigp1,Parp14,Ddx58,Serpinb2,Stat1,H2-Q7,Hp,Orm2,Fcgr4,Isg15,Igj,Ifit1,Ifit3,Ifit2,Ifi204,Parp9,Saa1,Tap1,Gbp2
GO:0009617	response to bacterium	13	566	1.02	1.42e-08	10090.ENSMUSP00000029936,10090.ENSMUSP00000030693,10090.ENSMUSP00000032473,10090.ENSMUSP00000066743,10090.ENSMUSP00000074436,10090.ENSMUSP00000077873,10090.ENSMUSP00000082548,10090.ENSMUSP00000084259,10090.ENSMUSP00000099888,10090.ENSMUSP00000099889,10090.ENSMUSP00000106845,10090.ENSMUSP00000119150,10090.ENSMUSP00000132435	Gbp5,Fgr,Iigp1,Stat1,Hp,Fcgr4,Isg15,Igj,Ifit1,Ifit3,Ifi204,Saa1,Gbp2
GO:0009605	response to external stimulus	21	2021	0.68	2.2e-08	10090.ENSMUSP00000028259,10090.ENSMUSP00000029018,10090.ENSMUSP00000029936,10090.ENSMUSP00000030693,10090.ENSMUSP00000032473,10090.ENSMUSP00000037657,10090.ENSMUSP00000042433,10090.ENSMUSP00000066743,10090.ENSMUSP00000071843,10090.ENSMUSP00000074436,10090.ENSMUSP00000077873,10090.ENSMUSP00000082548,10090.ENSMUSP00000084259,10090.ENSMUSP00000099888,10090.ENSMUSP00000099889,10090.ENSMUSP00000099890…	Ifih1,Zbp1,Gbp5,Fgr,Iigp1,Parp14,Ddx58,Stat1,H2-Q7,Hp,Fcgr4,Isg15,Igj,Ifit1,Ifit3,Ifit2,Ifi204,Parp9,Saa1,Apbb2,Gbp2
GO:0002682	regulation of immune system process	15	1165	0.77	9.18e-07	10090.ENSMUSP00000028259,10090.ENSMUSP00000029018,10090.ENSMUSP00000029936,10090.ENSMUSP00000030693,10090.ENSMUSP00000037657,10090.ENSMUSP00000042433,10090.ENSMUSP00000047105,10090.ENSMUSP00000053146,10090.ENSMUSP00000066743,10090.ENSMUSP00000074810,10090.ENSMUSP00000077873,10090.ENSMUSP00000082548,10090.ENSMUSP00000110528,10090.ENSMUSP00000128401,10090.ENSMUSP00000134570	Ifih1,Zbp1,Gbp5,Fgr,Parp14,Ddx58,Tapbpl,Phf11a,Stat1,Orm2,Fcgr4,Isg15,Parp9,Tap1,H2-D1
GO:0002831	regulation of response to biotic stimulus	9	308	1.13	1.32e-06	10090.ENSMUSP00000028259,10090.ENSMUSP00000029018,10090.ENSMUSP00000029936,10090.ENSMUSP00000030693,10090.ENSMUSP00000037657,10090.ENSMUSP00000042433,10090.ENSMUSP00000066743,10090.ENSMUSP00000110528,10090.ENSMUSP00000128401	Ifih1,Zbp1,Gbp5,Fgr,Parp14,Ddx58,Stat1,Parp9,Tap1
GO:0035457	cellular response to interferon-alpha	4	12	2.19	1.86e-06	10090.ENSMUSP00000099888,10090.ENSMUSP00000099889,10090.ENSMUSP00000099890,10090.ENSMUSP00000106845	Ifit1,Ifit3,Ifit2,Ifi204
GO:0045088	regulation of innate immune response	8	242	1.18	3.11e-06	10090.ENSMUSP00000028259,10090.ENSMUSP00000029018,10090.ENSMUSP00000029936,10090.ENSMUSP00000030693,10090.ENSMUSP00000037657,10090.ENSMUSP00000042433,10090.ENSMUSP00000110528,10090.ENSMUSP00000128401	Ifih1,Zbp1,Gbp5,Fgr,Parp14,Ddx58,Parp9,Tap1
GO:0060760	positive regulation of response to cytokine stimulus	5	47	1.69	4.55e-06	10090.ENSMUSP00000028259,10090.ENSMUSP00000029018,10090.ENSMUSP00000037657,10090.ENSMUSP00000042433,10090.ENSMUSP00000110528	Ifih1,Zbp1,Parp14,Ddx58,Parp9
GO:0050776	regulation of immune response	11	635	0.9	4.8e-06	10090.ENSMUSP00000028259,10090.ENSMUSP00000029018,10090.ENSMUSP00000029936,10090.ENSMUSP00000030693,10090.ENSMUSP00000037657,10090.ENSMUSP00000042433,10090.ENSMUSP00000053146,10090.ENSMUSP00000077873,10090.ENSMUSP00000110528,10090.ENSMUSP00000128401,10090.ENSMUSP00000134570	Ifih1,Zbp1,Gbp5,Fgr,Parp14,Ddx58,Phf11a,Fcgr4,Parp9,Tap1,H2-D1
GO:0002474	antigen processing and presentation of peptide antigen via MHC class I	4	20	1.96	8.96e-06	10090.ENSMUSP00000025161,10090.ENSMUSP00000071843,10090.ENSMUSP00000128401,10090.ENSMUSP00000134570	Tapbp,H2-Q7,Tap1,H2-D1
GO:0043900	regulation of multi-organism process	10	539	0.93	9.86e-06	10090.ENSMUSP00000028259,10090.ENSMUSP00000029018,10090.ENSMUSP00000029936,10090.ENSMUSP00000030693,10090.ENSMUSP00000037657,10090.ENSMUSP00000042433,10090.ENSMUSP00000066743,10090.ENSMUSP00000082548,10090.ENSMUSP00000110528,10090.ENSMUSP00000128401	Ifih1,Zbp1,Gbp5,Fgr,Parp14,Ddx58,Stat1,Isg15,Parp9,Tap1
GO:0042742	defense response to bacterium	7	229	1.15	2.9e-05	10090.ENSMUSP00000029936,10090.ENSMUSP00000030693,10090.ENSMUSP00000032473,10090.ENSMUSP00000074436,10090.ENSMUSP00000082548,10090.ENSMUSP00000084259,10090.ENSMUSP00000132435	Gbp5,Fgr,Iigp1,Hp,Isg15,Igj,Gbp2
GO:0019885	antigen processing and presentation of endogenous peptide antigen via MHC class I	3	7	2.29	4.35e-05	10090.ENSMUSP00000025161,10090.ENSMUSP00000128401,10090.ENSMUSP00000134570	Tapbp,Tap1,H2-D1
GO:0031347	regulation of defense response	9	538	0.89	7.98e-05	10090.ENSMUSP00000028259,10090.ENSMUSP00000029018,10090.ENSMUSP00000029936,10090.ENSMUSP00000030693,10090.ENSMUSP00000037657,10090.ENSMUSP00000042433,10090.ENSMUSP00000066743,10090.ENSMUSP00000110528,10090.ENSMUSP00000128401	Ifih1,Zbp1,Gbp5,Fgr,Parp14,Ddx58,Stat1,Parp9,Tap1
GO:0034097	response to cytokine	10	792	0.76	0.00022	10090.ENSMUSP00000029936,10090.ENSMUSP00000032473,10090.ENSMUSP00000066743,10090.ENSMUSP00000071843,10090.ENSMUSP00000082548,10090.ENSMUSP00000099888,10090.ENSMUSP00000099889,10090.ENSMUSP00000099890,10090.ENSMUSP00000106845,10090.ENSMUSP00000132435	Gbp5,Iigp1,Stat1,H2-Q7,Isg15,Ifit1,Ifit3,Ifit2,Ifi204,Gbp2
GO:0050896	response to stimulus	29	6616	0.3	0.00038	10090.ENSMUSP00000015998,10090.ENSMUSP00000025161,10090.ENSMUSP00000028259,10090.ENSMUSP00000029018,10090.ENSMUSP00000029936,10090.ENSMUSP00000030693,10090.ENSMUSP00000032473,10090.ENSMUSP00000037657,10090.ENSMUSP00000042433,10090.ENSMUSP00000057844,10090.ENSMUSP00000065277,10090.ENSMUSP00000066743,10090.ENSMUSP00000071843,10090.ENSMUSP00000074436,10090.ENSMUSP00000074810,10090.ENSMUSP00000077873…	Cd5l,Tapbp,Ifih1,Zbp1,Gbp5,Fgr,Iigp1,Parp14,Ddx58,Blnk,Serpinb2,Stat1,H2-Q7,Hp,Orm2,Fcgr4,Isg15,Igj,Ifit1,Ifit3,Ifit2,Ifi204,Parp9,Saa1,Apbb2,Tap1,Nfatc1,Gbp2,H2-D1
GO:0071345	cellular response to cytokine stimulus	9	676	0.79	0.00041	10090.ENSMUSP00000029936,10090.ENSMUSP00000032473,10090.ENSMUSP00000066743,10090.ENSMUSP00000071843,10090.ENSMUSP00000099888,10090.ENSMUSP00000099889,10090.ENSMUSP00000099890,10090.ENSMUSP00000106845,10090.ENSMUSP00000132435	Gbp5,Iigp1,Stat1,H2-Q7,Ifit1,Ifit3,Ifit2,Ifi204,Gbp2
GO:0032727	positive regulation of interferon-alpha production	3	22	1.8	0.0006	10090.ENSMUSP00000028259,10090.ENSMUSP00000042433,10090.ENSMUSP00000066743	Ifih1,Ddx58,Stat1
GO:0002479	antigen processing and presentation of exogenous peptide antigen via MHC class I, TAP-dependent	2	2	2.66	0.00074	10090.ENSMUSP00000025161,10090.ENSMUSP00000128401	Tapbp,Tap1
GO:0045089	positive regulation of innate immune response	5	158	1.16	0.00074	10090.ENSMUSP00000028259,10090.ENSMUSP00000029018,10090.ENSMUSP00000029936,10090.ENSMUSP00000042433,10090.ENSMUSP00000110528	Ifih1,Zbp1,Gbp5,Ddx58,Parp9
GO:0002230	positive regulation of defense response to virus by host	3	27	1.71	0.00095	10090.ENSMUSP00000042433,10090.ENSMUSP00000066743,10090.ENSMUSP00000110528	Ddx58,Stat1,Parp9
GO:0042832	defense response to protozoan	3	27	1.71	0.00095	10090.ENSMUSP00000029936,10090.ENSMUSP00000032473,10090.ENSMUSP00000132435	Gbp5,Iigp1,Gbp2
GO:0002684	positive regulation of immune system process	9	771	0.73	0.00096	10090.ENSMUSP00000028259,10090.ENSMUSP00000029018,10090.ENSMUSP00000029936,10090.ENSMUSP00000030693,10090.ENSMUSP00000042433,10090.ENSMUSP00000066743,10090.ENSMUSP00000082548,10090.ENSMUSP00000110528,10090.ENSMUSP00000134570	Ifih1,Zbp1,Gbp5,Fgr,Ddx58,Stat1,Isg15,Parp9,H2-D1
GO:0050778	positive regulation of immune response	7	438	0.87	0.0011	10090.ENSMUSP00000028259,10090.ENSMUSP00000029018,10090.ENSMUSP00000029936,10090.ENSMUSP00000030693,10090.ENSMUSP00000042433,10090.ENSMUSP00000110528,10090.ENSMUSP00000134570	Ifih1,Zbp1,Gbp5,Fgr,Ddx58,Parp9,H2-D1
GO:0032101	regulation of response to external stimulus	9	811	0.71	0.0013	10090.ENSMUSP00000028259,10090.ENSMUSP00000029018,10090.ENSMUSP00000029936,10090.ENSMUSP00000030693,10090.ENSMUSP00000037657,10090.ENSMUSP00000042433,10090.ENSMUSP00000066743,10090.ENSMUSP00000110528,10090.ENSMUSP00000128401	Ifih1,Zbp1,Gbp5,Fgr,Parp14,Ddx58,Stat1,Parp9,Tap1
GO:0032020	ISG15-protein conjugation	2	4	2.36	0.0015	10090.ENSMUSP00000082548,10090.ENSMUSP00000099702	Isg15,Ube2l6
GO:0039528	cytoplasmic pattern recognition receptor signaling pathway in response to virus	2	4	2.36	0.0015	10090.ENSMUSP00000028259,10090.ENSMUSP00000042433	Ifih1,Ddx58
GO:0071346	cellular response to interferon-gamma	4	97	1.28	0.0015	10090.ENSMUSP00000029936,10090.ENSMUSP00000066743,10090.ENSMUSP00000071843,10090.ENSMUSP00000132435	Gbp5,Stat1,H2-Q7,Gbp2
GO:0002697	regulation of immune effector process	6	335	0.92	0.0019	10090.ENSMUSP00000030693,10090.ENSMUSP00000042433,10090.ENSMUSP00000066743,10090.ENSMUSP00000110528,10090.ENSMUSP00000128401,10090.ENSMUSP00000134570	Fgr,Ddx58,Stat1,Parp9,Tap1,H2-D1
GO:0035549	positive regulation of interferon-beta secretion	2	5	2.26	0.0019	10090.ENSMUSP00000028259,10090.ENSMUSP00000042433	Ifih1,Ddx58
GO:0001961	positive regulation of cytokine-mediated signaling pathway	3	40	1.54	0.0022	10090.ENSMUSP00000029018,10090.ENSMUSP00000037657,10090.ENSMUSP00000110528	Zbp1,Parp14,Parp9
GO:0006953	acute-phase response	3	41	1.53	0.0022	10090.ENSMUSP00000074436,10090.ENSMUSP00000074810,10090.ENSMUSP00000119150	Hp,Orm2,Saa1
GO:0044403	symbiont process	5	220	1.02	0.0023	10090.ENSMUSP00000025618,10090.ENSMUSP00000029018,10090.ENSMUSP00000029936,10090.ENSMUSP00000045089,10090.ENSMUSP00000132435	Pcsk5,Zbp1,Gbp5,Mon1b,Gbp2
GO:0043330	response to exogenous dsRNA	3	43	1.51	0.0025	10090.ENSMUSP00000028259,10090.ENSMUSP00000042433,10090.ENSMUSP00000066743	Ifih1,Ddx58,Stat1
GO:1902741	positive regulation of interferon-alpha secretion	2	9	2.01	0.0042	10090.ENSMUSP00000028259,10090.ENSMUSP00000042433	Ifih1,Ddx58
GO:0070887	cellular response to chemical stimulus	14	2287	0.45	0.0043	10090.ENSMUSP00000028259,10090.ENSMUSP00000029936,10090.ENSMUSP00000032473,10090.ENSMUSP00000042433,10090.ENSMUSP00000066743,10090.ENSMUSP00000071843,10090.ENSMUSP00000074436,10090.ENSMUSP00000077873,10090.ENSMUSP00000099888,10090.ENSMUSP00000099889,10090.ENSMUSP00000099890,10090.ENSMUSP00000106845,10090.ENSMUSP00000119150,10090.ENSMUSP00000132435	Ifih1,Gbp5,Iigp1,Ddx58,Stat1,H2-Q7,Hp,Fcgr4,Ifit1,Ifit3,Ifit2,Ifi204,Saa1,Gbp2
GO:0044406	adhesion of symbiont to host	2	11	1.92	0.0055	10090.ENSMUSP00000029936,10090.ENSMUSP00000132435	Gbp5,Gbp2
GO:0043902	positive regulation of multi-organism process	5	294	0.89	0.0071	10090.ENSMUSP00000028259,10090.ENSMUSP00000029018,10090.ENSMUSP00000029936,10090.ENSMUSP00000042433,10090.ENSMUSP00000110528	Ifih1,Zbp1,Gbp5,Ddx58,Parp9
GO:0044764	multi-organism cellular process	2	13	1.85	0.0072	10090.ENSMUSP00000028259,10090.ENSMUSP00000042433	Ifih1,Ddx58
GO:0071310	cellular response to organic substance	12	1858	0.47	0.0074	10090.ENSMUSP00000028259,10090.ENSMUSP00000029936,10090.ENSMUSP00000032473,10090.ENSMUSP00000042433,10090.ENSMUSP00000066743,10090.ENSMUSP00000071843,10090.ENSMUSP00000077873,10090.ENSMUSP00000099888,10090.ENSMUSP00000099889,10090.ENSMUSP00000099890,10090.ENSMUSP00000106845,10090.ENSMUSP00000132435	Ifih1,Gbp5,Iigp1,Ddx58,Stat1,H2-Q7,Fcgr4,Ifit1,Ifit3,Ifit2,Ifi204,Gbp2
GO:0042089	cytokine biosynthetic process	2	15	1.79	0.0087	10090.ENSMUSP00000025618,10090.ENSMUSP00000120525	Pcsk5,Irf9
GO:0060334	regulation of interferon-gamma-mediated signaling pathway	2	15	1.79	0.0087	10090.ENSMUSP00000037657,10090.ENSMUSP00000110528	Parp14,Parp9
GO:0071360	cellular response to exogenous dsRNA	2	15	1.79	0.0087	10090.ENSMUSP00000028259,10090.ENSMUSP00000042433	Ifih1,Ddx58
GO:1904469	positive regulation of tumor necrosis factor secretion	2	15	1.79	0.0087	10090.ENSMUSP00000028259,10090.ENSMUSP00000042433	Ifih1,Ddx58
GO:0034340	response to type I interferon	2	16	1.76	0.009	10090.ENSMUSP00000066743,10090.ENSMUSP00000082548	Stat1,Isg15
GO:0048583	regulation of response to stimulus	17	3552	0.34	0.0114	10090.ENSMUSP00000025618,10090.ENSMUSP00000028259,10090.ENSMUSP00000029018,10090.ENSMUSP00000029936,10090.ENSMUSP00000030693,10090.ENSMUSP00000037657,10090.ENSMUSP00000042433,10090.ENSMUSP00000053146,10090.ENSMUSP00000057844,10090.ENSMUSP00000066743,10090.ENSMUSP00000077873,10090.ENSMUSP00000091429,10090.ENSMUSP00000110528,10090.ENSMUSP00000119150,10090.ENSMUSP00000128401,10090.ENSMUSP00000129001…	Pcsk5,Ifih1,Zbp1,Gbp5,Fgr,Parp14,Ddx58,Phf11a,Blnk,Stat1,Fcgr4,Rnf213,Parp9,Saa1,Tap1,Nfatc1,H2-D1
GO:0006471	protein ADP-ribosylation	2	19	1.68	0.0117	10090.ENSMUSP00000037657,10090.ENSMUSP00000110528	Parp14,Parp9
GO:0050830	defense response to Gram-positive bacterium	3	86	1.2	0.0117	10090.ENSMUSP00000029936,10090.ENSMUSP00000030693,10090.ENSMUSP00000132435	Gbp5,Fgr,Gbp2
GO:0043901	negative regulation of multi-organism process	4	203	0.96	0.0126	10090.ENSMUSP00000037657,10090.ENSMUSP00000066743,10090.ENSMUSP00000082548,10090.ENSMUSP00000128401	Parp14,Stat1,Isg15,Tap1
GO:0050789	regulation of biological process	32	9594	0.19	0.0126	10090.ENSMUSP00000023897,10090.ENSMUSP00000025161,10090.ENSMUSP00000025618,10090.ENSMUSP00000028259,10090.ENSMUSP00000029018,10090.ENSMUSP00000029936,10090.ENSMUSP00000030693,10090.ENSMUSP00000032473,10090.ENSMUSP00000037657,10090.ENSMUSP00000042433,10090.ENSMUSP00000047105,10090.ENSMUSP00000053146,10090.ENSMUSP00000057844,10090.ENSMUSP00000065277,10090.ENSMUSP00000066743,10090.ENSMUSP00000074436…	Gzma,Tapbp,Pcsk5,Ifih1,Zbp1,Gbp5,Fgr,Iigp1,Parp14,Ddx58,Tapbpl,Phf11a,Blnk,Serpinb2,Stat1,Hp,Orm2,Fcgr4,Isg15,Igj,Rnf213,Ifit3,Ifit2,Ifi204,Parp9,Saa1,Irf9,Apbb2,Tap1,Nfatc1,H2-D1,Mndal
GO:0065007	biological regulation	33	10168	0.17	0.0153	10090.ENSMUSP00000023897,10090.ENSMUSP00000025161,10090.ENSMUSP00000025618,10090.ENSMUSP00000028259,10090.ENSMUSP00000029018,10090.ENSMUSP00000029936,10090.ENSMUSP00000030693,10090.ENSMUSP00000032473,10090.ENSMUSP00000033695,10090.ENSMUSP00000037657,10090.ENSMUSP00000042433,10090.ENSMUSP00000047105,10090.ENSMUSP00000053146,10090.ENSMUSP00000057844,10090.ENSMUSP00000065277,10090.ENSMUSP00000066743…	Gzma,Tapbp,Pcsk5,Ifih1,Zbp1,Gbp5,Fgr,Iigp1,Abcb7,Parp14,Ddx58,Tapbpl,Phf11a,Blnk,Serpinb2,Stat1,Hp,Orm2,Fcgr4,Isg15,Igj,Rnf213,Ifit3,Ifit2,Ifi204,Parp9,Saa1,Irf9,Apbb2,Tap1,Nfatc1,H2-D1,Mndal
GO:0001819	positive regulation of cytokine production	5	383	0.78	0.017	10090.ENSMUSP00000028259,10090.ENSMUSP00000029936,10090.ENSMUSP00000030693,10090.ENSMUSP00000042433,10090.ENSMUSP00000066743	Ifih1,Gbp5,Fgr,Ddx58,Stat1
GO:0045648	positive regulation of erythrocyte differentiation	2	25	1.57	0.0176	10090.ENSMUSP00000066743,10090.ENSMUSP00000082548	Stat1,Isg15
GO:0001817	regulation of cytokine production	6	592	0.67	0.0197	10090.ENSMUSP00000028259,10090.ENSMUSP00000029936,10090.ENSMUSP00000030693,10090.ENSMUSP00000042433,10090.ENSMUSP00000066743,10090.ENSMUSP00000082548	Ifih1,Gbp5,Fgr,Ddx58,Stat1,Isg15
GO:2000778	positive regulation of interleukin-6 secretion	2	27	1.53	0.0197	10090.ENSMUSP00000028259,10090.ENSMUSP00000042433	Ifih1,Ddx58
GO:0051354	negative regulation of oxidoreductase activity	2	28	1.52	0.0206	10090.ENSMUSP00000023897,10090.ENSMUSP00000074436	Gzma,Hp
GO:0042221	response to chemical	16	3532	0.32	0.0254	10090.ENSMUSP00000028259,10090.ENSMUSP00000029936,10090.ENSMUSP00000032473,10090.ENSMUSP00000042433,10090.ENSMUSP00000066743,10090.ENSMUSP00000071843,10090.ENSMUSP00000074436,10090.ENSMUSP00000077873,10090.ENSMUSP00000082548,10090.ENSMUSP00000099888,10090.ENSMUSP00000099889,10090.ENSMUSP00000099890,10090.ENSMUSP00000106845,10090.ENSMUSP00000119150,10090.ENSMUSP00000125211,10090.ENSMUSP00000132435	Ifih1,Gbp5,Iigp1,Ddx58,Stat1,H2-Q7,Hp,Fcgr4,Isg15,Ifit1,Ifit3,Ifit2,Ifi204,Saa1,Apbb2,Gbp2
GO:0010033	response to organic substance	13	2553	0.37	0.0265	10090.ENSMUSP00000028259,10090.ENSMUSP00000029936,10090.ENSMUSP00000032473,10090.ENSMUSP00000042433,10090.ENSMUSP00000066743,10090.ENSMUSP00000071843,10090.ENSMUSP00000077873,10090.ENSMUSP00000082548,10090.ENSMUSP00000099888,10090.ENSMUSP00000099889,10090.ENSMUSP00000099890,10090.ENSMUSP00000106845,10090.ENSMUSP00000132435	Ifih1,Gbp5,Iigp1,Ddx58,Stat1,H2-Q7,Fcgr4,Isg15,Ifit1,Ifit3,Ifit2,Ifi204,Gbp2
GO:0006954	inflammatory response	5	454	0.7	0.0314	10090.ENSMUSP00000015998,10090.ENSMUSP00000029936,10090.ENSMUSP00000074436,10090.ENSMUSP00000074810,10090.ENSMUSP00000119150	Cd5l,Gbp5,Hp,Orm2,Saa1
GO:0050715	positive regulation of cytokine secretion	3	131	1.02	0.0314	10090.ENSMUSP00000028259,10090.ENSMUSP00000030693,10090.ENSMUSP00000042433	Ifih1,Fgr,Ddx58
GO:0016032	viral process	3	140	0.99	0.037	10090.ENSMUSP00000025618,10090.ENSMUSP00000029018,10090.ENSMUSP00000045089	Pcsk5,Zbp1,Mon1b
GO:0001816	cytokine production	3	142	0.99	0.0381	10090.ENSMUSP00000025618,10090.ENSMUSP00000029936,10090.ENSMUSP00000120525	Pcsk5,Gbp5,Irf9
GO:0071222	cellular response to lipopolysaccharide	3	152	0.96	0.0455	10090.ENSMUSP00000066743,10090.ENSMUSP00000077873,10090.ENSMUSP00000132435	Stat1,Fcgr4,Gbp2
MF
#term ID	term description	observed gene count	background gene count	strength	false discovery rate	matching proteins in your network (IDs)	matching proteins in your network (labels)
GO:0046977	TAP binding	4	7	2.42	1.46e-06	10090.ENSMUSP00000025161,10090.ENSMUSP00000071843,10090.ENSMUSP00000128401,10090.ENSMUSP00000134570	Tapbp,H2-Q7,Tap1,H2-D1
GO:0005488	binding	39	10884	0.22	0.00052	10090.ENSMUSP00000023897,10090.ENSMUSP00000025161,10090.ENSMUSP00000025618,10090.ENSMUSP00000027975,10090.ENSMUSP00000028259,10090.ENSMUSP00000029018,10090.ENSMUSP00000029936,10090.ENSMUSP00000030179,10090.ENSMUSP00000030693,10090.ENSMUSP00000032473,10090.ENSMUSP00000033695,10090.ENSMUSP00000037657,10090.ENSMUSP00000042433,10090.ENSMUSP00000047105,10090.ENSMUSP00000053146,10090.ENSMUSP00000057844…	Gzma,Tapbp,Pcsk5,Phyh,Ifih1,Zbp1,Gbp5,Cd72,Fgr,Iigp1,Abcb7,Parp14,Ddx58,Tapbpl,Phf11a,Blnk,Stat1,H2-Q7,Hp,Fcgr4,Tor3a,Igj,Rnf213,Ube2l6,Ifit1,Ifit3,Ifit2,Ifi204,Parp9,Adprm,Saa1,Irf9,Gpatch8,Apbb2,Tap1,Nfatc1,Gbp2,H2-D1,Mndal
GO:0016462	pyrophosphatase activity	10	753	0.79	0.00052	10090.ENSMUSP00000028259,10090.ENSMUSP00000029936,10090.ENSMUSP00000032473,10090.ENSMUSP00000033695,10090.ENSMUSP00000042433,10090.ENSMUSP00000078572,10090.ENSMUSP00000091429,10090.ENSMUSP00000112064,10090.ENSMUSP00000128401,10090.ENSMUSP00000132435	Ifih1,Gbp5,Iigp1,Abcb7,Ddx58,Tor3a,Rnf213,Adprm,Tap1,Gbp2
GO:0017111	nucleoside-triphosphatase activity	9	714	0.76	0.00076	10090.ENSMUSP00000028259,10090.ENSMUSP00000029936,10090.ENSMUSP00000032473,10090.ENSMUSP00000033695,10090.ENSMUSP00000042433,10090.ENSMUSP00000078572,10090.ENSMUSP00000091429,10090.ENSMUSP00000128401,10090.ENSMUSP00000132435	Ifih1,Gbp5,Iigp1,Abcb7,Ddx58,Tor3a,Rnf213,Tap1,Gbp2
GO:0042802	identical protein binding	14	1798	0.55	0.00076	10090.ENSMUSP00000023897,10090.ENSMUSP00000028259,10090.ENSMUSP00000029018,10090.ENSMUSP00000029936,10090.ENSMUSP00000032473,10090.ENSMUSP00000042433,10090.ENSMUSP00000066743,10090.ENSMUSP00000074436,10090.ENSMUSP00000084259,10090.ENSMUSP00000099889,10090.ENSMUSP00000106845,10090.ENSMUSP00000128401,10090.ENSMUSP00000132435,10090.ENSMUSP00000140610	Gzma,Ifih1,Zbp1,Gbp5,Iigp1,Ddx58,Stat1,Hp,Igj,Ifit3,Ifi204,Tap1,Gbp2,Mndal
GO:0046978	TAP1 binding	2	3	2.49	0.0013	10090.ENSMUSP00000025161,10090.ENSMUSP00000128401	Tapbp,Tap1
GO:0046979	TAP2 binding	2	3	2.49	0.0013	10090.ENSMUSP00000025161,10090.ENSMUSP00000128401	Tapbp,Tap1
GO:0001046	core promoter sequence-specific DNA binding	4	103	1.25	0.002	10090.ENSMUSP00000066743,10090.ENSMUSP00000106845,10090.ENSMUSP00000120525,10090.ENSMUSP00000140610	Stat1,Ifi204,Irf9,Mndal
GO:0003823	antigen binding	3	37	1.57	0.002	10090.ENSMUSP00000071843,10090.ENSMUSP00000084259,10090.ENSMUSP00000134570	H2-Q7,Igj,H2-D1
GO:1901363	heterocyclic compound binding	22	4748	0.33	0.003	10090.ENSMUSP00000028259,10090.ENSMUSP00000029018,10090.ENSMUSP00000029936,10090.ENSMUSP00000030693,10090.ENSMUSP00000032473,10090.ENSMUSP00000033695,10090.ENSMUSP00000037657,10090.ENSMUSP00000042433,10090.ENSMUSP00000066743,10090.ENSMUSP00000078572,10090.ENSMUSP00000084259,10090.ENSMUSP00000099702,10090.ENSMUSP00000099888,10090.ENSMUSP00000099890,10090.ENSMUSP00000106845,10090.ENSMUSP00000110528…	Ifih1,Zbp1,Gbp5,Fgr,Iigp1,Abcb7,Parp14,Ddx58,Stat1,Tor3a,Igj,Ube2l6,Ifit1,Ifit2,Ifi204,Parp9,Irf9,Gpatch8,Tap1,Nfatc1,Gbp2,Mndal
GO:0097159	organic cyclic compound binding	22	4818	0.32	0.0034	10090.ENSMUSP00000028259,10090.ENSMUSP00000029018,10090.ENSMUSP00000029936,10090.ENSMUSP00000030693,10090.ENSMUSP00000032473,10090.ENSMUSP00000033695,10090.ENSMUSP00000037657,10090.ENSMUSP00000042433,10090.ENSMUSP00000066743,10090.ENSMUSP00000078572,10090.ENSMUSP00000084259,10090.ENSMUSP00000099702,10090.ENSMUSP00000099888,10090.ENSMUSP00000099890,10090.ENSMUSP00000106845,10090.ENSMUSP00000110528…	Ifih1,Zbp1,Gbp5,Fgr,Iigp1,Abcb7,Parp14,Ddx58,Stat1,Tor3a,Igj,Ube2l6,Ifit1,Ifit2,Ifi204,Parp9,Irf9,Gpatch8,Tap1,Nfatc1,Gbp2,Mndal
GO:0016787	hydrolase activity	14	2259	0.45	0.0038	10090.ENSMUSP00000023897,10090.ENSMUSP00000025618,10090.ENSMUSP00000028259,10090.ENSMUSP00000029018,10090.ENSMUSP00000029936,10090.ENSMUSP00000032473,10090.ENSMUSP00000033695,10090.ENSMUSP00000042433,10090.ENSMUSP00000051248,10090.ENSMUSP00000078572,10090.ENSMUSP00000091429,10090.ENSMUSP00000112064,10090.ENSMUSP00000128401,10090.ENSMUSP00000132435	Gzma,Pcsk5,Ifih1,Zbp1,Gbp5,Iigp1,Abcb7,Ddx58,Vcpip1,Tor3a,Rnf213,Adprm,Tap1,Gbp2
GO:0030881	beta-2-microglobulin binding	2	9	2.01	0.0038	10090.ENSMUSP00000071843,10090.ENSMUSP00000134570	H2-Q7,H2-D1
GO:0043168	anion binding	15	2578	0.43	0.0038	10090.ENSMUSP00000027975,10090.ENSMUSP00000028259,10090.ENSMUSP00000029936,10090.ENSMUSP00000030693,10090.ENSMUSP00000032473,10090.ENSMUSP00000033695,10090.ENSMUSP00000037657,10090.ENSMUSP00000042433,10090.ENSMUSP00000078572,10090.ENSMUSP00000084259,10090.ENSMUSP00000099702,10090.ENSMUSP00000110528,10090.ENSMUSP00000119150,10090.ENSMUSP00000128401,10090.ENSMUSP00000132435	Phyh,Ifih1,Gbp5,Fgr,Iigp1,Abcb7,Parp14,Ddx58,Tor3a,Igj,Ube2l6,Parp9,Saa1,Tap1,Gbp2
GO:0034987	immunoglobulin receptor binding	2	11	1.92	0.0045	10090.ENSMUSP00000030693,10090.ENSMUSP00000084259	Fgr,Igj
GO:0097367	carbohydrate derivative binding	13	2051	0.46	0.0045	10090.ENSMUSP00000028259,10090.ENSMUSP00000029936,10090.ENSMUSP00000030693,10090.ENSMUSP00000032473,10090.ENSMUSP00000033695,10090.ENSMUSP00000042433,10090.ENSMUSP00000078572,10090.ENSMUSP00000084259,10090.ENSMUSP00000099702,10090.ENSMUSP00000110528,10090.ENSMUSP00000119150,10090.ENSMUSP00000128401,10090.ENSMUSP00000132435	Ifih1,Gbp5,Fgr,Iigp1,Abcb7,Ddx58,Tor3a,Igj,Ube2l6,Parp9,Saa1,Tap1,Gbp2
GO:0042605	peptide antigen binding	2	12	1.88	0.005	10090.ENSMUSP00000071843,10090.ENSMUSP00000134570	H2-Q7,H2-D1
GO:0042608	T cell receptor binding	2	12	1.88	0.005	10090.ENSMUSP00000071843,10090.ENSMUSP00000134570	H2-Q7,H2-D1
GO:0003950	NAD+ ADP-ribosyltransferase activity	2	16	1.76	0.0075	10090.ENSMUSP00000037657,10090.ENSMUSP00000110528	Parp14,Parp9
GO:0005515	protein binding	25	6456	0.25	0.0081	10090.ENSMUSP00000023897,10090.ENSMUSP00000025161,10090.ENSMUSP00000028259,10090.ENSMUSP00000029018,10090.ENSMUSP00000029936,10090.ENSMUSP00000030693,10090.ENSMUSP00000032473,10090.ENSMUSP00000037657,10090.ENSMUSP00000042433,10090.ENSMUSP00000057844,10090.ENSMUSP00000066743,10090.ENSMUSP00000071843,10090.ENSMUSP00000074436,10090.ENSMUSP00000084259,10090.ENSMUSP00000099702,10090.ENSMUSP00000099889…	Gzma,Tapbp,Ifih1,Zbp1,Gbp5,Fgr,Iigp1,Parp14,Ddx58,Blnk,Stat1,H2-Q7,Hp,Igj,Ube2l6,Ifit3,Ifi204,Parp9,Saa1,Apbb2,Tap1,Nfatc1,Gbp2,H2-D1,Mndal
GO:0019865	immunoglobulin binding	2	19	1.68	0.0094	10090.ENSMUSP00000077873,10090.ENSMUSP00000084259	Fcgr4,Igj
GO:0035035	histone acetyltransferase binding	2	31	1.47	0.0215	10090.ENSMUSP00000066743,10090.ENSMUSP00000125211	Stat1,Apbb2
GO:0046983	protein dimerization activity	9	1343	0.49	0.0215	10090.ENSMUSP00000023897,10090.ENSMUSP00000029936,10090.ENSMUSP00000066743,10090.ENSMUSP00000071843,10090.ENSMUSP00000074436,10090.ENSMUSP00000084259,10090.ENSMUSP00000128401,10090.ENSMUSP00000132435,10090.ENSMUSP00000134570	Gzma,Gbp5,Stat1,H2-Q7,Hp,Igj,Tap1,Gbp2,H2-D1
GO:0042803	protein homodimerization activity	7	868	0.57	0.0234	10090.ENSMUSP00000023897,10090.ENSMUSP00000029936,10090.ENSMUSP00000066743,10090.ENSMUSP00000074436,10090.ENSMUSP00000084259,10090.ENSMUSP00000128401,10090.ENSMUSP00000132435	Gzma,Gbp5,Stat1,Hp,Igj,Tap1,Gbp2
GO:0035639	purine ribonucleoside triphosphate binding	10	1697	0.43	0.0271	10090.ENSMUSP00000028259,10090.ENSMUSP00000029936,10090.ENSMUSP00000030693,10090.ENSMUSP00000032473,10090.ENSMUSP00000033695,10090.ENSMUSP00000042433,10090.ENSMUSP00000078572,10090.ENSMUSP00000099702,10090.ENSMUSP00000128401,10090.ENSMUSP00000132435	Ifih1,Gbp5,Fgr,Iigp1,Abcb7,Ddx58,Tor3a,Ube2l6,Tap1,Gbp2
GO:0000166	nucleotide binding	11	2006	0.4	0.0273	10090.ENSMUSP00000028259,10090.ENSMUSP00000029936,10090.ENSMUSP00000030693,10090.ENSMUSP00000032473,10090.ENSMUSP00000033695,10090.ENSMUSP00000037657,10090.ENSMUSP00000042433,10090.ENSMUSP00000078572,10090.ENSMUSP00000099702,10090.ENSMUSP00000128401,10090.ENSMUSP00000132435	Ifih1,Gbp5,Fgr,Iigp1,Abcb7,Parp14,Ddx58,Tor3a,Ube2l6,Tap1,Gbp2
GO:0042277	peptide binding	4	280	0.82	0.0273	10090.ENSMUSP00000025618,10090.ENSMUSP00000071843,10090.ENSMUSP00000125211,10090.ENSMUSP00000134570	Pcsk5,H2-Q7,Apbb2,H2-D1
GO:0032555	purine ribonucleotide binding	10	1766	0.42	0.0298	10090.ENSMUSP00000028259,10090.ENSMUSP00000029936,10090.ENSMUSP00000030693,10090.ENSMUSP00000032473,10090.ENSMUSP00000033695,10090.ENSMUSP00000042433,10090.ENSMUSP00000078572,10090.ENSMUSP00000099702,10090.ENSMUSP00000128401,10090.ENSMUSP00000132435	Ifih1,Gbp5,Fgr,Iigp1,Abcb7,Ddx58,Tor3a,Ube2l6,Tap1,Gbp2
GO:0036094	small molecule binding	12	2364	0.37	0.0298	10090.ENSMUSP00000027975,10090.ENSMUSP00000028259,10090.ENSMUSP00000029936,10090.ENSMUSP00000030693,10090.ENSMUSP00000032473,10090.ENSMUSP00000033695,10090.ENSMUSP00000037657,10090.ENSMUSP00000042433,10090.ENSMUSP00000078572,10090.ENSMUSP00000099702,10090.ENSMUSP00000128401,10090.ENSMUSP00000132435	Phyh,Ifih1,Gbp5,Fgr,Iigp1,Abcb7,Parp14,Ddx58,Tor3a,Ube2l6,Tap1,Gbp2
CC
#term ID	term description	observed gene count	background gene count	strength	false discovery rate	matching proteins in your network (IDs)	matching proteins in your network (labels)
GO:0020005	symbiont-containing vacuole membrane	3	5	2.44	8.82e-05	10090.ENSMUSP00000029936,10090.ENSMUSP00000032473,10090.ENSMUSP00000132435	Gbp5,Iigp1,Gbp2
GO:0030670	phagocytic vesicle membrane	4	48	1.58	0.00014	10090.ENSMUSP00000025161,10090.ENSMUSP00000071843,10090.ENSMUSP00000128401,10090.ENSMUSP00000134570	Tapbp,H2-Q7,Tap1,H2-D1
GO:0005797	Golgi medial cisterna	3	18	1.88	0.00017	10090.ENSMUSP00000025618,10090.ENSMUSP00000071843,10090.ENSMUSP00000134570	Pcsk5,H2-Q7,H2-D1
GO:0005795	Golgi stack	5	137	1.22	0.00018	10090.ENSMUSP00000025618,10090.ENSMUSP00000032473,10090.ENSMUSP00000051248,10090.ENSMUSP00000071843,10090.ENSMUSP00000134570	Pcsk5,Iigp1,Vcpip1,H2-Q7,H2-D1
GO:0044215	other organism	3	20	1.84	0.00018	10090.ENSMUSP00000029936,10090.ENSMUSP00000032473,10090.ENSMUSP00000132435	Gbp5,Iigp1,Gbp2
GO:0044216	other organism cell	3	20	1.84	0.00018	10090.ENSMUSP00000029936,10090.ENSMUSP00000032473,10090.ENSMUSP00000132435	Gbp5,Iigp1,Gbp2
GO:0098791	Golgi subcompartment	9	683	0.78	0.00018	10090.ENSMUSP00000025161,10090.ENSMUSP00000025618,10090.ENSMUSP00000029936,10090.ENSMUSP00000032473,10090.ENSMUSP00000047105,10090.ENSMUSP00000051248,10090.ENSMUSP00000071843,10090.ENSMUSP00000132435,10090.ENSMUSP00000134570	Tapbp,Pcsk5,Gbp5,Iigp1,Tapbpl,Vcpip1,H2-Q7,Gbp2,H2-D1
GO:0005737	cytoplasm	35	9909	0.21	0.00071	10090.ENSMUSP00000015998,10090.ENSMUSP00000025161,10090.ENSMUSP00000025618,10090.ENSMUSP00000027975,10090.ENSMUSP00000028259,10090.ENSMUSP00000029018,10090.ENSMUSP00000029936,10090.ENSMUSP00000030693,10090.ENSMUSP00000032473,10090.ENSMUSP00000037657,10090.ENSMUSP00000042433,10090.ENSMUSP00000045089,10090.ENSMUSP00000047105,10090.ENSMUSP00000051248,10090.ENSMUSP00000057844,10090.ENSMUSP00000065277…	Cd5l,Tapbp,Pcsk5,Phyh,Ifih1,Zbp1,Gbp5,Fgr,Iigp1,Parp14,Ddx58,Mon1b,Tapbpl,Vcpip1,Blnk,Serpinb2,Stat1,H2-Q7,Hp,Tor3a,Isg15,Rnf213,Ifit1,Ifit3,Ifit2,Ifi204,Parp9,Saa1,Irf9,Apbb2,Tap1,Nfatc1,Gbp2,H2-D1,Mndal
GO:0031985	Golgi cisterna	4	106	1.24	0.00075	10090.ENSMUSP00000025618,10090.ENSMUSP00000032473,10090.ENSMUSP00000071843,10090.ENSMUSP00000134570	Pcsk5,Iigp1,H2-Q7,H2-D1
GO:0042824	MHC class I peptide loading complex	2	5	2.26	0.00075	10090.ENSMUSP00000025161,10090.ENSMUSP00000128401	Tapbp,Tap1
GO:0030176	integral component of endoplasmic reticulum membrane	4	132	1.14	0.0016	10090.ENSMUSP00000025161,10090.ENSMUSP00000071843,10090.ENSMUSP00000128401,10090.ENSMUSP00000134570	Tapbp,H2-Q7,Tap1,H2-D1
GO:0042612	MHC class I protein complex	2	9	2.01	0.0017	10090.ENSMUSP00000071843,10090.ENSMUSP00000134570	H2-Q7,H2-D1
GO:0005783	endoplasmic reticulum	11	1574	0.51	0.0029	10090.ENSMUSP00000025161,10090.ENSMUSP00000025618,10090.ENSMUSP00000032473,10090.ENSMUSP00000047105,10090.ENSMUSP00000051248,10090.ENSMUSP00000071843,10090.ENSMUSP00000074436,10090.ENSMUSP00000078572,10090.ENSMUSP00000099890,10090.ENSMUSP00000128401,10090.ENSMUSP00000134570	Tapbp,Pcsk5,Iigp1,Tapbpl,Vcpip1,H2-Q7,Hp,Tor3a,Ifit2,Tap1,H2-D1
GO:0005794	Golgi apparatus	10	1313	0.54	0.0029	10090.ENSMUSP00000025161,10090.ENSMUSP00000025618,10090.ENSMUSP00000029936,10090.ENSMUSP00000032473,10090.ENSMUSP00000047105,10090.ENSMUSP00000051248,10090.ENSMUSP00000071843,10090.ENSMUSP00000074436,10090.ENSMUSP00000132435,10090.ENSMUSP00000134570	Tapbp,Pcsk5,Gbp5,Iigp1,Tapbpl,Vcpip1,H2-Q7,Hp,Gbp2,H2-D1
GO:0071556	integral component of lumenal side of endoplasmic reticulum membrane	2	14	1.82	0.0032	10090.ENSMUSP00000071843,10090.ENSMUSP00000134570	H2-Q7,H2-D1
GO:0070971	endoplasmic reticulum exit site	2	17	1.73	0.004	10090.ENSMUSP00000071843,10090.ENSMUSP00000134570	H2-Q7,H2-D1
GO:0031984	organelle subcompartment	10	1422	0.51	0.0042	10090.ENSMUSP00000025161,10090.ENSMUSP00000025618,10090.ENSMUSP00000029936,10090.ENSMUSP00000032473,10090.ENSMUSP00000047105,10090.ENSMUSP00000051248,10090.ENSMUSP00000071843,10090.ENSMUSP00000128401,10090.ENSMUSP00000132435,10090.ENSMUSP00000134570	Tapbp,Pcsk5,Gbp5,Iigp1,Tapbpl,Vcpip1,H2-Q7,Tap1,Gbp2,H2-D1
GO:0005576	extracellular region	12	2044	0.43	0.0056	10090.ENSMUSP00000015998,10090.ENSMUSP00000023897,10090.ENSMUSP00000025618,10090.ENSMUSP00000029936,10090.ENSMUSP00000032473,10090.ENSMUSP00000065277,10090.ENSMUSP00000074436,10090.ENSMUSP00000074810,10090.ENSMUSP00000082548,10090.ENSMUSP00000084259,10090.ENSMUSP00000119150,10090.ENSMUSP00000132435	Cd5l,Gzma,Pcsk5,Gbp5,Iigp1,Serpinb2,Hp,Orm2,Isg15,Igj,Saa1,Gbp2
GO:0005622	intracellular	37	12462	0.13	0.0112	10090.ENSMUSP00000015998,10090.ENSMUSP00000023897,10090.ENSMUSP00000025161,10090.ENSMUSP00000025618,10090.ENSMUSP00000027975,10090.ENSMUSP00000028259,10090.ENSMUSP00000029018,10090.ENSMUSP00000029936,10090.ENSMUSP00000030693,10090.ENSMUSP00000032473,10090.ENSMUSP00000037657,10090.ENSMUSP00000042433,10090.ENSMUSP00000045089,10090.ENSMUSP00000047105,10090.ENSMUSP00000051248,10090.ENSMUSP00000053146…	Cd5l,Gzma,Tapbp,Pcsk5,Phyh,Ifih1,Zbp1,Gbp5,Fgr,Iigp1,Parp14,Ddx58,Mon1b,Tapbpl,Vcpip1,Phf11a,Blnk,Serpinb2,Stat1,H2-Q7,Hp,Tor3a,Isg15,Rnf213,Ifit1,Ifit3,Ifit2,Ifi204,Parp9,Saa1,Irf9,Apbb2,Tap1,Nfatc1,Gbp2,H2-D1,Mndal
GO:0043229	intracellular organelle	33	10645	0.15	0.0146	10090.ENSMUSP00000023897,10090.ENSMUSP00000025161,10090.ENSMUSP00000025618,10090.ENSMUSP00000027975,10090.ENSMUSP00000028259,10090.ENSMUSP00000029018,10090.ENSMUSP00000029936,10090.ENSMUSP00000030693,10090.ENSMUSP00000032473,10090.ENSMUSP00000037657,10090.ENSMUSP00000042433,10090.ENSMUSP00000045089,10090.ENSMUSP00000047105,10090.ENSMUSP00000051248,10090.ENSMUSP00000053146,10090.ENSMUSP00000057844…	Gzma,Tapbp,Pcsk5,Phyh,Ifih1,Zbp1,Gbp5,Fgr,Iigp1,Parp14,Ddx58,Mon1b,Tapbpl,Vcpip1,Phf11a,Blnk,Stat1,H2-Q7,Hp,Tor3a,Rnf213,Ifit3,Ifit2,Ifi204,Parp9,Saa1,Irf9,Apbb2,Tap1,Nfatc1,Gbp2,H2-D1,Mndal
GO:0043231	intracellular membrane-bounded organelle	29	9088	0.17	0.0224	10090.ENSMUSP00000023897,10090.ENSMUSP00000025161,10090.ENSMUSP00000025618,10090.ENSMUSP00000027975,10090.ENSMUSP00000028259,10090.ENSMUSP00000029018,10090.ENSMUSP00000029936,10090.ENSMUSP00000030693,10090.ENSMUSP00000032473,10090.ENSMUSP00000037657,10090.ENSMUSP00000047105,10090.ENSMUSP00000051248,10090.ENSMUSP00000053146,10090.ENSMUSP00000066743,10090.ENSMUSP00000071843,10090.ENSMUSP00000074436…	Gzma,Tapbp,Pcsk5,Phyh,Ifih1,Zbp1,Gbp5,Fgr,Iigp1,Parp14,Tapbpl,Vcpip1,Phf11a,Stat1,H2-Q7,Hp,Tor3a,Rnf213,Ifit3,Ifit2,Ifi204,Parp9,Irf9,Apbb2,Tap1,Nfatc1,Gbp2,H2-D1,Mndal
GO:0000139	Golgi membrane	5	537	0.63	0.024	10090.ENSMUSP00000025161,10090.ENSMUSP00000029936,10090.ENSMUSP00000032473,10090.ENSMUSP00000047105,10090.ENSMUSP00000132435	Tapbp,Gbp5,Iigp1,Tapbpl,Gbp2
GO:0005623	cell	39	14044	0.11	0.0252	10090.ENSMUSP00000015998,10090.ENSMUSP00000023897,10090.ENSMUSP00000025161,10090.ENSMUSP00000025618,10090.ENSMUSP00000027975,10090.ENSMUSP00000028259,10090.ENSMUSP00000029018,10090.ENSMUSP00000029936,10090.ENSMUSP00000030179,10090.ENSMUSP00000030693,10090.ENSMUSP00000032473,10090.ENSMUSP00000037657,10090.ENSMUSP00000042433,10090.ENSMUSP00000045089,10090.ENSMUSP00000047105,10090.ENSMUSP00000051248…	Cd5l,Gzma,Tapbp,Pcsk5,Phyh,Ifih1,Zbp1,Gbp5,Cd72,Fgr,Iigp1,Parp14,Ddx58,Mon1b,Tapbpl,Vcpip1,Phf11a,Blnk,Serpinb2,Stat1,H2-Q7,Hp,Fcgr4,Tor3a,Isg15,Rnf213,Ifit1,Ifit3,Ifit2,Ifi204,Parp9,Saa1,Irf9,Apbb2,Tap1,Nfatc1,Gbp2,H2-D1,Mndal
GO:0043227	membrane-bounded organelle	30	9775	0.15	0.0318	10090.ENSMUSP00000023897,10090.ENSMUSP00000025161,10090.ENSMUSP00000025618,10090.ENSMUSP00000027975,10090.ENSMUSP00000028259,10090.ENSMUSP00000029018,10090.ENSMUSP00000029936,10090.ENSMUSP00000030693,10090.ENSMUSP00000032473,10090.ENSMUSP00000037657,10090.ENSMUSP00000045089,10090.ENSMUSP00000047105,10090.ENSMUSP00000051248,10090.ENSMUSP00000053146,10090.ENSMUSP00000066743,10090.ENSMUSP00000071843…	Gzma,Tapbp,Pcsk5,Phyh,Ifih1,Zbp1,Gbp5,Fgr,Iigp1,Parp14,Mon1b,Tapbpl,Vcpip1,Phf11a,Stat1,H2-Q7,Hp,Tor3a,Rnf213,Ifit3,Ifit2,Ifi204,Parp9,Irf9,Apbb2,Tap1,Nfatc1,Gbp2,H2-D1,Mndal
GO:0012505	endomembrane system	15	3670	0.27	0.0334	10090.ENSMUSP00000025161,10090.ENSMUSP00000025618,10090.ENSMUSP00000029936,10090.ENSMUSP00000032473,10090.ENSMUSP00000045089,10090.ENSMUSP00000047105,10090.ENSMUSP00000051248,10090.ENSMUSP00000053146,10090.ENSMUSP00000071843,10090.ENSMUSP00000074436,10090.ENSMUSP00000078572,10090.ENSMUSP00000099890,10090.ENSMUSP00000128401,10090.ENSMUSP00000132435,10090.ENSMUSP00000134570	Tapbp,Pcsk5,Gbp5,Iigp1,Mon1b,Tapbpl,Vcpip1,Phf11a,H2-Q7,Hp,Tor3a,Ifit2,Tap1,Gbp2,H2-D1
GO:0005789	endoplasmic reticulum membrane	6	882	0.49	0.0423	10090.ENSMUSP00000025161,10090.ENSMUSP00000032473,10090.ENSMUSP00000047105,10090.ENSMUSP00000071843,10090.ENSMUSP00000128401,10090.ENSMUSP00000134570	Tapbp,Iigp1,Tapbpl,H2-Q7,Tap1,H2-D1
GO:0016234	inclusion body	2	75	1.09	0.0423	10090.ENSMUSP00000030693,10090.ENSMUSP00000106845	Fgr,Ifi204
GO:0098827	endoplasmic reticulum subcompartment	6	888	0.49	0.0423	10090.ENSMUSP00000025161,10090.ENSMUSP00000032473,10090.ENSMUSP00000047105,10090.ENSMUSP00000071843,10090.ENSMUSP00000128401,10090.ENSMUSP00000134570	Tapbp,Iigp1,Tapbpl,H2-Q7,Tap1,H2-D1
GO:0032587	ruffle membrane	2	85	1.03	0.0488	10090.ENSMUSP00000030693,10090.ENSMUSP00000042433	Fgr,Ddx58
GO:0098588	bounding membrane of organelle	8	1513	0.39	0.0493	10090.ENSMUSP00000025161,10090.ENSMUSP00000029936,10090.ENSMUSP00000032473,10090.ENSMUSP00000047105,10090.ENSMUSP00000071843,10090.ENSMUSP00000128401,10090.ENSMUSP00000132435,10090.ENSMUSP00000134570	Tapbp,Gbp5,Iigp1,Tapbpl,H2-Q7,Tap1,Gbp2,H2-D1

## Sheet: pathways
KEGG
#term ID	term description	observed gene count	background gene count	strength	false discovery rate	matching proteins in your network (IDs)	matching proteins in your network (labels)
mmu05168	Herpes simplex infection	8	202	1.26	9.36e-07	10090.ENSMUSP00000028259,10090.ENSMUSP00000042433,10090.ENSMUSP00000066743,10090.ENSMUSP00000071843,10090.ENSMUSP00000099888,10090.ENSMUSP00000120525,10090.ENSMUSP00000128401,10090.ENSMUSP00000134570	Ifih1,Ddx58,Stat1,H2-Q7,Ifit1,Irf9,Tap1,H2-D1
mmu04380	Osteoclast differentiation	5	122	1.27	0.00024	10090.ENSMUSP00000057844,10090.ENSMUSP00000066743,10090.ENSMUSP00000077873,10090.ENSMUSP00000120525,10090.ENSMUSP00000129001	Blnk,Stat1,Fcgr4,Irf9,Nfatc1
mmu04612	Antigen processing and presentation	4	78	1.37	0.0006	10090.ENSMUSP00000025161,10090.ENSMUSP00000071843,10090.ENSMUSP00000128401,10090.ENSMUSP00000134570	Tapbp,H2-Q7,Tap1,H2-D1
mmu04621	NOD-like receptor signaling pathway	5	164	1.15	0.0006	10090.ENSMUSP00000029936,10090.ENSMUSP00000066743,10090.ENSMUSP00000106845,10090.ENSMUSP00000120525,10090.ENSMUSP00000132435	Gbp5,Stat1,Ifi204,Irf9,Gbp2
mmu05167	Kaposi's sarcoma-associated herpesvirus infection	5	203	1.05	0.001	10090.ENSMUSP00000066743,10090.ENSMUSP00000071843,10090.ENSMUSP00000120525,10090.ENSMUSP00000129001,10090.ENSMUSP00000134570	Stat1,H2-Q7,Irf9,Nfatc1,H2-D1
mmu05160	Hepatitis C	4	133	1.14	0.0021	10090.ENSMUSP00000042433,10090.ENSMUSP00000066743,10090.ENSMUSP00000099888,10090.ENSMUSP00000120525	Ddx58,Stat1,Ifit1,Irf9
mmu05161	Hepatitis B	4	143	1.11	0.0021	10090.ENSMUSP00000028259,10090.ENSMUSP00000042433,10090.ENSMUSP00000066743,10090.ENSMUSP00000129001	Ifih1,Ddx58,Stat1,Nfatc1
mmu05162	Measles	4	132	1.14	0.0021	10090.ENSMUSP00000028259,10090.ENSMUSP00000042433,10090.ENSMUSP00000066743,10090.ENSMUSP00000120525	Ifih1,Ddx58,Stat1,Irf9
mmu04145	Phagosome	4	165	1.05	0.0032	10090.ENSMUSP00000071843,10090.ENSMUSP00000077873,10090.ENSMUSP00000128401,10090.ENSMUSP00000134570	H2-Q7,Fcgr4,Tap1,H2-D1
mmu04622	RIG-I-like receptor signaling pathway	3	68	1.31	0.0032	10090.ENSMUSP00000028259,10090.ENSMUSP00000042433,10090.ENSMUSP00000082548	Ifih1,Ddx58,Isg15
mmu04662	B cell receptor signaling pathway	3	69	1.3	0.0032	10090.ENSMUSP00000030179,10090.ENSMUSP00000057844,10090.ENSMUSP00000129001	Cd72,Blnk,Nfatc1
mmu05164	Influenza A	4	165	1.05	0.0032	10090.ENSMUSP00000028259,10090.ENSMUSP00000042433,10090.ENSMUSP00000066743,10090.ENSMUSP00000120525	Ifih1,Ddx58,Stat1,Irf9
mmu05165	Human papillomavirus infection	5	335	0.84	0.0038	10090.ENSMUSP00000066743,10090.ENSMUSP00000071843,10090.ENSMUSP00000082548,10090.ENSMUSP00000120525,10090.ENSMUSP00000134570	Stat1,H2-Q7,Isg15,Irf9,H2-D1
mmu05169	Epstein-Barr virus infection	4	205	0.95	0.0046	10090.ENSMUSP00000030693,10090.ENSMUSP00000042433,10090.ENSMUSP00000071843,10090.ENSMUSP00000134570	Fgr,Ddx58,H2-Q7,H2-D1
mmu04650	Natural killer cell mediated cytotoxicity	3	111	1.09	0.0077	10090.ENSMUSP00000077873,10090.ENSMUSP00000129001,10090.ENSMUSP00000134570	Fcgr4,Nfatc1,H2-D1
mmu05340	Primary immunodeficiency	2	34	1.43	0.0102	10090.ENSMUSP00000057844,10090.ENSMUSP00000128401	Blnk,Tap1
mmu02010	ABC transporters	2	47	1.29	0.0177	10090.ENSMUSP00000033695,10090.ENSMUSP00000128401	Abcb7,Tap1
mmu04217	Necroptosis	3	158	0.94	0.0177	10090.ENSMUSP00000029018,10090.ENSMUSP00000066743,10090.ENSMUSP00000120525	Zbp1,Stat1,Irf9
mmu04218	Cellular senescence	3	171	0.91	0.0191	10090.ENSMUSP00000071843,10090.ENSMUSP00000129001,10090.ENSMUSP00000134570	H2-Q7,Nfatc1,H2-D1
mmu05330	Allograft rejection	2	52	1.25	0.0191	10090.ENSMUSP00000071843,10090.ENSMUSP00000134570	H2-Q7,H2-D1
mmu05332	Graft-versus-host disease	2	54	1.23	0.0191	10090.ENSMUSP00000071843,10090.ENSMUSP00000134570	H2-Q7,H2-D1
mmu04940	Type I diabetes mellitus	2	59	1.19	0.0202	10090.ENSMUSP00000071843,10090.ENSMUSP00000134570	H2-Q7,H2-D1
mmu05321	Inflammatory bowel disease (IBD)	2	58	1.2	0.0202	10090.ENSMUSP00000066743,10090.ENSMUSP00000129001	Stat1,Nfatc1
mmu04623	Cytosolic DNA-sensing pathway	2	61	1.18	0.0204	10090.ENSMUSP00000029018,10090.ENSMUSP00000042433	Zbp1,Ddx58
mmu05140	Leishmaniasis	2	65	1.15	0.022	10090.ENSMUSP00000066743,10090.ENSMUSP00000077873	Stat1,Fcgr4
mmu05203	Viral carcinogenesis	3	199	0.84	0.022	10090.ENSMUSP00000071843,10090.ENSMUSP00000120525,10090.ENSMUSP00000134570	H2-Q7,Irf9,H2-D1
mmu05320	Autoimmune thyroid disease	2	67	1.14	0.022	10090.ENSMUSP00000071843,10090.ENSMUSP00000134570	H2-Q7,H2-D1
mmu05416	Viral myocarditis	2	76	1.08	0.0263	10090.ENSMUSP00000071843,10090.ENSMUSP00000134570	H2-Q7,H2-D1
mmu04658	Th1 and Th2 cell differentiation	2	86	1.03	0.032	10090.ENSMUSP00000066743,10090.ENSMUSP00000129001	Stat1,Nfatc1
mmu04064	NF-kappa B signaling pathway	2	93	0.99	0.0357	10090.ENSMUSP00000042433,10090.ENSMUSP00000057844	Ddx58,Blnk
mmu04659	Th17 cell differentiation	2	100	0.96	0.0395	10090.ENSMUSP00000066743,10090.ENSMUSP00000129001	Stat1,Nfatc1
mmu04933	AGE-RAGE signaling pathway in diabetic complications	2	100	0.96	0.0395	10090.ENSMUSP00000066743,10090.ENSMUSP00000129001	Stat1,Nfatc1
mmu05166	HTLV-I infection	3	269	0.71	0.0395	10090.ENSMUSP00000071843,10090.ENSMUSP00000129001,10090.ENSMUSP00000134570	H2-Q7,Nfatc1,H2-D1
Reactome
#term ID	term description	observed gene count	background gene count	strength	false discovery rate	matching proteins in your network (IDs)	matching proteins in your network (labels)
MMU-168256	Immune System	15	1523	0.66	3.88e-05	10090.ENSMUSP00000030693,10090.ENSMUSP00000042433,10090.ENSMUSP00000057844,10090.ENSMUSP00000071843,10090.ENSMUSP00000074436,10090.ENSMUSP00000074810,10090.ENSMUSP00000077873,10090.ENSMUSP00000082548,10090.ENSMUSP00000091429,10090.ENSMUSP00000099702,10090.ENSMUSP00000106845,10090.ENSMUSP00000120525,10090.ENSMUSP00000128401,10090.ENSMUSP00000134570,10090.ENSMUSP00000140610	Fgr,Ddx58,Blnk,H2-Q7,Hp,Orm2,Fcgr4,Isg15,Rnf213,Ube2l6,Ifi204,Irf9,Tap1,H2-D1,Mndal
MMU-6798695	Neutrophil degranulation	8	476	0.89	0.00034	10090.ENSMUSP00000030693,10090.ENSMUSP00000071843,10090.ENSMUSP00000074436,10090.ENSMUSP00000074810,10090.ENSMUSP00000077873,10090.ENSMUSP00000106845,10090.ENSMUSP00000134570,10090.ENSMUSP00000140610	Fgr,H2-Q7,Hp,Orm2,Fcgr4,Ifi204,H2-D1,Mndal
MMU-913531	Interferon Signaling	4	59	1.49	0.00034	10090.ENSMUSP00000042433,10090.ENSMUSP00000082548,10090.ENSMUSP00000099702,10090.ENSMUSP00000120525	Ddx58,Isg15,Ube2l6,Irf9
MMU-1169408	ISG15 antiviral mechanism	3	22	1.8	0.00042	10090.ENSMUSP00000042433,10090.ENSMUSP00000082548,10090.ENSMUSP00000099702	Ddx58,Isg15,Ube2l6
MMU-1236974	ER-Phagosome pathway	3	26	1.72	0.00053	10090.ENSMUSP00000071843,10090.ENSMUSP00000128401,10090.ENSMUSP00000134570	H2-Q7,Tap1,H2-D1
MMU-983170	Antigen Presentation: Folding, assembly and peptide loading of class I MHC	3	34	1.61	0.00079	10090.ENSMUSP00000071843,10090.ENSMUSP00000128401,10090.ENSMUSP00000134570	H2-Q7,Tap1,H2-D1
MMU-168249	Innate Immune System	9	879	0.67	0.001	10090.ENSMUSP00000030693,10090.ENSMUSP00000042433,10090.ENSMUSP00000071843,10090.ENSMUSP00000074436,10090.ENSMUSP00000074810,10090.ENSMUSP00000077873,10090.ENSMUSP00000106845,10090.ENSMUSP00000134570,10090.ENSMUSP00000140610	Fgr,Ddx58,H2-Q7,Hp,Orm2,Fcgr4,Ifi204,H2-D1,Mndal
MMU-2029481	FCGR activation	2	12	1.88	0.0036	10090.ENSMUSP00000030693,10090.ENSMUSP00000077873	Fgr,Fcgr4
MMU-197264	Nicotinamide salvaging	2	15	1.79	0.0048	10090.ENSMUSP00000037657,10090.ENSMUSP00000110528	Parp14,Parp9
MMU-1236977	Endosomal/Vacuolar pathway	2	19	1.68	0.0061	10090.ENSMUSP00000071843,10090.ENSMUSP00000134570	H2-Q7,H2-D1
MMU-2168880	Scavenging of heme from plasma	2	19	1.68	0.0061	10090.ENSMUSP00000074436,10090.ENSMUSP00000084259	Hp,Igj
MMU-983169	Class I MHC mediated antigen processing & presentation	5	344	0.82	0.0061	10090.ENSMUSP00000071843,10090.ENSMUSP00000091429,10090.ENSMUSP00000099702,10090.ENSMUSP00000128401,10090.ENSMUSP00000134570	H2-Q7,Rnf213,Ube2l6,Tap1,H2-D1
MMU-5656169	Termination of translesion DNA synthesis	2	26	1.55	0.0088	10090.ENSMUSP00000082548,10090.ENSMUSP00000099702	Isg15,Ube2l6
MMU-1280218	Adaptive Immune System	6	652	0.63	0.0119	10090.ENSMUSP00000057844,10090.ENSMUSP00000071843,10090.ENSMUSP00000091429,10090.ENSMUSP00000099702,10090.ENSMUSP00000128401,10090.ENSMUSP00000134570	Blnk,H2-Q7,Rnf213,Ube2l6,Tap1,H2-D1
